# Supplementary material for: FOntCell: Fusion of Ontologies of Cells
Source: Front Cell Dev Biol. 2021 Feb 11;9:562908. doi: 10.3389/fcell.2021.562908 (PMC7905052; doi:10.3389/fcell.2021.562908)
Supplement: Supplementary file 1 [file Data_Sheet_1.ZIP]

Archive with 41 entries (30 files):
- AdditionalRawFiles/
- AdditionalRawFiles/FOntCell_SupplementaryMaterial.pdf
- AdditionalRawFiles/README.txt
- AdditionalRawFiles/AdaptedOntologies/
- AdditionalRawFiles/AdaptedOntologies/CELDA_adapted.owl
- AdditionalRawFiles/AdaptedOntologies/LifeMap_adapted.owl
- AdditionalRawFiles/AdditionalRawFiles/
- AdditionalRawFiles/AdditionalRawFiles/Inputs/
- AdditionalRawFiles/AdditionalRawFiles/Inputs/CELDA+LifeMap/
- AdditionalRawFiles/AdditionalRawFiles/Inputs/CELDA+LifeMap/CELDA_import.owl
- AdditionalRawFiles/AdditionalRawFiles/Inputs/CELDA+LifeMap/clean_CELDA.txt
- AdditionalRawFiles/AdditionalRawFiles/Inputs/CELDA+LifeMap/Configuration.txt
- AdditionalRawFiles/AdditionalRawFiles/Inputs/CELDA+LifeMap/LifeMap_ontology.ods
- AdditionalRawFiles/AdditionalRawFiles/Inputs/CELDA+LifeMap+LMHA/
- AdditionalRawFiles/AdditionalRawFiles/Inputs/CELDA+LifeMap+LMHA/CEL_Lif.owl
- AdditionalRawFiles/AdditionalRawFiles/Inputs/CELDA+LifeMap+LMHA/clean_LMHA.txt
- AdditionalRawFiles/AdditionalRawFiles/Inputs/CELDA+LifeMap+LMHA/Configuration.txt
- AdditionalRawFiles/AdditionalRawFiles/Inputs/CELDA+LifeMap+LMHA/LMHA_20190512_Cell.owl
- AdditionalRawFiles/AdditionalRawFiles/Inputs/CELDA+LifeMap+LMHA/LMHA_ontology.ods
- AdditionalRawFiles/AdditionalRawFiles/Outputs/
- AdditionalRawFiles/AdditionalRawFiles/Outputs/CELDA+LifeMap/
- AdditionalRawFiles/AdditionalRawFiles/Outputs/CELDA+LifeMap/CEL_Lif.owl
- AdditionalRawFiles/AdditionalRawFiles/Outputs/CELDA+LifeMap/FOntCell_CELDA_LifeMap.html
- AdditionalRawFiles/AdditionalRawFiles/Outputs/CELDA+LifeMap/images_and_figures/
- AdditionalRawFiles/AdditionalRawFiles/Outputs/CELDA+LifeMap/images_and_figures/donut_diagram.png
- AdditionalRawFiles/AdditionalRawFiles/Outputs/CELDA+LifeMap/images_and_figures/fused_ontology_graph.html
- AdditionalRawFiles/AdditionalRawFiles/Outputs/CELDA+LifeMap/images_and_figures/fusion_square_plot.png
- AdditionalRawFiles/AdditionalRawFiles/Outputs/CELDA+LifeMap/images_and_figures/logo.png
- AdditionalRawFiles/AdditionalRawFiles/Outputs/CELDA+LifeMap/images_and_figures/ontology1_graph.html
- AdditionalRawFiles/AdditionalRawFiles/Outputs/CELDA+LifeMap/images_and_figures/ontology2_graph.html
- AdditionalRawFiles/AdditionalRawFiles/Outputs/CELDA+LifeMap+LMHA/
- AdditionalRawFiles/AdditionalRawFiles/Outputs/CELDA+LifeMap+LMHA/CEL_LMH.owl
- AdditionalRawFiles/AdditionalRawFiles/Outputs/CELDA+LifeMap+LMHA/FOntCell_result_LMHA.html
- AdditionalRawFiles/AdditionalRawFiles/Outputs/CELDA+LifeMap+LMHA/images_and_figures/
- AdditionalRawFiles/AdditionalRawFiles/Outputs/CELDA+LifeMap+LMHA/images_and_figures/donut_diagram.png
- AdditionalRawFiles/AdditionalRawFiles/Outputs/CELDA+LifeMap+LMHA/images_and_figures/donut_diagram1.png
- AdditionalRawFiles/AdditionalRawFiles/Outputs/CELDA+LifeMap+LMHA/images_and_figures/fused_ontology_graph.html
- AdditionalRawFiles/AdditionalRawFiles/Outputs/CELDA+LifeMap+LMHA/images_and_figures/fusion_square_plot.png
- AdditionalRawFiles/AdditionalRawFiles/Outputs/CELDA+LifeMap+LMHA/images_and_figures/logo.png
- AdditionalRawFiles/AdditionalRawFiles/Outputs/CELDA+LifeMap+LMHA/images_and_figures/ontology1_graph.html
- AdditionalRawFiles/AdditionalRawFiles/Outputs/CELDA+LifeMap+LMHA/images_and_figures/ontology2_graph.html
