# Supplementary material for: FOntCell: Fusion of Ontologies of Cells
Source: Front Cell Dev Biol. 2021 Feb 11;9:562908. doi: 10.3389/fcell.2021.562908 (PMC7905052; doi:10.3389/fcell.2021.562908)
Supplement: Supplementary file 1 [file Data_Sheet_1.ZIP › AdditionalRawFiles/README.txt]

Description of the Supplementary Material directories and files:
_______________________________________________________________________________
.
├── AdaptedOntologies
│   ├── CELDA_adapted.owl
│   └── LifeMap_adapted.owl
├── AdditionalRawFiles
│   ├── Inputs
│   │   ├── CELDA+LifeMap
│   │   │   ├── CELDA_import.owl
│   │   │   ├── clean_CELDA.txt
│   │   │   ├── Configuration.txt
│   │   │   └── LifeMap_ontology.ods
│   │   └── CELDA+LifeMap+LMHA
│   │       ├── CEL_Lif.owl
│   │       ├── clean_LMHA.txt
│   │       ├── Configuration.txt
│   │       ├── LMHA_20190512_Cell.owl
│   │       └── LMHA_ontology.ods
│   └── Outputs
│       ├── CELDA+LifeMap
│       │   ├── CEL_Lif.owl
│       │   ├── FOntCell_CELDA_LifeMap.html
│       │   └── images_and_figures
│       │       ├── donut_diagram.png
│       │       ├── fused_ontology_graph.html
│       │       ├── fusion_square_plot.png
│       │       ├── logo.png
│       │       ├── ontology1_graph.html
│       │       └── ontology2_graph.html
│       └── CELDA+LifeMap+LMHA
│           ├── CEL_LMH.owl
│           ├── FOntCell_result_LMHA.html
│           └── images_and_figures
│               ├── donut_diagram1.png
│               ├── donut_diagram.png
│               ├── fused_ontology_graph.html
│               ├── fusion_square_plot.png
│               ├── logo.png
│               ├── ontology1_graph.html
│               └── ontology2_graph.html
├── FOntCell_SupplementaryMaterial.pdf
└── README.txt


- README.txt
  This file.
- FontCell_SupplementaryMaterial.pdf
  Supplementary Material file of the article.

The description of the other files and directories is as follows: 


Directory AdaptedOntologies
_______________________________________________________________________________
Directory with the .owl files adapted for reading by AML and and LogMap:
- CELDA_adapted.owl 
- LifeMap_adapted.owl

We have created these files since:  
- 'CELDA_import.owl': The original file available on the CELDA web site that 
is the official version of the CELDA ontology, induces syntactic errors when 
fed as input in the AML and LogMap programs.

- In the case of LifeMap, the original web repository LifeMap Discovery does 
not provide an ontology file that can be downloaded. Therefore, we have 
generated from the LifeMap Discovery web site an .ods file that can be 
read by FOntCell. To allow LogMap and AML use such ontology as input, we have 
converted such file into an .owl file.

To standarize the adapted files, we used the mouse.owl ontology from the 
Ontology Alignment Evaluation Initiative (OAEI) anatomy alignment context of 
2019 (http://oaei.ontologymatching.org/2019/anatomy/index.html)

Directory AdditionalRawFiles
_____________________________________________________________________________

With the subdirectories Inputs and Outputs of the 
CELDA+LifeMap and (CELDA+LifeMap)+LMHA 
alignment and merging studies of the 
"FOntCell: Fusion of Ontologies of Cells" manuscript: 

Subdirectory Inputs
______________________________________________________________________________

With the input files for the two mergings of
CELDA+LifeMap and (CELDA+LifeMap)+LHHA 


Subdirectory CELDA+LifeMap
______________________________________________________________________________
Input files for the CELDA+LifeMap merging:

- CELDA_import.owl
  Original file available in the CELDA web site. 
  This file is the official version of the CELDA ontology.

- Configuration.txt
  Configuration file for the CELDA+LifeMap merging.

- clean_CELDA.txt
  File used during the preprocessing stage to clean the CELDA ontology.   

- LifeMap_parsed.ods
  Description of the LifeMap ontology. 
  We built the file from the information available on the 
  LiFeMap web site (https://discovery.lifemapsc.com/), and we saved such 
  information in .ods file format. 

Subdirectory CELDA+LifeMap+LMHA
______________________________________________________________________________
Input files for the CELDA+LifeMap+LMHA merging:

- CEL_Lif.owl
  CELDA+LifMap merging .owl file.

- Configuration.txt
  Configuration file for the (CELDA+LifeMap)+LMHA merging.

- LMHA_20190512_Cell.owl
  Original Anatomic Ontology for Human Lung Maturation (LMHA) downloaded from
  the LMHA BioPortal.

- clean_LMHA.txt
  File used during the prepocessing stage to clean the 
  original file LMHA_20190512_Cell.owl downloaded from the LMHA
  BioPortal.
  
- LMHA_ontology.ods
  Prepocessed file of the original LMHA
  By default it is stated in Configuration.txt to read this preprocessed version.

Subdirectory Outputs
______________________________________________________________________________
With the output files of the two mergings
CELDA+LifeMap and (CELDA+LifeMap)+LHHA 


Subdirectory CELDA+LifeMap
______________________________________________________________________________
Output files for the CELDA+LifeMap merging:

- CEL_Lif.owl
  CELDA+LifMap merging .owl file.

- FontCell_CELDA_LifeMap.html
  HTML file automatically produced by FOntCell as a Graphical User Interface
  (GUI) to help navigating through the result of the CELDA + LifeMap merging.
  The image files and HTML linked in this file are in the subdirectory
  images_and_figures. 


Subdirectory CELDA+LifeMap+LMHA
______________________________________________________________________________
Output files for the CELDA+LifeMap+LMHA merging:
 
- CEL_LMH.owl
  CELDA+LMHA merging .owl file.

- FontCell_result_LMHA.html
  HTML file automatically produced by FOntCell as a Graphical User Interface
  (GUI) to help navigating through the result of the CELDA+LifeMap+LMHA
  merging. The image files and HTML linked in this file are in the subdirectory
  images_and_figures.
