# Supplementary material for: FOntCell: Fusion of Ontologies of Cells
Source: Front Cell Dev Biol. 2021 Feb 11;9:562908. doi: 10.3389/fcell.2021.562908 (PMC7905052; doi:10.3389/fcell.2021.562908)
Supplement: Supplementary file 1 [file Data_Sheet_1.ZIP › AdditionalRawFiles/AdaptedOntologies/CELDA_adapted.owl]

<?xml version="1.0"?>
<rdf:RDF xmlns="http://mouse.owl#"
     xml:base="http://mouse.owl"
     xmlns:rdfs="http://www.w3.org/2000/01/rdf-schema#"
     xmlns:oboRel="http://www.obofoundry.org/ro/ro.owl#"
     xmlns:owl="http://www.w3.org/2002/07/owl#"
     xmlns:xsd="http://www.w3.org/2001/XMLSchema#"
     xmlns:rdf="http://www.w3.org/1999/02/22-rdf-syntax-ns#"
     xmlns:oboInOwl="http://www.geneontology.org/formats/oboInOwl#">
    <owl:Ontology rdf:about="http://mouse.owl">
        <oboInOwl:hasDate rdf:datatype="http://www.w3.org/2001/XMLSchema#string">2007-01-18T12:17:00</oboInOwl:hasDate>
        <oboInOwl:hasDefaultNamespace rdf:datatype="http://www.w3.org/2001/XMLSchema#string">adult_mouse_anatomy.gxd</oboInOwl:hasDefaultNamespace>
        <oboInOwl:savedBy rdf:datatype="http://www.w3.org/2001/XMLSchema#string">terryh</oboInOwl:savedBy>
    </owl:Ontology>
    


    <!-- 
    ///////////////////////////////////////////////////////////////////////////////////////
    //
    // Annotation properties
    //
    ///////////////////////////////////////////////////////////////////////////////////////
     -->

    <owl:AnnotationProperty rdf:about="http://www.geneontology.org/formats/oboInOwl#hasRelatedSynonym"/>
    <owl:AnnotationProperty rdf:about="http://www.geneontology.org/formats/oboInOwl#hasDbXref"/>
    <owl:AnnotationProperty rdf:about="http://www.geneontology.org/formats/oboInOwl#hasDefaultNamespace"/>
    <owl:AnnotationProperty rdf:about="http://www.geneontology.org/formats/oboInOwl#hasAlternativeId"/>
    <owl:AnnotationProperty rdf:about="http://www.geneontology.org/formats/oboInOwl#savedBy"/>
    <owl:AnnotationProperty rdf:about="http://www.w3.org/2000/01/rdf-schema#label"/>
    <owl:AnnotationProperty rdf:about="http://www.geneontology.org/formats/oboInOwl#hasDate"/>
    


    <!-- 
    ///////////////////////////////////////////////////////////////////////////////////////
    //
    // Object Properties
    //
    ///////////////////////////////////////////////////////////////////////////////////////
     -->

    


    <!-- http://mouse.owl#UNDEFINED_is_a -->

    <owl:ObjectProperty rdf:about="http://mouse.owl#UNDEFINED_is_a">
        <rdfs:label rdf:datatype="http://www.w3.org/2001/XMLSchema#string">is a</rdfs:label>
    </owl:ObjectProperty>
    


    <!-- http://mouse.owl#UNDEFINED_part_of -->

    <owl:ObjectProperty rdf:about="http://mouse.owl#UNDEFINED_part_of">
        <rdfs:label rdf:datatype="http://www.w3.org/2001/XMLSchema#string">Part of</rdfs:label>
    </owl:ObjectProperty>
    


    <!-- http://www.geneontology.org/formats/oboInOwl#ObsoleteProperty -->

    <owl:ObjectProperty rdf:about="http://www.geneontology.org/formats/oboInOwl#ObsoleteProperty"/>
    


    <!-- 
    ///////////////////////////////////////////////////////////////////////////////////////
    //
    // Classes
    //
    ///////////////////////////////////////////////////////////////////////////////////////
     -->

    <!-- http://mouse.owl#CELDA_00002584 -->

    <owl:Class rdf:about="http://mouse.owl#CELDA_00002584">
        <rdfs:label rdf:datatype="http://www.w3.org/2001/XMLSchema#string">A primitive endoderm that is part of a inner cell mass</rdfs:label>
    </owl:Class>


    <!-- http://mouse.owl#CELDA_00000001 -->

    <owl:Class rdf:about="http://mouse.owl#CELDA_00000001">
        <rdfs:label rdf:datatype="http://www.w3.org/2001/XMLSchema#string">xenocraft cell</rdfs:label>
    </owl:Class>


    <!-- http://mouse.owl#CELDA_00000002 -->

    <owl:Class rdf:about="http://mouse.owl#CELDA_00000002">
        <rdfs:label rdf:datatype="http://www.w3.org/2001/XMLSchema#string">human anatomical entity</rdfs:label>
        <rdfs:subClassOf>
            <owl:Restriction>
                <owl:onProperty rdf:resource="http://mouse.owl#UNDEFINED_part_of"/>
                <owl:someValuesFrom rdf:resource="http://mouse.owl#obo/NCBITaxon_9606"/>
            </owl:Restriction>
        </rdfs:subClassOf>
    </owl:Class>


    <!-- http://mouse.owl#CELDA_00000008 -->

    <owl:Class rdf:about="http://mouse.owl#CELDA_00000008">
        <rdfs:label rdf:datatype="http://www.w3.org/2001/XMLSchema#string">A number of aggreation of cells at a location showing the same cell type.</rdfs:label>
        <rdfs:subClassOf>
            <owl:Restriction>
                <owl:onProperty rdf:resource="http://mouse.owl#UNDEFINED_part_of"/>
                <owl:someValuesFrom rdf:resource="http://mouse.owl#Cell"/>
            </owl:Restriction>
        </rdfs:subClassOf>
    </owl:Class>


    <!-- http://mouse.owl#CELDA_00000009 -->

    <owl:Class rdf:about="http://mouse.owl#CELDA_00000009">
        <rdfs:label rdf:datatype="http://www.w3.org/2001/XMLSchema#string">subpopulation of cells</rdfs:label>
    </owl:Class>


    <!-- http://mouse.owl#CELDA_00000010 -->

    <owl:Class rdf:about="http://mouse.owl#CELDA_00000010">
        <rdfs:label rdf:datatype="http://www.w3.org/2001/XMLSchema#string">subpopulation of cells of a single cell type</rdfs:label>
    </owl:Class>


    <!-- http://mouse.owl#CELDA_00000022 -->

    <owl:Class rdf:about="http://mouse.owl#CELDA_00000022">
        <rdfs:label rdf:datatype="http://www.w3.org/2001/XMLSchema#string">mouse fibroblast</rdfs:label>
        <rdfs:subClassOf>
            <owl:Restriction>
                <owl:onProperty rdf:resource="http://mouse.owl#UNDEFINED_part_of"/>
                <owl:someValuesFrom rdf:resource="http://mouse.owl#obo/CL_0000134"/>
            </owl:Restriction>
        </rdfs:subClassOf>
    </owl:Class>


    <!-- http://mouse.owl#CELDA_00000030 -->

    <owl:Class rdf:about="http://mouse.owl#CELDA_00000030">
        <rdfs:label rdf:datatype="http://www.w3.org/2001/XMLSchema#string">definition</rdfs:label>
    </owl:Class>


    <!-- http://mouse.owl#CELDA_00000042 -->

    <owl:Class rdf:about="http://mouse.owl#CELDA_00000042">
        <rdfs:label rdf:datatype="http://www.w3.org/2001/XMLSchema#string">human cell in vivo</rdfs:label>
        <rdfs:subClassOf>
            <owl:Restriction>
                <owl:onProperty rdf:resource="http://mouse.owl#UNDEFINED_part_of"/>
                <owl:someValuesFrom rdf:resource="http://mouse.owl#obo/NCBITaxon_9606"/>
            </owl:Restriction>
        </rdfs:subClassOf>
    </owl:Class>


    <!-- http://mouse.owl#CELDA_00000043 -->

    <owl:Class rdf:about="http://mouse.owl#CELDA_00000043">
        <rdfs:label rdf:datatype="http://www.w3.org/2001/XMLSchema#string">mouse cell in vivo</rdfs:label>
        <rdfs:subClassOf>
            <owl:Restriction>
                <owl:onProperty rdf:resource="http://mouse.owl#UNDEFINED_part_of"/>
                <owl:someValuesFrom rdf:resource="http://mouse.owl#obo/NCBITaxon_10090"/>
            </owl:Restriction>
        </rdfs:subClassOf>
    </owl:Class>


    <!-- http://mouse.owl#CELDA_00000044 -->

    <owl:Class rdf:about="http://mouse.owl#CELDA_00000044">
        <rdfs:label rdf:datatype="http://www.w3.org/2001/XMLSchema#string">male cell in vivo</rdfs:label>
        <rdfs:subClassOf>
            <owl:Restriction>
                <owl:onProperty rdf:resource="http://mouse.owl#UNDEFINED_part_of"/>
                <owl:someValuesFrom rdf:resource="http://mouse.owl#EFO_0001266"/>
            </owl:Restriction>
        </rdfs:subClassOf>
    </owl:Class>


    <!-- http://mouse.owl#CELDA_00000045 -->

    <owl:Class rdf:about="http://mouse.owl#CELDA_00000045">
        <rdfs:label rdf:datatype="http://www.w3.org/2001/XMLSchema#string">female cell in vivo</rdfs:label>
        <rdfs:subClassOf>
            <owl:Restriction>
                <owl:onProperty rdf:resource="http://mouse.owl#UNDEFINED_part_of"/>
                <owl:someValuesFrom rdf:resource="http://mouse.owl#EFO_0001265"/>
            </owl:Restriction>
        </rdfs:subClassOf>
    </owl:Class>


    <!-- http://mouse.owl#CELDA_00000046 -->

    <owl:Class rdf:about="http://mouse.owl#CELDA_00000046">
        <rdfs:label rdf:datatype="http://www.w3.org/2001/XMLSchema#string">human anatomical entity during development</rdfs:label>
    </owl:Class>


    <!-- http://mouse.owl#CELDA_00000048 -->

    <owl:Class rdf:about="http://mouse.owl#CELDA_00000048">
        <rdfs:label rdf:datatype="http://www.w3.org/2001/XMLSchema#string">human male zygote</rdfs:label>
    </owl:Class>


    <!-- http://mouse.owl#CELDA_00000049 -->

    <owl:Class rdf:about="http://mouse.owl#CELDA_00000049">
        <rdfs:label rdf:datatype="http://www.w3.org/2001/XMLSchema#string">human female zygote</rdfs:label>
    </owl:Class>


    <!-- http://mouse.owl#CELDA_00000054 -->

    <owl:Class rdf:about="http://mouse.owl#CELDA_00000054">
        <rdfs:label rdf:datatype="http://www.w3.org/2001/XMLSchema#string">Formation of the blastomeres (totipotent to ca. the 12-cell stage), Morula stage, Compaction (8 to 16 cells), The polarization of the blastomeres becomes slowly visible.</rdfs:label>
        <rdfs:subClassOf>
            <owl:Restriction>
                <owl:onProperty rdf:resource="http://mouse.owl#UNDEFINED_part_of"/>
                <owl:someValuesFrom rdf:resource="http://mouse.owl#CELDA_00015630"/>
            </owl:Restriction>
        </rdfs:subClassOf>
    </owl:Class>


    <!-- http://mouse.owl#CELDA_00000063 -->

    <owl:Class rdf:about="http://mouse.owl#CELDA_00000063">
        <rdfs:label rdf:datatype="http://www.w3.org/2001/XMLSchema#string">Inner cell mass cell of the blastocyst.</rdfs:label>
        <rdfs:subClassOf>
            <owl:Restriction>
                <owl:onProperty rdf:resource="http://mouse.owl#UNDEFINED_part_of"/>
                <owl:someValuesFrom rdf:resource="http://mouse.owl#obo/UBERON_0000087"/>
            </owl:Restriction>
        </rdfs:subClassOf>
    </owl:Class>


    <!-- http://mouse.owl#CELDA_00000064 -->

    <owl:Class rdf:about="http://mouse.owl#CELDA_00000064">
        <rdfs:label rdf:datatype="http://www.w3.org/2001/XMLSchema#string">human pluriblast cell</rdfs:label>
        <rdfs:subClassOf>
            <owl:Restriction>
                <owl:onProperty rdf:resource="http://mouse.owl#UNDEFINED_part_of"/>
                <owl:someValuesFrom rdf:resource="http://mouse.owl#EHDAA2_0000547"/>
            </owl:Restriction>
        </rdfs:subClassOf>
    </owl:Class>


    <!-- http://mouse.owl#CELDA_00000070 -->

    <owl:Class rdf:about="http://mouse.owl#CELDA_00000070">
        <rdfs:label rdf:datatype="http://www.w3.org/2001/XMLSchema#string">labyrinthian cavities (lancunae) in the syncytium</rdfs:label>
        <rdfs:subClassOf>
            <owl:Restriction>
                <owl:onProperty rdf:resource="http://mouse.owl#UNDEFINED_part_of"/>
                <owl:someValuesFrom rdf:resource="http://mouse.owl#obo/CL_0000525"/>
            </owl:Restriction>
        </rdfs:subClassOf>
    </owl:Class>


    <!-- http://mouse.owl#CELDA_00000071 -->

    <owl:Class rdf:about="http://mouse.owl#CELDA_00000071">
        <rdfs:label rdf:datatype="http://www.w3.org/2001/XMLSchema#string">labyrinthian cavities (lancunae) in the syncytium</rdfs:label>
        <rdfs:subClassOf>
            <owl:Restriction>
                <owl:onProperty rdf:resource="http://mouse.owl#UNDEFINED_part_of"/>
                <owl:someValuesFrom rdf:resource="http://mouse.owl#obo/CS05b"/>
            </owl:Restriction>
        </rdfs:subClassOf>
    </owl:Class>


    <!-- http://mouse.owl#CELDA_00000080 -->

    <owl:Class rdf:about="http://mouse.owl#CELDA_00000080">
        <rdfs:label rdf:datatype="http://www.w3.org/2001/XMLSchema#string">Extraembryonic endoderm (including Yolk sac) is derived from hypoblast.</rdfs:label>
        <rdfs:subClassOf>
            <owl:Restriction>
                <owl:onProperty rdf:resource="http://mouse.owl#UNDEFINED_part_of"/>
                <owl:someValuesFrom rdf:resource="http://mouse.owl#CELDA_00000063"/>
            </owl:Restriction>
        </rdfs:subClassOf>
    </owl:Class>


    <!-- http://mouse.owl#CELDA_00000081 -->

    <owl:Class rdf:about="http://mouse.owl#CELDA_00000081">
        <rdfs:label rdf:datatype="http://www.w3.org/2001/XMLSchema#string">human hypoblast cell</rdfs:label>
        <rdfs:subClassOf>
            <owl:Restriction>
                <owl:onProperty rdf:resource="http://mouse.owl#UNDEFINED_part_of"/>
                <owl:someValuesFrom rdf:resource="http://mouse.owl#obo/CS03"/>
            </owl:Restriction>
        </rdfs:subClassOf>
    </owl:Class>


    <!-- http://mouse.owl#CELDA_00000084 -->

    <owl:Class rdf:about="http://mouse.owl#CELDA_00000084">
        <rdfs:label rdf:datatype="http://www.w3.org/2001/XMLSchema#string">human yolk cell</rdfs:label>
        <rdfs:subClassOf>
            <owl:Restriction>
                <owl:onProperty rdf:resource="http://mouse.owl#UNDEFINED_part_of"/>
                <owl:someValuesFrom rdf:resource="http://mouse.owl#FMA_87180"/>
            </owl:Restriction>
        </rdfs:subClassOf>
    </owl:Class>


    <!-- http://mouse.owl#CELDA_00000087 -->

    <owl:Class rdf:about="http://mouse.owl#CELDA_00000087">
        <rdfs:label rdf:datatype="http://www.w3.org/2001/XMLSchema#string">secondary yolk sac cell</rdfs:label>
        <rdfs:subClassOf>
            <owl:Restriction>
                <owl:onProperty rdf:resource="http://mouse.owl#UNDEFINED_part_of"/>
                <owl:someValuesFrom rdf:resource="http://mouse.owl#obo/CL_0000428"/>
            </owl:Restriction>
        </rdfs:subClassOf>
    </owl:Class>


    <!-- http://mouse.owl#CELDA_00000088 -->

    <owl:Class rdf:about="http://mouse.owl#CELDA_00000088">
        <rdfs:label rdf:datatype="http://www.w3.org/2001/XMLSchema#string">human secondary yolk sac cell</rdfs:label>
        <rdfs:subClassOf>
            <owl:Restriction>
                <owl:onProperty rdf:resource="http://mouse.owl#UNDEFINED_part_of"/>
                <owl:someValuesFrom rdf:resource="http://mouse.owl#EHDAA2_0002212"/>
            </owl:Restriction>
        </rdfs:subClassOf>
    </owl:Class>


    <!-- http://mouse.owl#CELDA_000001000 -->

    <owl:Class rdf:about="http://mouse.owl#CELDA_000001000">
        <rdfs:label rdf:datatype="http://www.w3.org/2001/XMLSchema#string">SI-107</rdfs:label>
    </owl:Class>


    <!-- http://mouse.owl#CELDA_000001001 -->

    <owl:Class rdf:about="http://mouse.owl#CELDA_000001001">
        <rdfs:label rdf:datatype="http://www.w3.org/2001/XMLSchema#string">SI-108</rdfs:label>
    </owl:Class>


    <!-- http://mouse.owl#CELDA_000001002 -->

    <owl:Class rdf:about="http://mouse.owl#CELDA_000001002">
        <rdfs:label rdf:datatype="http://www.w3.org/2001/XMLSchema#string">SI-109</rdfs:label>
    </owl:Class>


    <!-- http://mouse.owl#CELDA_000001003 -->

    <owl:Class rdf:about="http://mouse.owl#CELDA_000001003">
        <rdfs:label rdf:datatype="http://www.w3.org/2001/XMLSchema#string">SI-110</rdfs:label>
    </owl:Class>


    <!-- http://mouse.owl#CELDA_000001004 -->

    <owl:Class rdf:about="http://mouse.owl#CELDA_000001004">
        <rdfs:label rdf:datatype="http://www.w3.org/2001/XMLSchema#string">SI-111</rdfs:label>
    </owl:Class>


    <!-- http://mouse.owl#CELDA_000001005 -->

    <owl:Class rdf:about="http://mouse.owl#CELDA_000001005">
        <rdfs:label rdf:datatype="http://www.w3.org/2001/XMLSchema#string">SI-114</rdfs:label>
    </owl:Class>


    <!-- http://mouse.owl#CELDA_000001006 -->

    <owl:Class rdf:about="http://mouse.owl#CELDA_000001006">
        <rdfs:label rdf:datatype="http://www.w3.org/2001/XMLSchema#string">SI-115</rdfs:label>
    </owl:Class>


    <!-- http://mouse.owl#CELDA_000001007 -->

    <owl:Class rdf:about="http://mouse.owl#CELDA_000001007">
        <rdfs:label rdf:datatype="http://www.w3.org/2001/XMLSchema#string">SI-122</rdfs:label>
    </owl:Class>


    <!-- http://mouse.owl#CELDA_000001008 -->

    <owl:Class rdf:about="http://mouse.owl#CELDA_000001008">
        <rdfs:label rdf:datatype="http://www.w3.org/2001/XMLSchema#string">SI-123</rdfs:label>
    </owl:Class>


    <!-- http://mouse.owl#CELDA_000001009 -->

    <owl:Class rdf:about="http://mouse.owl#CELDA_000001009">
        <rdfs:label rdf:datatype="http://www.w3.org/2001/XMLSchema#string">SI-124</rdfs:label>
    </owl:Class>


    <!-- http://mouse.owl#CELDA_000001010 -->

    <owl:Class rdf:about="http://mouse.owl#CELDA_000001010">
        <rdfs:label rdf:datatype="http://www.w3.org/2001/XMLSchema#string">SI-128</rdfs:label>
    </owl:Class>


    <!-- http://mouse.owl#CELDA_000001011 -->

    <owl:Class rdf:about="http://mouse.owl#CELDA_000001011">
        <rdfs:label rdf:datatype="http://www.w3.org/2001/XMLSchema#string">SI-125</rdfs:label>
    </owl:Class>


    <!-- http://mouse.owl#CELDA_000001012 -->

    <owl:Class rdf:about="http://mouse.owl#CELDA_000001012">
        <rdfs:label rdf:datatype="http://www.w3.org/2001/XMLSchema#string">SI-126</rdfs:label>
    </owl:Class>


    <!-- http://mouse.owl#CELDA_000001013 -->

    <owl:Class rdf:about="http://mouse.owl#CELDA_000001013">
        <rdfs:label rdf:datatype="http://www.w3.org/2001/XMLSchema#string">SI-130</rdfs:label>
    </owl:Class>


    <!-- http://mouse.owl#CELDA_000001014 -->

    <owl:Class rdf:about="http://mouse.owl#CELDA_000001014">
        <rdfs:label rdf:datatype="http://www.w3.org/2001/XMLSchema#string">SI-131</rdfs:label>
    </owl:Class>


    <!-- http://mouse.owl#CELDA_000001015 -->

    <owl:Class rdf:about="http://mouse.owl#CELDA_000001015">
        <rdfs:label rdf:datatype="http://www.w3.org/2001/XMLSchema#string">SI-132</rdfs:label>
    </owl:Class>


    <!-- http://mouse.owl#CELDA_000001016 -->

    <owl:Class rdf:about="http://mouse.owl#CELDA_000001016">
        <rdfs:label rdf:datatype="http://www.w3.org/2001/XMLSchema#string">SI-133</rdfs:label>
    </owl:Class>


    <!-- http://mouse.owl#CELDA_000001017 -->

    <owl:Class rdf:about="http://mouse.owl#CELDA_000001017">
        <rdfs:label rdf:datatype="http://www.w3.org/2001/XMLSchema#string">SI-134</rdfs:label>
    </owl:Class>


    <!-- http://mouse.owl#CELDA_000001018 -->

    <owl:Class rdf:about="http://mouse.owl#CELDA_000001018">
        <rdfs:label rdf:datatype="http://www.w3.org/2001/XMLSchema#string">SI-135</rdfs:label>
    </owl:Class>


    <!-- http://mouse.owl#CELDA_000001019 -->

    <owl:Class rdf:about="http://mouse.owl#CELDA_000001019">
        <rdfs:label rdf:datatype="http://www.w3.org/2001/XMLSchema#string">SI-137</rdfs:label>
    </owl:Class>


    <!-- http://mouse.owl#CELDA_000001020 -->

    <owl:Class rdf:about="http://mouse.owl#CELDA_000001020">
        <rdfs:label rdf:datatype="http://www.w3.org/2001/XMLSchema#string">SI-138</rdfs:label>
    </owl:Class>


    <!-- http://mouse.owl#CELDA_000001021 -->

    <owl:Class rdf:about="http://mouse.owl#CELDA_000001021">
        <rdfs:label rdf:datatype="http://www.w3.org/2001/XMLSchema#string">SI-139</rdfs:label>
    </owl:Class>


    <!-- http://mouse.owl#CELDA_000001022 -->

    <owl:Class rdf:about="http://mouse.owl#CELDA_000001022">
        <rdfs:label rdf:datatype="http://www.w3.org/2001/XMLSchema#string">SI-140</rdfs:label>
    </owl:Class>


    <!-- http://mouse.owl#CELDA_000001023 -->

    <owl:Class rdf:about="http://mouse.owl#CELDA_000001023">
        <rdfs:label rdf:datatype="http://www.w3.org/2001/XMLSchema#string">SI-141</rdfs:label>
    </owl:Class>


    <!-- http://mouse.owl#CELDA_000001024 -->

    <owl:Class rdf:about="http://mouse.owl#CELDA_000001024">
        <rdfs:label rdf:datatype="http://www.w3.org/2001/XMLSchema#string">SI-144</rdfs:label>
    </owl:Class>


    <!-- http://mouse.owl#CELDA_000001025 -->

    <owl:Class rdf:about="http://mouse.owl#CELDA_000001025">
        <rdfs:label rdf:datatype="http://www.w3.org/2001/XMLSchema#string">SI-145</rdfs:label>
    </owl:Class>


    <!-- http://mouse.owl#CELDA_000001026 -->

    <owl:Class rdf:about="http://mouse.owl#CELDA_000001026">
        <rdfs:label rdf:datatype="http://www.w3.org/2001/XMLSchema#string">SI-146</rdfs:label>
    </owl:Class>


    <!-- http://mouse.owl#CELDA_000001027 -->

    <owl:Class rdf:about="http://mouse.owl#CELDA_000001027">
        <rdfs:label rdf:datatype="http://www.w3.org/2001/XMLSchema#string">SI-148</rdfs:label>
    </owl:Class>


    <!-- http://mouse.owl#CELDA_000001028 -->

    <owl:Class rdf:about="http://mouse.owl#CELDA_000001028">
        <rdfs:label rdf:datatype="http://www.w3.org/2001/XMLSchema#string">SI-149</rdfs:label>
    </owl:Class>


    <!-- http://mouse.owl#CELDA_000001029 -->

    <owl:Class rdf:about="http://mouse.owl#CELDA_000001029">
        <rdfs:label rdf:datatype="http://www.w3.org/2001/XMLSchema#string">SI-150</rdfs:label>
    </owl:Class>


    <!-- http://mouse.owl#CELDA_000001030 -->

    <owl:Class rdf:about="http://mouse.owl#CELDA_000001030">
        <rdfs:label rdf:datatype="http://www.w3.org/2001/XMLSchema#string">SI-151</rdfs:label>
    </owl:Class>


    <!-- http://mouse.owl#CELDA_000001031 -->

    <owl:Class rdf:about="http://mouse.owl#CELDA_000001031">
        <rdfs:label rdf:datatype="http://www.w3.org/2001/XMLSchema#string">SI-153</rdfs:label>
    </owl:Class>


    <!-- http://mouse.owl#CELDA_000001032 -->

    <owl:Class rdf:about="http://mouse.owl#CELDA_000001032">
        <rdfs:label rdf:datatype="http://www.w3.org/2001/XMLSchema#string">ReliCellhES1</rdfs:label>
    </owl:Class>


    <!-- http://mouse.owl#CELDA_000001033 -->

    <owl:Class rdf:about="http://mouse.owl#CELDA_000001033">
        <rdfs:label rdf:datatype="http://www.w3.org/2001/XMLSchema#string">SI-154</rdfs:label>
    </owl:Class>


    <!-- http://mouse.owl#CELDA_000001034 -->

    <owl:Class rdf:about="http://mouse.owl#CELDA_000001034">
        <rdfs:label rdf:datatype="http://www.w3.org/2001/XMLSchema#string">SI-155</rdfs:label>
    </owl:Class>


    <!-- http://mouse.owl#CELDA_000001035 -->

    <owl:Class rdf:about="http://mouse.owl#CELDA_000001035">
        <rdfs:label rdf:datatype="http://www.w3.org/2001/XMLSchema#string">SI-156</rdfs:label>
    </owl:Class>


    <!-- http://mouse.owl#CELDA_000001036 -->

    <owl:Class rdf:about="http://mouse.owl#CELDA_000001036">
        <rdfs:label rdf:datatype="http://www.w3.org/2001/XMLSchema#string">SI-157</rdfs:label>
    </owl:Class>


    <!-- http://mouse.owl#CELDA_000001037 -->

    <owl:Class rdf:about="http://mouse.owl#CELDA_000001037">
        <rdfs:label rdf:datatype="http://www.w3.org/2001/XMLSchema#string">SI-158</rdfs:label>
    </owl:Class>


    <!-- http://mouse.owl#CELDA_000001038 -->

    <owl:Class rdf:about="http://mouse.owl#CELDA_000001038">
        <rdfs:label rdf:datatype="http://www.w3.org/2001/XMLSchema#string">SI-159</rdfs:label>
    </owl:Class>


    <!-- http://mouse.owl#CELDA_000001039 -->

    <owl:Class rdf:about="http://mouse.owl#CELDA_000001039">
        <rdfs:label rdf:datatype="http://www.w3.org/2001/XMLSchema#string">SI-160</rdfs:label>
    </owl:Class>


    <!-- http://mouse.owl#CELDA_000001040 -->

    <owl:Class rdf:about="http://mouse.owl#CELDA_000001040">
        <rdfs:label rdf:datatype="http://www.w3.org/2001/XMLSchema#string">SI-161</rdfs:label>
    </owl:Class>


    <!-- http://mouse.owl#CELDA_000001041 -->

    <owl:Class rdf:about="http://mouse.owl#CELDA_000001041">
        <rdfs:label rdf:datatype="http://www.w3.org/2001/XMLSchema#string">SI-162</rdfs:label>
    </owl:Class>


    <!-- http://mouse.owl#CELDA_000001042 -->

    <owl:Class rdf:about="http://mouse.owl#CELDA_000001042">
        <rdfs:label rdf:datatype="http://www.w3.org/2001/XMLSchema#string">SI-163</rdfs:label>
    </owl:Class>


    <!-- http://mouse.owl#CELDA_000001043 -->

    <owl:Class rdf:about="http://mouse.owl#CELDA_000001043">
        <rdfs:label rdf:datatype="http://www.w3.org/2001/XMLSchema#string">SI-164</rdfs:label>
    </owl:Class>


    <!-- http://mouse.owl#CELDA_000001044 -->

    <owl:Class rdf:about="http://mouse.owl#CELDA_000001044">
        <rdfs:label rdf:datatype="http://www.w3.org/2001/XMLSchema#string">SI-165</rdfs:label>
    </owl:Class>


    <!-- http://mouse.owl#CELDA_000001045 -->

    <owl:Class rdf:about="http://mouse.owl#CELDA_000001045">
        <rdfs:label rdf:datatype="http://www.w3.org/2001/XMLSchema#string">SI-167</rdfs:label>
    </owl:Class>


    <!-- http://mouse.owl#CELDA_000001046 -->

    <owl:Class rdf:about="http://mouse.owl#CELDA_000001046">
        <rdfs:label rdf:datatype="http://www.w3.org/2001/XMLSchema#string">SI-168</rdfs:label>
    </owl:Class>


    <!-- http://mouse.owl#CELDA_000001047 -->

    <owl:Class rdf:about="http://mouse.owl#CELDA_000001047">
        <rdfs:label rdf:datatype="http://www.w3.org/2001/XMLSchema#string">SI-169</rdfs:label>
    </owl:Class>


    <!-- http://mouse.owl#CELDA_000001048 -->

    <owl:Class rdf:about="http://mouse.owl#CELDA_000001048">
        <rdfs:label rdf:datatype="http://www.w3.org/2001/XMLSchema#string">SI-170</rdfs:label>
    </owl:Class>


    <!-- http://mouse.owl#CELDA_000001049 -->

    <owl:Class rdf:about="http://mouse.owl#CELDA_000001049">
        <rdfs:label rdf:datatype="http://www.w3.org/2001/XMLSchema#string">SI-171</rdfs:label>
    </owl:Class>


    <!-- http://mouse.owl#CELDA_000001050 -->

    <owl:Class rdf:about="http://mouse.owl#CELDA_000001050">
        <rdfs:label rdf:datatype="http://www.w3.org/2001/XMLSchema#string">SI-172</rdfs:label>
    </owl:Class>


    <!-- http://mouse.owl#CELDA_000001051 -->

    <owl:Class rdf:about="http://mouse.owl#CELDA_000001051">
        <rdfs:label rdf:datatype="http://www.w3.org/2001/XMLSchema#string">SI-174</rdfs:label>
    </owl:Class>


    <!-- http://mouse.owl#CELDA_000001052 -->

    <owl:Class rdf:about="http://mouse.owl#CELDA_000001052">
        <rdfs:label rdf:datatype="http://www.w3.org/2001/XMLSchema#string">SI-175</rdfs:label>
    </owl:Class>


    <!-- http://mouse.owl#CELDA_000001053 -->

    <owl:Class rdf:about="http://mouse.owl#CELDA_000001053">
        <rdfs:label rdf:datatype="http://www.w3.org/2001/XMLSchema#string">SI-176</rdfs:label>
    </owl:Class>


    <!-- http://mouse.owl#CELDA_000001054 -->

    <owl:Class rdf:about="http://mouse.owl#CELDA_000001054">
        <rdfs:label rdf:datatype="http://www.w3.org/2001/XMLSchema#string">SI-177</rdfs:label>
    </owl:Class>


    <!-- http://mouse.owl#CELDA_000001055 -->

    <owl:Class rdf:about="http://mouse.owl#CELDA_000001055">
        <rdfs:label rdf:datatype="http://www.w3.org/2001/XMLSchema#string">SI-178</rdfs:label>
    </owl:Class>


    <!-- http://mouse.owl#CELDA_000001056 -->

    <owl:Class rdf:about="http://mouse.owl#CELDA_000001056">
        <rdfs:label rdf:datatype="http://www.w3.org/2001/XMLSchema#string">SI-179</rdfs:label>
    </owl:Class>


    <!-- http://mouse.owl#CELDA_000001057 -->

    <owl:Class rdf:about="http://mouse.owl#CELDA_000001057">
        <rdfs:label rdf:datatype="http://www.w3.org/2001/XMLSchema#string">SI-180</rdfs:label>
    </owl:Class>


    <!-- http://mouse.owl#CELDA_000001058 -->

    <owl:Class rdf:about="http://mouse.owl#CELDA_000001058">
        <rdfs:label rdf:datatype="http://www.w3.org/2001/XMLSchema#string">SI-182</rdfs:label>
    </owl:Class>


    <!-- http://mouse.owl#CELDA_000001059 -->

    <owl:Class rdf:about="http://mouse.owl#CELDA_000001059">
        <rdfs:label rdf:datatype="http://www.w3.org/2001/XMLSchema#string">SI-183</rdfs:label>
    </owl:Class>


    <!-- http://mouse.owl#CELDA_000001060 -->

    <owl:Class rdf:about="http://mouse.owl#CELDA_000001060">
        <rdfs:label rdf:datatype="http://www.w3.org/2001/XMLSchema#string">SI-184</rdfs:label>
    </owl:Class>


    <!-- http://mouse.owl#CELDA_000001061 -->

    <owl:Class rdf:about="http://mouse.owl#CELDA_000001061">
        <rdfs:label rdf:datatype="http://www.w3.org/2001/XMLSchema#string">SI-185</rdfs:label>
    </owl:Class>


    <!-- http://mouse.owl#CELDA_000001062 -->

    <owl:Class rdf:about="http://mouse.owl#CELDA_000001062">
        <rdfs:label rdf:datatype="http://www.w3.org/2001/XMLSchema#string">SI-186</rdfs:label>
    </owl:Class>


    <!-- http://mouse.owl#CELDA_000001063 -->

    <owl:Class rdf:about="http://mouse.owl#CELDA_000001063">
        <rdfs:label rdf:datatype="http://www.w3.org/2001/XMLSchema#string">SI-187</rdfs:label>
    </owl:Class>


    <!-- http://mouse.owl#CELDA_000001064 -->

    <owl:Class rdf:about="http://mouse.owl#CELDA_000001064">
        <rdfs:label rdf:datatype="http://www.w3.org/2001/XMLSchema#string">SI-188</rdfs:label>
    </owl:Class>


    <!-- http://mouse.owl#CELDA_000001065 -->

    <owl:Class rdf:about="http://mouse.owl#CELDA_000001065">
        <rdfs:label rdf:datatype="http://www.w3.org/2001/XMLSchema#string">SI-189</rdfs:label>
    </owl:Class>


    <!-- http://mouse.owl#CELDA_000001066 -->

    <owl:Class rdf:about="http://mouse.owl#CELDA_000001066">
        <rdfs:label rdf:datatype="http://www.w3.org/2001/XMLSchema#string">SI-191</rdfs:label>
    </owl:Class>


    <!-- http://mouse.owl#CELDA_000001067 -->

    <owl:Class rdf:about="http://mouse.owl#CELDA_000001067">
        <rdfs:label rdf:datatype="http://www.w3.org/2001/XMLSchema#string">SI-192</rdfs:label>
    </owl:Class>


    <!-- http://mouse.owl#CELDA_000001068 -->

    <owl:Class rdf:about="http://mouse.owl#CELDA_000001068">
        <rdfs:label rdf:datatype="http://www.w3.org/2001/XMLSchema#string">SI-193</rdfs:label>
    </owl:Class>


    <!-- http://mouse.owl#CELDA_000001069 -->

    <owl:Class rdf:about="http://mouse.owl#CELDA_000001069">
        <rdfs:label rdf:datatype="http://www.w3.org/2001/XMLSchema#string">SI-194</rdfs:label>
    </owl:Class>


    <!-- http://mouse.owl#CELDA_000001070 -->

    <owl:Class rdf:about="http://mouse.owl#CELDA_000001070">
        <rdfs:label rdf:datatype="http://www.w3.org/2001/XMLSchema#string">SI-195</rdfs:label>
    </owl:Class>


    <!-- http://mouse.owl#CELDA_000001071 -->

    <owl:Class rdf:about="http://mouse.owl#CELDA_000001071">
        <rdfs:label rdf:datatype="http://www.w3.org/2001/XMLSchema#string">SI-196</rdfs:label>
    </owl:Class>


    <!-- http://mouse.owl#CELDA_000001072 -->

    <owl:Class rdf:about="http://mouse.owl#CELDA_000001072">
        <rdfs:label rdf:datatype="http://www.w3.org/2001/XMLSchema#string">SI-197</rdfs:label>
    </owl:Class>


    <!-- http://mouse.owl#CELDA_000001073 -->

    <owl:Class rdf:about="http://mouse.owl#CELDA_000001073">
        <rdfs:label rdf:datatype="http://www.w3.org/2001/XMLSchema#string">SI-198</rdfs:label>
    </owl:Class>


    <!-- http://mouse.owl#CELDA_000001074 -->

    <owl:Class rdf:about="http://mouse.owl#CELDA_000001074">
        <rdfs:label rdf:datatype="http://www.w3.org/2001/XMLSchema#string">SI-199</rdfs:label>
    </owl:Class>


    <!-- http://mouse.owl#CELDA_000001075 -->

    <owl:Class rdf:about="http://mouse.owl#CELDA_000001075">
        <rdfs:label rdf:datatype="http://www.w3.org/2001/XMLSchema#string">SI-200</rdfs:label>
    </owl:Class>


    <!-- http://mouse.owl#CELDA_000001076 -->

    <owl:Class rdf:about="http://mouse.owl#CELDA_000001076">
        <rdfs:label rdf:datatype="http://www.w3.org/2001/XMLSchema#string">SI-201</rdfs:label>
    </owl:Class>


    <!-- http://mouse.owl#CELDA_000001077 -->

    <owl:Class rdf:about="http://mouse.owl#CELDA_000001077">
        <rdfs:label rdf:datatype="http://www.w3.org/2001/XMLSchema#string">SI-202</rdfs:label>
    </owl:Class>


    <!-- http://mouse.owl#CELDA_000001078 -->

    <owl:Class rdf:about="http://mouse.owl#CELDA_000001078">
        <rdfs:label rdf:datatype="http://www.w3.org/2001/XMLSchema#string">SI-203</rdfs:label>
    </owl:Class>


    <!-- http://mouse.owl#CELDA_000001079 -->

    <owl:Class rdf:about="http://mouse.owl#CELDA_000001079">
        <rdfs:label rdf:datatype="http://www.w3.org/2001/XMLSchema#string">SI-204</rdfs:label>
    </owl:Class>


    <!-- http://mouse.owl#CELDA_000001080 -->

    <owl:Class rdf:about="http://mouse.owl#CELDA_000001080">
        <rdfs:label rdf:datatype="http://www.w3.org/2001/XMLSchema#string">SI-205</rdfs:label>
    </owl:Class>


    <!-- http://mouse.owl#CELDA_000001081 -->

    <owl:Class rdf:about="http://mouse.owl#CELDA_000001081">
        <rdfs:label rdf:datatype="http://www.w3.org/2001/XMLSchema#string">SI-206</rdfs:label>
    </owl:Class>


    <!-- http://mouse.owl#CELDA_000001082 -->

    <owl:Class rdf:about="http://mouse.owl#CELDA_000001082">
        <rdfs:label rdf:datatype="http://www.w3.org/2001/XMLSchema#string">SI-208</rdfs:label>
    </owl:Class>


    <!-- http://mouse.owl#CELDA_000001083 -->

    <owl:Class rdf:about="http://mouse.owl#CELDA_000001083">
        <rdfs:label rdf:datatype="http://www.w3.org/2001/XMLSchema#string">SI-209</rdfs:label>
    </owl:Class>


    <!-- http://mouse.owl#CELDA_000001084 -->

    <owl:Class rdf:about="http://mouse.owl#CELDA_000001084">
        <rdfs:label rdf:datatype="http://www.w3.org/2001/XMLSchema#string">SI-210</rdfs:label>
    </owl:Class>


    <!-- http://mouse.owl#CELDA_000001085 -->

    <owl:Class rdf:about="http://mouse.owl#CELDA_000001085">
        <rdfs:label rdf:datatype="http://www.w3.org/2001/XMLSchema#string">SI-211</rdfs:label>
    </owl:Class>


    <!-- http://mouse.owl#CELDA_000001086 -->

    <owl:Class rdf:about="http://mouse.owl#CELDA_000001086">
        <rdfs:label rdf:datatype="http://www.w3.org/2001/XMLSchema#string">SI-213</rdfs:label>
    </owl:Class>


    <!-- http://mouse.owl#CELDA_000001087 -->

    <owl:Class rdf:about="http://mouse.owl#CELDA_000001087">
        <rdfs:label rdf:datatype="http://www.w3.org/2001/XMLSchema#string">SI-214</rdfs:label>
    </owl:Class>


    <!-- http://mouse.owl#CELDA_000001088 -->

    <owl:Class rdf:about="http://mouse.owl#CELDA_000001088">
        <rdfs:label rdf:datatype="http://www.w3.org/2001/XMLSchema#string">SI-215</rdfs:label>
    </owl:Class>


    <!-- http://mouse.owl#CELDA_000001089 -->

    <owl:Class rdf:about="http://mouse.owl#CELDA_000001089">
        <rdfs:label rdf:datatype="http://www.w3.org/2001/XMLSchema#string">SI-216</rdfs:label>
    </owl:Class>


    <!-- http://mouse.owl#CELDA_000001090 -->

    <owl:Class rdf:about="http://mouse.owl#CELDA_000001090">
        <rdfs:label rdf:datatype="http://www.w3.org/2001/XMLSchema#string">SI-218</rdfs:label>
    </owl:Class>


    <!-- http://mouse.owl#CELDA_000001091 -->

    <owl:Class rdf:about="http://mouse.owl#CELDA_000001091">
        <rdfs:label rdf:datatype="http://www.w3.org/2001/XMLSchema#string">SI-219</rdfs:label>
    </owl:Class>


    <!-- http://mouse.owl#CELDA_000001092 -->

    <owl:Class rdf:about="http://mouse.owl#CELDA_000001092">
        <rdfs:label rdf:datatype="http://www.w3.org/2001/XMLSchema#string">SI-220</rdfs:label>
    </owl:Class>


    <!-- http://mouse.owl#CELDA_000001093 -->

    <owl:Class rdf:about="http://mouse.owl#CELDA_000001093">
        <rdfs:label rdf:datatype="http://www.w3.org/2001/XMLSchema#string">SI-221</rdfs:label>
    </owl:Class>


    <!-- http://mouse.owl#CELDA_000001094 -->

    <owl:Class rdf:about="http://mouse.owl#CELDA_000001094">
        <rdfs:label rdf:datatype="http://www.w3.org/2001/XMLSchema#string">SI-222</rdfs:label>
    </owl:Class>


    <!-- http://mouse.owl#CELDA_000001095 -->

    <owl:Class rdf:about="http://mouse.owl#CELDA_000001095">
        <rdfs:label rdf:datatype="http://www.w3.org/2001/XMLSchema#string">SI-223</rdfs:label>
    </owl:Class>


    <!-- http://mouse.owl#CELDA_000001096 -->

    <owl:Class rdf:about="http://mouse.owl#CELDA_000001096">
        <rdfs:label rdf:datatype="http://www.w3.org/2001/XMLSchema#string">SI-224</rdfs:label>
    </owl:Class>


    <!-- http://mouse.owl#CELDA_000001097 -->

    <owl:Class rdf:about="http://mouse.owl#CELDA_000001097">
        <rdfs:label rdf:datatype="http://www.w3.org/2001/XMLSchema#string">SI-226</rdfs:label>
    </owl:Class>


    <!-- http://mouse.owl#CELDA_000001098 -->

    <owl:Class rdf:about="http://mouse.owl#CELDA_000001098">
        <rdfs:label rdf:datatype="http://www.w3.org/2001/XMLSchema#string">SI-227</rdfs:label>
    </owl:Class>


    <!-- http://mouse.owl#CELDA_000001099 -->

    <owl:Class rdf:about="http://mouse.owl#CELDA_000001099">
        <rdfs:label rdf:datatype="http://www.w3.org/2001/XMLSchema#string">SI-228</rdfs:label>
    </owl:Class>


    <!-- http://mouse.owl#CELDA_000001100 -->

    <owl:Class rdf:about="http://mouse.owl#CELDA_000001100">
        <rdfs:label rdf:datatype="http://www.w3.org/2001/XMLSchema#string">SI-230</rdfs:label>
    </owl:Class>


    <!-- http://mouse.owl#CELDA_000001101 -->

    <owl:Class rdf:about="http://mouse.owl#CELDA_000001101">
        <rdfs:label rdf:datatype="http://www.w3.org/2001/XMLSchema#string">SI-217</rdfs:label>
    </owl:Class>


    <!-- http://mouse.owl#CELDA_000001102 -->

    <owl:Class rdf:about="http://mouse.owl#CELDA_000001102">
        <rdfs:label rdf:datatype="http://www.w3.org/2001/XMLSchema#string">SI-231</rdfs:label>
    </owl:Class>


    <!-- http://mouse.owl#CELDA_000001103 -->

    <owl:Class rdf:about="http://mouse.owl#CELDA_000001103">
        <rdfs:label rdf:datatype="http://www.w3.org/2001/XMLSchema#string">SI-232</rdfs:label>
    </owl:Class>


    <!-- http://mouse.owl#CELDA_000001104 -->

    <owl:Class rdf:about="http://mouse.owl#CELDA_000001104">
        <rdfs:label rdf:datatype="http://www.w3.org/2001/XMLSchema#string">SI-233</rdfs:label>
    </owl:Class>


    <!-- http://mouse.owl#CELDA_000001105 -->

    <owl:Class rdf:about="http://mouse.owl#CELDA_000001105">
        <rdfs:label rdf:datatype="http://www.w3.org/2001/XMLSchema#string">SI-235</rdfs:label>
    </owl:Class>


    <!-- http://mouse.owl#CELDA_000001106 -->

    <owl:Class rdf:about="http://mouse.owl#CELDA_000001106">
        <rdfs:label rdf:datatype="http://www.w3.org/2001/XMLSchema#string">SI-236</rdfs:label>
    </owl:Class>


    <!-- http://mouse.owl#CELDA_000001107 -->

    <owl:Class rdf:about="http://mouse.owl#CELDA_000001107">
        <rdfs:label rdf:datatype="http://www.w3.org/2001/XMLSchema#string">SI-237</rdfs:label>
    </owl:Class>


    <!-- http://mouse.owl#CELDA_000001108 -->

    <owl:Class rdf:about="http://mouse.owl#CELDA_000001108">
        <rdfs:label rdf:datatype="http://www.w3.org/2001/XMLSchema#string">SI-238</rdfs:label>
    </owl:Class>


    <!-- http://mouse.owl#CELDA_000001109 -->

    <owl:Class rdf:about="http://mouse.owl#CELDA_000001109">
        <rdfs:label rdf:datatype="http://www.w3.org/2001/XMLSchema#string">SI-239</rdfs:label>
    </owl:Class>


    <!-- http://mouse.owl#CELDA_000001110 -->

    <owl:Class rdf:about="http://mouse.owl#CELDA_000001110">
        <rdfs:label rdf:datatype="http://www.w3.org/2001/XMLSchema#string">SI-240</rdfs:label>
    </owl:Class>


    <!-- http://mouse.owl#CELDA_000001111 -->

    <owl:Class rdf:about="http://mouse.owl#CELDA_000001111">
        <rdfs:label rdf:datatype="http://www.w3.org/2001/XMLSchema#string">SI-241</rdfs:label>
    </owl:Class>


    <!-- http://mouse.owl#CELDA_000001112 -->

    <owl:Class rdf:about="http://mouse.owl#CELDA_000001112">
        <rdfs:label rdf:datatype="http://www.w3.org/2001/XMLSchema#string">SI-242</rdfs:label>
    </owl:Class>


    <!-- http://mouse.owl#CELDA_000001113 -->

    <owl:Class rdf:about="http://mouse.owl#CELDA_000001113">
        <rdfs:label rdf:datatype="http://www.w3.org/2001/XMLSchema#string">SI-243</rdfs:label>
    </owl:Class>


    <!-- http://mouse.owl#CELDA_000001114 -->

    <owl:Class rdf:about="http://mouse.owl#CELDA_000001114">
        <rdfs:label rdf:datatype="http://www.w3.org/2001/XMLSchema#string">SI-244</rdfs:label>
    </owl:Class>


    <!-- http://mouse.owl#CELDA_000001115 -->

    <owl:Class rdf:about="http://mouse.owl#CELDA_000001115">
        <rdfs:label rdf:datatype="http://www.w3.org/2001/XMLSchema#string">SI-245</rdfs:label>
    </owl:Class>


    <!-- http://mouse.owl#CELDA_000001116 -->

    <owl:Class rdf:about="http://mouse.owl#CELDA_000001116">
        <rdfs:label rdf:datatype="http://www.w3.org/2001/XMLSchema#string">SI-246</rdfs:label>
    </owl:Class>


    <!-- http://mouse.owl#CELDA_000001117 -->

    <owl:Class rdf:about="http://mouse.owl#CELDA_000001117">
        <rdfs:label rdf:datatype="http://www.w3.org/2001/XMLSchema#string">SI-247</rdfs:label>
    </owl:Class>


    <!-- http://mouse.owl#CELDA_000001118 -->

    <owl:Class rdf:about="http://mouse.owl#CELDA_000001118">
        <rdfs:label rdf:datatype="http://www.w3.org/2001/XMLSchema#string">SI-248</rdfs:label>
    </owl:Class>


    <!-- http://mouse.owl#CELDA_000001119 -->

    <owl:Class rdf:about="http://mouse.owl#CELDA_000001119">
        <rdfs:label rdf:datatype="http://www.w3.org/2001/XMLSchema#string">SI-249</rdfs:label>
    </owl:Class>


    <!-- http://mouse.owl#CELDA_000001120 -->

    <owl:Class rdf:about="http://mouse.owl#CELDA_000001120">
        <rdfs:label rdf:datatype="http://www.w3.org/2001/XMLSchema#string">SI-250</rdfs:label>
    </owl:Class>


    <!-- http://mouse.owl#CELDA_000001121 -->

    <owl:Class rdf:about="http://mouse.owl#CELDA_000001121">
        <rdfs:label rdf:datatype="http://www.w3.org/2001/XMLSchema#string">SI-251</rdfs:label>
    </owl:Class>


    <!-- http://mouse.owl#CELDA_000001122 -->

    <owl:Class rdf:about="http://mouse.owl#CELDA_000001122">
        <rdfs:label rdf:datatype="http://www.w3.org/2001/XMLSchema#string">SI-252</rdfs:label>
    </owl:Class>


    <!-- http://mouse.owl#CELDA_000001123 -->

    <owl:Class rdf:about="http://mouse.owl#CELDA_000001123">
        <rdfs:label rdf:datatype="http://www.w3.org/2001/XMLSchema#string">SI-253</rdfs:label>
    </owl:Class>


    <!-- http://mouse.owl#CELDA_000001124 -->

    <owl:Class rdf:about="http://mouse.owl#CELDA_000001124">
        <rdfs:label rdf:datatype="http://www.w3.org/2001/XMLSchema#string">SI-254</rdfs:label>
    </owl:Class>


    <!-- http://mouse.owl#CELDA_000001125 -->

    <owl:Class rdf:about="http://mouse.owl#CELDA_000001125">
        <rdfs:label rdf:datatype="http://www.w3.org/2001/XMLSchema#string">SI-255</rdfs:label>
    </owl:Class>


    <!-- http://mouse.owl#CELDA_000001126 -->

    <owl:Class rdf:about="http://mouse.owl#CELDA_000001126">
        <rdfs:label rdf:datatype="http://www.w3.org/2001/XMLSchema#string">SI-256</rdfs:label>
    </owl:Class>


    <!-- http://mouse.owl#CELDA_000001127 -->

    <owl:Class rdf:about="http://mouse.owl#CELDA_000001127">
        <rdfs:label rdf:datatype="http://www.w3.org/2001/XMLSchema#string">SI-257</rdfs:label>
    </owl:Class>


    <!-- http://mouse.owl#CELDA_000001128 -->

    <owl:Class rdf:about="http://mouse.owl#CELDA_000001128">
        <rdfs:label rdf:datatype="http://www.w3.org/2001/XMLSchema#string">SHhES1</rdfs:label>
    </owl:Class>


    <!-- http://mouse.owl#CELDA_000001129 -->

    <owl:Class rdf:about="http://mouse.owl#CELDA_000001129">
        <rdfs:label rdf:datatype="http://www.w3.org/2001/XMLSchema#string">KIND-1</rdfs:label>
    </owl:Class>


    <!-- http://mouse.owl#CELDA_000001130 -->

    <owl:Class rdf:about="http://mouse.owl#CELDA_000001130">
        <rdfs:label rdf:datatype="http://www.w3.org/2001/XMLSchema#string">KIND-2</rdfs:label>
    </owl:Class>


    <!-- http://mouse.owl#CELDA_000001131 -->

    <owl:Class rdf:about="http://mouse.owl#CELDA_000001131">
        <rdfs:label rdf:datatype="http://www.w3.org/2001/XMLSchema#string">Miz-hES4</rdfs:label>
    </owl:Class>


    <!-- http://mouse.owl#CELDA_000001132 -->

    <owl:Class rdf:about="http://mouse.owl#CELDA_000001132">
        <rdfs:label rdf:datatype="http://www.w3.org/2001/XMLSchema#string">Miz-hES5</rdfs:label>
    </owl:Class>


    <!-- http://mouse.owl#CELDA_000001133 -->

    <owl:Class rdf:about="http://mouse.owl#CELDA_000001133">
        <rdfs:label rdf:datatype="http://www.w3.org/2001/XMLSchema#string">Miz-hES6</rdfs:label>
    </owl:Class>


    <!-- http://mouse.owl#CELDA_000001134 -->

    <owl:Class rdf:about="http://mouse.owl#CELDA_000001134">
        <rdfs:label rdf:datatype="http://www.w3.org/2001/XMLSchema#string">Miz-hES7</rdfs:label>
    </owl:Class>


    <!-- http://mouse.owl#CELDA_000001135 -->

    <owl:Class rdf:about="http://mouse.owl#CELDA_000001135">
        <rdfs:label rdf:datatype="http://www.w3.org/2001/XMLSchema#string">Miz-hES8</rdfs:label>
    </owl:Class>


    <!-- http://mouse.owl#CELDA_000001136 -->

    <owl:Class rdf:about="http://mouse.owl#CELDA_000001136">
        <rdfs:label rdf:datatype="http://www.w3.org/2001/XMLSchema#string">Miz-hES10</rdfs:label>
    </owl:Class>


    <!-- http://mouse.owl#CELDA_000001137 -->

    <owl:Class rdf:about="http://mouse.owl#CELDA_000001137">
        <rdfs:label rdf:datatype="http://www.w3.org/2001/XMLSchema#string">Miz-hES11</rdfs:label>
    </owl:Class>


    <!-- http://mouse.owl#CELDA_000001138 -->

    <owl:Class rdf:about="http://mouse.owl#CELDA_000001138">
        <rdfs:label rdf:datatype="http://www.w3.org/2001/XMLSchema#string">Miz-hES12</rdfs:label>
    </owl:Class>


    <!-- http://mouse.owl#CELDA_000001139 -->

    <owl:Class rdf:about="http://mouse.owl#CELDA_000001139">
        <rdfs:label rdf:datatype="http://www.w3.org/2001/XMLSchema#string">Miz-hES13</rdfs:label>
    </owl:Class>


    <!-- http://mouse.owl#CELDA_000001140 -->

    <owl:Class rdf:about="http://mouse.owl#CELDA_000001140">
        <rdfs:label rdf:datatype="http://www.w3.org/2001/XMLSchema#string">CHES-1</rdfs:label>
    </owl:Class>


    <!-- http://mouse.owl#CELDA_000001141 -->

    <owl:Class rdf:about="http://mouse.owl#CELDA_000001141">
        <rdfs:label rdf:datatype="http://www.w3.org/2001/XMLSchema#string">NT-hESC</rdfs:label>
    </owl:Class>


    <!-- http://mouse.owl#CELDA_000001142 -->

    <owl:Class rdf:about="http://mouse.owl#CELDA_000001142">
        <rdfs:label rdf:datatype="http://www.w3.org/2001/XMLSchema#string">chHES-8</rdfs:label>
    </owl:Class>


    <!-- http://mouse.owl#CELDA_000001143 -->

    <owl:Class rdf:about="http://mouse.owl#CELDA_000001143">
        <rdfs:label rdf:datatype="http://www.w3.org/2001/XMLSchema#string">chHES-20</rdfs:label>
    </owl:Class>


    <!-- http://mouse.owl#CELDA_000001144 -->

    <owl:Class rdf:about="http://mouse.owl#CELDA_000001144">
        <rdfs:label rdf:datatype="http://www.w3.org/2001/XMLSchema#string">chHES-22</rdfs:label>
    </owl:Class>


    <!-- http://mouse.owl#CELDA_000001145 -->

    <owl:Class rdf:about="http://mouse.owl#CELDA_000001145">
        <rdfs:label rdf:datatype="http://www.w3.org/2001/XMLSchema#string">KiPS4F-1</rdfs:label>
    </owl:Class>


    <!-- http://mouse.owl#CELDA_000001146 -->

    <owl:Class rdf:about="http://mouse.owl#CELDA_000001146">
        <rdfs:label rdf:datatype="http://www.w3.org/2001/XMLSchema#string">KiPS3F-7</rdfs:label>
    </owl:Class>


    <!-- http://mouse.owl#CELDA_000001147 -->

    <owl:Class rdf:about="http://mouse.owl#CELDA_000001147">
        <rdfs:label rdf:datatype="http://www.w3.org/2001/XMLSchema#string">KiPS4F-8</rdfs:label>
    </owl:Class>


    <!-- http://mouse.owl#CELDA_000001148 -->

    <owl:Class rdf:about="http://mouse.owl#CELDA_000001148">
        <rdfs:label rdf:datatype="http://www.w3.org/2001/XMLSchema#string">SNUhES4</rdfs:label>
    </owl:Class>


    <!-- http://mouse.owl#CELDA_000001149 -->

    <owl:Class rdf:about="http://mouse.owl#CELDA_000001149">
        <rdfs:label rdf:datatype="http://www.w3.org/2001/XMLSchema#string">SNUhES11</rdfs:label>
    </owl:Class>


    <!-- http://mouse.owl#CELDA_000001150 -->

    <owl:Class rdf:about="http://mouse.owl#CELDA_000001150">
        <rdfs:label rdf:datatype="http://www.w3.org/2001/XMLSchema#string">SNUhES16</rdfs:label>
    </owl:Class>


    <!-- http://mouse.owl#CELDA_000001151 -->

    <owl:Class rdf:about="http://mouse.owl#CELDA_000001151">
        <rdfs:label rdf:datatype="http://www.w3.org/2001/XMLSchema#string">hPES-1</rdfs:label>
    </owl:Class>


    <!-- http://mouse.owl#CELDA_000001152 -->

    <owl:Class rdf:about="http://mouse.owl#CELDA_000001152">
        <rdfs:label rdf:datatype="http://www.w3.org/2001/XMLSchema#string">hPES-2</rdfs:label>
    </owl:Class>


    <!-- http://mouse.owl#CELDA_000001153 -->

    <owl:Class rdf:about="http://mouse.owl#CELDA_000001153">
        <rdfs:label rdf:datatype="http://www.w3.org/2001/XMLSchema#string">CHE-1</rdfs:label>
    </owl:Class>


    <!-- http://mouse.owl#CELDA_000001154 -->

    <owl:Class rdf:about="http://mouse.owl#CELDA_000001154">
        <rdfs:label rdf:datatype="http://www.w3.org/2001/XMLSchema#string">CHE-2</rdfs:label>
    </owl:Class>


    <!-- http://mouse.owl#CELDA_000001155 -->

    <owl:Class rdf:about="http://mouse.owl#CELDA_000001155">
        <rdfs:label rdf:datatype="http://www.w3.org/2001/XMLSchema#string">CHE-3</rdfs:label>
    </owl:Class>


    <!-- http://mouse.owl#CELDA_000001156 -->

    <owl:Class rdf:about="http://mouse.owl#CELDA_000001156">
        <rdfs:label rdf:datatype="http://www.w3.org/2001/XMLSchema#string">Envy</rdfs:label>
    </owl:Class>


    <!-- http://mouse.owl#CELDA_000001157 -->

    <owl:Class rdf:about="http://mouse.owl#CELDA_000001157">
        <rdfs:label rdf:datatype="http://www.w3.org/2001/XMLSchema#string">SH28</rdfs:label>
    </owl:Class>


    <!-- http://mouse.owl#CELDA_000001158 -->

    <owl:Class rdf:about="http://mouse.owl#CELDA_000001158">
        <rdfs:label rdf:datatype="http://www.w3.org/2001/XMLSchema#string">SH35</rdfs:label>
    </owl:Class>


    <!-- http://mouse.owl#CELDA_000001159 -->

    <owl:Class rdf:about="http://mouse.owl#CELDA_000001159">
        <rdfs:label rdf:datatype="http://www.w3.org/2001/XMLSchema#string">SH35a</rdfs:label>
    </owl:Class>


    <!-- http://mouse.owl#CELDA_000001160 -->

    <owl:Class rdf:about="http://mouse.owl#CELDA_000001160">
        <rdfs:label rdf:datatype="http://www.w3.org/2001/XMLSchema#string">SH38</rdfs:label>
    </owl:Class>


    <!-- http://mouse.owl#CELDA_000001161 -->

    <owl:Class rdf:about="http://mouse.owl#CELDA_000001161">
        <rdfs:label rdf:datatype="http://www.w3.org/2001/XMLSchema#string">SH39</rdfs:label>
    </owl:Class>


    <!-- http://mouse.owl#CELDA_000001162 -->

    <owl:Class rdf:about="http://mouse.owl#CELDA_000001162">
        <rdfs:label rdf:datatype="http://www.w3.org/2001/XMLSchema#string">SH42</rdfs:label>
    </owl:Class>


    <!-- http://mouse.owl#CELDA_000001163 -->

    <owl:Class rdf:about="http://mouse.owl#CELDA_000001163">
        <rdfs:label rdf:datatype="http://www.w3.org/2001/XMLSchema#string">CHA-hES4</rdfs:label>
    </owl:Class>


    <!-- http://mouse.owl#CELDA_000001164 -->

    <owl:Class rdf:about="http://mouse.owl#CELDA_000001164">
        <rdfs:label rdf:datatype="http://www.w3.org/2001/XMLSchema#string">hES-8</rdfs:label>
    </owl:Class>


    <!-- http://mouse.owl#CELDA_000001165 -->

    <owl:Class rdf:about="http://mouse.owl#CELDA_000001165">
        <rdfs:label rdf:datatype="http://www.w3.org/2001/XMLSchema#string">hES-18</rdfs:label>
    </owl:Class>


    <!-- http://mouse.owl#CELDA_000001166 -->

    <owl:Class rdf:about="http://mouse.owl#CELDA_000001166">
        <rdfs:label rdf:datatype="http://www.w3.org/2001/XMLSchema#string">B4</rdfs:label>
    </owl:Class>


    <!-- http://mouse.owl#CELDA_000001167 -->

    <owl:Class rdf:about="http://mouse.owl#CELDA_000001167">
        <rdfs:label rdf:datatype="http://www.w3.org/2001/XMLSchema#string">LRB018</rdfs:label>
    </owl:Class>


    <!-- http://mouse.owl#CELDA_000001168 -->

    <owl:Class rdf:about="http://mouse.owl#CELDA_000001168">
        <rdfs:label rdf:datatype="http://www.w3.org/2001/XMLSchema#string">HS429A</rdfs:label>
    </owl:Class>


    <!-- http://mouse.owl#CELDA_000001169 -->

    <owl:Class rdf:about="http://mouse.owl#CELDA_000001169">
        <rdfs:label rdf:datatype="http://www.w3.org/2001/XMLSchema#string">HS429B</rdfs:label>
    </owl:Class>


    <!-- http://mouse.owl#CELDA_000001170 -->

    <owl:Class rdf:about="http://mouse.owl#CELDA_000001170">
        <rdfs:label rdf:datatype="http://www.w3.org/2001/XMLSchema#string">HS429C</rdfs:label>
    </owl:Class>


    <!-- http://mouse.owl#CELDA_000001171 -->

    <owl:Class rdf:about="http://mouse.owl#CELDA_000001171">
        <rdfs:label rdf:datatype="http://www.w3.org/2001/XMLSchema#string">HS429D</rdfs:label>
    </owl:Class>


    <!-- http://mouse.owl#CELDA_000001172 -->

    <owl:Class rdf:about="http://mouse.owl#CELDA_000001172">
        <rdfs:label rdf:datatype="http://www.w3.org/2001/XMLSchema#string">HD90/FE07-142-L1</rdfs:label>
    </owl:Class>


    <!-- http://mouse.owl#CELDA_000001173 -->

    <owl:Class rdf:about="http://mouse.owl#CELDA_000001173">
        <rdfs:label rdf:datatype="http://www.w3.org/2001/XMLSchema#string">VAL-9</rdfs:label>
    </owl:Class>


    <!-- http://mouse.owl#CELDA_000001174 -->

    <owl:Class rdf:about="http://mouse.owl#CELDA_000001174">
        <rdfs:label rdf:datatype="http://www.w3.org/2001/XMLSchema#string">VAL-10B</rdfs:label>
    </owl:Class>


    <!-- http://mouse.owl#CELDA_000001175 -->

    <owl:Class rdf:about="http://mouse.owl#CELDA_000001175">
        <rdfs:label rdf:datatype="http://www.w3.org/2001/XMLSchema#string">VAL-8</rdfs:label>
    </owl:Class>


    <!-- http://mouse.owl#CELDA_000001176 -->

    <owl:Class rdf:about="http://mouse.owl#CELDA_000001176">
        <rdfs:label rdf:datatype="http://www.w3.org/2001/XMLSchema#string">HS539</rdfs:label>
    </owl:Class>


    <!-- http://mouse.owl#CELDA_000001177 -->

    <owl:Class rdf:about="http://mouse.owl#CELDA_000001177">
        <rdfs:label rdf:datatype="http://www.w3.org/2001/XMLSchema#string">FY-hES-5</rdfs:label>
    </owl:Class>


    <!-- http://mouse.owl#CELDA_000001178 -->

    <owl:Class rdf:about="http://mouse.owl#CELDA_000001178">
        <rdfs:label rdf:datatype="http://www.w3.org/2001/XMLSchema#string">FY-hES-9</rdfs:label>
    </owl:Class>


    <!-- http://mouse.owl#CELDA_000001179 -->

    <owl:Class rdf:about="http://mouse.owl#CELDA_000001179">
        <rdfs:label rdf:datatype="http://www.w3.org/2001/XMLSchema#string">FY-hES-10</rdfs:label>
    </owl:Class>


    <!-- http://mouse.owl#CELDA_000001180 -->

    <owl:Class rdf:about="http://mouse.owl#CELDA_000001180">
        <rdfs:label rdf:datatype="http://www.w3.org/2001/XMLSchema#string">FY-hES-11</rdfs:label>
    </owl:Class>


    <!-- http://mouse.owl#CELDA_000001181 -->

    <owl:Class rdf:about="http://mouse.owl#CELDA_000001181">
        <rdfs:label rdf:datatype="http://www.w3.org/2001/XMLSchema#string">OSCAR</rdfs:label>
    </owl:Class>


    <!-- http://mouse.owl#CELDA_000001182 -->

    <owl:Class rdf:about="http://mouse.owl#CELDA_000001182">
        <rdfs:label rdf:datatype="http://www.w3.org/2001/XMLSchema#string">STR-I-233-FRAXA</rdfs:label>
    </owl:Class>


    <!-- http://mouse.owl#CELDA_000001183 -->

    <owl:Class rdf:about="http://mouse.owl#CELDA_000001183">
        <rdfs:label rdf:datatype="http://www.w3.org/2001/XMLSchema#string">NS-9</rdfs:label>
    </owl:Class>


    <!-- http://mouse.owl#CELDA_000001184 -->

    <owl:Class rdf:about="http://mouse.owl#CELDA_000001184">
        <rdfs:label rdf:datatype="http://www.w3.org/2001/XMLSchema#string">NS-10</rdfs:label>
    </owl:Class>


    <!-- http://mouse.owl#CELDA_000001185 -->

    <owl:Class rdf:about="http://mouse.owl#CELDA_000001185">
        <rdfs:label rdf:datatype="http://www.w3.org/2001/XMLSchema#string">OZ-3</rdfs:label>
    </owl:Class>


    <!-- http://mouse.owl#CELDA_000001186 -->

    <owl:Class rdf:about="http://mouse.owl#CELDA_000001186">
        <rdfs:label rdf:datatype="http://www.w3.org/2001/XMLSchema#string">OZ-4</rdfs:label>
    </owl:Class>


    <!-- http://mouse.owl#CELDA_000001187 -->

    <owl:Class rdf:about="http://mouse.owl#CELDA_000001187">
        <rdfs:label rdf:datatype="http://www.w3.org/2001/XMLSchema#string">OZ-5</rdfs:label>
    </owl:Class>


    <!-- http://mouse.owl#CELDA_000001188 -->

    <owl:Class rdf:about="http://mouse.owl#CELDA_000001188">
        <rdfs:label rdf:datatype="http://www.w3.org/2001/XMLSchema#string">OZ-6</rdfs:label>
    </owl:Class>


    <!-- http://mouse.owl#CELDA_000001189 -->

    <owl:Class rdf:about="http://mouse.owl#CELDA_000001189">
        <rdfs:label rdf:datatype="http://www.w3.org/2001/XMLSchema#string">OZ-7</rdfs:label>
    </owl:Class>


    <!-- http://mouse.owl#CELDA_000001190 -->

    <owl:Class rdf:about="http://mouse.owl#CELDA_000001190">
        <rdfs:label rdf:datatype="http://www.w3.org/2001/XMLSchema#string">STR-I-155-HD</rdfs:label>
    </owl:Class>


    <!-- http://mouse.owl#CELDA_000001191 -->

    <owl:Class rdf:about="http://mouse.owl#CELDA_000001191">
        <rdfs:label rdf:datatype="http://www.w3.org/2001/XMLSchema#string">STR-I-171-GLA</rdfs:label>
    </owl:Class>


    <!-- http://mouse.owl#CELDA_000001192 -->

    <owl:Class rdf:about="http://mouse.owl#CELDA_000001192">
        <rdfs:label rdf:datatype="http://www.w3.org/2001/XMLSchema#string">STR-I-189-FRAXA</rdfs:label>
    </owl:Class>


    <!-- http://mouse.owl#CELDA_000001193 -->

    <owl:Class rdf:about="http://mouse.owl#CELDA_000001193">
        <rdfs:label rdf:datatype="http://www.w3.org/2001/XMLSchema#string">STR-I-209-MEN2a</rdfs:label>
    </owl:Class>


    <!-- http://mouse.owl#CELDA_000001194 -->

    <owl:Class rdf:about="http://mouse.owl#CELDA_000001194">
        <rdfs:label rdf:datatype="http://www.w3.org/2001/XMLSchema#string">STR-I-211-MEN2a</rdfs:label>
    </owl:Class>


    <!-- http://mouse.owl#CELDA_000001195 -->

    <owl:Class rdf:about="http://mouse.owl#CELDA_000001195">
        <rdfs:label rdf:datatype="http://www.w3.org/2001/XMLSchema#string">STR-I-203-CFTR</rdfs:label>
    </owl:Class>


    <!-- http://mouse.owl#CELDA_000001196 -->

    <owl:Class rdf:about="http://mouse.owl#CELDA_000001196">
        <rdfs:label rdf:datatype="http://www.w3.org/2001/XMLSchema#string">STR-I-251-CFTR</rdfs:label>
    </owl:Class>


    <!-- http://mouse.owl#CELDA_000001197 -->

    <owl:Class rdf:about="http://mouse.owl#CELDA_000001197">
        <rdfs:label rdf:datatype="http://www.w3.org/2001/XMLSchema#string">STR-I-221-Sca2</rdfs:label>
    </owl:Class>


    <!-- http://mouse.owl#CELDA_000001198 -->

    <owl:Class rdf:about="http://mouse.owl#CELDA_000001198">
        <rdfs:label rdf:datatype="http://www.w3.org/2001/XMLSchema#string">STR-I-229-MTMX</rdfs:label>
    </owl:Class>


    <!-- http://mouse.owl#CELDA_000001199 -->

    <owl:Class rdf:about="http://mouse.owl#CELDA_000001199">
        <rdfs:label rdf:datatype="http://www.w3.org/2001/XMLSchema#string">STR-I-231-MTMX</rdfs:label>
    </owl:Class>


    <!-- http://mouse.owl#CELDA_000001200 -->

    <owl:Class rdf:about="http://mouse.owl#CELDA_000001200">
        <rdfs:label rdf:datatype="http://www.w3.org/2001/XMLSchema#string">STR-I-301-MFS</rdfs:label>
    </owl:Class>


    <!-- http://mouse.owl#CELDA_000001201 -->

    <owl:Class rdf:about="http://mouse.owl#CELDA_000001201">
        <rdfs:label rdf:datatype="http://www.w3.org/2001/XMLSchema#string">STR-I-305-APC</rdfs:label>
    </owl:Class>


    <!-- http://mouse.owl#CELDA_000001202 -->

    <owl:Class rdf:about="http://mouse.owl#CELDA_000001202">
        <rdfs:label rdf:datatype="http://www.w3.org/2001/XMLSchema#string">STR-I-315-CMT1a</rdfs:label>
    </owl:Class>


    <!-- http://mouse.owl#CELDA_000001203 -->

    <owl:Class rdf:about="http://mouse.owl#CELDA_000001203">
        <rdfs:label rdf:datatype="http://www.w3.org/2001/XMLSchema#string">STR-I-347-FRAXA</rdfs:label>
    </owl:Class>


    <!-- http://mouse.owl#CELDA_000001204 -->

    <owl:Class rdf:about="http://mouse.owl#CELDA_000001204">
        <rdfs:label rdf:datatype="http://www.w3.org/2001/XMLSchema#string">STR-I-355-APC</rdfs:label>
    </owl:Class>


    <!-- http://mouse.owl#CELDA_000001205 -->

    <owl:Class rdf:about="http://mouse.owl#CELDA_000001205">
        <rdfs:label rdf:datatype="http://www.w3.org/2001/XMLSchema#string">STR-I-359-APC</rdfs:label>
    </owl:Class>


    <!-- http://mouse.owl#CELDA_000001206 -->

    <owl:Class rdf:about="http://mouse.owl#CELDA_000001206">
        <rdfs:label rdf:datatype="http://www.w3.org/2001/XMLSchema#string">VUB27</rdfs:label>
    </owl:Class>


    <!-- http://mouse.owl#CELDA_000001207 -->

    <owl:Class rdf:about="http://mouse.owl#CELDA_000001207">
        <rdfs:label rdf:datatype="http://www.w3.org/2001/XMLSchema#string">KCL004</rdfs:label>
    </owl:Class>


    <!-- http://mouse.owl#CELDA_000001208 -->

    <owl:Class rdf:about="http://mouse.owl#CELDA_000001208">
        <rdfs:label rdf:datatype="http://www.w3.org/2001/XMLSchema#string">KCL006</rdfs:label>
    </owl:Class>


    <!-- http://mouse.owl#CELDA_000001209 -->

    <owl:Class rdf:about="http://mouse.owl#CELDA_000001209">
        <rdfs:label rdf:datatype="http://www.w3.org/2001/XMLSchema#string">KCL008_HD2</rdfs:label>
    </owl:Class>


    <!-- http://mouse.owl#CELDA_000001210 -->

    <owl:Class rdf:about="http://mouse.owl#CELDA_000001210">
        <rdfs:label rdf:datatype="http://www.w3.org/2001/XMLSchema#string">KCL009_trans1</rdfs:label>
    </owl:Class>


    <!-- http://mouse.owl#CELDA_000001211 -->

    <owl:Class rdf:about="http://mouse.owl#CELDA_000001211">
        <rdfs:label rdf:datatype="http://www.w3.org/2001/XMLSchema#string">Regea 08/013</rdfs:label>
    </owl:Class>


    <!-- http://mouse.owl#CELDA_000001212 -->

    <owl:Class rdf:about="http://mouse.owl#CELDA_000001212">
        <rdfs:label rdf:datatype="http://www.w3.org/2001/XMLSchema#string">Regea 08/017</rdfs:label>
    </owl:Class>


    <!-- http://mouse.owl#CELDA_000001213 -->

    <owl:Class rdf:about="http://mouse.owl#CELDA_000001213">
        <rdfs:label rdf:datatype="http://www.w3.org/2001/XMLSchema#string">Regea 08/023</rdfs:label>
    </owl:Class>


    <!-- http://mouse.owl#CELDA_000001214 -->

    <owl:Class rdf:about="http://mouse.owl#CELDA_000001214">
        <rdfs:label rdf:datatype="http://www.w3.org/2001/XMLSchema#string">Regea 08/056</rdfs:label>
    </owl:Class>


    <!-- http://mouse.owl#CELDA_000001215 -->

    <owl:Class rdf:about="http://mouse.owl#CELDA_000001215">
        <rdfs:label rdf:datatype="http://www.w3.org/2001/XMLSchema#string">CH-ES2</rdfs:label>
    </owl:Class>


    <!-- http://mouse.owl#CELDA_000001216 -->

    <owl:Class rdf:about="http://mouse.owl#CELDA_000001216">
        <rdfs:label rdf:datatype="http://www.w3.org/2001/XMLSchema#string">ES-7</rdfs:label>
    </owl:Class>


    <!-- http://mouse.owl#CELDA_000001217 -->

    <owl:Class rdf:about="http://mouse.owl#CELDA_000001217">
        <rdfs:label rdf:datatype="http://www.w3.org/2001/XMLSchema#string">ES-8</rdfs:label>
    </owl:Class>


    <!-- http://mouse.owl#CELDA_000001218 -->

    <owl:Class rdf:about="http://mouse.owl#CELDA_000001218">
        <rdfs:label rdf:datatype="http://www.w3.org/2001/XMLSchema#string">ES-9</rdfs:label>
    </owl:Class>


    <!-- http://mouse.owl#CELDA_000001219 -->

    <owl:Class rdf:about="http://mouse.owl#CELDA_000001219">
        <rdfs:label rdf:datatype="http://www.w3.org/2001/XMLSchema#string">ES-10</rdfs:label>
    </owl:Class>


    <!-- http://mouse.owl#CELDA_000001220 -->

    <owl:Class rdf:about="http://mouse.owl#CELDA_000001220">
        <rdfs:label rdf:datatype="http://www.w3.org/2001/XMLSchema#string">ES-11EM</rdfs:label>
    </owl:Class>


    <!-- http://mouse.owl#CELDA_000001221 -->

    <owl:Class rdf:about="http://mouse.owl#CELDA_000001221">
        <rdfs:label rdf:datatype="http://www.w3.org/2001/XMLSchema#string">cFA404-KiPS4F-1</rdfs:label>
    </owl:Class>


    <!-- http://mouse.owl#CELDA_000001222 -->

    <owl:Class rdf:about="http://mouse.owl#CELDA_000001222">
        <rdfs:label rdf:datatype="http://www.w3.org/2001/XMLSchema#string">cFA404-KiPS4F-3</rdfs:label>
    </owl:Class>


    <!-- http://mouse.owl#CELDA_000001223 -->

    <owl:Class rdf:about="http://mouse.owl#CELDA_000001223">
        <rdfs:label rdf:datatype="http://www.w3.org/2001/XMLSchema#string">CH-ES3</rdfs:label>
    </owl:Class>


    <!-- http://mouse.owl#CELDA_000001224 -->

    <owl:Class rdf:about="http://mouse.owl#CELDA_000001224">
        <rdfs:label rdf:datatype="http://www.w3.org/2001/XMLSchema#string">CH-ES5</rdfs:label>
    </owl:Class>


    <!-- http://mouse.owl#CELDA_000001225 -->

    <owl:Class rdf:about="http://mouse.owl#CELDA_000001225">
        <rdfs:label rdf:datatype="http://www.w3.org/2001/XMLSchema#string">CL02</rdfs:label>
    </owl:Class>


    <!-- http://mouse.owl#CELDA_000001226 -->

    <owl:Class rdf:about="http://mouse.owl#CELDA_000001226">
        <rdfs:label rdf:datatype="http://www.w3.org/2001/XMLSchema#string">CL03</rdfs:label>
    </owl:Class>


    <!-- http://mouse.owl#CELDA_000001227 -->

    <owl:Class rdf:about="http://mouse.owl#CELDA_000001227">
        <rdfs:label rdf:datatype="http://www.w3.org/2001/XMLSchema#string">PB03</rdfs:label>
    </owl:Class>


    <!-- http://mouse.owl#CELDA_000001228 -->

    <owl:Class rdf:about="http://mouse.owl#CELDA_000001228">
        <rdfs:label rdf:datatype="http://www.w3.org/2001/XMLSchema#string">PB04</rdfs:label>
    </owl:Class>


    <!-- http://mouse.owl#CELDA_000001229 -->

    <owl:Class rdf:about="http://mouse.owl#CELDA_000001229">
        <rdfs:label rdf:datatype="http://www.w3.org/2001/XMLSchema#string">PB05-1</rdfs:label>
    </owl:Class>


    <!-- http://mouse.owl#CELDA_000001230 -->

    <owl:Class rdf:about="http://mouse.owl#CELDA_000001230">
        <rdfs:label rdf:datatype="http://www.w3.org/2001/XMLSchema#string">PB05</rdfs:label>
    </owl:Class>


    <!-- http://mouse.owl#CELDA_000001231 -->

    <owl:Class rdf:about="http://mouse.owl#CELDA_000001231">
        <rdfs:label rdf:datatype="http://www.w3.org/2001/XMLSchema#string">PB06</rdfs:label>
    </owl:Class>


    <!-- http://mouse.owl#CELDA_000001232 -->

    <owl:Class rdf:about="http://mouse.owl#CELDA_000001232">
        <rdfs:label rdf:datatype="http://www.w3.org/2001/XMLSchema#string">PB06-1</rdfs:label>
    </owl:Class>


    <!-- http://mouse.owl#CELDA_000001233 -->

    <owl:Class rdf:about="http://mouse.owl#CELDA_000001233">
        <rdfs:label rdf:datatype="http://www.w3.org/2001/XMLSchema#string">PB07</rdfs:label>
    </owl:Class>


    <!-- http://mouse.owl#CELDA_000001234 -->

    <owl:Class rdf:about="http://mouse.owl#CELDA_000001234">
        <rdfs:label rdf:datatype="http://www.w3.org/2001/XMLSchema#string">PB08</rdfs:label>
    </owl:Class>


    <!-- http://mouse.owl#CELDA_000001235 -->

    <owl:Class rdf:about="http://mouse.owl#CELDA_000001235">
        <rdfs:label rdf:datatype="http://www.w3.org/2001/XMLSchema#string">PB09</rdfs:label>
    </owl:Class>


    <!-- http://mouse.owl#CELDA_000001236 -->

    <owl:Class rdf:about="http://mouse.owl#CELDA_000001236">
        <rdfs:label rdf:datatype="http://www.w3.org/2001/XMLSchema#string">PB10</rdfs:label>
    </owl:Class>


    <!-- http://mouse.owl#CELDA_000001237 -->

    <owl:Class rdf:about="http://mouse.owl#CELDA_000001237">
        <rdfs:label rdf:datatype="http://www.w3.org/2001/XMLSchema#string">VUB14</rdfs:label>
    </owl:Class>


    <!-- http://mouse.owl#CELDA_000001238 -->

    <owl:Class rdf:about="http://mouse.owl#CELDA_000001238">
        <rdfs:label rdf:datatype="http://www.w3.org/2001/XMLSchema#string">Royan H7 </rdfs:label>
    </owl:Class>


    <!-- http://mouse.owl#CELDA_000001239 -->

    <owl:Class rdf:about="http://mouse.owl#CELDA_000001239">
        <rdfs:label rdf:datatype="http://www.w3.org/2001/XMLSchema#string">Royan H8</rdfs:label>
    </owl:Class>


    <!-- http://mouse.owl#CELDA_000001240 -->

    <owl:Class rdf:about="http://mouse.owl#CELDA_000001240">
        <rdfs:label rdf:datatype="http://www.w3.org/2001/XMLSchema#string">Royan H9</rdfs:label>
    </owl:Class>


    <!-- http://mouse.owl#CELDA_000001241 -->

    <owl:Class rdf:about="http://mouse.owl#CELDA_000001241">
        <rdfs:label rdf:datatype="http://www.w3.org/2001/XMLSchema#string">R.1.H.iPSC.1</rdfs:label>
    </owl:Class>


    <!-- http://mouse.owl#CELDA_000001242 -->

    <owl:Class rdf:about="http://mouse.owl#CELDA_000001242">
        <rdfs:label rdf:datatype="http://www.w3.org/2001/XMLSchema#string">BOM.1.H.iPSC.1</rdfs:label>
    </owl:Class>


    <!-- http://mouse.owl#CELDA_000001243 -->

    <owl:Class rdf:about="http://mouse.owl#CELDA_000001243">
        <rdfs:label rdf:datatype="http://www.w3.org/2001/XMLSchema#string">Royan H10</rdfs:label>
    </owl:Class>


    <!-- http://mouse.owl#CELDA_000001244 -->

    <owl:Class rdf:about="http://mouse.owl#CELDA_000001244">
        <rdfs:label rdf:datatype="http://www.w3.org/2001/XMLSchema#string">FHC.1.H.iPSC.3</rdfs:label>
    </owl:Class>


    <!-- http://mouse.owl#CELDA_000001245 -->

    <owl:Class rdf:about="http://mouse.owl#CELDA_000001245">
        <rdfs:label rdf:datatype="http://www.w3.org/2001/XMLSchema#string">GSD.1.H.iPSC.7</rdfs:label>
    </owl:Class>


    <!-- http://mouse.owl#CELDA_000001246 -->

    <owl:Class rdf:about="http://mouse.owl#CELDA_000001246">
        <rdfs:label rdf:datatype="http://www.w3.org/2001/XMLSchema#string">TYR.1.H.iPSC.1</rdfs:label>
    </owl:Class>


    <!-- http://mouse.owl#CELDA_000001247 -->

    <owl:Class rdf:about="http://mouse.owl#CELDA_000001247">
        <rdfs:label rdf:datatype="http://www.w3.org/2001/XMLSchema#string">HER.1.H.iPSC.1</rdfs:label>
    </owl:Class>


    <!-- http://mouse.owl#CELDA_000001248 -->

    <owl:Class rdf:about="http://mouse.owl#CELDA_000001248">
        <rdfs:label rdf:datatype="http://www.w3.org/2001/XMLSchema#string">R.1.H.iPSC.4</rdfs:label>
    </owl:Class>


    <!-- http://mouse.owl#CELDA_000001249 -->

    <owl:Class rdf:about="http://mouse.owl#CELDA_000001249">
        <rdfs:label rdf:datatype="http://www.w3.org/2001/XMLSchema#string">R.1.H.iPSC.9</rdfs:label>
    </owl:Class>


    <!-- http://mouse.owl#CELDA_00000125 -->

    <owl:Class rdf:about="http://mouse.owl#CELDA_00000125">
        <rdfs:label rdf:datatype="http://www.w3.org/2001/XMLSchema#string">cell derived by EMT</rdfs:label>
        <rdfs:subClassOf>
            <owl:Restriction>
                <owl:onProperty rdf:resource="http://mouse.owl#UNDEFINED_part_of"/>
                <owl:someValuesFrom rdf:resource="http://mouse.owl#CELDA_00000081"/>
            </owl:Restriction>
        </rdfs:subClassOf>
    </owl:Class>


    <!-- http://mouse.owl#CELDA_000001250 -->

    <owl:Class rdf:about="http://mouse.owl#CELDA_000001250">
        <rdfs:label rdf:datatype="http://www.w3.org/2001/XMLSchema#string">RP2.H.iPSC.3</rdfs:label>
    </owl:Class>


    <!-- http://mouse.owl#CELDA_000001251 -->

    <owl:Class rdf:about="http://mouse.owl#CELDA_000001251">
        <rdfs:label rdf:datatype="http://www.w3.org/2001/XMLSchema#string">LCA.1.H.iPSC.1</rdfs:label>
    </owl:Class>


    <!-- http://mouse.owl#CELDA_000001252 -->

    <owl:Class rdf:about="http://mouse.owl#CELDA_000001252">
        <rdfs:label rdf:datatype="http://www.w3.org/2001/XMLSchema#string">USH.1.H.iPSC.6</rdfs:label>
    </owl:Class>


    <!-- http://mouse.owl#CELDA_000001253 -->

    <owl:Class rdf:about="http://mouse.owl#CELDA_000001253">
        <rdfs:label rdf:datatype="http://www.w3.org/2001/XMLSchema#string">RP.1.H.iPSC.2</rdfs:label>
    </owl:Class>


    <!-- http://mouse.owl#CELDA_000001254 -->

    <owl:Class rdf:about="http://mouse.owl#CELDA_000001254">
        <rdfs:label rdf:datatype="http://www.w3.org/2001/XMLSchema#string">ARMD.1.H.iPSC.2</rdfs:label>
    </owl:Class>


    <!-- http://mouse.owl#CELDA_000001255 -->

    <owl:Class rdf:about="http://mouse.owl#CELDA_000001255">
        <rdfs:label rdf:datatype="http://www.w3.org/2001/XMLSchema#string">LHON.1.H.iPSC.5</rdfs:label>
    </owl:Class>


    <!-- http://mouse.owl#CELDA_000001256 -->

    <owl:Class rdf:about="http://mouse.owl#CELDA_000001256">
        <rdfs:label rdf:datatype="http://www.w3.org/2001/XMLSchema#string">CNS.1.H.iPSC.10</rdfs:label>
    </owl:Class>


    <!-- http://mouse.owl#CELDA_000001257 -->

    <owl:Class rdf:about="http://mouse.owl#CELDA_000001257">
        <rdfs:label rdf:datatype="http://www.w3.org/2001/XMLSchema#string">CNS.2.H.iPSC.7</rdfs:label>
    </owl:Class>


    <!-- http://mouse.owl#CELDA_000001258 -->

    <owl:Class rdf:about="http://mouse.owl#CELDA_000001258">
        <rdfs:label rdf:datatype="http://www.w3.org/2001/XMLSchema#string">RCM-1</rdfs:label>
    </owl:Class>


    <!-- http://mouse.owl#CELDA_000001259 -->

    <owl:Class rdf:about="http://mouse.owl#CELDA_000001259">
        <rdfs:label rdf:datatype="http://www.w3.org/2001/XMLSchema#string">RC-2</rdfs:label>
    </owl:Class>


    <!-- http://mouse.owl#CELDA_00000126 -->

    <owl:Class rdf:about="http://mouse.owl#CELDA_00000126">
        <rdfs:label rdf:datatype="http://www.w3.org/2001/XMLSchema#string">human amniocyte</rdfs:label>
        <rdfs:subClassOf>
            <owl:Restriction>
                <owl:onProperty rdf:resource="http://mouse.owl#UNDEFINED_part_of"/>
                <owl:someValuesFrom rdf:resource="http://mouse.owl#CELDA_00000125"/>
            </owl:Restriction>
        </rdfs:subClassOf>
    </owl:Class>


    <!-- http://mouse.owl#CELDA_000001260 -->

    <owl:Class rdf:about="http://mouse.owl#CELDA_000001260">
        <rdfs:label rdf:datatype="http://www.w3.org/2001/XMLSchema#string">RC-3</rdfs:label>
    </owl:Class>


    <!-- http://mouse.owl#CELDA_000001261 -->

    <owl:Class rdf:about="http://mouse.owl#CELDA_000001261">
        <rdfs:label rdf:datatype="http://www.w3.org/2001/XMLSchema#string">RC-4</rdfs:label>
    </owl:Class>


    <!-- http://mouse.owl#CELDA_000001262 -->

    <owl:Class rdf:about="http://mouse.owl#CELDA_000001262">
        <rdfs:label rdf:datatype="http://www.w3.org/2001/XMLSchema#string">RC-5</rdfs:label>
    </owl:Class>


    <!-- http://mouse.owl#CELDA_000001263 -->

    <owl:Class rdf:about="http://mouse.owl#CELDA_000001263">
        <rdfs:label rdf:datatype="http://www.w3.org/2001/XMLSchema#string">RC-6</rdfs:label>
    </owl:Class>


    <!-- http://mouse.owl#CELDA_000001264 -->

    <owl:Class rdf:about="http://mouse.owl#CELDA_000001264">
        <rdfs:label rdf:datatype="http://www.w3.org/2001/XMLSchema#string">RC-7</rdfs:label>
    </owl:Class>


    <!-- http://mouse.owl#CELDA_000001265 -->

    <owl:Class rdf:about="http://mouse.owl#CELDA_000001265">
        <rdfs:label rdf:datatype="http://www.w3.org/2001/XMLSchema#string">RC-8</rdfs:label>
    </owl:Class>


    <!-- http://mouse.owl#CELDA_000001266 -->

    <owl:Class rdf:about="http://mouse.owl#CELDA_000001266">
        <rdfs:label rdf:datatype="http://www.w3.org/2001/XMLSchema#string">RC-9</rdfs:label>
    </owl:Class>


    <!-- http://mouse.owl#CELDA_000001267 -->

    <owl:Class rdf:about="http://mouse.owl#CELDA_000001267">
        <rdfs:label rdf:datatype="http://www.w3.org/2001/XMLSchema#string">RC-10</rdfs:label>
    </owl:Class>


    <!-- http://mouse.owl#CELDA_000001268 -->

    <owl:Class rdf:about="http://mouse.owl#CELDA_000001268">
        <rdfs:label rdf:datatype="http://www.w3.org/2001/XMLSchema#string">KCL011</rdfs:label>
    </owl:Class>


    <!-- http://mouse.owl#CELDA_000001269 -->

    <owl:Class rdf:about="http://mouse.owl#CELDA_000001269">
        <rdfs:label rdf:datatype="http://www.w3.org/2001/XMLSchema#string">KCL012_HD3</rdfs:label>
    </owl:Class>


    <!-- http://mouse.owl#CELDA_000001270 -->

    <owl:Class rdf:about="http://mouse.owl#CELDA_000001270">
        <rdfs:label rdf:datatype="http://www.w3.org/2001/XMLSchema#string">KCL013_HD4</rdfs:label>
    </owl:Class>


    <!-- http://mouse.owl#CELDA_000001271 -->

    <owl:Class rdf:about="http://mouse.owl#CELDA_000001271">
        <rdfs:label rdf:datatype="http://www.w3.org/2001/XMLSchema#string">KCL015_VHL2</rdfs:label>
    </owl:Class>


    <!-- http://mouse.owl#CELDA_000001272 -->

    <owl:Class rdf:about="http://mouse.owl#CELDA_000001272">
        <rdfs:label rdf:datatype="http://www.w3.org/2001/XMLSchema#string">KCL016_VHL3</rdfs:label>
    </owl:Class>


    <!-- http://mouse.owl#CELDA_000001273 -->

    <owl:Class rdf:about="http://mouse.owl#CELDA_000001273">
        <rdfs:label rdf:datatype="http://www.w3.org/2001/XMLSchema#string">KCL017_VHL4</rdfs:label>
    </owl:Class>


    <!-- http://mouse.owl#CELDA_000001274 -->

    <owl:Class rdf:about="http://mouse.owl#CELDA_000001274">
        <rdfs:label rdf:datatype="http://www.w3.org/2001/XMLSchema#string">KCL018_MD1</rdfs:label>
    </owl:Class>


    <!-- http://mouse.owl#CELDA_000001275 -->

    <owl:Class rdf:about="http://mouse.owl#CELDA_000001275">
        <rdfs:label rdf:datatype="http://www.w3.org/2001/XMLSchema#string">pES12</rdfs:label>
    </owl:Class>


    <!-- http://mouse.owl#CELDA_000001276 -->

    <owl:Class rdf:about="http://mouse.owl#CELDA_000001276">
        <rdfs:label rdf:datatype="http://www.w3.org/2001/XMLSchema#string">GA-FiPS4F</rdfs:label>
    </owl:Class>


    <!-- http://mouse.owl#CELDA_000001277 -->

    <owl:Class rdf:about="http://mouse.owl#CELDA_000001277">
        <rdfs:label rdf:datatype="http://www.w3.org/2001/XMLSchema#string">XFiPS-F44-3F-1</rdfs:label>
    </owl:Class>


    <!-- http://mouse.owl#CELDA_000001278 -->

    <owl:Class rdf:about="http://mouse.owl#CELDA_000001278">
        <rdfs:label rdf:datatype="http://www.w3.org/2001/XMLSchema#string">XFiPS-F44-3F-2</rdfs:label>
    </owl:Class>


    <!-- http://mouse.owl#CELDA_000001279 -->

    <owl:Class rdf:about="http://mouse.owl#CELDA_000001279">
        <rdfs:label rdf:datatype="http://www.w3.org/2001/XMLSchema#string">CBiPS6-2F-4</rdfs:label>
    </owl:Class>


    <!-- http://mouse.owl#CELDA_000001280 -->

    <owl:Class rdf:about="http://mouse.owl#CELDA_000001280">
        <rdfs:label rdf:datatype="http://www.w3.org/2001/XMLSchema#string">CBiPS30-4F-3</rdfs:label>
    </owl:Class>


    <!-- http://mouse.owl#CELDA_000001281 -->

    <owl:Class rdf:about="http://mouse.owl#CELDA_000001281">
        <rdfs:label rdf:datatype="http://www.w3.org/2001/XMLSchema#string">CBiPS30-4F-5</rdfs:label>
    </owl:Class>


    <!-- http://mouse.owl#CELDA_000001282 -->

    <owl:Class rdf:about="http://mouse.owl#CELDA_000001282">
        <rdfs:label rdf:datatype="http://www.w3.org/2001/XMLSchema#string">RC-11</rdfs:label>
    </owl:Class>


    <!-- http://mouse.owl#CELDA_000001283 -->

    <owl:Class rdf:about="http://mouse.owl#CELDA_000001283">
        <rdfs:label rdf:datatype="http://www.w3.org/2001/XMLSchema#string">RC-12</rdfs:label>
    </owl:Class>


    <!-- http://mouse.owl#CELDA_000001284 -->

    <owl:Class rdf:about="http://mouse.owl#CELDA_000001284">
        <rdfs:label rdf:datatype="http://www.w3.org/2001/XMLSchema#string">BR-1</rdfs:label>
    </owl:Class>


    <!-- http://mouse.owl#CELDA_000001285 -->

    <owl:Class rdf:about="http://mouse.owl#CELDA_000001285">
        <rdfs:label rdf:datatype="http://www.w3.org/2001/XMLSchema#string">Chula2.hES</rdfs:label>
    </owl:Class>


    <!-- http://mouse.owl#CELDA_000001286 -->

    <owl:Class rdf:about="http://mouse.owl#CELDA_000001286">
        <rdfs:label rdf:datatype="http://www.w3.org/2001/XMLSchema#string">129/SVEV</rdfs:label>
    </owl:Class>


    <!-- http://mouse.owl#CELDA_000001287 -->

    <owl:Class rdf:about="http://mouse.owl#CELDA_000001287">
        <rdfs:label rdf:datatype="http://www.w3.org/2001/XMLSchema#string">HES-1 STANDARD</rdfs:label>
    </owl:Class>


    <!-- http://mouse.owl#CELDA_000001290 -->

    <owl:Class rdf:about="http://mouse.owl#CELDA_000001290">
        <rdfs:label rdf:datatype="http://www.w3.org/2001/XMLSchema#string">HES-2 local</rdfs:label>
    </owl:Class>


    <!-- http://mouse.owl#CELDA_000001291 -->

    <owl:Class rdf:about="http://mouse.owl#CELDA_000001291">
        <rdfs:label rdf:datatype="http://www.w3.org/2001/XMLSchema#string">HES-4 local</rdfs:label>
    </owl:Class>


    <!-- http://mouse.owl#CELDA_000001292 -->

    <owl:Class rdf:about="http://mouse.owl#CELDA_000001292">
        <rdfs:label rdf:datatype="http://www.w3.org/2001/XMLSchema#string">HES-5 local</rdfs:label>
    </owl:Class>


    <!-- http://mouse.owl#CELDA_000001293 -->

    <owl:Class rdf:about="http://mouse.owl#CELDA_000001293">
        <rdfs:label rdf:datatype="http://www.w3.org/2001/XMLSchema#string">MEL-2 local</rdfs:label>
    </owl:Class>


    <!-- http://mouse.owl#CELDA_000001294 -->

    <owl:Class rdf:about="http://mouse.owl#CELDA_000001294">
        <rdfs:label rdf:datatype="http://www.w3.org/2001/XMLSchema#string">HES-3 (MATRIGEL)</rdfs:label>
    </owl:Class>


    <!-- http://mouse.owl#CELDA_000001295 -->

    <owl:Class rdf:about="http://mouse.owl#CELDA_000001295">
        <rdfs:label rdf:datatype="http://www.w3.org/2001/XMLSchema#string">TE03</rdfs:label>
    </owl:Class>


    <!-- http://mouse.owl#CELDA_000001296 -->

    <owl:Class rdf:about="http://mouse.owl#CELDA_000001296">
        <rdfs:label rdf:datatype="http://www.w3.org/2001/XMLSchema#string">HESC-NL1 local</rdfs:label>
    </owl:Class>


    <!-- http://mouse.owl#CELDA_000001300 -->

    <owl:Class rdf:about="http://mouse.owl#CELDA_000001300">
        <rdfs:label rdf:datatype="http://www.w3.org/2001/XMLSchema#string">HES-3 (CO-CULTURE)</rdfs:label>
    </owl:Class>


    <!-- http://mouse.owl#CELDA_000001301 -->

    <owl:Class rdf:about="http://mouse.owl#CELDA_000001301">
        <rdfs:label rdf:datatype="http://www.w3.org/2001/XMLSchema#string">chESC-3</rdfs:label>
    </owl:Class>


    <!-- http://mouse.owl#CELDA_000001302 -->

    <owl:Class rdf:about="http://mouse.owl#CELDA_000001302">
        <rdfs:label rdf:datatype="http://www.w3.org/2001/XMLSchema#string">LRB01</rdfs:label>
    </owl:Class>


    <!-- http://mouse.owl#CELDA_000001303 -->

    <owl:Class rdf:about="http://mouse.owl#CELDA_000001303">
        <rdfs:label rdf:datatype="http://www.w3.org/2001/XMLSchema#string">CyT49</rdfs:label>
    </owl:Class>


    <!-- http://mouse.owl#CELDA_000001304 -->

    <owl:Class rdf:about="http://mouse.owl#CELDA_000001304">
        <rdfs:label rdf:datatype="http://www.w3.org/2001/XMLSchema#string">ESM04</rdfs:label>
    </owl:Class>


    <!-- http://mouse.owl#CELDA_000001305 -->

    <owl:Class rdf:about="http://mouse.owl#CELDA_000001305">
        <rdfs:label rdf:datatype="http://www.w3.org/2001/XMLSchema#string">HuES20</rdfs:label>
    </owl:Class>


    <!-- http://mouse.owl#CELDA_000001306 -->

    <owl:Class rdf:about="http://mouse.owl#CELDA_000001306">
        <rdfs:label rdf:datatype="http://www.w3.org/2001/XMLSchema#string">HuES21</rdfs:label>
    </owl:Class>


    <!-- http://mouse.owl#CELDA_000001307 -->

    <owl:Class rdf:about="http://mouse.owl#CELDA_000001307">
        <rdfs:label rdf:datatype="http://www.w3.org/2001/XMLSchema#string">HuES22</rdfs:label>
    </owl:Class>


    <!-- http://mouse.owl#CELDA_000001308 -->

    <owl:Class rdf:about="http://mouse.owl#CELDA_000001308">
        <rdfs:label rdf:datatype="http://www.w3.org/2001/XMLSchema#string">I8</rdfs:label>
    </owl:Class>


    <!-- http://mouse.owl#CELDA_000001309 -->

    <owl:Class rdf:about="http://mouse.owl#CELDA_000001309">
        <rdfs:label rdf:datatype="http://www.w3.org/2001/XMLSchema#string">I9</rdfs:label>
    </owl:Class>


    <!-- http://mouse.owl#CELDA_000001310 -->

    <owl:Class rdf:about="http://mouse.owl#CELDA_000001310">
        <rdfs:label rdf:datatype="http://www.w3.org/2001/XMLSchema#string">Ma03</rdfs:label>
    </owl:Class>


    <!-- http://mouse.owl#CELDA_000001311 -->

    <owl:Class rdf:about="http://mouse.owl#CELDA_000001311">
        <rdfs:label rdf:datatype="http://www.w3.org/2001/XMLSchema#string">Ma04</rdfs:label>
    </owl:Class>


    <!-- http://mouse.owl#CELDA_000001312 -->

    <owl:Class rdf:about="http://mouse.owl#CELDA_000001312">
        <rdfs:label rdf:datatype="http://www.w3.org/2001/XMLSchema#string">Ma14</rdfs:label>
    </owl:Class>


    <!-- http://mouse.owl#CELDA_000001313 -->

    <owl:Class rdf:about="http://mouse.owl#CELDA_000001313">
        <rdfs:label rdf:datatype="http://www.w3.org/2001/XMLSchema#string">Ma40</rdfs:label>
    </owl:Class>


    <!-- http://mouse.owl#CELDA_000001314 -->

    <owl:Class rdf:about="http://mouse.owl#CELDA_000001314">
        <rdfs:label rdf:datatype="http://www.w3.org/2001/XMLSchema#string">MAJ1</rdfs:label>
    </owl:Class>


    <!-- http://mouse.owl#CELDA_000001315 -->

    <owl:Class rdf:about="http://mouse.owl#CELDA_000001315">
        <rdfs:label rdf:datatype="http://www.w3.org/2001/XMLSchema#string">NL-HESC1</rdfs:label>
    </owl:Class>


    <!-- http://mouse.owl#CELDA_000001316 -->

    <owl:Class rdf:about="http://mouse.owl#CELDA_000001316">
        <rdfs:label rdf:datatype="http://www.w3.org/2001/XMLSchema#string">RuES1-eGFP</rdfs:label>
    </owl:Class>


    <!-- http://mouse.owl#CELDA_000001317 -->

    <owl:Class rdf:about="http://mouse.owl#CELDA_000001317">
        <rdfs:label rdf:datatype="http://www.w3.org/2001/XMLSchema#string">AMC-hES1</rdfs:label>
    </owl:Class>


    <!-- http://mouse.owl#CELDA_000001318 -->

    <owl:Class rdf:about="http://mouse.owl#CELDA_000001318">
        <rdfs:label rdf:datatype="http://www.w3.org/2001/XMLSchema#string">AMC-hES2</rdfs:label>
    </owl:Class>


    <!-- http://mouse.owl#CELDA_000001319 -->

    <owl:Class rdf:about="http://mouse.owl#CELDA_000001319">
        <rdfs:label rdf:datatype="http://www.w3.org/2001/XMLSchema#string">AS094</rdfs:label>
    </owl:Class>


    <!-- http://mouse.owl#CELDA_00000132 -->

    <owl:Class rdf:about="http://mouse.owl#CELDA_00000132">
        <rdfs:label rdf:datatype="http://www.w3.org/2001/XMLSchema#string">extraembryonic endoblast cell</rdfs:label>
        <rdfs:subClassOf>
            <owl:Restriction>
                <owl:onProperty rdf:resource="http://mouse.owl#UNDEFINED_part_of"/>
                <owl:someValuesFrom rdf:resource="http://mouse.owl#CELDA_00000080"/>
            </owl:Restriction>
        </rdfs:subClassOf>
    </owl:Class>


    <!-- http://mouse.owl#CELDA_000001320 -->

    <owl:Class rdf:about="http://mouse.owl#CELDA_000001320">
        <rdfs:label rdf:datatype="http://www.w3.org/2001/XMLSchema#string">CHB-1</rdfs:label>
    </owl:Class>


    <!-- http://mouse.owl#CELDA_000001321 -->

    <owl:Class rdf:about="http://mouse.owl#CELDA_000001321">
        <rdfs:label rdf:datatype="http://www.w3.org/2001/XMLSchema#string">CHB-2</rdfs:label>
    </owl:Class>


    <!-- http://mouse.owl#CELDA_000001322 -->

    <owl:Class rdf:about="http://mouse.owl#CELDA_000001322">
        <rdfs:label rdf:datatype="http://www.w3.org/2001/XMLSchema#string">CHB-3</rdfs:label>
    </owl:Class>


    <!-- http://mouse.owl#CELDA_000001323 -->

    <owl:Class rdf:about="http://mouse.owl#CELDA_000001323">
        <rdfs:label rdf:datatype="http://www.w3.org/2001/XMLSchema#string">CHB-4</rdfs:label>
    </owl:Class>


    <!-- http://mouse.owl#CELDA_000001324 -->

    <owl:Class rdf:about="http://mouse.owl#CELDA_000001324">
        <rdfs:label rdf:datatype="http://www.w3.org/2001/XMLSchema#string">CHB-5</rdfs:label>
    </owl:Class>


    <!-- http://mouse.owl#CELDA_000001325 -->

    <owl:Class rdf:about="http://mouse.owl#CELDA_000001325">
        <rdfs:label rdf:datatype="http://www.w3.org/2001/XMLSchema#string">CHB-6</rdfs:label>
    </owl:Class>


    <!-- http://mouse.owl#CELDA_000001326 -->

    <owl:Class rdf:about="http://mouse.owl#CELDA_000001326">
        <rdfs:label rdf:datatype="http://www.w3.org/2001/XMLSchema#string">chHES-3</rdfs:label>
    </owl:Class>


    <!-- http://mouse.owl#CELDA_000001327 -->

    <owl:Class rdf:about="http://mouse.owl#CELDA_000001327">
        <rdfs:label rdf:datatype="http://www.w3.org/2001/XMLSchema#string">CSES1</rdfs:label>
    </owl:Class>


    <!-- http://mouse.owl#CELDA_000001328 -->

    <owl:Class rdf:about="http://mouse.owl#CELDA_000001328">
        <rdfs:label rdf:datatype="http://www.w3.org/2001/XMLSchema#string">CSES2</rdfs:label>
    </owl:Class>


    <!-- http://mouse.owl#CELDA_000001329 -->

    <owl:Class rdf:about="http://mouse.owl#CELDA_000001329">
        <rdfs:label rdf:datatype="http://www.w3.org/2001/XMLSchema#string">CSES3</rdfs:label>
    </owl:Class>


    <!-- http://mouse.owl#CELDA_00000133 -->

    <owl:Class rdf:about="http://mouse.owl#CELDA_00000133">
        <rdfs:label rdf:datatype="http://www.w3.org/2001/XMLSchema#string">human extraembryonic endoblast cell</rdfs:label>
        <rdfs:subClassOf>
            <owl:Restriction>
                <owl:onProperty rdf:resource="http://mouse.owl#UNDEFINED_part_of"/>
                <owl:someValuesFrom rdf:resource="http://mouse.owl#obo/CS05c"/>
            </owl:Restriction>
        </rdfs:subClassOf>
    </owl:Class>


    <!-- http://mouse.owl#CELDA_000001330 -->

    <owl:Class rdf:about="http://mouse.owl#CELDA_000001330">
        <rdfs:label rdf:datatype="http://www.w3.org/2001/XMLSchema#string">CSES4</rdfs:label>
    </owl:Class>


    <!-- http://mouse.owl#CELDA_000001331 -->

    <owl:Class rdf:about="http://mouse.owl#CELDA_000001331">
        <rdfs:label rdf:datatype="http://www.w3.org/2001/XMLSchema#string">CSES5</rdfs:label>
    </owl:Class>


    <!-- http://mouse.owl#CELDA_000001332 -->

    <owl:Class rdf:about="http://mouse.owl#CELDA_000001332">
        <rdfs:label rdf:datatype="http://www.w3.org/2001/XMLSchema#string">CSES6</rdfs:label>
    </owl:Class>


    <!-- http://mouse.owl#CELDA_000001333 -->

    <owl:Class rdf:about="http://mouse.owl#CELDA_000001333">
        <rdfs:label rdf:datatype="http://www.w3.org/2001/XMLSchema#string">CSES7</rdfs:label>
    </owl:Class>


    <!-- http://mouse.owl#CELDA_000001334 -->

    <owl:Class rdf:about="http://mouse.owl#CELDA_000001334">
        <rdfs:label rdf:datatype="http://www.w3.org/2001/XMLSchema#string">CyT25</rdfs:label>
    </owl:Class>


    <!-- http://mouse.owl#CELDA_000001335 -->

    <owl:Class rdf:about="http://mouse.owl#CELDA_000001335">
        <rdfs:label rdf:datatype="http://www.w3.org/2001/XMLSchema#string">FY-3PN</rdfs:label>
    </owl:Class>


    <!-- http://mouse.owl#CELDA_000001336 -->

    <owl:Class rdf:about="http://mouse.owl#CELDA_000001336">
        <rdfs:label rdf:datatype="http://www.w3.org/2001/XMLSchema#string">FY-hES-1</rdfs:label>
    </owl:Class>


    <!-- http://mouse.owl#CELDA_000001337 -->

    <owl:Class rdf:about="http://mouse.owl#CELDA_000001337">
        <rdfs:label rdf:datatype="http://www.w3.org/2001/XMLSchema#string">FY-hES-3</rdfs:label>
    </owl:Class>


    <!-- http://mouse.owl#CELDA_000001338 -->

    <owl:Class rdf:about="http://mouse.owl#CELDA_000001338">
        <rdfs:label rdf:datatype="http://www.w3.org/2001/XMLSchema#string">FY-hES-4</rdfs:label>
    </owl:Class>


    <!-- http://mouse.owl#CELDA_000001339 -->

    <owl:Class rdf:about="http://mouse.owl#CELDA_000001339">
        <rdfs:label rdf:datatype="http://www.w3.org/2001/XMLSchema#string">FY-hES-7</rdfs:label>
    </owl:Class>


    <!-- http://mouse.owl#CELDA_000001340 -->

    <owl:Class rdf:about="http://mouse.owl#CELDA_000001340">
        <rdfs:label rdf:datatype="http://www.w3.org/2001/XMLSchema#string">FY-hES-8</rdfs:label>
    </owl:Class>


    <!-- http://mouse.owl#CELDA_000001341 -->

    <owl:Class rdf:about="http://mouse.owl#CELDA_000001341">
        <rdfs:label rdf:datatype="http://www.w3.org/2001/XMLSchema#string">HEFX</rdfs:label>
    </owl:Class>


    <!-- http://mouse.owl#CELDA_000001342 -->

    <owl:Class rdf:about="http://mouse.owl#CELDA_000001342">
        <rdfs:label rdf:datatype="http://www.w3.org/2001/XMLSchema#string">Ma133</rdfs:label>
    </owl:Class>


    <!-- http://mouse.owl#CELDA_000001343 -->

    <owl:Class rdf:about="http://mouse.owl#CELDA_000001343">
        <rdfs:label rdf:datatype="http://www.w3.org/2001/XMLSchema#string">Ma99</rdfs:label>
    </owl:Class>


    <!-- http://mouse.owl#CELDA_000001344 -->

    <owl:Class rdf:about="http://mouse.owl#CELDA_000001344">
        <rdfs:label rdf:datatype="http://www.w3.org/2001/XMLSchema#string">NED1</rdfs:label>
    </owl:Class>


    <!-- http://mouse.owl#CELDA_000001345 -->

    <owl:Class rdf:about="http://mouse.owl#CELDA_000001345">
        <rdfs:label rdf:datatype="http://www.w3.org/2001/XMLSchema#string">NED2</rdfs:label>
    </owl:Class>


    <!-- http://mouse.owl#CELDA_000001346 -->

    <owl:Class rdf:about="http://mouse.owl#CELDA_000001346">
        <rdfs:label rdf:datatype="http://www.w3.org/2001/XMLSchema#string">NED3</rdfs:label>
    </owl:Class>


    <!-- http://mouse.owl#CELDA_000001347 -->

    <owl:Class rdf:about="http://mouse.owl#CELDA_000001347">
        <rdfs:label rdf:datatype="http://www.w3.org/2001/XMLSchema#string">NED4</rdfs:label>
    </owl:Class>


    <!-- http://mouse.owl#CELDA_000001348 -->

    <owl:Class rdf:about="http://mouse.owl#CELDA_000001348">
        <rdfs:label rdf:datatype="http://www.w3.org/2001/XMLSchema#string">NED5</rdfs:label>
    </owl:Class>


    <!-- http://mouse.owl#CELDA_000001349 -->

    <owl:Class rdf:about="http://mouse.owl#CELDA_000001349">
        <rdfs:label rdf:datatype="http://www.w3.org/2001/XMLSchema#string">SI-271</rdfs:label>
    </owl:Class>


    <!-- http://mouse.owl#CELDA_000001350 -->

    <owl:Class rdf:about="http://mouse.owl#CELDA_000001350">
        <rdfs:label rdf:datatype="http://www.w3.org/2001/XMLSchema#string">SI-274</rdfs:label>
    </owl:Class>


    <!-- http://mouse.owl#CELDA_000001351 -->

    <owl:Class rdf:about="http://mouse.owl#CELDA_000001351">
        <rdfs:label rdf:datatype="http://www.w3.org/2001/XMLSchema#string">SI-277</rdfs:label>
    </owl:Class>


    <!-- http://mouse.owl#CELDA_000001352 -->

    <owl:Class rdf:about="http://mouse.owl#CELDA_000001352">
        <rdfs:label rdf:datatype="http://www.w3.org/2001/XMLSchema#string">SI-279</rdfs:label>
    </owl:Class>


    <!-- http://mouse.owl#CELDA_000001353 -->

    <owl:Class rdf:about="http://mouse.owl#CELDA_000001353">
        <rdfs:label rdf:datatype="http://www.w3.org/2001/XMLSchema#string">SI-283</rdfs:label>
    </owl:Class>


    <!-- http://mouse.owl#CELDA_000001354 -->

    <owl:Class rdf:about="http://mouse.owl#CELDA_000001354">
        <rdfs:label rdf:datatype="http://www.w3.org/2001/XMLSchema#string">TW1</rdfs:label>
    </owl:Class>


    <!-- http://mouse.owl#CELDA_000001355 -->

    <owl:Class rdf:about="http://mouse.owl#CELDA_000001355">
        <rdfs:label rdf:datatype="http://www.w3.org/2001/XMLSchema#string">TW2</rdfs:label>
    </owl:Class>


    <!-- http://mouse.owl#CELDA_000001356 -->

    <owl:Class rdf:about="http://mouse.owl#CELDA_000001356">
        <rdfs:label rdf:datatype="http://www.w3.org/2001/XMLSchema#string">TW3</rdfs:label>
    </owl:Class>


    <!-- http://mouse.owl#CELDA_000001357 -->

    <owl:Class rdf:about="http://mouse.owl#CELDA_000001357">
        <rdfs:label rdf:datatype="http://www.w3.org/2001/XMLSchema#string">TW4</rdfs:label>
    </owl:Class>


    <!-- http://mouse.owl#CELDA_000001358 -->

    <owl:Class rdf:about="http://mouse.owl#CELDA_000001358">
        <rdfs:label rdf:datatype="http://www.w3.org/2001/XMLSchema#string">TW5</rdfs:label>
    </owl:Class>


    <!-- http://mouse.owl#CELDA_000001359 -->

    <owl:Class rdf:about="http://mouse.owl#CELDA_000001359">
        <rdfs:label rdf:datatype="http://www.w3.org/2001/XMLSchema#string">VAL-1</rdfs:label>
    </owl:Class>


    <!-- http://mouse.owl#CELDA_000001360 -->

    <owl:Class rdf:about="http://mouse.owl#CELDA_000001360">
        <rdfs:label rdf:datatype="http://www.w3.org/2001/XMLSchema#string">VAL-2</rdfs:label>
    </owl:Class>


    <!-- http://mouse.owl#CELDA_000001361 -->

    <owl:Class rdf:about="http://mouse.owl#CELDA_000001361">
        <rdfs:label rdf:datatype="http://www.w3.org/2001/XMLSchema#string">VUB15</rdfs:label>
    </owl:Class>


    <!-- http://mouse.owl#CELDA_000001362 -->

    <owl:Class rdf:about="http://mouse.owl#CELDA_000001362">
        <rdfs:label rdf:datatype="http://www.w3.org/2001/XMLSchema#string">VUB17</rdfs:label>
    </owl:Class>


    <!-- http://mouse.owl#CELDA_000001363 -->

    <owl:Class rdf:about="http://mouse.owl#CELDA_000001363">
        <rdfs:label rdf:datatype="http://www.w3.org/2001/XMLSchema#string">hESM01</rdfs:label>
    </owl:Class>


    <!-- http://mouse.owl#CELDA_000001364 -->

    <owl:Class rdf:about="http://mouse.owl#CELDA_000001364">
        <rdfs:label rdf:datatype="http://www.w3.org/2001/XMLSchema#string">hESM01r18</rdfs:label>
    </owl:Class>


    <!-- http://mouse.owl#CELDA_000001365 -->

    <owl:Class rdf:about="http://mouse.owl#CELDA_000001365">
        <rdfs:label rdf:datatype="http://www.w3.org/2001/XMLSchema#string">hESM02</rdfs:label>
    </owl:Class>


    <!-- http://mouse.owl#CELDA_000001366 -->

    <owl:Class rdf:about="http://mouse.owl#CELDA_000001366">
        <rdfs:label rdf:datatype="http://www.w3.org/2001/XMLSchema#string">hESM03</rdfs:label>
    </owl:Class>


    <!-- http://mouse.owl#CELDA_000001367 -->

    <owl:Class rdf:about="http://mouse.owl#CELDA_000001367">
        <rdfs:label rdf:datatype="http://www.w3.org/2001/XMLSchema#string">hESM03der9</rdfs:label>
    </owl:Class>


    <!-- http://mouse.owl#CELDA_000001368 -->

    <owl:Class rdf:about="http://mouse.owl#CELDA_000001368">
        <rdfs:label rdf:datatype="http://www.w3.org/2001/XMLSchema#string">hESM04</rdfs:label>
    </owl:Class>


    <!-- http://mouse.owl#CELDA_000001369 -->

    <owl:Class rdf:about="http://mouse.owl#CELDA_000001369">
        <rdfs:label rdf:datatype="http://www.w3.org/2001/XMLSchema#string">hESMK05</rdfs:label>
    </owl:Class>


    <!-- http://mouse.owl#CELDA_000001370 -->

    <owl:Class rdf:about="http://mouse.owl#CELDA_000001370">
        <rdfs:label rdf:datatype="http://www.w3.org/2001/XMLSchema#string">KCL005</rdfs:label>
    </owl:Class>


    <!-- http://mouse.owl#CELDA_000001371 -->

    <owl:Class rdf:about="http://mouse.owl#CELDA_000001371">
        <rdfs:label rdf:datatype="http://www.w3.org/2001/XMLSchema#string">KCL005-HD2</rdfs:label>
    </owl:Class>


    <!-- http://mouse.owl#CELDA_000001372 -->

    <owl:Class rdf:about="http://mouse.owl#CELDA_000001372">
        <rdfs:label rdf:datatype="http://www.w3.org/2001/XMLSchema#string">KCL007</rdfs:label>
    </owl:Class>


    <!-- http://mouse.owl#CELDA_000001373 -->

    <owl:Class rdf:about="http://mouse.owl#CELDA_000001373">
        <rdfs:label rdf:datatype="http://www.w3.org/2001/XMLSchema#string">KCL008</rdfs:label>
    </owl:Class>


    <!-- http://mouse.owl#CELDA_000001374 -->

    <owl:Class rdf:about="http://mouse.owl#CELDA_000001374">
        <rdfs:label rdf:datatype="http://www.w3.org/2001/XMLSchema#string">KCL009</rdfs:label>
    </owl:Class>


    <!-- http://mouse.owl#CELDA_000001375 -->

    <owl:Class rdf:about="http://mouse.owl#CELDA_000001375">
        <rdfs:label rdf:datatype="http://www.w3.org/2001/XMLSchema#string">KCL010</rdfs:label>
    </owl:Class>


    <!-- http://mouse.owl#CELDA_000001376 -->

    <owl:Class rdf:about="http://mouse.owl#CELDA_000001376">
        <rdfs:label rdf:datatype="http://www.w3.org/2001/XMLSchema#string">NS-1</rdfs:label>
    </owl:Class>


    <!-- http://mouse.owl#CELDA_000001377 -->

    <owl:Class rdf:about="http://mouse.owl#CELDA_000001377">
        <rdfs:label rdf:datatype="http://www.w3.org/2001/XMLSchema#string">NS-2</rdfs:label>
    </owl:Class>


    <!-- http://mouse.owl#CELDA_000001378 -->

    <owl:Class rdf:about="http://mouse.owl#CELDA_000001378">
        <rdfs:label rdf:datatype="http://www.w3.org/2001/XMLSchema#string">Regea08/017</rdfs:label>
    </owl:Class>


    <!-- http://mouse.owl#CELDA_000001379 -->

    <owl:Class rdf:about="http://mouse.owl#CELDA_000001379">
        <rdfs:label rdf:datatype="http://www.w3.org/2001/XMLSchema#string">Regea08/023</rdfs:label>
    </owl:Class>


    <!-- http://mouse.owl#CELDA_000001380 -->

    <owl:Class rdf:about="http://mouse.owl#CELDA_000001380">
        <rdfs:label rdf:datatype="http://www.w3.org/2001/XMLSchema#string">Regea08/056</rdfs:label>
    </owl:Class>


    <!-- http://mouse.owl#CELDA_000001381 -->

    <owl:Class rdf:about="http://mouse.owl#CELDA_000001381">
        <rdfs:label rdf:datatype="http://www.w3.org/2001/XMLSchema#string">RH 2</rdfs:label>
    </owl:Class>


    <!-- http://mouse.owl#CELDA_000001382 -->

    <owl:Class rdf:about="http://mouse.owl#CELDA_000001382">
        <rdfs:label rdf:datatype="http://www.w3.org/2001/XMLSchema#string">Shef-8</rdfs:label>
    </owl:Class>


    <!-- http://mouse.owl#CELDA_000001383 -->

    <owl:Class rdf:about="http://mouse.owl#CELDA_000001383">
        <rdfs:label rdf:datatype="http://www.w3.org/2001/XMLSchema#string">SHhES2</rdfs:label>
    </owl:Class>


    <!-- http://mouse.owl#CELDA_000001384 -->

    <owl:Class rdf:about="http://mouse.owl#CELDA_000001384">
        <rdfs:label rdf:datatype="http://www.w3.org/2001/XMLSchema#string">SHhES3</rdfs:label>
    </owl:Class>


    <!-- http://mouse.owl#CELDA_000001385 -->

    <owl:Class rdf:about="http://mouse.owl#CELDA_000001385">
        <rdfs:label rdf:datatype="http://www.w3.org/2001/XMLSchema#string">SHhES4</rdfs:label>
    </owl:Class>


    <!-- http://mouse.owl#CELDA_000001386 -->

    <owl:Class rdf:about="http://mouse.owl#CELDA_000001386">
        <rdfs:label rdf:datatype="http://www.w3.org/2001/XMLSchema#string">SIVF02</rdfs:label>
    </owl:Class>


    <!-- http://mouse.owl#CELDA_000001387 -->

    <owl:Class rdf:about="http://mouse.owl#CELDA_000001387">
        <rdfs:label rdf:datatype="http://www.w3.org/2001/XMLSchema#string">SIVF14</rdfs:label>
    </owl:Class>


    <!-- http://mouse.owl#CELDA_000001388 -->

    <owl:Class rdf:about="http://mouse.owl#CELDA_000001388">
        <rdfs:label rdf:datatype="http://www.w3.org/2001/XMLSchema#string">STR-155-HD</rdfs:label>
    </owl:Class>


    <!-- http://mouse.owl#CELDA_000001389 -->

    <owl:Class rdf:about="http://mouse.owl#CELDA_000001389">
        <rdfs:label rdf:datatype="http://www.w3.org/2001/XMLSchema#string">STR-171-GLA</rdfs:label>
    </owl:Class>


    <!-- http://mouse.owl#CELDA_00000139 -->

    <owl:Class rdf:about="http://mouse.owl#CELDA_00000139">
        <rdfs:label rdf:datatype="http://www.w3.org/2001/XMLSchema#string">definitive endodermal cell</rdfs:label>
        <rdfs:subClassOf>
            <owl:Restriction>
                <owl:onProperty rdf:resource="http://mouse.owl#UNDEFINED_part_of"/>
                <owl:someValuesFrom rdf:resource="http://mouse.owl#obo/UBERON_0005439"/>
            </owl:Restriction>
        </rdfs:subClassOf>
    </owl:Class>


    <!-- http://mouse.owl#CELDA_000001390 -->

    <owl:Class rdf:about="http://mouse.owl#CELDA_000001390">
        <rdfs:label rdf:datatype="http://www.w3.org/2001/XMLSchema#string">STR-189-FRAXA</rdfs:label>
    </owl:Class>


    <!-- http://mouse.owl#CELDA_000001391 -->

    <owl:Class rdf:about="http://mouse.owl#CELDA_000001391">
        <rdfs:label rdf:datatype="http://www.w3.org/2001/XMLSchema#string">STR-203-CFTR</rdfs:label>
    </owl:Class>


    <!-- http://mouse.owl#CELDA_000001392 -->

    <owl:Class rdf:about="http://mouse.owl#CELDA_000001392">
        <rdfs:label rdf:datatype="http://www.w3.org/2001/XMLSchema#string">STR-209-MEN2a</rdfs:label>
    </owl:Class>


    <!-- http://mouse.owl#CELDA_000001393 -->

    <owl:Class rdf:about="http://mouse.owl#CELDA_000001393">
        <rdfs:label rdf:datatype="http://www.w3.org/2001/XMLSchema#string">STR-211-MEN2a</rdfs:label>
    </owl:Class>


    <!-- http://mouse.owl#CELDA_000001394 -->

    <owl:Class rdf:about="http://mouse.owl#CELDA_000001394">
        <rdfs:label rdf:datatype="http://www.w3.org/2001/XMLSchema#string">STR-221-SCA2</rdfs:label>
    </owl:Class>


    <!-- http://mouse.owl#CELDA_000001395 -->

    <owl:Class rdf:about="http://mouse.owl#CELDA_000001395">
        <rdfs:label rdf:datatype="http://www.w3.org/2001/XMLSchema#string">STR-229-MTMX</rdfs:label>
    </owl:Class>


    <!-- http://mouse.owl#CELDA_000001396 -->

    <owl:Class rdf:about="http://mouse.owl#CELDA_000001396">
        <rdfs:label rdf:datatype="http://www.w3.org/2001/XMLSchema#string">STR-231-MTMX</rdfs:label>
    </owl:Class>


    <!-- http://mouse.owl#CELDA_000001397 -->

    <owl:Class rdf:about="http://mouse.owl#CELDA_000001397">
        <rdfs:label rdf:datatype="http://www.w3.org/2001/XMLSchema#string">STR-233-FRAXA</rdfs:label>
    </owl:Class>


    <!-- http://mouse.owl#CELDA_000001398 -->

    <owl:Class rdf:about="http://mouse.owl#CELDA_000001398">
        <rdfs:label rdf:datatype="http://www.w3.org/2001/XMLSchema#string">STR-251-CFTR</rdfs:label>
    </owl:Class>


    <!-- http://mouse.owl#CELDA_000001399 -->

    <owl:Class rdf:about="http://mouse.owl#CELDA_000001399">
        <rdfs:label rdf:datatype="http://www.w3.org/2001/XMLSchema#string">VUB20_CMTA1</rdfs:label>
    </owl:Class>


    <!-- http://mouse.owl#CELDA_00000140 -->

    <owl:Class rdf:about="http://mouse.owl#CELDA_00000140">
        <rdfs:label rdf:datatype="http://www.w3.org/2001/XMLSchema#string">human definitive endodermal cell</rdfs:label>
        <rdfs:subClassOf>
            <owl:Restriction>
                <owl:onProperty rdf:resource="http://mouse.owl#UNDEFINED_part_of"/>
                <owl:someValuesFrom rdf:resource="http://mouse.owl#FMA_72555"/>
            </owl:Restriction>
        </rdfs:subClassOf>
    </owl:Class>


    <!-- http://mouse.owl#CELDA_000001400 -->

    <owl:Class rdf:about="http://mouse.owl#CELDA_000001400">
        <rdfs:label rdf:datatype="http://www.w3.org/2001/XMLSchema#string">HUES28</rdfs:label>
    </owl:Class>


    <!-- http://mouse.owl#CELDA_000001401 -->

    <owl:Class rdf:about="http://mouse.owl#CELDA_000001401">
        <rdfs:label rdf:datatype="http://www.w3.org/2001/XMLSchema#string">KCL-001/R-06-021</rdfs:label>
    </owl:Class>


    <!-- http://mouse.owl#CELDA_000001402 -->

    <owl:Class rdf:about="http://mouse.owl#CELDA_000001402">
        <rdfs:label rdf:datatype="http://www.w3.org/2001/XMLSchema#string">KhES-1 (subline 1)</rdfs:label>
    </owl:Class>


    <!-- http://mouse.owl#CELDA_000001403 -->

    <owl:Class rdf:about="http://mouse.owl#CELDA_000001403">
        <rdfs:label rdf:datatype="http://www.w3.org/2001/XMLSchema#string">Ma126</rdfs:label>
    </owl:Class>


    <!-- http://mouse.owl#CELDA_000001404 -->

    <owl:Class rdf:about="http://mouse.owl#CELDA_000001404">
        <rdfs:label rdf:datatype="http://www.w3.org/2001/XMLSchema#string">Ma127</rdfs:label>
    </owl:Class>


    <!-- http://mouse.owl#CELDA_000001405 -->

    <owl:Class rdf:about="http://mouse.owl#CELDA_000001405">
        <rdfs:label rdf:datatype="http://www.w3.org/2001/XMLSchema#string">Ma128</rdfs:label>
    </owl:Class>


    <!-- http://mouse.owl#CELDA_000001406 -->

    <owl:Class rdf:about="http://mouse.owl#CELDA_000001406">
        <rdfs:label rdf:datatype="http://www.w3.org/2001/XMLSchema#string">Ma129</rdfs:label>
    </owl:Class>


    <!-- http://mouse.owl#CELDA_000001407 -->

    <owl:Class rdf:about="http://mouse.owl#CELDA_000001407">
        <rdfs:label rdf:datatype="http://www.w3.org/2001/XMLSchema#string">Royan H7</rdfs:label>
    </owl:Class>


    <!-- http://mouse.owl#CELDA_000001408 -->

    <owl:Class rdf:about="http://mouse.owl#CELDA_000001408">
        <rdfs:label rdf:datatype="http://www.w3.org/2001/XMLSchema#string">alpha-ES-C</rdfs:label>
    </owl:Class>


    <!-- http://mouse.owl#CELDA_000001411 -->

    <owl:Class rdf:about="http://mouse.owl#CELDA_000001411">
        <rdfs:label rdf:datatype="http://www.w3.org/2001/XMLSchema#string">2102Ep Cl. 2A6 p73</rdfs:label>
    </owl:Class>


    <!-- http://mouse.owl#CELDA_000001412 -->

    <owl:Class rdf:about="http://mouse.owl#CELDA_000001412">
        <rdfs:label rdf:datatype="http://www.w3.org/2001/XMLSchema#string">2102Ep Cl.4D3</rdfs:label>
    </owl:Class>


    <!-- http://mouse.owl#CELDA_000001413 -->

    <owl:Class rdf:about="http://mouse.owl#CELDA_000001413">
        <rdfs:label rdf:datatype="http://www.w3.org/2001/XMLSchema#string">CB 4F</rdfs:label>
        <rdfs:subClassOf>
            <owl:Restriction>
                <owl:onProperty rdf:resource="http://mouse.owl#UNDEFINED_part_of"/>
                <owl:someValuesFrom rdf:resource="http://mouse.owl#FMA_85541"/>
            </owl:Restriction>
        </rdfs:subClassOf>
    </owl:Class>


    <!-- http://mouse.owl#CELDA_000001414 -->

    <owl:Class rdf:about="http://mouse.owl#CELDA_000001414">
        <rdfs:label rdf:datatype="http://www.w3.org/2001/XMLSchema#string">iPS-DF6-9-9T.B</rdfs:label>
        <rdfs:subClassOf>
            <owl:Restriction>
                <owl:onProperty rdf:resource="http://mouse.owl#UNDEFINED_part_of"/>
                <owl:someValuesFrom rdf:resource="http://mouse.owl#CELDA_000001419"/>
            </owl:Restriction>
        </rdfs:subClassOf>
    </owl:Class>


    <!-- http://mouse.owl#CELDA_000001415 -->

    <owl:Class rdf:about="http://mouse.owl#CELDA_000001415">
        <rdfs:label rdf:datatype="http://www.w3.org/2001/XMLSchema#string">iPS(IMR90)-4</rdfs:label>
        <rdfs:subClassOf>
            <owl:Restriction>
                <owl:onProperty rdf:resource="http://mouse.owl#UNDEFINED_part_of"/>
                <owl:someValuesFrom rdf:resource="http://mouse.owl#obo/NCBITaxon_9606"/>
            </owl:Restriction>
        </rdfs:subClassOf>
    </owl:Class>


    <!-- http://mouse.owl#CELDA_000001416 -->

    <owl:Class rdf:about="http://mouse.owl#CELDA_000001416">
        <rdfs:label rdf:datatype="http://www.w3.org/2001/XMLSchema#string">embryonic stem cell line</rdfs:label>
        <rdfs:subClassOf>
            <owl:Restriction>
                <owl:onProperty rdf:resource="http://mouse.owl#UNDEFINED_part_of"/>
                <owl:someValuesFrom rdf:resource="http://mouse.owl#obo/CL_0002322"/>
            </owl:Restriction>
        </rdfs:subClassOf>
    </owl:Class>


    <!-- http://mouse.owl#CELDA_000001417 -->

    <owl:Class rdf:about="http://mouse.owl#CELDA_000001417">
        <rdfs:label rdf:datatype="http://www.w3.org/2001/XMLSchema#string">mouse embryonic stem cell line</rdfs:label>
        <rdfs:subClassOf>
            <owl:Restriction>
                <owl:onProperty rdf:resource="http://mouse.owl#UNDEFINED_part_of"/>
                <owl:someValuesFrom rdf:resource="http://mouse.owl#obo/NCBITaxon_10090"/>
            </owl:Restriction>
        </rdfs:subClassOf>
    </owl:Class>


    <!-- http://mouse.owl#CELDA_000001418 -->

    <owl:Class rdf:about="http://mouse.owl#CELDA_000001418">
        <rdfs:label rdf:datatype="http://www.w3.org/2001/XMLSchema#string">fibroblast of foreskin</rdfs:label>
        <rdfs:subClassOf>
            <owl:Restriction>
                <owl:onProperty rdf:resource="http://mouse.owl#UNDEFINED_part_of"/>
                <owl:someValuesFrom rdf:resource="http://mouse.owl#obo/UBERON_0003714"/>
            </owl:Restriction>
        </rdfs:subClassOf>
    </owl:Class>


    <!-- http://mouse.owl#CELDA_000001419 -->

    <owl:Class rdf:about="http://mouse.owl#CELDA_000001419">
        <rdfs:label rdf:datatype="http://www.w3.org/2001/XMLSchema#string">human fibroblast of foreskin</rdfs:label>
        <rdfs:subClassOf>
            <owl:Restriction>
                <owl:onProperty rdf:resource="http://mouse.owl#UNDEFINED_part_of"/>
                <owl:someValuesFrom rdf:resource="http://mouse.owl#FMA_70546"/>
            </owl:Restriction>
        </rdfs:subClassOf>
    </owl:Class>


    <!-- http://mouse.owl#CELDA_000001421 -->

    <owl:Class rdf:about="http://mouse.owl#CELDA_000001421">
        <rdfs:label rdf:datatype="http://www.w3.org/2001/XMLSchema#string">segment of renal vein</rdfs:label>
    </owl:Class>


    <!-- http://mouse.owl#CELDA_000001422 -->

    <owl:Class rdf:about="http://mouse.owl#CELDA_000001422">
        <rdfs:label rdf:datatype="http://www.w3.org/2001/XMLSchema#string">Interlobar renal vein</rdfs:label>
    </owl:Class>


    <!-- http://mouse.owl#CELDA_000001423 -->

    <owl:Class rdf:about="http://mouse.owl#CELDA_000001423">
        <rdfs:label rdf:datatype="http://www.w3.org/2001/XMLSchema#string">proximal cleft</rdfs:label>
        <rdfs:subClassOf>
            <owl:Restriction>
                <owl:onProperty rdf:resource="http://mouse.owl#UNDEFINED_part_of"/>
                <owl:someValuesFrom rdf:resource="http://mouse.owl#obo/UBERON_0004199"/>
            </owl:Restriction>
        </rdfs:subClassOf>
    </owl:Class>


    <!-- http://mouse.owl#CELDA_000001424 -->

    <owl:Class rdf:about="http://mouse.owl#CELDA_000001424">
        <rdfs:label rdf:datatype="http://www.w3.org/2001/XMLSchema#string">human proximal cleft</rdfs:label>
    </owl:Class>


    <!-- http://mouse.owl#CELDA_000001425 -->

    <owl:Class rdf:about="http://mouse.owl#CELDA_000001425">
        <rdfs:label rdf:datatype="http://www.w3.org/2001/XMLSchema#string">mouse anatomical entity</rdfs:label>
        <rdfs:subClassOf>
            <owl:Restriction>
                <owl:onProperty rdf:resource="http://mouse.owl#UNDEFINED_part_of"/>
                <owl:someValuesFrom rdf:resource="http://mouse.owl#obo/NCBITaxon_10088"/>
            </owl:Restriction>
        </rdfs:subClassOf>
    </owl:Class>


    <!-- http://mouse.owl#CELDA_000001426 -->

    <owl:Class rdf:about="http://mouse.owl#CELDA_000001426">
        <rdfs:label rdf:datatype="http://www.w3.org/2001/XMLSchema#string">mouse proximal cleft</rdfs:label>
    </owl:Class>


    <!-- http://mouse.owl#CELDA_000001427 -->

    <owl:Class rdf:about="http://mouse.owl#CELDA_000001427">
        <rdfs:label rdf:datatype="http://www.w3.org/2001/XMLSchema#string">nephrogenic interstitium</rdfs:label>
        <rdfs:subClassOf>
            <owl:Restriction>
                <owl:onProperty rdf:resource="http://mouse.owl#UNDEFINED_part_of"/>
                <owl:someValuesFrom rdf:resource="http://mouse.owl#obo/UBERON_0003919"/>
            </owl:Restriction>
        </rdfs:subClassOf>
    </owl:Class>


    <!-- http://mouse.owl#CELDA_000001428 -->

    <owl:Class rdf:about="http://mouse.owl#CELDA_000001428">
        <rdfs:label rdf:datatype="http://www.w3.org/2001/XMLSchema#string">human interlobar renal vein</rdfs:label>
    </owl:Class>


    <!-- http://mouse.owl#CELDA_000001429 -->

    <owl:Class rdf:about="http://mouse.owl#CELDA_000001429">
        <rdfs:label rdf:datatype="http://www.w3.org/2001/XMLSchema#string">mouse interlobar renal vein</rdfs:label>
    </owl:Class>


    <!-- http://mouse.owl#CELDA_00000143 -->

    <owl:Class rdf:about="http://mouse.owl#CELDA_00000143">
        <rdfs:label rdf:datatype="http://www.w3.org/2001/XMLSchema#string">Human Epiblast Cell</rdfs:label>
        <rdfs:subClassOf>
            <owl:Restriction>
                <owl:onProperty rdf:resource="http://mouse.owl#UNDEFINED_part_of"/>
                <owl:someValuesFrom rdf:resource="http://mouse.owl#obo/CS03"/>
            </owl:Restriction>
        </rdfs:subClassOf>
    </owl:Class>


    <!-- http://mouse.owl#CELDA_000001431 -->

    <owl:Class rdf:about="http://mouse.owl#CELDA_000001431">
        <rdfs:label rdf:datatype="http://www.w3.org/2001/XMLSchema#string">human nephrogenic interstitium</rdfs:label>
    </owl:Class>


    <!-- http://mouse.owl#CELDA_000001433 -->

    <owl:Class rdf:about="http://mouse.owl#CELDA_000001433">
        <rdfs:label rdf:datatype="http://www.w3.org/2001/XMLSchema#string">human mucosal fold</rdfs:label>
        <rdfs:subClassOf>
            <owl:Restriction>
                <owl:onProperty rdf:resource="http://mouse.owl#UNDEFINED_part_of"/>
                <owl:someValuesFrom rdf:resource="http://mouse.owl#FMA_85355"/>
            </owl:Restriction>
        </rdfs:subClassOf>
    </owl:Class>


    <!-- http://mouse.owl#CELDA_000001434 -->

    <owl:Class rdf:about="http://mouse.owl#CELDA_000001434">
        <rdfs:label rdf:datatype="http://www.w3.org/2001/XMLSchema#string">mouse mucosal fold</rdfs:label>
    </owl:Class>


    <!-- http://mouse.owl#CELDA_000001435 -->

    <owl:Class rdf:about="http://mouse.owl#CELDA_000001435">
        <rdfs:label rdf:datatype="http://www.w3.org/2001/XMLSchema#string">ureteric trunk</rdfs:label>
    </owl:Class>


    <!-- http://mouse.owl#CELDA_000001436 -->

    <owl:Class rdf:about="http://mouse.owl#CELDA_000001436">
        <rdfs:label rdf:datatype="http://www.w3.org/2001/XMLSchema#string">human ureteric trunk</rdfs:label>
    </owl:Class>


    <!-- http://mouse.owl#CELDA_000001437 -->

    <owl:Class rdf:about="http://mouse.owl#CELDA_000001437">
        <rdfs:label rdf:datatype="http://www.w3.org/2001/XMLSchema#string">mouse ureteric trunk</rdfs:label>
    </owl:Class>


    <!-- http://mouse.owl#CELDA_000001438 -->

    <owl:Class rdf:about="http://mouse.owl#CELDA_000001438">
        <rdfs:label rdf:datatype="http://www.w3.org/2001/XMLSchema#string">mucosal fold</rdfs:label>
        <rdfs:subClassOf>
            <owl:Restriction>
                <owl:onProperty rdf:resource="http://mouse.owl#UNDEFINED_part_of"/>
                <owl:someValuesFrom rdf:resource="http://mouse.owl#obo/UBERON_0000344"/>
            </owl:Restriction>
        </rdfs:subClassOf>
    </owl:Class>


    <!-- http://mouse.owl#CELDA_000001439 -->

    <owl:Class rdf:about="http://mouse.owl#CELDA_000001439">
        <rdfs:label rdf:datatype="http://www.w3.org/2001/XMLSchema#string">human mucosal fold</rdfs:label>
        <rdfs:subClassOf>
            <owl:Restriction>
                <owl:onProperty rdf:resource="http://mouse.owl#UNDEFINED_part_of"/>
                <owl:someValuesFrom rdf:resource="http://mouse.owl#FMA_85355"/>
            </owl:Restriction>
        </rdfs:subClassOf>
    </owl:Class>


    <!-- http://mouse.owl#CELDA_000001440 -->

    <owl:Class rdf:about="http://mouse.owl#CELDA_000001440">
        <rdfs:label rdf:datatype="http://www.w3.org/2001/XMLSchema#string">mouse mucosal fold</rdfs:label>
    </owl:Class>


    <!-- http://mouse.owl#CELDA_000001441 -->

    <owl:Class rdf:about="http://mouse.owl#CELDA_000001441">
        <rdfs:label rdf:datatype="http://www.w3.org/2001/XMLSchema#string">A layer of connective tissue ensheathing the hepatic artery, portal vein, and bile ducts as they ramify within the liver.</rdfs:label>
        <rdfs:subClassOf>
            <owl:Restriction>
                <owl:onProperty rdf:resource="http://mouse.owl#UNDEFINED_part_of"/>
                <owl:someValuesFrom rdf:resource="http://mouse.owl#obo/UBERON_0002107"/>
            </owl:Restriction>
        </rdfs:subClassOf>
    </owl:Class>


    <!-- http://mouse.owl#CELDA_000001442 -->

    <owl:Class rdf:about="http://mouse.owl#CELDA_000001442">
        <rdfs:label rdf:datatype="http://www.w3.org/2001/XMLSchema#string">A layer of connective tissue ensheathing the hepatic artery, portal vein, and bile ducts as they ramify within the liver.</rdfs:label>
    </owl:Class>


    <!-- http://mouse.owl#CELDA_000001443 -->

    <owl:Class rdf:about="http://mouse.owl#CELDA_000001443">
        <rdfs:label rdf:datatype="http://www.w3.org/2001/XMLSchema#string">Long, arm-like projections coming from the the cell body of a podocyte.</rdfs:label>
        <rdfs:subClassOf>
            <owl:Restriction>
                <owl:onProperty rdf:resource="http://mouse.owl#UNDEFINED_part_of"/>
                <owl:someValuesFrom rdf:resource="http://mouse.owl#obo/CL_0000653"/>
            </owl:Restriction>
        </rdfs:subClassOf>
    </owl:Class>


    <!-- http://mouse.owl#CELDA_000001444 -->

    <owl:Class rdf:about="http://mouse.owl#CELDA_000001444">
        <rdfs:label rdf:datatype="http://www.w3.org/2001/XMLSchema#string">distal cleft</rdfs:label>
        <rdfs:subClassOf>
            <owl:Restriction>
                <owl:onProperty rdf:resource="http://mouse.owl#UNDEFINED_part_of"/>
                <owl:someValuesFrom rdf:resource="http://mouse.owl#obo/UBERON_0004199"/>
            </owl:Restriction>
        </rdfs:subClassOf>
    </owl:Class>


    <!-- http://mouse.owl#CELDA_000001445 -->

    <owl:Class rdf:about="http://mouse.owl#CELDA_000001445">
        <rdfs:label rdf:datatype="http://www.w3.org/2001/XMLSchema#string">human distal cleft</rdfs:label>
    </owl:Class>


    <!-- http://mouse.owl#CELDA_000001446 -->

    <owl:Class rdf:about="http://mouse.owl#CELDA_000001446">
        <rdfs:label rdf:datatype="http://www.w3.org/2001/XMLSchema#string">mouse distal cleft</rdfs:label>
    </owl:Class>


    <!-- http://mouse.owl#CELDA_000001447 -->

    <owl:Class rdf:about="http://mouse.owl#CELDA_000001447">
        <rdfs:label rdf:datatype="http://www.w3.org/2001/XMLSchema#string">ureteral lumen</rdfs:label>
        <rdfs:subClassOf>
            <owl:Restriction>
                <owl:onProperty rdf:resource="http://mouse.owl#UNDEFINED_part_of"/>
                <owl:someValuesFrom rdf:resource="http://mouse.owl#obo/UBERON_0001055"/>
            </owl:Restriction>
        </rdfs:subClassOf>
    </owl:Class>


    <!-- http://mouse.owl#CELDA_000001448 -->

    <owl:Class rdf:about="http://mouse.owl#CELDA_000001448">
        <rdfs:label rdf:datatype="http://www.w3.org/2001/XMLSchema#string">mouse ureteral lumen</rdfs:label>
        <rdfs:subClassOf>
            <owl:Restriction>
                <owl:onProperty rdf:resource="http://mouse.owl#UNDEFINED_part_of"/>
                <owl:someValuesFrom rdf:resource="http://mouse.owl#MA_0000378"/>
            </owl:Restriction>
        </rdfs:subClassOf>
    </owl:Class>


    <!-- http://mouse.owl#CELDA_000001449 -->

    <owl:Class rdf:about="http://mouse.owl#CELDA_000001449">
        <rdfs:label rdf:datatype="http://www.w3.org/2001/XMLSchema#string">lumen of distal tubule</rdfs:label>
        <rdfs:subClassOf>
            <owl:Restriction>
                <owl:onProperty rdf:resource="http://mouse.owl#UNDEFINED_part_of"/>
                <owl:someValuesFrom rdf:resource="http://mouse.owl#obo/UBERON_0004135"/>
            </owl:Restriction>
        </rdfs:subClassOf>
    </owl:Class>


    <!-- http://mouse.owl#CELDA_000001450 -->

    <owl:Class rdf:about="http://mouse.owl#CELDA_000001450">
        <rdfs:label rdf:datatype="http://www.w3.org/2001/XMLSchema#string">human lumen of distal tubule</rdfs:label>
    </owl:Class>


    <!-- http://mouse.owl#CELDA_000001451 -->

    <owl:Class rdf:about="http://mouse.owl#CELDA_000001451">
        <rdfs:label rdf:datatype="http://www.w3.org/2001/XMLSchema#string">mouse lumen of distal tubule</rdfs:label>
    </owl:Class>


    <!-- http://mouse.owl#CELDA_000001452 -->

    <owl:Class rdf:about="http://mouse.owl#CELDA_000001452">
        <rdfs:label rdf:datatype="http://www.w3.org/2001/XMLSchema#string">The renal lobe is a portion of a kidney consisting of a renal pyramid and the renal cortex above it.</rdfs:label>
        <rdfs:subClassOf>
            <owl:Restriction>
                <owl:onProperty rdf:resource="http://mouse.owl#UNDEFINED_part_of"/>
                <owl:someValuesFrom rdf:resource="http://mouse.owl#obo/UBERON_0002113"/>
            </owl:Restriction>
        </rdfs:subClassOf>
    </owl:Class>


    <!-- http://mouse.owl#CELDA_000001453 -->

    <owl:Class rdf:about="http://mouse.owl#CELDA_000001453">
        <rdfs:label rdf:datatype="http://www.w3.org/2001/XMLSchema#string">The renal lobe is a portion of a kidney consisting of a renal pyramid and the renal cortex above it.</rdfs:label>
        <rdfs:subClassOf>
            <owl:Restriction>
                <owl:onProperty rdf:resource="http://mouse.owl#UNDEFINED_part_of"/>
                <owl:someValuesFrom rdf:resource="http://mouse.owl#MA_0000368"/>
            </owl:Restriction>
        </rdfs:subClassOf>
    </owl:Class>


    <!-- http://mouse.owl#CELDA_000001454 -->

    <owl:Class rdf:about="http://mouse.owl#CELDA_000001454">
        <rdfs:label rdf:datatype="http://www.w3.org/2001/XMLSchema#string">lumen of proximal tubule</rdfs:label>
        <rdfs:subClassOf>
            <owl:Restriction>
                <owl:onProperty rdf:resource="http://mouse.owl#UNDEFINED_part_of"/>
                <owl:someValuesFrom rdf:resource="http://mouse.owl#obo/UBERON_0004134"/>
            </owl:Restriction>
        </rdfs:subClassOf>
    </owl:Class>


    <!-- http://mouse.owl#CELDA_000001455 -->

    <owl:Class rdf:about="http://mouse.owl#CELDA_000001455">
        <rdfs:label rdf:datatype="http://www.w3.org/2001/XMLSchema#string">human lumen of proximal tubule</rdfs:label>
    </owl:Class>


    <!-- http://mouse.owl#CELDA_000001456 -->

    <owl:Class rdf:about="http://mouse.owl#CELDA_000001456">
        <rdfs:label rdf:datatype="http://www.w3.org/2001/XMLSchema#string">mouse lumen of proximal tubule</rdfs:label>
    </owl:Class>


    <!-- http://mouse.owl#CELDA_000001457 -->

    <owl:Class rdf:about="http://mouse.owl#CELDA_000001457">
        <rdfs:label rdf:datatype="http://www.w3.org/2001/XMLSchema#string">visceral layer of renal corpuscle</rdfs:label>
        <rdfs:subClassOf>
            <owl:Restriction>
                <owl:onProperty rdf:resource="http://mouse.owl#UNDEFINED_part_of"/>
                <owl:someValuesFrom rdf:resource="http://mouse.owl#obo/UBERON_0001229"/>
            </owl:Restriction>
        </rdfs:subClassOf>
    </owl:Class>


    <!-- http://mouse.owl#CELDA_000001458 -->

    <owl:Class rdf:about="http://mouse.owl#CELDA_000001458">
        <rdfs:label rdf:datatype="http://www.w3.org/2001/XMLSchema#string">human visceral layer of renal corpuscle</rdfs:label>
        <rdfs:subClassOf>
            <owl:Restriction>
                <owl:onProperty rdf:resource="http://mouse.owl#UNDEFINED_part_of"/>
                <owl:someValuesFrom rdf:resource="http://mouse.owl#FMA_15625"/>
            </owl:Restriction>
        </rdfs:subClassOf>
    </owl:Class>


    <!-- http://mouse.owl#CELDA_000001459 -->

    <owl:Class rdf:about="http://mouse.owl#CELDA_000001459">
        <rdfs:label rdf:datatype="http://www.w3.org/2001/XMLSchema#string">mouse visceral layer of renal corpuscle</rdfs:label>
        <rdfs:subClassOf>
            <owl:Restriction>
                <owl:onProperty rdf:resource="http://mouse.owl#UNDEFINED_part_of"/>
                <owl:someValuesFrom rdf:resource="http://mouse.owl#MA_0000376"/>
            </owl:Restriction>
        </rdfs:subClassOf>
    </owl:Class>


    <!-- http://mouse.owl#CELDA_00000146 -->

    <owl:Class rdf:about="http://mouse.owl#CELDA_00000146">
        <rdfs:label rdf:datatype="http://www.w3.org/2001/XMLSchema#string">intraembryonic mesoblast cell</rdfs:label>
        <rdfs:subClassOf>
            <owl:Restriction>
                <owl:onProperty rdf:resource="http://mouse.owl#UNDEFINED_part_of"/>
                <owl:someValuesFrom rdf:resource="http://mouse.owl#obo/CS05c"/>
            </owl:Restriction>
        </rdfs:subClassOf>
    </owl:Class>


    <!-- http://mouse.owl#CELDA_000001460 -->

    <owl:Class rdf:about="http://mouse.owl#CELDA_000001460">
        <rdfs:label rdf:datatype="http://www.w3.org/2001/XMLSchema#string">segment of renal artery</rdfs:label>
    </owl:Class>


    <!-- http://mouse.owl#CELDA_000001461 -->

    <owl:Class rdf:about="http://mouse.owl#CELDA_000001461">
        <rdfs:label rdf:datatype="http://www.w3.org/2001/XMLSchema#string">mouse segment of renal artery</rdfs:label>
    </owl:Class>


    <!-- http://mouse.owl#CELDA_000001462 -->

    <owl:Class rdf:about="http://mouse.owl#CELDA_000001462">
        <rdfs:label rdf:datatype="http://www.w3.org/2001/XMLSchema#string">interlobar artery</rdfs:label>
    </owl:Class>


    <!-- http://mouse.owl#CELDA_000001463 -->

    <owl:Class rdf:about="http://mouse.owl#CELDA_000001463">
        <rdfs:label rdf:datatype="http://www.w3.org/2001/XMLSchema#string">human interlobar artery</rdfs:label>
    </owl:Class>


    <!-- http://mouse.owl#CELDA_000001464 -->

    <owl:Class rdf:about="http://mouse.owl#CELDA_000001464">
        <rdfs:label rdf:datatype="http://www.w3.org/2001/XMLSchema#string">mouse interlobar artery</rdfs:label>
    </owl:Class>


    <!-- http://mouse.owl#CELDA_000001465 -->

    <owl:Class rdf:about="http://mouse.owl#CELDA_000001465">
        <rdfs:label rdf:datatype="http://www.w3.org/2001/XMLSchema#string">longitudinal muscle</rdfs:label>
        <rdfs:subClassOf>
            <owl:Restriction>
                <owl:onProperty rdf:resource="http://mouse.owl#UNDEFINED_part_of"/>
                <owl:someValuesFrom rdf:resource="http://mouse.owl#obo/UBERON_0001055"/>
            </owl:Restriction>
        </rdfs:subClassOf>
    </owl:Class>


    <!-- http://mouse.owl#CELDA_000001466 -->

    <owl:Class rdf:about="http://mouse.owl#CELDA_000001466">
        <rdfs:label rdf:datatype="http://www.w3.org/2001/XMLSchema#string">human longitudinal muscle</rdfs:label>
        <rdfs:subClassOf>
            <owl:Restriction>
                <owl:onProperty rdf:resource="http://mouse.owl#UNDEFINED_part_of"/>
                <owl:someValuesFrom rdf:resource="http://mouse.owl#FMA_9704"/>
            </owl:Restriction>
        </rdfs:subClassOf>
    </owl:Class>


    <!-- http://mouse.owl#CELDA_000001467 -->

    <owl:Class rdf:about="http://mouse.owl#CELDA_000001467">
        <rdfs:label rdf:datatype="http://www.w3.org/2001/XMLSchema#string">mouse longitudinal muscle</rdfs:label>
        <rdfs:subClassOf>
            <owl:Restriction>
                <owl:onProperty rdf:resource="http://mouse.owl#UNDEFINED_part_of"/>
                <owl:someValuesFrom rdf:resource="http://mouse.owl#MA_0000378"/>
            </owl:Restriction>
        </rdfs:subClassOf>
    </owl:Class>


    <!-- http://mouse.owl#CELDA_000001468 -->

    <owl:Class rdf:about="http://mouse.owl#CELDA_000001468">
        <rdfs:label rdf:datatype="http://www.w3.org/2001/XMLSchema#string">Small pre-epithelial aggregates of induced mesenchymal cells located underneath the tips of the ureteric bud tree. The aggregates undergo a mesenchymal to epithelial transition during the first steps of nephron formation.</rdfs:label>
        <rdfs:subClassOf>
            <owl:Restriction>
                <owl:onProperty rdf:resource="http://mouse.owl#UNDEFINED_part_of"/>
                <owl:someValuesFrom rdf:resource="http://mouse.owl#CELDA_000001471"/>
            </owl:Restriction>
        </rdfs:subClassOf>
    </owl:Class>


    <!-- http://mouse.owl#CELDA_000001469 -->

    <owl:Class rdf:about="http://mouse.owl#CELDA_000001469">
        <rdfs:label rdf:datatype="http://www.w3.org/2001/XMLSchema#string">nephrogenic zone</rdfs:label>
        <rdfs:subClassOf>
            <owl:Restriction>
                <owl:onProperty rdf:resource="http://mouse.owl#UNDEFINED_part_of"/>
                <owl:someValuesFrom rdf:resource="http://mouse.owl#obo/UBERON_0002113"/>
            </owl:Restriction>
        </rdfs:subClassOf>
    </owl:Class>


    <!-- http://mouse.owl#CELDA_00000147 -->

    <owl:Class rdf:about="http://mouse.owl#CELDA_00000147">
        <rdfs:label rdf:datatype="http://www.w3.org/2001/XMLSchema#string">Human Intraembryonic Mesoblast Cell</rdfs:label>
        <rdfs:subClassOf>
            <owl:Restriction>
                <owl:onProperty rdf:resource="http://mouse.owl#UNDEFINED_part_of"/>
                <owl:someValuesFrom rdf:resource="http://mouse.owl#CELDA_00000143"/>
            </owl:Restriction>
        </rdfs:subClassOf>
    </owl:Class>


    <!-- http://mouse.owl#CELDA_000001470 -->

    <owl:Class rdf:about="http://mouse.owl#CELDA_000001470">
        <rdfs:label rdf:datatype="http://www.w3.org/2001/XMLSchema#string">human nephrogenic zone</rdfs:label>
        <rdfs:subClassOf>
            <owl:Restriction>
                <owl:onProperty rdf:resource="http://mouse.owl#UNDEFINED_part_of"/>
                <owl:someValuesFrom rdf:resource="http://mouse.owl#FMA_7203"/>
            </owl:Restriction>
        </rdfs:subClassOf>
    </owl:Class>


    <!-- http://mouse.owl#CELDA_000001471 -->

    <owl:Class rdf:about="http://mouse.owl#CELDA_000001471">
        <rdfs:label rdf:datatype="http://www.w3.org/2001/XMLSchema#string">metanephric cap cells</rdfs:label>
        <rdfs:subClassOf>
            <owl:Restriction>
                <owl:onProperty rdf:resource="http://mouse.owl#UNDEFINED_part_of"/>
                <owl:someValuesFrom rdf:resource="http://mouse.owl#obo/UBERON_0005107"/>
            </owl:Restriction>
        </rdfs:subClassOf>
    </owl:Class>


    <!-- http://mouse.owl#CELDA_000001472 -->

    <owl:Class rdf:about="http://mouse.owl#CELDA_000001472">
        <rdfs:label rdf:datatype="http://www.w3.org/2001/XMLSchema#string">mouse metanephric cap cells</rdfs:label>
        <rdfs:subClassOf>
            <owl:Restriction>
                <owl:onProperty rdf:resource="http://mouse.owl#UNDEFINED_part_of"/>
                <owl:someValuesFrom rdf:resource="http://mouse.owl#MA_0002997"/>
            </owl:Restriction>
        </rdfs:subClassOf>
    </owl:Class>


    <!-- http://mouse.owl#CELDA_000001473 -->

    <owl:Class rdf:about="http://mouse.owl#CELDA_000001473">
        <rdfs:label rdf:datatype="http://www.w3.org/2001/XMLSchema#string">The renal vesicle is the primordial structure of the nephron epithelium, and is formed by the condensation of mesenchymal cells</rdfs:label>
        <rdfs:subClassOf>
            <owl:Restriction>
                <owl:onProperty rdf:resource="http://mouse.owl#UNDEFINED_part_of"/>
                <owl:someValuesFrom rdf:resource="http://mouse.owl#MA_0000375"/>
            </owl:Restriction>
        </rdfs:subClassOf>
    </owl:Class>


    <!-- http://mouse.owl#CELDA_000001474 -->

    <owl:Class rdf:about="http://mouse.owl#CELDA_000001474">
        <rdfs:label rdf:datatype="http://www.w3.org/2001/XMLSchema#string">Small pre-epithelial aggregates of induced mesenchymal cells located underneath the tips of the ureteric bud tree. The aggregates undergo a mesenchymal to epithelial transition during the first steps of nephron formation.</rdfs:label>
        <rdfs:subClassOf>
            <owl:Restriction>
                <owl:onProperty rdf:resource="http://mouse.owl#UNDEFINED_part_of"/>
                <owl:someValuesFrom rdf:resource="http://mouse.owl#CELDA_000001475"/>
            </owl:Restriction>
        </rdfs:subClassOf>
    </owl:Class>


    <!-- http://mouse.owl#CELDA_000001475 -->

    <owl:Class rdf:about="http://mouse.owl#CELDA_000001475">
        <rdfs:label rdf:datatype="http://www.w3.org/2001/XMLSchema#string">human metanephric cap cells</rdfs:label>
    </owl:Class>


    <!-- http://mouse.owl#CELDA_000001476 -->

    <owl:Class rdf:about="http://mouse.owl#CELDA_000001476">
        <rdfs:label rdf:datatype="http://www.w3.org/2001/XMLSchema#string">Three-dimensional aggregates of pluripotent stem cells.</rdfs:label>
        <rdfs:subClassOf>
            <owl:Restriction>
                <owl:onProperty rdf:resource="http://mouse.owl#UNDEFINED_part_of"/>
                <owl:someValuesFrom rdf:resource="http://mouse.owl#obo/CL_0002248"/>
            </owl:Restriction>
        </rdfs:subClassOf>
    </owl:Class>


    <!-- http://mouse.owl#CELDA_000001477 -->

    <owl:Class rdf:about="http://mouse.owl#CELDA_000001477">
        <rdfs:label rdf:datatype="http://www.w3.org/2001/XMLSchema#string">Three-dimensional aggregates of human pluripotent stem cells.</rdfs:label>
        <rdfs:subClassOf>
            <owl:Restriction>
                <owl:onProperty rdf:resource="http://mouse.owl#UNDEFINED_part_of"/>
                <owl:someValuesFrom rdf:resource="http://mouse.owl#CELDA_000001478"/>
            </owl:Restriction>
        </rdfs:subClassOf>
    </owl:Class>


    <!-- http://mouse.owl#CELDA_000001478 -->

    <owl:Class rdf:about="http://mouse.owl#CELDA_000001478">
        <rdfs:label rdf:datatype="http://www.w3.org/2001/XMLSchema#string">human pluripotent stem cell</rdfs:label>
    </owl:Class>


    <!-- http://mouse.owl#CELDA_000001479 -->

    <owl:Class rdf:about="http://mouse.owl#CELDA_000001479">
        <rdfs:label rdf:datatype="http://www.w3.org/2001/XMLSchema#string">http://en.wikipedia.org/wiki/Embryoid_body</rdfs:label>
    </owl:Class>


    <!-- http://mouse.owl#CELDA_000001480 -->

    <owl:Class rdf:about="http://mouse.owl#CELDA_000001480">
        <rdfs:label rdf:datatype="http://www.w3.org/2001/XMLSchema#string">mouse embryonic stem cell</rdfs:label>
    </owl:Class>


    <!-- http://mouse.owl#CELDA_000001481 -->

    <owl:Class rdf:about="http://mouse.owl#CELDA_000001481">
        <rdfs:label rdf:datatype="http://www.w3.org/2001/XMLSchema#string">culture system</rdfs:label>
    </owl:Class>


    <!-- http://mouse.owl#CELDA_000001482 -->

    <owl:Class rdf:about="http://mouse.owl#CELDA_000001482">
        <rdfs:label rdf:datatype="http://www.w3.org/2001/XMLSchema#string">neurosphere</rdfs:label>
        <rdfs:subClassOf>
            <owl:Restriction>
                <owl:onProperty rdf:resource="http://mouse.owl#UNDEFINED_part_of"/>
                <owl:someValuesFrom rdf:resource="http://mouse.owl#CELDA_000001483"/>
            </owl:Restriction>
        </rdfs:subClassOf>
    </owl:Class>


    <!-- http://mouse.owl#CELDA_000001483 -->

    <owl:Class rdf:about="http://mouse.owl#CELDA_000001483">
        <rdfs:label rdf:datatype="http://www.w3.org/2001/XMLSchema#string">neural stem cell</rdfs:label>
        <rdfs:subClassOf>
            <owl:Restriction>
                <owl:onProperty rdf:resource="http://mouse.owl#UNDEFINED_part_of"/>
                <owl:someValuesFrom rdf:resource="http://mouse.owl#obo/CL_0000540"/>
            </owl:Restriction>
        </rdfs:subClassOf>
    </owl:Class>


    <!-- http://mouse.owl#CELDA_000001484 -->

    <owl:Class rdf:about="http://mouse.owl#CELDA_000001484">
        <rdfs:label rdf:datatype="http://www.w3.org/2001/XMLSchema#string">neurosphere derived from human neural stem cell</rdfs:label>
        <rdfs:subClassOf>
            <owl:Restriction>
                <owl:onProperty rdf:resource="http://mouse.owl#UNDEFINED_part_of"/>
                <owl:someValuesFrom rdf:resource="http://mouse.owl#FMA_86684"/>
            </owl:Restriction>
        </rdfs:subClassOf>
    </owl:Class>


    <!-- http://mouse.owl#CELDA_000001485 -->

    <owl:Class rdf:about="http://mouse.owl#CELDA_000001485">
        <rdfs:label rdf:datatype="http://www.w3.org/2001/XMLSchema#string">HUES44</rdfs:label>
    </owl:Class>


    <!-- http://mouse.owl#CELDA_000001486 -->

    <owl:Class rdf:about="http://mouse.owl#CELDA_000001486">
        <rdfs:label rdf:datatype="http://www.w3.org/2001/XMLSchema#string">HUES-45</rdfs:label>
    </owl:Class>


    <!-- http://mouse.owl#CELDA_000001487 -->

    <owl:Class rdf:about="http://mouse.owl#CELDA_000001487">
        <rdfs:label rdf:datatype="http://www.w3.org/2001/XMLSchema#string">HUES48</rdfs:label>
    </owl:Class>


    <!-- http://mouse.owl#CELDA_000001488 -->

    <owl:Class rdf:about="http://mouse.owl#CELDA_000001488">
        <rdfs:label rdf:datatype="http://www.w3.org/2001/XMLSchema#string">HUES49</rdfs:label>
    </owl:Class>


    <!-- http://mouse.owl#CELDA_000001489 -->

    <owl:Class rdf:about="http://mouse.owl#CELDA_000001489">
        <rdfs:label rdf:datatype="http://www.w3.org/2001/XMLSchema#string">HUES53</rdfs:label>
    </owl:Class>


    <!-- http://mouse.owl#CELDA_000001490 -->

    <owl:Class rdf:about="http://mouse.owl#CELDA_000001490">
        <rdfs:label rdf:datatype="http://www.w3.org/2001/XMLSchema#string">HUES62</rdfs:label>
    </owl:Class>


    <!-- http://mouse.owl#CELDA_000001491 -->

    <owl:Class rdf:about="http://mouse.owl#CELDA_000001491">
        <rdfs:label rdf:datatype="http://www.w3.org/2001/XMLSchema#string">HUES63</rdfs:label>
    </owl:Class>


    <!-- http://mouse.owl#CELDA_000001492 -->

    <owl:Class rdf:about="http://mouse.owl#CELDA_000001492">
        <rdfs:label rdf:datatype="http://www.w3.org/2001/XMLSchema#string">HUES64</rdfs:label>
    </owl:Class>


    <!-- http://mouse.owl#CELDA_000001493 -->

    <owl:Class rdf:about="http://mouse.owl#CELDA_000001493">
        <rdfs:label rdf:datatype="http://www.w3.org/2001/XMLSchema#string">HUES65</rdfs:label>
    </owl:Class>


    <!-- http://mouse.owl#CELDA_000001494 -->

    <owl:Class rdf:about="http://mouse.owl#CELDA_000001494">
        <rdfs:label rdf:datatype="http://www.w3.org/2001/XMLSchema#string">HUES66</rdfs:label>
    </owl:Class>


    <!-- http://mouse.owl#CELDA_00000153 -->

    <owl:Class rdf:about="http://mouse.owl#CELDA_00000153">
        <rdfs:label rdf:datatype="http://www.w3.org/2001/XMLSchema#string">lateral plate mesodermal cell</rdfs:label>
        <rdfs:subClassOf>
            <owl:Restriction>
                <owl:onProperty rdf:resource="http://mouse.owl#UNDEFINED_part_of"/>
                <owl:someValuesFrom rdf:resource="http://mouse.owl#obo/CL_0000222"/>
            </owl:Restriction>
        </rdfs:subClassOf>
    </owl:Class>


    <!-- http://mouse.owl#CELDA_00000154 -->

    <owl:Class rdf:about="http://mouse.owl#CELDA_00000154">
        <rdfs:label rdf:datatype="http://www.w3.org/2001/XMLSchema#string">Human Lateral Plate Mesodermal Cell</rdfs:label>
        <rdfs:subClassOf>
            <owl:Restriction>
                <owl:onProperty rdf:resource="http://mouse.owl#UNDEFINED_part_of"/>
                <owl:someValuesFrom rdf:resource="http://mouse.owl#FMA_72554"/>
            </owl:Restriction>
        </rdfs:subClassOf>
    </owl:Class>


    <!-- http://mouse.owl#CELDA_00000156 -->

    <owl:Class rdf:about="http://mouse.owl#CELDA_00000156">
        <rdfs:label rdf:datatype="http://www.w3.org/2001/XMLSchema#string">Human Lateral Plate Mesodermal Cell</rdfs:label>
        <rdfs:subClassOf>
            <owl:Restriction>
                <owl:onProperty rdf:resource="http://mouse.owl#UNDEFINED_part_of"/>
                <owl:someValuesFrom rdf:resource="http://mouse.owl#FMA_72554"/>
            </owl:Restriction>
        </rdfs:subClassOf>
    </owl:Class>


    <!-- http://mouse.owl#CELDA_00000157 -->

    <owl:Class rdf:about="http://mouse.owl#CELDA_00000157">
        <rdfs:label rdf:datatype="http://www.w3.org/2001/XMLSchema#string">extraembryonic mesoblast cell</rdfs:label>
        <rdfs:subClassOf>
            <owl:Restriction>
                <owl:onProperty rdf:resource="http://mouse.owl#UNDEFINED_part_of"/>
                <owl:someValuesFrom rdf:resource="http://mouse.owl#obo/CL_0000352"/>
            </owl:Restriction>
        </rdfs:subClassOf>
    </owl:Class>


    <!-- http://mouse.owl#CELDA_00000158 -->

    <owl:Class rdf:about="http://mouse.owl#CELDA_00000158">
        <rdfs:label rdf:datatype="http://www.w3.org/2001/XMLSchema#string">human extraembryonic mesoblast cell</rdfs:label>
        <rdfs:subClassOf>
            <owl:Restriction>
                <owl:onProperty rdf:resource="http://mouse.owl#UNDEFINED_part_of"/>
                <owl:someValuesFrom rdf:resource="http://mouse.owl#CELDA_00000143"/>
            </owl:Restriction>
        </rdfs:subClassOf>
    </owl:Class>


    <!-- http://mouse.owl#CELDA_00000165 -->

    <owl:Class rdf:about="http://mouse.owl#CELDA_00000165">
        <rdfs:label rdf:datatype="http://www.w3.org/2001/XMLSchema#string">human neurectodermal cell</rdfs:label>
        <rdfs:subClassOf>
            <owl:Restriction>
                <owl:onProperty rdf:resource="http://mouse.owl#UNDEFINED_part_of"/>
                <owl:someValuesFrom rdf:resource="http://mouse.owl#FMA_72549"/>
            </owl:Restriction>
        </rdfs:subClassOf>
    </owl:Class>


    <!-- http://mouse.owl#CELDA_00000170 -->

    <owl:Class rdf:about="http://mouse.owl#CELDA_00000170">
        <rdfs:label rdf:datatype="http://www.w3.org/2001/XMLSchema#string">paraxial mesodermal cell</rdfs:label>
        <rdfs:subClassOf>
            <owl:Restriction>
                <owl:onProperty rdf:resource="http://mouse.owl#UNDEFINED_part_of"/>
                <owl:someValuesFrom rdf:resource="http://mouse.owl#obo/UBERON_0003077"/>
            </owl:Restriction>
        </rdfs:subClassOf>
    </owl:Class>


    <!-- http://mouse.owl#CELDA_00000171 -->

    <owl:Class rdf:about="http://mouse.owl#CELDA_00000171">
        <rdfs:label rdf:datatype="http://www.w3.org/2001/XMLSchema#string">Human Paraxial Mesodermal Cell</rdfs:label>
        <rdfs:subClassOf>
            <owl:Restriction>
                <owl:onProperty rdf:resource="http://mouse.owl#UNDEFINED_part_of"/>
                <owl:someValuesFrom rdf:resource="http://mouse.owl#FMA_72554"/>
            </owl:Restriction>
        </rdfs:subClassOf>
    </owl:Class>


    <!-- http://mouse.owl#CELDA_00000174 -->

    <owl:Class rdf:about="http://mouse.owl#CELDA_00000174">
        <rdfs:label rdf:datatype="http://www.w3.org/2001/XMLSchema#string">intermediate mesodermal cell</rdfs:label>
        <rdfs:subClassOf>
            <owl:Restriction>
                <owl:onProperty rdf:resource="http://mouse.owl#UNDEFINED_part_of"/>
                <owl:someValuesFrom rdf:resource="http://mouse.owl#obo/CL_0000222"/>
            </owl:Restriction>
        </rdfs:subClassOf>
    </owl:Class>


    <!-- http://mouse.owl#CELDA_00000175 -->

    <owl:Class rdf:about="http://mouse.owl#CELDA_00000175">
        <rdfs:label rdf:datatype="http://www.w3.org/2001/XMLSchema#string">Human Intermediate Mesodermal Cell</rdfs:label>
        <rdfs:subClassOf>
            <owl:Restriction>
                <owl:onProperty rdf:resource="http://mouse.owl#UNDEFINED_part_of"/>
                <owl:someValuesFrom rdf:resource="http://mouse.owl#FMA_72554"/>
            </owl:Restriction>
        </rdfs:subClassOf>
    </owl:Class>


    <!-- http://mouse.owl#CELDA_00000178 -->

    <owl:Class rdf:about="http://mouse.owl#CELDA_00000178">
        <rdfs:label rdf:datatype="http://www.w3.org/2001/XMLSchema#string">interstitial mesenchyme</rdfs:label>
        <rdfs:subClassOf>
            <owl:Restriction>
                <owl:onProperty rdf:resource="http://mouse.owl#UNDEFINED_part_of"/>
                <owl:someValuesFrom rdf:resource="http://mouse.owl#FMA_69072"/>
            </owl:Restriction>
        </rdfs:subClassOf>
    </owl:Class>


    <!-- http://mouse.owl#CELDA_00000179 -->

    <owl:Class rdf:about="http://mouse.owl#CELDA_00000179">
        <rdfs:label rdf:datatype="http://www.w3.org/2001/XMLSchema#string">interstitial mesenchymal cell</rdfs:label>
        <rdfs:subClassOf>
            <owl:Restriction>
                <owl:onProperty rdf:resource="http://mouse.owl#UNDEFINED_part_of"/>
                <owl:someValuesFrom rdf:resource="http://mouse.owl#obo/CL_0000222"/>
            </owl:Restriction>
        </rdfs:subClassOf>
    </owl:Class>


    <!-- http://mouse.owl#CELDA_00000180 -->

    <owl:Class rdf:about="http://mouse.owl#CELDA_00000180">
        <rdfs:label rdf:datatype="http://www.w3.org/2001/XMLSchema#string">human interstitial mesenchymal cell</rdfs:label>
        <rdfs:subClassOf>
            <owl:Restriction>
                <owl:onProperty rdf:resource="http://mouse.owl#UNDEFINED_part_of"/>
                <owl:someValuesFrom rdf:resource="http://mouse.owl#FMA_72554"/>
            </owl:Restriction>
        </rdfs:subClassOf>
    </owl:Class>


    <!-- http://mouse.owl#CELDA_00000183 -->

    <owl:Class rdf:about="http://mouse.owl#CELDA_00000183">
        <rdfs:label rdf:datatype="http://www.w3.org/2001/XMLSchema#string">pronephric duct cell</rdfs:label>
        <rdfs:subClassOf>
            <owl:Restriction>
                <owl:onProperty rdf:resource="http://mouse.owl#UNDEFINED_part_of"/>
                <owl:someValuesFrom rdf:resource="http://mouse.owl#obo/UBERON_0003060"/>
            </owl:Restriction>
        </rdfs:subClassOf>
    </owl:Class>


    <!-- http://mouse.owl#CELDA_00000184 -->

    <owl:Class rdf:about="http://mouse.owl#CELDA_00000184">
        <rdfs:label rdf:datatype="http://www.w3.org/2001/XMLSchema#string">human pronephric duct cell</rdfs:label>
        <rdfs:subClassOf>
            <owl:Restriction>
                <owl:onProperty rdf:resource="http://mouse.owl#UNDEFINED_part_of"/>
                <owl:someValuesFrom rdf:resource="http://mouse.owl#CELDA_00000175"/>
            </owl:Restriction>
        </rdfs:subClassOf>
    </owl:Class>


    <!-- http://mouse.owl#CELDA_00000187 -->

    <owl:Class rdf:about="http://mouse.owl#CELDA_00000187">
        <rdfs:label rdf:datatype="http://www.w3.org/2001/XMLSchema#string">pronephric duct</rdfs:label>
        <rdfs:subClassOf>
            <owl:Restriction>
                <owl:onProperty rdf:resource="http://mouse.owl#UNDEFINED_part_of"/>
                <owl:someValuesFrom rdf:resource="http://mouse.owl#FMA_72170"/>
            </owl:Restriction>
        </rdfs:subClassOf>
    </owl:Class>


    <!-- http://mouse.owl#CELDA_00000188 -->

    <owl:Class rdf:about="http://mouse.owl#CELDA_00000188">
        <rdfs:label rdf:datatype="http://www.w3.org/2001/XMLSchema#string">pronephric primordium</rdfs:label>
        <rdfs:subClassOf>
            <owl:Restriction>
                <owl:onProperty rdf:resource="http://mouse.owl#UNDEFINED_part_of"/>
                <owl:someValuesFrom rdf:resource="http://mouse.owl#obo/UBERON_0002120"/>
            </owl:Restriction>
        </rdfs:subClassOf>
    </owl:Class>


    <!-- http://mouse.owl#CELDA_00000189 -->

    <owl:Class rdf:about="http://mouse.owl#CELDA_00000189">
        <rdfs:label rdf:datatype="http://www.w3.org/2001/XMLSchema#string">pronephric primordium</rdfs:label>
        <rdfs:subClassOf>
            <owl:Restriction>
                <owl:onProperty rdf:resource="http://mouse.owl#UNDEFINED_part_of"/>
                <owl:someValuesFrom rdf:resource="http://mouse.owl#FMA_72170"/>
            </owl:Restriction>
        </rdfs:subClassOf>
    </owl:Class>


    <!-- http://mouse.owl#CELDA_00000190 -->

    <owl:Class rdf:about="http://mouse.owl#CELDA_00000190">
        <rdfs:label rdf:datatype="http://www.w3.org/2001/XMLSchema#string">pronephric primordium cell</rdfs:label>
        <rdfs:subClassOf>
            <owl:Restriction>
                <owl:onProperty rdf:resource="http://mouse.owl#UNDEFINED_part_of"/>
                <owl:someValuesFrom rdf:resource="http://mouse.owl#CELDA_00000188"/>
            </owl:Restriction>
        </rdfs:subClassOf>
    </owl:Class>


    <!-- http://mouse.owl#CELDA_00000191 -->

    <owl:Class rdf:about="http://mouse.owl#CELDA_00000191">
        <rdfs:label rdf:datatype="http://www.w3.org/2001/XMLSchema#string">human pronephric primordium cell</rdfs:label>
        <rdfs:subClassOf>
            <owl:Restriction>
                <owl:onProperty rdf:resource="http://mouse.owl#UNDEFINED_part_of"/>
                <owl:someValuesFrom rdf:resource="http://mouse.owl#CELDA_00000175"/>
            </owl:Restriction>
        </rdfs:subClassOf>
    </owl:Class>


    <!-- http://mouse.owl#CELDA_00000194 -->

    <owl:Class rdf:about="http://mouse.owl#CELDA_00000194">
        <rdfs:label rdf:datatype="http://www.w3.org/2001/XMLSchema#string">mesonephric duct cell</rdfs:label>
        <rdfs:subClassOf>
            <owl:Restriction>
                <owl:onProperty rdf:resource="http://mouse.owl#UNDEFINED_part_of"/>
                <owl:someValuesFrom rdf:resource="http://mouse.owl#CELDA_00000183"/>
            </owl:Restriction>
        </rdfs:subClassOf>
    </owl:Class>


    <!-- http://mouse.owl#CELDA_00000195 -->

    <owl:Class rdf:about="http://mouse.owl#CELDA_00000195">
        <rdfs:label rdf:datatype="http://www.w3.org/2001/XMLSchema#string">Human Mesonephric Duct Cell</rdfs:label>
        <rdfs:subClassOf>
            <owl:Restriction>
                <owl:onProperty rdf:resource="http://mouse.owl#UNDEFINED_part_of"/>
                <owl:someValuesFrom rdf:resource="http://mouse.owl#CELDA_00000184"/>
            </owl:Restriction>
        </rdfs:subClassOf>
    </owl:Class>


    <!-- http://mouse.owl#CELDA_00000198 -->

    <owl:Class rdf:about="http://mouse.owl#CELDA_00000198">
        <rdfs:label rdf:datatype="http://www.w3.org/2001/XMLSchema#string">ureteric bud</rdfs:label>
        <rdfs:subClassOf>
            <owl:Restriction>
                <owl:onProperty rdf:resource="http://mouse.owl#UNDEFINED_part_of"/>
                <owl:someValuesFrom rdf:resource="http://mouse.owl#obo/UBERON_0000080"/>
            </owl:Restriction>
        </rdfs:subClassOf>
    </owl:Class>


    <!-- http://mouse.owl#CELDA_00000199 -->

    <owl:Class rdf:about="http://mouse.owl#CELDA_00000199">
        <rdfs:label rdf:datatype="http://www.w3.org/2001/XMLSchema#string">ureteric bud cell</rdfs:label>
        <rdfs:subClassOf>
            <owl:Restriction>
                <owl:onProperty rdf:resource="http://mouse.owl#UNDEFINED_part_of"/>
                <owl:someValuesFrom rdf:resource="http://mouse.owl#CELDA_00000194"/>
            </owl:Restriction>
        </rdfs:subClassOf>
    </owl:Class>


    <!-- http://mouse.owl#CELDA_00000200 -->

    <owl:Class rdf:about="http://mouse.owl#CELDA_00000200">
        <rdfs:label rdf:datatype="http://www.w3.org/2001/XMLSchema#string">human ureteric bud cell</rdfs:label>
        <rdfs:subClassOf>
            <owl:Restriction>
                <owl:onProperty rdf:resource="http://mouse.owl#UNDEFINED_part_of"/>
                <owl:someValuesFrom rdf:resource="http://mouse.owl#CELDA_00000195"/>
            </owl:Restriction>
        </rdfs:subClassOf>
    </owl:Class>


    <!-- http://mouse.owl#CELDA_00000203 -->

    <owl:Class rdf:about="http://mouse.owl#CELDA_00000203">
        <rdfs:label rdf:datatype="http://www.w3.org/2001/XMLSchema#string">metanephric duct</rdfs:label>
        <rdfs:subClassOf>
            <owl:Restriction>
                <owl:onProperty rdf:resource="http://mouse.owl#UNDEFINED_part_of"/>
                <owl:someValuesFrom rdf:resource="http://mouse.owl#obo/UBERON_0000081"/>
            </owl:Restriction>
        </rdfs:subClassOf>
    </owl:Class>


    <!-- http://mouse.owl#CELDA_00000204 -->

    <owl:Class rdf:about="http://mouse.owl#CELDA_00000204">
        <rdfs:label rdf:datatype="http://www.w3.org/2001/XMLSchema#string">metanephric duct</rdfs:label>
    </owl:Class>


    <!-- http://mouse.owl#CELDA_00000205 -->

    <owl:Class rdf:about="http://mouse.owl#CELDA_00000205">
        <rdfs:label rdf:datatype="http://www.w3.org/2001/XMLSchema#string">metanephric duct cell</rdfs:label>
        <rdfs:subClassOf>
            <owl:Restriction>
                <owl:onProperty rdf:resource="http://mouse.owl#UNDEFINED_part_of"/>
                <owl:someValuesFrom rdf:resource="http://mouse.owl#CELDA_00000199"/>
            </owl:Restriction>
        </rdfs:subClassOf>
    </owl:Class>


    <!-- http://mouse.owl#CELDA_00000206 -->

    <owl:Class rdf:about="http://mouse.owl#CELDA_00000206">
        <rdfs:label rdf:datatype="http://www.w3.org/2001/XMLSchema#string">human metanephric duct cell</rdfs:label>
        <rdfs:subClassOf>
            <owl:Restriction>
                <owl:onProperty rdf:resource="http://mouse.owl#UNDEFINED_part_of"/>
                <owl:someValuesFrom rdf:resource="http://mouse.owl#CELDA_00000200"/>
            </owl:Restriction>
        </rdfs:subClassOf>
    </owl:Class>


    <!-- http://mouse.owl#CELDA_00000209 -->

    <owl:Class rdf:about="http://mouse.owl#CELDA_00000209">
        <rdfs:label rdf:datatype="http://www.w3.org/2001/XMLSchema#string">human kidney pelvis urothelial cell</rdfs:label>
        <rdfs:subClassOf>
            <owl:Restriction>
                <owl:onProperty rdf:resource="http://mouse.owl#UNDEFINED_part_of"/>
                <owl:someValuesFrom rdf:resource="http://mouse.owl#obo/CS07"/>
            </owl:Restriction>
        </rdfs:subClassOf>
    </owl:Class>


    <!-- http://mouse.owl#CELDA_00000212 -->

    <owl:Class rdf:about="http://mouse.owl#CELDA_00000212">
        <rdfs:label rdf:datatype="http://www.w3.org/2001/XMLSchema#string">major calyx cell</rdfs:label>
        <rdfs:subClassOf>
            <owl:Restriction>
                <owl:onProperty rdf:resource="http://mouse.owl#UNDEFINED_part_of"/>
                <owl:someValuesFrom rdf:resource="http://mouse.owl#obo/UBERON_0001226"/>
            </owl:Restriction>
        </rdfs:subClassOf>
    </owl:Class>


    <!-- http://mouse.owl#CELDA_00000213 -->

    <owl:Class rdf:about="http://mouse.owl#CELDA_00000213">
        <rdfs:label rdf:datatype="http://www.w3.org/2001/XMLSchema#string">human major calyx cell</rdfs:label>
        <rdfs:subClassOf>
            <owl:Restriction>
                <owl:onProperty rdf:resource="http://mouse.owl#UNDEFINED_part_of"/>
                <owl:someValuesFrom rdf:resource="http://mouse.owl#FMA_15613"/>
            </owl:Restriction>
        </rdfs:subClassOf>
    </owl:Class>


    <!-- http://mouse.owl#CELDA_00000216 -->

    <owl:Class rdf:about="http://mouse.owl#CELDA_00000216">
        <rdfs:label rdf:datatype="http://www.w3.org/2001/XMLSchema#string">minor calyx cell</rdfs:label>
        <rdfs:subClassOf>
            <owl:Restriction>
                <owl:onProperty rdf:resource="http://mouse.owl#UNDEFINED_part_of"/>
                <owl:someValuesFrom rdf:resource="http://mouse.owl#obo/UBERON_0001227"/>
            </owl:Restriction>
        </rdfs:subClassOf>
    </owl:Class>


    <!-- http://mouse.owl#CELDA_00000217 -->

    <owl:Class rdf:about="http://mouse.owl#CELDA_00000217">
        <rdfs:label rdf:datatype="http://www.w3.org/2001/XMLSchema#string">human minor calyx cell</rdfs:label>
        <rdfs:subClassOf>
            <owl:Restriction>
                <owl:onProperty rdf:resource="http://mouse.owl#UNDEFINED_part_of"/>
                <owl:someValuesFrom rdf:resource="http://mouse.owl#FMA_15614"/>
            </owl:Restriction>
        </rdfs:subClassOf>
    </owl:Class>


    <!-- http://mouse.owl#CELDA_00000218 -->

    <owl:Class rdf:about="http://mouse.owl#CELDA_00000218">
        <rdfs:label rdf:datatype="http://www.w3.org/2001/XMLSchema#string">human urethra urothelial cell</rdfs:label>
        <rdfs:subClassOf>
            <owl:Restriction>
                <owl:onProperty rdf:resource="http://mouse.owl#UNDEFINED_part_of"/>
                <owl:someValuesFrom rdf:resource="http://mouse.owl#CELDA_00000206"/>
            </owl:Restriction>
        </rdfs:subClassOf>
    </owl:Class>


    <!-- http://mouse.owl#CELDA_00000219 -->

    <owl:Class rdf:about="http://mouse.owl#CELDA_00000219">
        <rdfs:label rdf:datatype="http://www.w3.org/2001/XMLSchema#string">human kidney cortex collecting duct intercalated cell</rdfs:label>
        <rdfs:subClassOf>
            <owl:Restriction>
                <owl:onProperty rdf:resource="http://mouse.owl#UNDEFINED_part_of"/>
                <owl:someValuesFrom rdf:resource="http://mouse.owl#CELDA_00000206"/>
            </owl:Restriction>
        </rdfs:subClassOf>
    </owl:Class>


    <!-- http://mouse.owl#CELDA_00000220 -->

    <owl:Class rdf:about="http://mouse.owl#CELDA_00000220">
        <rdfs:label rdf:datatype="http://www.w3.org/2001/XMLSchema#string">human kidney outer medulla collecting intercalated cell</rdfs:label>
        <rdfs:subClassOf>
            <owl:Restriction>
                <owl:onProperty rdf:resource="http://mouse.owl#UNDEFINED_part_of"/>
                <owl:someValuesFrom rdf:resource="http://mouse.owl#CELDA_00000206"/>
            </owl:Restriction>
        </rdfs:subClassOf>
    </owl:Class>


    <!-- http://mouse.owl#CELDA_00000221 -->

    <owl:Class rdf:about="http://mouse.owl#CELDA_00000221">
        <rdfs:label rdf:datatype="http://www.w3.org/2001/XMLSchema#string">human kidney inner medulla collecting duct intercalated cell</rdfs:label>
        <rdfs:subClassOf>
            <owl:Restriction>
                <owl:onProperty rdf:resource="http://mouse.owl#UNDEFINED_part_of"/>
                <owl:someValuesFrom rdf:resource="http://mouse.owl#CELDA_00000206"/>
            </owl:Restriction>
        </rdfs:subClassOf>
    </owl:Class>


    <!-- http://mouse.owl#CELDA_00000222 -->

    <owl:Class rdf:about="http://mouse.owl#CELDA_00000222">
        <rdfs:label rdf:datatype="http://www.w3.org/2001/XMLSchema#string">human kidney papillary duct intercalated cell</rdfs:label>
        <rdfs:subClassOf>
            <owl:Restriction>
                <owl:onProperty rdf:resource="http://mouse.owl#UNDEFINED_part_of"/>
                <owl:someValuesFrom rdf:resource="http://mouse.owl#CELDA_00000206"/>
            </owl:Restriction>
        </rdfs:subClassOf>
    </owl:Class>


    <!-- http://mouse.owl#CELDA_00000223 -->

    <owl:Class rdf:about="http://mouse.owl#CELDA_00000223">
        <rdfs:label rdf:datatype="http://www.w3.org/2001/XMLSchema#string">kidney cortex collecting duct alpha-intercalated cell</rdfs:label>
        <rdfs:subClassOf>
            <owl:Restriction>
                <owl:onProperty rdf:resource="http://mouse.owl#UNDEFINED_part_of"/>
                <owl:someValuesFrom rdf:resource="http://mouse.owl#obo/CL_1000715"/>
            </owl:Restriction>
        </rdfs:subClassOf>
    </owl:Class>


    <!-- http://mouse.owl#CELDA_00000224 -->

    <owl:Class rdf:about="http://mouse.owl#CELDA_00000224">
        <rdfs:label rdf:datatype="http://www.w3.org/2001/XMLSchema#string">human kidney cortex collecting duct alpha-intercalated cell</rdfs:label>
        <rdfs:subClassOf>
            <owl:Restriction>
                <owl:onProperty rdf:resource="http://mouse.owl#UNDEFINED_part_of"/>
                <owl:someValuesFrom rdf:resource="http://mouse.owl#CELDA_00000226"/>
            </owl:Restriction>
        </rdfs:subClassOf>
    </owl:Class>


    <!-- http://mouse.owl#CELDA_00000225 -->

    <owl:Class rdf:about="http://mouse.owl#CELDA_00000225">
        <rdfs:label rdf:datatype="http://www.w3.org/2001/XMLSchema#string">kidney cortex collecting duct beta-intercalated cell</rdfs:label>
        <rdfs:subClassOf>
            <owl:Restriction>
                <owl:onProperty rdf:resource="http://mouse.owl#UNDEFINED_part_of"/>
                <owl:someValuesFrom rdf:resource="http://mouse.owl#obo/CL_1000715"/>
            </owl:Restriction>
        </rdfs:subClassOf>
    </owl:Class>


    <!-- http://mouse.owl#CELDA_00000226 -->

    <owl:Class rdf:about="http://mouse.owl#CELDA_00000226">
        <rdfs:label rdf:datatype="http://www.w3.org/2001/XMLSchema#string">human kidney cortex collecting duct beta-intercalated cell</rdfs:label>
        <rdfs:subClassOf>
            <owl:Restriction>
                <owl:onProperty rdf:resource="http://mouse.owl#UNDEFINED_part_of"/>
                <owl:someValuesFrom rdf:resource="http://mouse.owl#CELDA_00000219"/>
            </owl:Restriction>
        </rdfs:subClassOf>
    </owl:Class>


    <!-- http://mouse.owl#CELDA_00000227 -->

    <owl:Class rdf:about="http://mouse.owl#CELDA_00000227">
        <rdfs:label rdf:datatype="http://www.w3.org/2001/XMLSchema#string">kidney outer medulla collecting duct intercalated beta-cell</rdfs:label>
        <rdfs:subClassOf>
            <owl:Restriction>
                <owl:onProperty rdf:resource="http://mouse.owl#UNDEFINED_part_of"/>
                <owl:someValuesFrom rdf:resource="http://mouse.owl#obo/UBERON_0001293"/>
            </owl:Restriction>
        </rdfs:subClassOf>
    </owl:Class>


    <!-- http://mouse.owl#CELDA_00000228 -->

    <owl:Class rdf:about="http://mouse.owl#CELDA_00000228">
        <rdfs:label rdf:datatype="http://www.w3.org/2001/XMLSchema#string">human kidney outer medulla collecting duct intercalated beta-cell</rdfs:label>
        <rdfs:subClassOf>
            <owl:Restriction>
                <owl:onProperty rdf:resource="http://mouse.owl#UNDEFINED_part_of"/>
                <owl:someValuesFrom rdf:resource="http://mouse.owl#CELDA_00000220"/>
            </owl:Restriction>
        </rdfs:subClassOf>
    </owl:Class>


    <!-- http://mouse.owl#CELDA_00000229 -->

    <owl:Class rdf:about="http://mouse.owl#CELDA_00000229">
        <rdfs:label rdf:datatype="http://www.w3.org/2001/XMLSchema#string">kidney outer medulla collecting duct alpha-intercalated cell</rdfs:label>
        <rdfs:subClassOf>
            <owl:Restriction>
                <owl:onProperty rdf:resource="http://mouse.owl#UNDEFINED_part_of"/>
                <owl:someValuesFrom rdf:resource="http://mouse.owl#obo/CL_1000717"/>
            </owl:Restriction>
        </rdfs:subClassOf>
    </owl:Class>


    <!-- http://mouse.owl#CELDA_00000230 -->

    <owl:Class rdf:about="http://mouse.owl#CELDA_00000230">
        <rdfs:label rdf:datatype="http://www.w3.org/2001/XMLSchema#string">human kidney outer medulla collecting duct alpha-intercalated cell</rdfs:label>
        <rdfs:subClassOf>
            <owl:Restriction>
                <owl:onProperty rdf:resource="http://mouse.owl#UNDEFINED_part_of"/>
                <owl:someValuesFrom rdf:resource="http://mouse.owl#CELDA_00000230"/>
            </owl:Restriction>
        </rdfs:subClassOf>
    </owl:Class>


    <!-- http://mouse.owl#CELDA_00000231 -->

    <owl:Class rdf:about="http://mouse.owl#CELDA_00000231">
        <rdfs:label rdf:datatype="http://www.w3.org/2001/XMLSchema#string">kidney inner medulla collecting duct intercalated beta-cell</rdfs:label>
        <rdfs:subClassOf>
            <owl:Restriction>
                <owl:onProperty rdf:resource="http://mouse.owl#UNDEFINED_part_of"/>
                <owl:someValuesFrom rdf:resource="http://mouse.owl#obo/UBERON_0001294"/>
            </owl:Restriction>
        </rdfs:subClassOf>
    </owl:Class>


    <!-- http://mouse.owl#CELDA_00000232 -->

    <owl:Class rdf:about="http://mouse.owl#CELDA_00000232">
        <rdfs:label rdf:datatype="http://www.w3.org/2001/XMLSchema#string">human kidney inner medulla collecting duct intercalated beta-cell</rdfs:label>
        <rdfs:subClassOf>
            <owl:Restriction>
                <owl:onProperty rdf:resource="http://mouse.owl#UNDEFINED_part_of"/>
                <owl:someValuesFrom rdf:resource="http://mouse.owl#CELDA_00000221"/>
            </owl:Restriction>
        </rdfs:subClassOf>
    </owl:Class>


    <!-- http://mouse.owl#CELDA_00000233 -->

    <owl:Class rdf:about="http://mouse.owl#CELDA_00000233">
        <rdfs:label rdf:datatype="http://www.w3.org/2001/XMLSchema#string">kidney inner medulla collecting duct alpha-intercalated cell</rdfs:label>
        <rdfs:subClassOf>
            <owl:Restriction>
                <owl:onProperty rdf:resource="http://mouse.owl#UNDEFINED_part_of"/>
                <owl:someValuesFrom rdf:resource="http://mouse.owl#obo/UBERON_0001294"/>
            </owl:Restriction>
        </rdfs:subClassOf>
    </owl:Class>


    <!-- http://mouse.owl#CELDA_00000234 -->

    <owl:Class rdf:about="http://mouse.owl#CELDA_00000234">
        <rdfs:label rdf:datatype="http://www.w3.org/2001/XMLSchema#string">human kidney inner medulla collecting duct alpha-intercalated cell</rdfs:label>
        <rdfs:subClassOf>
            <owl:Restriction>
                <owl:onProperty rdf:resource="http://mouse.owl#UNDEFINED_part_of"/>
                <owl:someValuesFrom rdf:resource="http://mouse.owl#CELDA_00000221"/>
            </owl:Restriction>
        </rdfs:subClassOf>
    </owl:Class>


    <!-- http://mouse.owl#CELDA_00000235 -->

    <owl:Class rdf:about="http://mouse.owl#CELDA_00000235">
        <rdfs:label rdf:datatype="http://www.w3.org/2001/XMLSchema#string">kidney papillary duct alpha-intercalated cell</rdfs:label>
        <rdfs:subClassOf>
            <owl:Restriction>
                <owl:onProperty rdf:resource="http://mouse.owl#UNDEFINED_part_of"/>
                <owl:someValuesFrom rdf:resource="http://mouse.owl#obo/CL_1000720"/>
            </owl:Restriction>
        </rdfs:subClassOf>
    </owl:Class>


    <!-- http://mouse.owl#CELDA_00000236 -->

    <owl:Class rdf:about="http://mouse.owl#CELDA_00000236">
        <rdfs:label rdf:datatype="http://www.w3.org/2001/XMLSchema#string">human kidney papillary duct alpha-intercalated cell</rdfs:label>
        <rdfs:subClassOf>
            <owl:Restriction>
                <owl:onProperty rdf:resource="http://mouse.owl#UNDEFINED_part_of"/>
                <owl:someValuesFrom rdf:resource="http://mouse.owl#CELDA_00000238"/>
            </owl:Restriction>
        </rdfs:subClassOf>
    </owl:Class>


    <!-- http://mouse.owl#CELDA_00000237 -->

    <owl:Class rdf:about="http://mouse.owl#CELDA_00000237">
        <rdfs:label rdf:datatype="http://www.w3.org/2001/XMLSchema#string">kidney papillary duct beta-intercalated cell</rdfs:label>
        <rdfs:subClassOf>
            <owl:Restriction>
                <owl:onProperty rdf:resource="http://mouse.owl#UNDEFINED_part_of"/>
                <owl:someValuesFrom rdf:resource="http://mouse.owl#CELDA_00000235"/>
            </owl:Restriction>
        </rdfs:subClassOf>
    </owl:Class>


    <!-- http://mouse.owl#CELDA_00000238 -->

    <owl:Class rdf:about="http://mouse.owl#CELDA_00000238">
        <rdfs:label rdf:datatype="http://www.w3.org/2001/XMLSchema#string">human kidney papillary duct beta-intercalated cell</rdfs:label>
        <rdfs:subClassOf>
            <owl:Restriction>
                <owl:onProperty rdf:resource="http://mouse.owl#UNDEFINED_part_of"/>
                <owl:someValuesFrom rdf:resource="http://mouse.owl#CELDA_00000222"/>
            </owl:Restriction>
        </rdfs:subClassOf>
    </owl:Class>


    <!-- http://mouse.owl#CELDA_00000239 -->

    <owl:Class rdf:about="http://mouse.owl#CELDA_00000239">
        <rdfs:label rdf:datatype="http://www.w3.org/2001/XMLSchema#string">human kidney outer medulla collecting duct principal cell</rdfs:label>
        <rdfs:subClassOf>
            <owl:Restriction>
                <owl:onProperty rdf:resource="http://mouse.owl#UNDEFINED_part_of"/>
                <owl:someValuesFrom rdf:resource="http://mouse.owl#FMA_15628"/>
            </owl:Restriction>
        </rdfs:subClassOf>
    </owl:Class>


    <!-- http://mouse.owl#CELDA_00000240 -->

    <owl:Class rdf:about="http://mouse.owl#CELDA_00000240">
        <rdfs:label rdf:datatype="http://www.w3.org/2001/XMLSchema#string">human kidney inner medula collecting duct principal cell</rdfs:label>
        <rdfs:subClassOf>
            <owl:Restriction>
                <owl:onProperty rdf:resource="http://mouse.owl#UNDEFINED_part_of"/>
                <owl:someValuesFrom rdf:resource="http://mouse.owl#CELDA_00000206"/>
            </owl:Restriction>
        </rdfs:subClassOf>
    </owl:Class>


    <!-- http://mouse.owl#CELDA_00000241 -->

    <owl:Class rdf:about="http://mouse.owl#CELDA_00000241">
        <rdfs:label rdf:datatype="http://www.w3.org/2001/XMLSchema#string">human cortex collecting duct principal cell</rdfs:label>
        <rdfs:subClassOf>
            <owl:Restriction>
                <owl:onProperty rdf:resource="http://mouse.owl#UNDEFINED_part_of"/>
                <owl:someValuesFrom rdf:resource="http://mouse.owl#CELDA_00000206"/>
            </owl:Restriction>
        </rdfs:subClassOf>
    </owl:Class>


    <!-- http://mouse.owl#CELDA_00000242 -->

    <owl:Class rdf:about="http://mouse.owl#CELDA_00000242">
        <rdfs:label rdf:datatype="http://www.w3.org/2001/XMLSchema#string">human kidney papillary duct prinipal cell</rdfs:label>
        <rdfs:subClassOf>
            <owl:Restriction>
                <owl:onProperty rdf:resource="http://mouse.owl#UNDEFINED_part_of"/>
                <owl:someValuesFrom rdf:resource="http://mouse.owl#CELDA_00000206"/>
            </owl:Restriction>
        </rdfs:subClassOf>
    </owl:Class>


    <!-- http://mouse.owl#CELDA_00000243 -->

    <owl:Class rdf:about="http://mouse.owl#CELDA_00000243">
        <rdfs:label rdf:datatype="http://www.w3.org/2001/XMLSchema#string">mesonephric capillary tuft cell</rdfs:label>
        <rdfs:subClassOf>
            <owl:Restriction>
                <owl:onProperty rdf:resource="http://mouse.owl#UNDEFINED_part_of"/>
                <owl:someValuesFrom rdf:resource="http://mouse.owl#obo/UBERON_0000080"/>
            </owl:Restriction>
        </rdfs:subClassOf>
    </owl:Class>


    <!-- http://mouse.owl#CELDA_00000244 -->

    <owl:Class rdf:about="http://mouse.owl#CELDA_00000244">
        <rdfs:label rdf:datatype="http://www.w3.org/2001/XMLSchema#string">Human Mesonephric Capillary Tuft Cell</rdfs:label>
        <rdfs:subClassOf>
            <owl:Restriction>
                <owl:onProperty rdf:resource="http://mouse.owl#UNDEFINED_part_of"/>
                <owl:someValuesFrom rdf:resource="http://mouse.owl#CELDA_00000191"/>
            </owl:Restriction>
        </rdfs:subClassOf>
    </owl:Class>


    <!-- http://mouse.owl#CELDA_00000245 -->

    <owl:Class rdf:about="http://mouse.owl#CELDA_00000245">
        <rdfs:label rdf:datatype="http://www.w3.org/2001/XMLSchema#string">mesonephric tubule cell</rdfs:label>
        <rdfs:subClassOf>
            <owl:Restriction>
                <owl:onProperty rdf:resource="http://mouse.owl#UNDEFINED_part_of"/>
                <owl:someValuesFrom rdf:resource="http://mouse.owl#CELDA_00000190"/>
            </owl:Restriction>
        </rdfs:subClassOf>
    </owl:Class>


    <!-- http://mouse.owl#CELDA_00000246 -->

    <owl:Class rdf:about="http://mouse.owl#CELDA_00000246">
        <rdfs:label rdf:datatype="http://www.w3.org/2001/XMLSchema#string">human mesonephric tubule cell</rdfs:label>
        <rdfs:subClassOf>
            <owl:Restriction>
                <owl:onProperty rdf:resource="http://mouse.owl#UNDEFINED_part_of"/>
                <owl:someValuesFrom rdf:resource="http://mouse.owl#CELDA_00000191"/>
            </owl:Restriction>
        </rdfs:subClassOf>
    </owl:Class>


    <!-- http://mouse.owl#CELDA_00000247 -->

    <owl:Class rdf:about="http://mouse.owl#CELDA_00000247">
        <rdfs:label rdf:datatype="http://www.w3.org/2001/XMLSchema#string">paramesonephric duct cell</rdfs:label>
        <rdfs:subClassOf>
            <owl:Restriction>
                <owl:onProperty rdf:resource="http://mouse.owl#UNDEFINED_part_of"/>
                <owl:someValuesFrom rdf:resource="http://mouse.owl#CELDA_00000190"/>
            </owl:Restriction>
        </rdfs:subClassOf>
    </owl:Class>


    <!-- http://mouse.owl#CELDA_00000248 -->

    <owl:Class rdf:about="http://mouse.owl#CELDA_00000248">
        <rdfs:label rdf:datatype="http://www.w3.org/2001/XMLSchema#string">Human Paramesonephric Duct Cell</rdfs:label>
        <rdfs:subClassOf>
            <owl:Restriction>
                <owl:onProperty rdf:resource="http://mouse.owl#UNDEFINED_part_of"/>
                <owl:someValuesFrom rdf:resource="http://mouse.owl#EHDAA2_0001130"/>
            </owl:Restriction>
        </rdfs:subClassOf>
    </owl:Class>


    <!-- http://mouse.owl#CELDA_00000249 -->

    <owl:Class rdf:about="http://mouse.owl#CELDA_00000249">
        <rdfs:label rdf:datatype="http://www.w3.org/2001/XMLSchema#string">human seminiferous tubule epithelial cell</rdfs:label>
        <rdfs:subClassOf>
            <owl:Restriction>
                <owl:onProperty rdf:resource="http://mouse.owl#UNDEFINED_part_of"/>
                <owl:someValuesFrom rdf:resource="http://mouse.owl#FMA_19825"/>
            </owl:Restriction>
        </rdfs:subClassOf>
    </owl:Class>


    <!-- http://mouse.owl#CELDA_00000250 -->

    <owl:Class rdf:about="http://mouse.owl#CELDA_00000250">
        <rdfs:label rdf:datatype="http://www.w3.org/2001/XMLSchema#string">fallopian tube cell</rdfs:label>
        <rdfs:subClassOf>
            <owl:Restriction>
                <owl:onProperty rdf:resource="http://mouse.owl#UNDEFINED_part_of"/>
                <owl:someValuesFrom rdf:resource="http://mouse.owl#CELDA_00000247"/>
            </owl:Restriction>
        </rdfs:subClassOf>
    </owl:Class>


    <!-- http://mouse.owl#CELDA_00000251 -->

    <owl:Class rdf:about="http://mouse.owl#CELDA_00000251">
        <rdfs:label rdf:datatype="http://www.w3.org/2001/XMLSchema#string">human fallopian tube cell</rdfs:label>
        <rdfs:subClassOf>
            <owl:Restriction>
                <owl:onProperty rdf:resource="http://mouse.owl#UNDEFINED_part_of"/>
                <owl:someValuesFrom rdf:resource="http://mouse.owl#CELDA_00000248"/>
            </owl:Restriction>
        </rdfs:subClassOf>
    </owl:Class>


    <!-- http://mouse.owl#CELDA_00000252 -->

    <owl:Class rdf:about="http://mouse.owl#CELDA_00000252">
        <rdfs:label rdf:datatype="http://www.w3.org/2001/XMLSchema#string">uterus cell</rdfs:label>
        <rdfs:subClassOf>
            <owl:Restriction>
                <owl:onProperty rdf:resource="http://mouse.owl#UNDEFINED_part_of"/>
                <owl:someValuesFrom rdf:resource="http://mouse.owl#CELDA_00000247"/>
            </owl:Restriction>
        </rdfs:subClassOf>
    </owl:Class>


    <!-- http://mouse.owl#CELDA_00000253 -->

    <owl:Class rdf:about="http://mouse.owl#CELDA_00000253">
        <rdfs:label rdf:datatype="http://www.w3.org/2001/XMLSchema#string">human uterus cell</rdfs:label>
        <rdfs:subClassOf>
            <owl:Restriction>
                <owl:onProperty rdf:resource="http://mouse.owl#UNDEFINED_part_of"/>
                <owl:someValuesFrom rdf:resource="http://mouse.owl#CELDA_00000248"/>
            </owl:Restriction>
        </rdfs:subClassOf>
    </owl:Class>


    <!-- http://mouse.owl#CELDA_00000254 -->

    <owl:Class rdf:about="http://mouse.owl#CELDA_00000254">
        <rdfs:label rdf:datatype="http://www.w3.org/2001/XMLSchema#string">cervical cell</rdfs:label>
        <rdfs:subClassOf>
            <owl:Restriction>
                <owl:onProperty rdf:resource="http://mouse.owl#UNDEFINED_part_of"/>
                <owl:someValuesFrom rdf:resource="http://mouse.owl#CELDA_00000247"/>
            </owl:Restriction>
        </rdfs:subClassOf>
    </owl:Class>


    <!-- http://mouse.owl#CELDA_00000255 -->

    <owl:Class rdf:about="http://mouse.owl#CELDA_00000255">
        <rdfs:label rdf:datatype="http://www.w3.org/2001/XMLSchema#string">human cervical cell</rdfs:label>
        <rdfs:subClassOf>
            <owl:Restriction>
                <owl:onProperty rdf:resource="http://mouse.owl#UNDEFINED_part_of"/>
                <owl:someValuesFrom rdf:resource="http://mouse.owl#CELDA_00000248"/>
            </owl:Restriction>
        </rdfs:subClassOf>
    </owl:Class>


    <!-- http://mouse.owl#CELDA_00000256 -->

    <owl:Class rdf:about="http://mouse.owl#CELDA_00000256">
        <rdfs:label rdf:datatype="http://www.w3.org/2001/XMLSchema#string">vaginal cell</rdfs:label>
        <rdfs:subClassOf>
            <owl:Restriction>
                <owl:onProperty rdf:resource="http://mouse.owl#UNDEFINED_part_of"/>
                <owl:someValuesFrom rdf:resource="http://mouse.owl#obo/UBERON_0000996"/>
            </owl:Restriction>
        </rdfs:subClassOf>
    </owl:Class>


    <!-- http://mouse.owl#CELDA_00000257 -->

    <owl:Class rdf:about="http://mouse.owl#CELDA_00000257">
        <rdfs:label rdf:datatype="http://www.w3.org/2001/XMLSchema#string">human vaginal cell</rdfs:label>
        <rdfs:subClassOf>
            <owl:Restriction>
                <owl:onProperty rdf:resource="http://mouse.owl#UNDEFINED_part_of"/>
                <owl:someValuesFrom rdf:resource="http://mouse.owl#FMA_19949"/>
            </owl:Restriction>
        </rdfs:subClassOf>
    </owl:Class>


    <!-- http://mouse.owl#CELDA_00000258 -->

    <owl:Class rdf:about="http://mouse.owl#CELDA_00000258">
        <rdfs:label rdf:datatype="http://www.w3.org/2001/XMLSchema#string">renal lymphatics cell</rdfs:label>
        <rdfs:subClassOf>
            <owl:Restriction>
                <owl:onProperty rdf:resource="http://mouse.owl#UNDEFINED_part_of"/>
                <owl:someValuesFrom rdf:resource="http://mouse.owl#obo/UBERON_0006558"/>
            </owl:Restriction>
        </rdfs:subClassOf>
    </owl:Class>


    <!-- http://mouse.owl#CELDA_00000259 -->

    <owl:Class rdf:about="http://mouse.owl#CELDA_00000259">
        <rdfs:label rdf:datatype="http://www.w3.org/2001/XMLSchema#string">human renal lymphatics cell</rdfs:label>
        <rdfs:subClassOf>
            <owl:Restriction>
                <owl:onProperty rdf:resource="http://mouse.owl#UNDEFINED_part_of"/>
                <owl:someValuesFrom rdf:resource="http://mouse.owl#FMA_7162"/>
            </owl:Restriction>
        </rdfs:subClassOf>
    </owl:Class>


    <!-- http://mouse.owl#CELDA_00000260 -->

    <owl:Class rdf:about="http://mouse.owl#CELDA_00000260">
        <rdfs:label rdf:datatype="http://www.w3.org/2001/XMLSchema#string">renal lymph node cell</rdfs:label>
        <rdfs:subClassOf>
            <owl:Restriction>
                <owl:onProperty rdf:resource="http://mouse.owl#UNDEFINED_part_of"/>
                <owl:someValuesFrom rdf:resource="http://mouse.owl#CELDA_00000243"/>
            </owl:Restriction>
        </rdfs:subClassOf>
    </owl:Class>


    <!-- http://mouse.owl#CELDA_00000261 -->

    <owl:Class rdf:about="http://mouse.owl#CELDA_00000261">
        <rdfs:label rdf:datatype="http://www.w3.org/2001/XMLSchema#string">human renal lymph node cell</rdfs:label>
        <rdfs:subClassOf>
            <owl:Restriction>
                <owl:onProperty rdf:resource="http://mouse.owl#UNDEFINED_part_of"/>
                <owl:someValuesFrom rdf:resource="http://mouse.owl#CELDA_00000244"/>
            </owl:Restriction>
        </rdfs:subClassOf>
    </owl:Class>


    <!-- http://mouse.owl#CELDA_00000262 -->

    <owl:Class rdf:about="http://mouse.owl#CELDA_00000262">
        <rdfs:label rdf:datatype="http://www.w3.org/2001/XMLSchema#string">human immature interstitial dendritic cell</rdfs:label>
        <rdfs:subClassOf>
            <owl:Restriction>
                <owl:onProperty rdf:resource="http://mouse.owl#UNDEFINED_part_of"/>
                <owl:someValuesFrom rdf:resource="http://mouse.owl#CELDA_00000261"/>
            </owl:Restriction>
        </rdfs:subClassOf>
    </owl:Class>


    <!-- http://mouse.owl#CELDA_00000263 -->

    <owl:Class rdf:about="http://mouse.owl#CELDA_00000263">
        <rdfs:label rdf:datatype="http://www.w3.org/2001/XMLSchema#string">human kidney resident dendritic cell</rdfs:label>
        <rdfs:subClassOf>
            <owl:Restriction>
                <owl:onProperty rdf:resource="http://mouse.owl#UNDEFINED_part_of"/>
                <owl:someValuesFrom rdf:resource="http://mouse.owl#CELDA_00000262"/>
            </owl:Restriction>
        </rdfs:subClassOf>
    </owl:Class>


    <!-- http://mouse.owl#CELDA_00000264 -->

    <owl:Class rdf:about="http://mouse.owl#CELDA_00000264">
        <rdfs:label rdf:datatype="http://www.w3.org/2001/XMLSchema#string">human mesonephric glomerlar visceral epithelial cell</rdfs:label>
        <rdfs:subClassOf>
            <owl:Restriction>
                <owl:onProperty rdf:resource="http://mouse.owl#UNDEFINED_part_of"/>
                <owl:someValuesFrom rdf:resource="http://mouse.owl#CELDA_00000244"/>
            </owl:Restriction>
        </rdfs:subClassOf>
    </owl:Class>


    <!-- http://mouse.owl#CELDA_00000265 -->

    <owl:Class rdf:about="http://mouse.owl#CELDA_00000265">
        <rdfs:label rdf:datatype="http://www.w3.org/2001/XMLSchema#string">condensed mesenchymal cell</rdfs:label>
        <rdfs:subClassOf>
            <owl:Restriction>
                <owl:onProperty rdf:resource="http://mouse.owl#UNDEFINED_part_of"/>
                <owl:someValuesFrom rdf:resource="http://mouse.owl#CELDA_00000179"/>
            </owl:Restriction>
        </rdfs:subClassOf>
    </owl:Class>


    <!-- http://mouse.owl#CELDA_00000266 -->

    <owl:Class rdf:about="http://mouse.owl#CELDA_00000266">
        <rdfs:label rdf:datatype="http://www.w3.org/2001/XMLSchema#string">human condensed mesenchymal cell</rdfs:label>
        <rdfs:subClassOf>
            <owl:Restriction>
                <owl:onProperty rdf:resource="http://mouse.owl#UNDEFINED_part_of"/>
                <owl:someValuesFrom rdf:resource="http://mouse.owl#CELDA_00000180"/>
            </owl:Restriction>
        </rdfs:subClassOf>
    </owl:Class>


    <!-- http://mouse.owl#CELDA_00000267 -->

    <owl:Class rdf:about="http://mouse.owl#CELDA_00000267">
        <rdfs:label rdf:datatype="http://www.w3.org/2001/XMLSchema#string">human metanephric mesenchyme stem cell</rdfs:label>
        <rdfs:subClassOf>
            <owl:Restriction>
                <owl:onProperty rdf:resource="http://mouse.owl#UNDEFINED_part_of"/>
                <owl:someValuesFrom rdf:resource="http://mouse.owl#EHDAA2_0001137"/>
            </owl:Restriction>
        </rdfs:subClassOf>
    </owl:Class>


    <!-- http://mouse.owl#CELDA_00000268 -->

    <owl:Class rdf:about="http://mouse.owl#CELDA_00000268">
        <rdfs:label rdf:datatype="http://www.w3.org/2001/XMLSchema#string">human meso-epithelial cell</rdfs:label>
        <rdfs:subClassOf>
            <owl:Restriction>
                <owl:onProperty rdf:resource="http://mouse.owl#UNDEFINED_part_of"/>
                <owl:someValuesFrom rdf:resource="http://mouse.owl#EHDAA2_0001137"/>
            </owl:Restriction>
        </rdfs:subClassOf>
    </owl:Class>


    <!-- http://mouse.owl#CELDA_00000269 -->

    <owl:Class rdf:about="http://mouse.owl#CELDA_00000269">
        <rdfs:label rdf:datatype="http://www.w3.org/2001/XMLSchema#string">human renal interstitial pericyte</rdfs:label>
        <rdfs:subClassOf>
            <owl:Restriction>
                <owl:onProperty rdf:resource="http://mouse.owl#UNDEFINED_part_of"/>
                <owl:someValuesFrom rdf:resource="http://mouse.owl#CELDA_00000267"/>
            </owl:Restriction>
        </rdfs:subClassOf>
    </owl:Class>


    <!-- http://mouse.owl#CELDA_00000270 -->

    <owl:Class rdf:about="http://mouse.owl#CELDA_00000270">
        <rdfs:label rdf:datatype="http://www.w3.org/2001/XMLSchema#string">metanephric epithelial cell</rdfs:label>
        <rdfs:subClassOf>
            <owl:Restriction>
                <owl:onProperty rdf:resource="http://mouse.owl#UNDEFINED_part_of"/>
                <owl:someValuesFrom rdf:resource="http://mouse.owl#obo/UBERON_0000081"/>
            </owl:Restriction>
        </rdfs:subClassOf>
    </owl:Class>


    <!-- http://mouse.owl#CELDA_00000271 -->

    <owl:Class rdf:about="http://mouse.owl#CELDA_00000271">
        <rdfs:label rdf:datatype="http://www.w3.org/2001/XMLSchema#string">human metanephric epithelial cell</rdfs:label>
        <rdfs:subClassOf>
            <owl:Restriction>
                <owl:onProperty rdf:resource="http://mouse.owl#UNDEFINED_part_of"/>
                <owl:someValuesFrom rdf:resource="http://mouse.owl#EHDAA2_0001137"/>
            </owl:Restriction>
        </rdfs:subClassOf>
    </owl:Class>


    <!-- http://mouse.owl#CELDA_00000272 -->

    <owl:Class rdf:about="http://mouse.owl#CELDA_00000272">
        <rdfs:label rdf:datatype="http://www.w3.org/2001/XMLSchema#string">metanephric angioblast</rdfs:label>
        <rdfs:subClassOf>
            <owl:Restriction>
                <owl:onProperty rdf:resource="http://mouse.owl#UNDEFINED_part_of"/>
                <owl:someValuesFrom rdf:resource="http://mouse.owl#obo/CL_0002078"/>
            </owl:Restriction>
        </rdfs:subClassOf>
    </owl:Class>


    <!-- http://mouse.owl#CELDA_00000273 -->

    <owl:Class rdf:about="http://mouse.owl#CELDA_00000273">
        <rdfs:label rdf:datatype="http://www.w3.org/2001/XMLSchema#string">human metanephric angioblast</rdfs:label>
        <rdfs:subClassOf>
            <owl:Restriction>
                <owl:onProperty rdf:resource="http://mouse.owl#UNDEFINED_part_of"/>
                <owl:someValuesFrom rdf:resource="http://mouse.owl#CELDA_00000268"/>
            </owl:Restriction>
        </rdfs:subClassOf>
    </owl:Class>


    <!-- http://mouse.owl#CELDA_00000274 -->

    <owl:Class rdf:about="http://mouse.owl#CELDA_00000274">
        <rdfs:label rdf:datatype="http://www.w3.org/2001/XMLSchema#string">EPC</rdfs:label>
        <rdfs:subClassOf>
            <owl:Restriction>
                <owl:onProperty rdf:resource="http://mouse.owl#UNDEFINED_part_of"/>
                <owl:someValuesFrom rdf:resource="http://mouse.owl#CELDA_00000411"/>
            </owl:Restriction>
        </rdfs:subClassOf>
    </owl:Class>


    <!-- http://mouse.owl#CELDA_00000275 -->

    <owl:Class rdf:about="http://mouse.owl#CELDA_00000275">
        <rdfs:label rdf:datatype="http://www.w3.org/2001/XMLSchema#string">human glomerular capillary endothelial cell</rdfs:label>
        <rdfs:subClassOf>
            <owl:Restriction>
                <owl:onProperty rdf:resource="http://mouse.owl#UNDEFINED_part_of"/>
                <owl:someValuesFrom rdf:resource="http://mouse.owl#CELDA_00000267"/>
            </owl:Restriction>
        </rdfs:subClassOf>
    </owl:Class>


    <!-- http://mouse.owl#CELDA_00000276 -->

    <owl:Class rdf:about="http://mouse.owl#CELDA_00000276">
        <rdfs:label rdf:datatype="http://www.w3.org/2001/XMLSchema#string">human peritubular capillary endothelial cell</rdfs:label>
        <rdfs:subClassOf>
            <owl:Restriction>
                <owl:onProperty rdf:resource="http://mouse.owl#UNDEFINED_part_of"/>
                <owl:someValuesFrom rdf:resource="http://mouse.owl#CELDA_00000267"/>
            </owl:Restriction>
        </rdfs:subClassOf>
    </owl:Class>


    <!-- http://mouse.owl#CELDA_00000277 -->

    <owl:Class rdf:about="http://mouse.owl#CELDA_00000277">
        <rdfs:label rdf:datatype="http://www.w3.org/2001/XMLSchema#string">human kidney afferent arteriol endothelial cell</rdfs:label>
        <rdfs:subClassOf>
            <owl:Restriction>
                <owl:onProperty rdf:resource="http://mouse.owl#UNDEFINED_part_of"/>
                <owl:someValuesFrom rdf:resource="http://mouse.owl#CELDA_00000274"/>
            </owl:Restriction>
        </rdfs:subClassOf>
    </owl:Class>


    <!-- http://mouse.owl#CELDA_00000278 -->

    <owl:Class rdf:about="http://mouse.owl#CELDA_00000278">
        <rdfs:label rdf:datatype="http://www.w3.org/2001/XMLSchema#string">human kidney efferent arteriole endothelial cell</rdfs:label>
        <rdfs:subClassOf>
            <owl:Restriction>
                <owl:onProperty rdf:resource="http://mouse.owl#UNDEFINED_part_of"/>
                <owl:someValuesFrom rdf:resource="http://mouse.owl#CELDA_00000274"/>
            </owl:Restriction>
        </rdfs:subClassOf>
    </owl:Class>


    <!-- http://mouse.owl#CELDA_00000279 -->

    <owl:Class rdf:about="http://mouse.owl#CELDA_00000279">
        <rdfs:label rdf:datatype="http://www.w3.org/2001/XMLSchema#string">human arcuate artery endothelial cell</rdfs:label>
        <rdfs:subClassOf>
            <owl:Restriction>
                <owl:onProperty rdf:resource="http://mouse.owl#UNDEFINED_part_of"/>
                <owl:someValuesFrom rdf:resource="http://mouse.owl#FMA_44594"/>
            </owl:Restriction>
        </rdfs:subClassOf>
    </owl:Class>


    <!-- http://mouse.owl#CELDA_00000280 -->

    <owl:Class rdf:about="http://mouse.owl#CELDA_00000280">
        <rdfs:label rdf:datatype="http://www.w3.org/2001/XMLSchema#string">interlobulary artery</rdfs:label>
        <rdfs:subClassOf>
            <owl:Restriction>
                <owl:onProperty rdf:resource="http://mouse.owl#UNDEFINED_part_of"/>
                <owl:someValuesFrom rdf:resource="http://mouse.owl#obo/UBERON_0006544"/>
            </owl:Restriction>
        </rdfs:subClassOf>
    </owl:Class>


    <!-- http://mouse.owl#CELDA_00000281 -->

    <owl:Class rdf:about="http://mouse.owl#CELDA_00000281">
        <rdfs:label rdf:datatype="http://www.w3.org/2001/XMLSchema#string">human interlobulary artery</rdfs:label>
    </owl:Class>


    <!-- http://mouse.owl#CELDA_00000282 -->

    <owl:Class rdf:about="http://mouse.owl#CELDA_00000282">
        <rdfs:label rdf:datatype="http://www.w3.org/2001/XMLSchema#string">human interlobulary artery endothelial cell</rdfs:label>
        <rdfs:subClassOf>
            <owl:Restriction>
                <owl:onProperty rdf:resource="http://mouse.owl#UNDEFINED_part_of"/>
                <owl:someValuesFrom rdf:resource="http://mouse.owl#CELDA_00000281"/>
            </owl:Restriction>
        </rdfs:subClassOf>
    </owl:Class>


    <!-- http://mouse.owl#CELDA_00000283 -->

    <owl:Class rdf:about="http://mouse.owl#CELDA_00000283">
        <rdfs:label rdf:datatype="http://www.w3.org/2001/XMLSchema#string">human arcurate vein endothelial cell</rdfs:label>
        <rdfs:subClassOf>
            <owl:Restriction>
                <owl:onProperty rdf:resource="http://mouse.owl#UNDEFINED_part_of"/>
                <owl:someValuesFrom rdf:resource="http://mouse.owl#CELDA_00000274"/>
            </owl:Restriction>
        </rdfs:subClassOf>
    </owl:Class>


    <!-- http://mouse.owl#CELDA_00000284 -->

    <owl:Class rdf:about="http://mouse.owl#CELDA_00000284">
        <rdfs:label rdf:datatype="http://www.w3.org/2001/XMLSchema#string">human interlobulary vein endothelial cell</rdfs:label>
        <rdfs:subClassOf>
            <owl:Restriction>
                <owl:onProperty rdf:resource="http://mouse.owl#UNDEFINED_part_of"/>
                <owl:someValuesFrom rdf:resource="http://mouse.owl#CELDA_00000274"/>
            </owl:Restriction>
        </rdfs:subClassOf>
    </owl:Class>


    <!-- http://mouse.owl#CELDA_00000285 -->

    <owl:Class rdf:about="http://mouse.owl#CELDA_00000285">
        <rdfs:label rdf:datatype="http://www.w3.org/2001/XMLSchema#string">human endothelial cell of lymphatic vessel</rdfs:label>
        <rdfs:subClassOf>
            <owl:Restriction>
                <owl:onProperty rdf:resource="http://mouse.owl#UNDEFINED_part_of"/>
                <owl:someValuesFrom rdf:resource="http://mouse.owl#CELDA_00000274"/>
            </owl:Restriction>
        </rdfs:subClassOf>
    </owl:Class>


    <!-- http://mouse.owl#CELDA_00000286 -->

    <owl:Class rdf:about="http://mouse.owl#CELDA_00000286">
        <rdfs:label rdf:datatype="http://www.w3.org/2001/XMLSchema#string">human metanephric glomerular visceral epithelial cell</rdfs:label>
        <rdfs:subClassOf>
            <owl:Restriction>
                <owl:onProperty rdf:resource="http://mouse.owl#UNDEFINED_part_of"/>
                <owl:someValuesFrom rdf:resource="http://mouse.owl#CELDA_00000271"/>
            </owl:Restriction>
        </rdfs:subClassOf>
    </owl:Class>


    <!-- http://mouse.owl#CELDA_00000287 -->

    <owl:Class rdf:about="http://mouse.owl#CELDA_00000287">
        <rdfs:label rdf:datatype="http://www.w3.org/2001/XMLSchema#string">vesicle-stage epithelial cell</rdfs:label>
        <rdfs:subClassOf>
            <owl:Restriction>
                <owl:onProperty rdf:resource="http://mouse.owl#UNDEFINED_part_of"/>
                <owl:someValuesFrom rdf:resource="http://mouse.owl#CELDA_00000270"/>
            </owl:Restriction>
        </rdfs:subClassOf>
    </owl:Class>


    <!-- http://mouse.owl#CELDA_00000288 -->

    <owl:Class rdf:about="http://mouse.owl#CELDA_00000288">
        <rdfs:label rdf:datatype="http://www.w3.org/2001/XMLSchema#string">human vesicle-stage epithelial cell</rdfs:label>
        <rdfs:subClassOf>
            <owl:Restriction>
                <owl:onProperty rdf:resource="http://mouse.owl#UNDEFINED_part_of"/>
                <owl:someValuesFrom rdf:resource="http://mouse.owl#CELDA_00000271"/>
            </owl:Restriction>
        </rdfs:subClassOf>
    </owl:Class>


    <!-- http://mouse.owl#CELDA_00000289 -->

    <owl:Class rdf:about="http://mouse.owl#CELDA_00000289">
        <rdfs:label rdf:datatype="http://www.w3.org/2001/XMLSchema#string">comma-shaped body-stage epithelial cell</rdfs:label>
        <rdfs:subClassOf>
            <owl:Restriction>
                <owl:onProperty rdf:resource="http://mouse.owl#UNDEFINED_part_of"/>
                <owl:someValuesFrom rdf:resource="http://mouse.owl#obo/UBERON_0001285"/>
            </owl:Restriction>
        </rdfs:subClassOf>
    </owl:Class>


    <!-- http://mouse.owl#CELDA_00000290 -->

    <owl:Class rdf:about="http://mouse.owl#CELDA_00000290">
        <rdfs:label rdf:datatype="http://www.w3.org/2001/XMLSchema#string">human comma-shaped body-stage epithelial cell</rdfs:label>
        <rdfs:subClassOf>
            <owl:Restriction>
                <owl:onProperty rdf:resource="http://mouse.owl#UNDEFINED_part_of"/>
                <owl:someValuesFrom rdf:resource="http://mouse.owl#CELDA_00000288"/>
            </owl:Restriction>
        </rdfs:subClassOf>
    </owl:Class>


    <!-- http://mouse.owl#CELDA_00000291 -->

    <owl:Class rdf:about="http://mouse.owl#CELDA_00000291">
        <rdfs:label rdf:datatype="http://www.w3.org/2001/XMLSchema#string">s-shaped body-stage epithelial cell</rdfs:label>
        <rdfs:subClassOf>
            <owl:Restriction>
                <owl:onProperty rdf:resource="http://mouse.owl#UNDEFINED_part_of"/>
                <owl:someValuesFrom rdf:resource="http://mouse.owl#CELDA_00000289"/>
            </owl:Restriction>
        </rdfs:subClassOf>
    </owl:Class>


    <!-- http://mouse.owl#CELDA_00000292 -->

    <owl:Class rdf:about="http://mouse.owl#CELDA_00000292">
        <rdfs:label rdf:datatype="http://www.w3.org/2001/XMLSchema#string">human s-shaped body-stage epithelial cell</rdfs:label>
        <rdfs:subClassOf>
            <owl:Restriction>
                <owl:onProperty rdf:resource="http://mouse.owl#UNDEFINED_part_of"/>
                <owl:someValuesFrom rdf:resource="http://mouse.owl#CELDA_00000290"/>
            </owl:Restriction>
        </rdfs:subClassOf>
    </owl:Class>


    <!-- http://mouse.owl#CELDA_00000293 -->

    <owl:Class rdf:about="http://mouse.owl#CELDA_00000293">
        <rdfs:label rdf:datatype="http://www.w3.org/2001/XMLSchema#string">voluminous smooth surfaced cell body, which floats within the urinary space, characteristic foot processes interconnect with neighbouring ones in a typical interdigitating pattern, leaving meandering slits, bridged by slit diaphragm, polarized epithelial cells, cell body contains a prominent nucleus, a well-developed Golgi system, abundant rough and smooth endoplasmic reticulum, prominent lysosomes (including abundant multivesicular bodies), and many mitochondria. In contrast to the cell body, the cell processes contain only a few organelles</rdfs:label>
        <rdfs:subClassOf>
            <owl:Restriction>
                <owl:onProperty rdf:resource="http://mouse.owl#UNDEFINED_part_of"/>
                <owl:someValuesFrom rdf:resource="http://mouse.owl#CELDA_00015815"/>
            </owl:Restriction>
        </rdfs:subClassOf>
    </owl:Class>


    <!-- http://mouse.owl#CELDA_00000294 -->

    <owl:Class rdf:about="http://mouse.owl#CELDA_00000294">
        <rdfs:label rdf:datatype="http://www.w3.org/2001/XMLSchema#string">CL:1000452 epithelial cell of parietal layer of glomerular capsule; polygonal cells that contain prominent bundles of actin filaments running in all directions, microfilament bundles are especially prominent in the parietal cells surrounding the vascular pole, where they are located within cytoplasmic ridges that run in a circular fashion around the glomerular entrance, In rare cases, parietal epithelial cells may be replaced by podocytes (“parietal podocytes’’), which display a process pattern identical to that of podocytes proper of the tuft, At such sites, the PBM is similar to the GBM and capillaries may attach from outside</rdfs:label>
        <rdfs:subClassOf>
            <owl:Restriction>
                <owl:onProperty rdf:resource="http://mouse.owl#UNDEFINED_part_of"/>
                <owl:someValuesFrom rdf:resource="http://mouse.owl#CELDA_00015814"/>
            </owl:Restriction>
        </rdfs:subClassOf>
    </owl:Class>


    <!-- http://mouse.owl#CELDA_00000295 -->

    <owl:Class rdf:about="http://mouse.owl#CELDA_00000295">
        <rdfs:label rdf:datatype="http://www.w3.org/2001/XMLSchema#string">metanephric tubule cell</rdfs:label>
        <rdfs:subClassOf>
            <owl:Restriction>
                <owl:onProperty rdf:resource="http://mouse.owl#UNDEFINED_part_of"/>
                <owl:someValuesFrom rdf:resource="http://mouse.owl#obo/UBERON_0000081"/>
            </owl:Restriction>
        </rdfs:subClassOf>
    </owl:Class>


    <!-- http://mouse.owl#CELDA_00000296 -->

    <owl:Class rdf:about="http://mouse.owl#CELDA_00000296">
        <rdfs:label rdf:datatype="http://www.w3.org/2001/XMLSchema#string">human metanephric tubule cell</rdfs:label>
        <rdfs:subClassOf>
            <owl:Restriction>
                <owl:onProperty rdf:resource="http://mouse.owl#UNDEFINED_part_of"/>
                <owl:someValuesFrom rdf:resource="http://mouse.owl#EHDAA2_0001137"/>
            </owl:Restriction>
        </rdfs:subClassOf>
    </owl:Class>


    <!-- http://mouse.owl#CELDA_00000297 -->

    <owl:Class rdf:about="http://mouse.owl#CELDA_00000297">
        <rdfs:label rdf:datatype="http://www.w3.org/2001/XMLSchema#string">human kidney outer medulla collecting duct epithelial cell</rdfs:label>
        <rdfs:subClassOf>
            <owl:Restriction>
                <owl:onProperty rdf:resource="http://mouse.owl#UNDEFINED_part_of"/>
                <owl:someValuesFrom rdf:resource="http://mouse.owl#CELDA_00000296"/>
            </owl:Restriction>
        </rdfs:subClassOf>
    </owl:Class>


    <!-- http://mouse.owl#CELDA_00000298 -->

    <owl:Class rdf:about="http://mouse.owl#CELDA_00000298">
        <rdfs:label rdf:datatype="http://www.w3.org/2001/XMLSchema#string">human kidney inner medulla collecting duct epithelial cell</rdfs:label>
        <rdfs:subClassOf>
            <owl:Restriction>
                <owl:onProperty rdf:resource="http://mouse.owl#UNDEFINED_part_of"/>
                <owl:someValuesFrom rdf:resource="http://mouse.owl#CELDA_00000296"/>
            </owl:Restriction>
        </rdfs:subClassOf>
    </owl:Class>


    <!-- http://mouse.owl#CELDA_00000299 -->

    <owl:Class rdf:about="http://mouse.owl#CELDA_00000299">
        <rdfs:label rdf:datatype="http://www.w3.org/2001/XMLSchema#string">human kidney cortex collecting duct epithelial cell</rdfs:label>
        <rdfs:subClassOf>
            <owl:Restriction>
                <owl:onProperty rdf:resource="http://mouse.owl#UNDEFINED_part_of"/>
                <owl:someValuesFrom rdf:resource="http://mouse.owl#CELDA_00000296"/>
            </owl:Restriction>
        </rdfs:subClassOf>
    </owl:Class>


    <!-- http://mouse.owl#CELDA_00000300 -->

    <owl:Class rdf:about="http://mouse.owl#CELDA_00000300">
        <rdfs:label rdf:datatype="http://www.w3.org/2001/XMLSchema#string">human kidney papillary duct principal epithelial cell</rdfs:label>
        <rdfs:subClassOf>
            <owl:Restriction>
                <owl:onProperty rdf:resource="http://mouse.owl#UNDEFINED_part_of"/>
                <owl:someValuesFrom rdf:resource="http://mouse.owl#CELDA_00000296"/>
            </owl:Restriction>
        </rdfs:subClassOf>
    </owl:Class>


    <!-- http://mouse.owl#CELDA_00000301 -->

    <owl:Class rdf:about="http://mouse.owl#CELDA_00000301">
        <rdfs:label rdf:datatype="http://www.w3.org/2001/XMLSchema#string">human kidney connecting tubule epithelial cell</rdfs:label>
        <rdfs:subClassOf>
            <owl:Restriction>
                <owl:onProperty rdf:resource="http://mouse.owl#UNDEFINED_part_of"/>
                <owl:someValuesFrom rdf:resource="http://mouse.owl#CELDA_00000296"/>
            </owl:Restriction>
        </rdfs:subClassOf>
    </owl:Class>


    <!-- http://mouse.owl#CELDA_00000302 -->

    <owl:Class rdf:about="http://mouse.owl#CELDA_00000302">
        <rdfs:label rdf:datatype="http://www.w3.org/2001/XMLSchema#string">3 Types: S1 tubule epithelial cell; Occupy initial half of the convoluted portion. S2 tubule epithelial cell; superceed S1 tubule epithelial cell in the second half of the convoluted portion. S3 tubule epithelial cell; S3 cells supersede S2 cells at various levels (depending on the nephron generation) in the medullary rays and line the terminal portion of the proximal tubule</rdfs:label>
        <rdfs:subClassOf>
            <owl:Restriction>
                <owl:onProperty rdf:resource="http://mouse.owl#UNDEFINED_part_of"/>
                <owl:someValuesFrom rdf:resource="http://mouse.owl#FMA_15627"/>
            </owl:Restriction>
        </rdfs:subClassOf>
    </owl:Class>


    <!-- http://mouse.owl#CELDA_00000303 -->

    <owl:Class rdf:about="http://mouse.owl#CELDA_00000303">
        <rdfs:label rdf:datatype="http://www.w3.org/2001/XMLSchema#string">human kidney proximal straight tubule epithlial cell</rdfs:label>
        <rdfs:subClassOf>
            <owl:Restriction>
                <owl:onProperty rdf:resource="http://mouse.owl#UNDEFINED_part_of"/>
                <owl:someValuesFrom rdf:resource="http://mouse.owl#FMA_15627"/>
            </owl:Restriction>
        </rdfs:subClassOf>
    </owl:Class>


    <!-- http://mouse.owl#CELDA_00000304 -->

    <owl:Class rdf:about="http://mouse.owl#CELDA_00000304">
        <rdfs:label rdf:datatype="http://www.w3.org/2001/XMLSchema#string">human kidney distal convoluted tubule epithelial cell</rdfs:label>
        <rdfs:subClassOf>
            <owl:Restriction>
                <owl:onProperty rdf:resource="http://mouse.owl#UNDEFINED_part_of"/>
                <owl:someValuesFrom rdf:resource="http://mouse.owl#FMA_15627"/>
            </owl:Restriction>
        </rdfs:subClassOf>
    </owl:Class>


    <!-- http://mouse.owl#CELDA_00000305 -->

    <owl:Class rdf:about="http://mouse.owl#CELDA_00000305">
        <rdfs:label rdf:datatype="http://www.w3.org/2001/XMLSchema#string">human macula densa epithelial cell</rdfs:label>
        <rdfs:subClassOf>
            <owl:Restriction>
                <owl:onProperty rdf:resource="http://mouse.owl#UNDEFINED_part_of"/>
                <owl:someValuesFrom rdf:resource="http://mouse.owl#CELDA_00000304"/>
            </owl:Restriction>
        </rdfs:subClassOf>
    </owl:Class>


    <!-- http://mouse.owl#CELDA_00000306 -->

    <owl:Class rdf:about="http://mouse.owl#CELDA_00000306">
        <rdfs:label rdf:datatype="http://www.w3.org/2001/XMLSchema#string">human kidney loop of henle epithelial cell</rdfs:label>
        <rdfs:subClassOf>
            <owl:Restriction>
                <owl:onProperty rdf:resource="http://mouse.owl#UNDEFINED_part_of"/>
                <owl:someValuesFrom rdf:resource="http://mouse.owl#FMA_17698"/>
            </owl:Restriction>
        </rdfs:subClassOf>
    </owl:Class>


    <!-- http://mouse.owl#CELDA_00000307 -->

    <owl:Class rdf:about="http://mouse.owl#CELDA_00000307">
        <rdfs:label rdf:datatype="http://www.w3.org/2001/XMLSchema#string">human kidney loop of henle ascending limb epithelial cell</rdfs:label>
        <rdfs:subClassOf>
            <owl:Restriction>
                <owl:onProperty rdf:resource="http://mouse.owl#UNDEFINED_part_of"/>
                <owl:someValuesFrom rdf:resource="http://mouse.owl#CELDA_00000296"/>
            </owl:Restriction>
        </rdfs:subClassOf>
    </owl:Class>


    <!-- http://mouse.owl#CELDA_00000308 -->

    <owl:Class rdf:about="http://mouse.owl#CELDA_00000308">
        <rdfs:label rdf:datatype="http://www.w3.org/2001/XMLSchema#string">human kidney loop of henle descending limb epithelial cell</rdfs:label>
        <rdfs:subClassOf>
            <owl:Restriction>
                <owl:onProperty rdf:resource="http://mouse.owl#UNDEFINED_part_of"/>
                <owl:someValuesFrom rdf:resource="http://mouse.owl#CELDA_00000296"/>
            </owl:Restriction>
        </rdfs:subClassOf>
    </owl:Class>


    <!-- http://mouse.owl#CELDA_00000309 -->

    <owl:Class rdf:about="http://mouse.owl#CELDA_00000309">
        <rdfs:label rdf:datatype="http://www.w3.org/2001/XMLSchema#string">human kidney loop of henle thick ascending limb epithelial cell</rdfs:label>
        <rdfs:subClassOf>
            <owl:Restriction>
                <owl:onProperty rdf:resource="http://mouse.owl#UNDEFINED_part_of"/>
                <owl:someValuesFrom rdf:resource="http://mouse.owl#FMA_17717"/>
            </owl:Restriction>
        </rdfs:subClassOf>
    </owl:Class>


    <!-- http://mouse.owl#CELDA_00000310 -->

    <owl:Class rdf:about="http://mouse.owl#CELDA_00000310">
        <rdfs:label rdf:datatype="http://www.w3.org/2001/XMLSchema#string">human kidney loop of henle thin ascending limb epithelial cell</rdfs:label>
        <rdfs:subClassOf>
            <owl:Restriction>
                <owl:onProperty rdf:resource="http://mouse.owl#UNDEFINED_part_of"/>
                <owl:someValuesFrom rdf:resource="http://mouse.owl#CELDA_00000296"/>
            </owl:Restriction>
        </rdfs:subClassOf>
    </owl:Class>


    <!-- http://mouse.owl#CELDA_00000311 -->

    <owl:Class rdf:about="http://mouse.owl#CELDA_00000311">
        <rdfs:label rdf:datatype="http://www.w3.org/2001/XMLSchema#string">human kidney loop of henle medullary thick ascending limb epithelial cell</rdfs:label>
        <rdfs:subClassOf>
            <owl:Restriction>
                <owl:onProperty rdf:resource="http://mouse.owl#UNDEFINED_part_of"/>
                <owl:someValuesFrom rdf:resource="http://mouse.owl#CELDA_00000296"/>
            </owl:Restriction>
        </rdfs:subClassOf>
    </owl:Class>


    <!-- http://mouse.owl#CELDA_00000312 -->

    <owl:Class rdf:about="http://mouse.owl#CELDA_00000312">
        <rdfs:label rdf:datatype="http://www.w3.org/2001/XMLSchema#string">human kidney loop of henle cortical thick ascending limb epithelial cell</rdfs:label>
        <rdfs:subClassOf>
            <owl:Restriction>
                <owl:onProperty rdf:resource="http://mouse.owl#UNDEFINED_part_of"/>
                <owl:someValuesFrom rdf:resource="http://mouse.owl#CELDA_00000296"/>
            </owl:Restriction>
        </rdfs:subClassOf>
    </owl:Class>


    <!-- http://mouse.owl#CELDA_00000313 -->

    <owl:Class rdf:about="http://mouse.owl#CELDA_00000313">
        <rdfs:label rdf:datatype="http://www.w3.org/2001/XMLSchema#string">human kidney loop of henle thin descending limb epithelial cell</rdfs:label>
        <rdfs:subClassOf>
            <owl:Restriction>
                <owl:onProperty rdf:resource="http://mouse.owl#UNDEFINED_part_of"/>
                <owl:someValuesFrom rdf:resource="http://mouse.owl#CELDA_00000296"/>
            </owl:Restriction>
        </rdfs:subClassOf>
    </owl:Class>


    <!-- http://mouse.owl#CELDA_00000314 -->

    <owl:Class rdf:about="http://mouse.owl#CELDA_00000314">
        <rdfs:label rdf:datatype="http://www.w3.org/2001/XMLSchema#string">Stellate pericaryon, nuclei surrounded by narrow rim of cytoplasm devoid of cell organelles, filiform leaf-like processes, rough endoplasmic reticulum, ribosomes, Golgi apparatus and mitochondria are situated in the large peripheral processes, form continuous network, filiform processes are interconnected by intermediate-like junctions, in close vicinity to nerve endings, consitent and narrow contact with all types of migrating interstitial cells, processes physically connected to basement membranes of tubules and capillaries, conspicuous layers of actin filaments under the plasma membrane of the pericaryons, which are concentrated in the thin filiform processes and at the contacts of the processes with the basement membranes of tubules and capillaries, source of renal erythropoietin.</rdfs:label>
        <rdfs:subClassOf>
            <owl:Restriction>
                <owl:onProperty rdf:resource="http://mouse.owl#UNDEFINED_part_of"/>
                <owl:someValuesFrom rdf:resource="http://mouse.owl#CELDA_00000179"/>
            </owl:Restriction>
        </rdfs:subClassOf>
    </owl:Class>


    <!-- http://mouse.owl#CELDA_00000315 -->

    <owl:Class rdf:about="http://mouse.owl#CELDA_00000315">
        <rdfs:label rdf:datatype="http://www.w3.org/2001/XMLSchema#string">Stellate pericaryon, nuclei surrounded by narrow rim of cytoplasm devoid of cell organelles, filiform leaf-like processes, rough endoplasmic reticulum, ribosomes, Golgi apparatus and mitochondria are situated in the large peripheral processes, form continuous network, filiform processes are interconnected by intermediate-like junctions, in close vicinity to nerve endings, consitent and narrow contact with all types of migrating interstitial cells, processes physically connected to basement membranes of tubules and capillaries, conspicuous layers of actin filaments under the plasma membrane of the pericaryons, which are concentrated in the thin filiform processes and at the contacts of the processes with the basement membranes of tubules and capillaries, source of renal erythropoietin.</rdfs:label>
        <rdfs:subClassOf>
            <owl:Restriction>
                <owl:onProperty rdf:resource="http://mouse.owl#UNDEFINED_part_of"/>
                <owl:someValuesFrom rdf:resource="http://mouse.owl#CELDA_00000180"/>
            </owl:Restriction>
        </rdfs:subClassOf>
    </owl:Class>


    <!-- http://mouse.owl#CELDA_00000316 -->

    <owl:Class rdf:about="http://mouse.owl#CELDA_00000316">
        <rdfs:label rdf:datatype="http://www.w3.org/2001/XMLSchema#string">perpendicular ladder-like arrangement towards tubules and capillaries, very prominent actin filament layer underneath pericaryon plasma membrane and cell processes, lipid droplets, cisterns of rough endoplasmic reticulum, including the perinuclear cistern, are often strikingly enlarged and they may narrowly enclose mitochondria, occasionally the rER membranes are in direct touch with the plasma membrane</rdfs:label>
        <rdfs:subClassOf>
            <owl:Restriction>
                <owl:onProperty rdf:resource="http://mouse.owl#UNDEFINED_part_of"/>
                <owl:someValuesFrom rdf:resource="http://mouse.owl#CELDA_00000179"/>
            </owl:Restriction>
        </rdfs:subClassOf>
    </owl:Class>


    <!-- http://mouse.owl#CELDA_00000317 -->

    <owl:Class rdf:about="http://mouse.owl#CELDA_00000317">
        <rdfs:label rdf:datatype="http://www.w3.org/2001/XMLSchema#string">perpendicular ladder-like arrangement towards tubules and capillaries, very prominent actin filament layer underneath pericaryon plasma membrane and cell processes, lipid droplets, cisterns of rough endoplasmic reticulum, including the perinuclear cistern, are often strikingly enlarged and they may narrowly enclose mitochondria, occasionally the rER membranes are in direct touch with the plasma membrane</rdfs:label>
        <rdfs:subClassOf>
            <owl:Restriction>
                <owl:onProperty rdf:resource="http://mouse.owl#UNDEFINED_part_of"/>
                <owl:someValuesFrom rdf:resource="http://mouse.owl#CELDA_00000180"/>
            </owl:Restriction>
        </rdfs:subClassOf>
    </owl:Class>


    <!-- http://mouse.owl#CELDA_00000318 -->

    <owl:Class rdf:about="http://mouse.owl#CELDA_00000318">
        <rdfs:label rdf:datatype="http://www.w3.org/2001/XMLSchema#string">perpendicular ladder-like arrangement towards tubules and capillaries, very prominent actin filament layer underneath pericaryon plasma membrane and cell processes, lipid droplets, cisterns of rough endoplasmic reticulum, including the perinuclear cistern, are often strikingly enlarged and they may narrowly enclose mitochondria, occasionally the rER membranes are in direct touch with the plasma membrane</rdfs:label>
        <rdfs:subClassOf>
            <owl:Restriction>
                <owl:onProperty rdf:resource="http://mouse.owl#UNDEFINED_part_of"/>
                <owl:someValuesFrom rdf:resource="http://mouse.owl#CELDA_00000179"/>
            </owl:Restriction>
        </rdfs:subClassOf>
    </owl:Class>


    <!-- http://mouse.owl#CELDA_00000319 -->

    <owl:Class rdf:about="http://mouse.owl#CELDA_00000319">
        <rdfs:label rdf:datatype="http://www.w3.org/2001/XMLSchema#string">perpendicular ladder-like arrangement towards tubules and capillaries, very prominent actin filament layer underneath pericaryon plasma membrane and cell processes, lipid droplets, cisterns of rough endoplasmic reticulum, including the perinuclear cistern, are often strikingly enlarged and they may narrowly enclose mitochondria, occasionally the rER membranes are in direct touch with the plasma membrane</rdfs:label>
        <rdfs:subClassOf>
            <owl:Restriction>
                <owl:onProperty rdf:resource="http://mouse.owl#UNDEFINED_part_of"/>
                <owl:someValuesFrom rdf:resource="http://mouse.owl#CELDA_00000180"/>
            </owl:Restriction>
        </rdfs:subClassOf>
    </owl:Class>


    <!-- http://mouse.owl#CELDA_00000320 -->

    <owl:Class rdf:about="http://mouse.owl#CELDA_00000320">
        <rdfs:label rdf:datatype="http://www.w3.org/2001/XMLSchema#string">expression of alpha-SMA and vimentin, processes coupled by gap junctions (ZO-1), altered ECM production and reduced EPO gene expression</rdfs:label>
        <rdfs:subClassOf>
            <owl:Restriction>
                <owl:onProperty rdf:resource="http://mouse.owl#UNDEFINED_part_of"/>
                <owl:someValuesFrom rdf:resource="http://mouse.owl#obo/UBERON_0005270"/>
            </owl:Restriction>
        </rdfs:subClassOf>
    </owl:Class>


    <!-- http://mouse.owl#CELDA_00000321 -->

    <owl:Class rdf:about="http://mouse.owl#CELDA_00000321">
        <rdfs:label rdf:datatype="http://www.w3.org/2001/XMLSchema#string">expression of alpha-SMA and vimentin, processes coupled by gap junctions (ZO-1), altered ECM production and reduced EPO gene expression</rdfs:label>
        <rdfs:subClassOf>
            <owl:Restriction>
                <owl:onProperty rdf:resource="http://mouse.owl#UNDEFINED_part_of"/>
                <owl:someValuesFrom rdf:resource="http://mouse.owl#CELDA_00000415"/>
            </owl:Restriction>
        </rdfs:subClassOf>
    </owl:Class>


    <!-- http://mouse.owl#CELDA_00000322 -->

    <owl:Class rdf:about="http://mouse.owl#CELDA_00000322">
        <rdfs:label rdf:datatype="http://www.w3.org/2001/XMLSchema#string">expression of alpha-SMA and vimentin, processes coupled by gap junctions (ZO-1), altered ECM production</rdfs:label>
        <rdfs:subClassOf>
            <owl:Restriction>
                <owl:onProperty rdf:resource="http://mouse.owl#UNDEFINED_part_of"/>
                <owl:someValuesFrom rdf:resource="http://mouse.owl#CELDA_00000416"/>
            </owl:Restriction>
        </rdfs:subClassOf>
    </owl:Class>


    <!-- http://mouse.owl#CELDA_00000323 -->

    <owl:Class rdf:about="http://mouse.owl#CELDA_00000323">
        <rdfs:label rdf:datatype="http://www.w3.org/2001/XMLSchema#string">expression of alpha-SMA and vimentin, processes coupled by gap junctions (ZO-1), altered ECM production</rdfs:label>
        <rdfs:subClassOf>
            <owl:Restriction>
                <owl:onProperty rdf:resource="http://mouse.owl#UNDEFINED_part_of"/>
                <owl:someValuesFrom rdf:resource="http://mouse.owl#CELDA_00000417"/>
            </owl:Restriction>
        </rdfs:subClassOf>
    </owl:Class>


    <!-- http://mouse.owl#CELDA_00000324 -->

    <owl:Class rdf:about="http://mouse.owl#CELDA_00000324">
        <rdfs:label rdf:datatype="http://www.w3.org/2001/XMLSchema#string">expression of alpha-SMA and vimentin, processes coupled by gap junctions (ZO-1), altered ECM production</rdfs:label>
        <rdfs:subClassOf>
            <owl:Restriction>
                <owl:onProperty rdf:resource="http://mouse.owl#UNDEFINED_part_of"/>
                <owl:someValuesFrom rdf:resource="http://mouse.owl#CELDA_00000418"/>
            </owl:Restriction>
        </rdfs:subClassOf>
    </owl:Class>


    <!-- http://mouse.owl#CELDA_00000325 -->

    <owl:Class rdf:about="http://mouse.owl#CELDA_00000325">
        <rdfs:label rdf:datatype="http://www.w3.org/2001/XMLSchema#string">expression of alpha-SMA and vimentin, processes coupled by gap junctions (ZO-1), altered ECM production</rdfs:label>
        <rdfs:subClassOf>
            <owl:Restriction>
                <owl:onProperty rdf:resource="http://mouse.owl#UNDEFINED_part_of"/>
                <owl:someValuesFrom rdf:resource="http://mouse.owl#CELDA_00000419"/>
            </owl:Restriction>
        </rdfs:subClassOf>
    </owl:Class>


    <!-- http://mouse.owl#CELDA_00000326 -->

    <owl:Class rdf:about="http://mouse.owl#CELDA_00000326">
        <rdfs:label rdf:datatype="http://www.w3.org/2001/XMLSchema#string">kidney cortex interstitial fibrocyte</rdfs:label>
        <rdfs:subClassOf>
            <owl:Restriction>
                <owl:onProperty rdf:resource="http://mouse.owl#UNDEFINED_part_of"/>
                <owl:someValuesFrom rdf:resource="http://mouse.owl#CELDA_00000314"/>
            </owl:Restriction>
        </rdfs:subClassOf>
    </owl:Class>


    <!-- http://mouse.owl#CELDA_00000327 -->

    <owl:Class rdf:about="http://mouse.owl#CELDA_00000327">
        <rdfs:label rdf:datatype="http://www.w3.org/2001/XMLSchema#string">human kidney cortex interstitial fibrocyte</rdfs:label>
        <rdfs:subClassOf>
            <owl:Restriction>
                <owl:onProperty rdf:resource="http://mouse.owl#UNDEFINED_part_of"/>
                <owl:someValuesFrom rdf:resource="http://mouse.owl#CELDA_00000315"/>
            </owl:Restriction>
        </rdfs:subClassOf>
    </owl:Class>


    <!-- http://mouse.owl#CELDA_00000328 -->

    <owl:Class rdf:about="http://mouse.owl#CELDA_00000328">
        <rdfs:label rdf:datatype="http://www.w3.org/2001/XMLSchema#string">kidney outer medulla interstitial fibrocyte</rdfs:label>
        <rdfs:subClassOf>
            <owl:Restriction>
                <owl:onProperty rdf:resource="http://mouse.owl#UNDEFINED_part_of"/>
                <owl:someValuesFrom rdf:resource="http://mouse.owl#obo/UBERON_0001293"/>
            </owl:Restriction>
        </rdfs:subClassOf>
    </owl:Class>


    <!-- http://mouse.owl#CELDA_00000329 -->

    <owl:Class rdf:about="http://mouse.owl#CELDA_00000329">
        <rdfs:label rdf:datatype="http://www.w3.org/2001/XMLSchema#string">human kidney outer medulla interstitial fibrocyte</rdfs:label>
        <rdfs:subClassOf>
            <owl:Restriction>
                <owl:onProperty rdf:resource="http://mouse.owl#UNDEFINED_part_of"/>
                <owl:someValuesFrom rdf:resource="http://mouse.owl#CELDA_00000319"/>
            </owl:Restriction>
        </rdfs:subClassOf>
    </owl:Class>


    <!-- http://mouse.owl#CELDA_00000330 -->

    <owl:Class rdf:about="http://mouse.owl#CELDA_00000330">
        <rdfs:label rdf:datatype="http://www.w3.org/2001/XMLSchema#string">kidney inner medulla interstitial fibrocyte</rdfs:label>
        <rdfs:subClassOf>
            <owl:Restriction>
                <owl:onProperty rdf:resource="http://mouse.owl#UNDEFINED_part_of"/>
                <owl:someValuesFrom rdf:resource="http://mouse.owl#obo/UBERON_0001294"/>
            </owl:Restriction>
        </rdfs:subClassOf>
    </owl:Class>


    <!-- http://mouse.owl#CELDA_00000331 -->

    <owl:Class rdf:about="http://mouse.owl#CELDA_00000331">
        <rdfs:label rdf:datatype="http://www.w3.org/2001/XMLSchema#string">human kidney inner medulla interstitial fibrocyte</rdfs:label>
        <rdfs:subClassOf>
            <owl:Restriction>
                <owl:onProperty rdf:resource="http://mouse.owl#UNDEFINED_part_of"/>
                <owl:someValuesFrom rdf:resource="http://mouse.owl#CELDA_00000317"/>
            </owl:Restriction>
        </rdfs:subClassOf>
    </owl:Class>


    <!-- http://mouse.owl#CELDA_00000332 -->

    <owl:Class rdf:about="http://mouse.owl#CELDA_00000332">
        <rdfs:label rdf:datatype="http://www.w3.org/2001/XMLSchema#string">human fibrocyte of adventitia of ureter</rdfs:label>
        <rdfs:subClassOf>
            <owl:Restriction>
                <owl:onProperty rdf:resource="http://mouse.owl#UNDEFINED_part_of"/>
                <owl:someValuesFrom rdf:resource="http://mouse.owl#EHDAA2_0002139"/>
            </owl:Restriction>
        </rdfs:subClassOf>
    </owl:Class>


    <!-- http://mouse.owl#CELDA_00000333 -->

    <owl:Class rdf:about="http://mouse.owl#CELDA_00000333">
        <rdfs:label rdf:datatype="http://www.w3.org/2001/XMLSchema#string">human fibroblast of lymphatic vessel</rdfs:label>
        <rdfs:subClassOf>
            <owl:Restriction>
                <owl:onProperty rdf:resource="http://mouse.owl#UNDEFINED_part_of"/>
                <owl:someValuesFrom rdf:resource="http://mouse.owl#CELDA_00000180"/>
            </owl:Restriction>
        </rdfs:subClassOf>
    </owl:Class>


    <!-- http://mouse.owl#CELDA_00000334 -->

    <owl:Class rdf:about="http://mouse.owl#CELDA_00000334">
        <rdfs:label rdf:datatype="http://www.w3.org/2001/XMLSchema#string">human kidney interstitial alternatively activated macrophage</rdfs:label>
        <rdfs:subClassOf>
            <owl:Restriction>
                <owl:onProperty rdf:resource="http://mouse.owl#UNDEFINED_part_of"/>
                <owl:someValuesFrom rdf:resource="http://mouse.owl#FMA_9825"/>
            </owl:Restriction>
        </rdfs:subClassOf>
    </owl:Class>


    <!-- http://mouse.owl#CELDA_00000335 -->

    <owl:Class rdf:about="http://mouse.owl#CELDA_00000335">
        <rdfs:label rdf:datatype="http://www.w3.org/2001/XMLSchema#string">human kidney interstitial inflammatory marcophage</rdfs:label>
        <rdfs:subClassOf>
            <owl:Restriction>
                <owl:onProperty rdf:resource="http://mouse.owl#UNDEFINED_part_of"/>
                <owl:someValuesFrom rdf:resource="http://mouse.owl#CELDA_00000261"/>
            </owl:Restriction>
        </rdfs:subClassOf>
    </owl:Class>


    <!-- http://mouse.owl#CELDA_00000336 -->

    <owl:Class rdf:about="http://mouse.owl#CELDA_00000336">
        <rdfs:label rdf:datatype="http://www.w3.org/2001/XMLSchema#string">human kidney interstitial supressor macrophage</rdfs:label>
        <rdfs:subClassOf>
            <owl:Restriction>
                <owl:onProperty rdf:resource="http://mouse.owl#UNDEFINED_part_of"/>
                <owl:someValuesFrom rdf:resource="http://mouse.owl#CELDA_00000261"/>
            </owl:Restriction>
        </rdfs:subClassOf>
    </owl:Class>


    <!-- http://mouse.owl#CELDA_00000337 -->

    <owl:Class rdf:about="http://mouse.owl#CELDA_00000337">
        <rdfs:label rdf:datatype="http://www.w3.org/2001/XMLSchema#string">human kidney resident macrophage</rdfs:label>
        <rdfs:subClassOf>
            <owl:Restriction>
                <owl:onProperty rdf:resource="http://mouse.owl#UNDEFINED_part_of"/>
                <owl:someValuesFrom rdf:resource="http://mouse.owl#CELDA_00000261"/>
            </owl:Restriction>
        </rdfs:subClassOf>
    </owl:Class>


    <!-- http://mouse.owl#CELDA_00000338 -->

    <owl:Class rdf:about="http://mouse.owl#CELDA_00000338">
        <rdfs:label rdf:datatype="http://www.w3.org/2001/XMLSchema#string">human myoblast</rdfs:label>
        <rdfs:subClassOf>
            <owl:Restriction>
                <owl:onProperty rdf:resource="http://mouse.owl#UNDEFINED_part_of"/>
                <owl:someValuesFrom rdf:resource="http://mouse.owl#CELDA_00000339"/>
            </owl:Restriction>
        </rdfs:subClassOf>
    </owl:Class>


    <!-- http://mouse.owl#CELDA_00000339 -->

    <owl:Class rdf:about="http://mouse.owl#CELDA_00000339">
        <rdfs:label rdf:datatype="http://www.w3.org/2001/XMLSchema#string">human muscle precursor cell</rdfs:label>
        <rdfs:subClassOf>
            <owl:Restriction>
                <owl:onProperty rdf:resource="http://mouse.owl#UNDEFINED_part_of"/>
                <owl:someValuesFrom rdf:resource="http://mouse.owl#CELDA_00000171"/>
            </owl:Restriction>
        </rdfs:subClassOf>
    </owl:Class>


    <!-- http://mouse.owl#CELDA_00000340 -->

    <owl:Class rdf:about="http://mouse.owl#CELDA_00000340">
        <rdfs:label rdf:datatype="http://www.w3.org/2001/XMLSchema#string">human perineural satellite cell</rdfs:label>
        <rdfs:subClassOf>
            <owl:Restriction>
                <owl:onProperty rdf:resource="http://mouse.owl#UNDEFINED_part_of"/>
                <owl:someValuesFrom rdf:resource="http://mouse.owl#CELDA_00000338"/>
            </owl:Restriction>
        </rdfs:subClassOf>
    </owl:Class>


    <!-- http://mouse.owl#CELDA_00000341 -->

    <owl:Class rdf:about="http://mouse.owl#CELDA_00000341">
        <rdfs:label rdf:datatype="http://www.w3.org/2001/XMLSchema#string">human smooth muscle myoblast</rdfs:label>
        <rdfs:subClassOf>
            <owl:Restriction>
                <owl:onProperty rdf:resource="http://mouse.owl#UNDEFINED_part_of"/>
                <owl:someValuesFrom rdf:resource="http://mouse.owl#CELDA_00000338"/>
            </owl:Restriction>
        </rdfs:subClassOf>
    </owl:Class>


    <!-- http://mouse.owl#CELDA_00000342 -->

    <owl:Class rdf:about="http://mouse.owl#CELDA_00000342">
        <rdfs:label rdf:datatype="http://www.w3.org/2001/XMLSchema#string">highly irregular in shape, foot processes with microfilament bundles and run toward the GBM to which they are connected</rdfs:label>
        <rdfs:subClassOf>
            <owl:Restriction>
                <owl:onProperty rdf:resource="http://mouse.owl#UNDEFINED_part_of"/>
                <owl:someValuesFrom rdf:resource="http://mouse.owl#CELDA_00000343"/>
            </owl:Restriction>
        </rdfs:subClassOf>
    </owl:Class>


    <!-- http://mouse.owl#CELDA_00000343 -->

    <owl:Class rdf:about="http://mouse.owl#CELDA_00000343">
        <rdfs:label rdf:datatype="http://www.w3.org/2001/XMLSchema#string">human kidney afferent arteriole smooth muscle cell</rdfs:label>
        <rdfs:subClassOf>
            <owl:Restriction>
                <owl:onProperty rdf:resource="http://mouse.owl#UNDEFINED_part_of"/>
                <owl:someValuesFrom rdf:resource="http://mouse.owl#CELDA_00000341"/>
            </owl:Restriction>
        </rdfs:subClassOf>
    </owl:Class>


    <!-- http://mouse.owl#CELDA_00000344 -->

    <owl:Class rdf:about="http://mouse.owl#CELDA_00000344">
        <rdfs:label rdf:datatype="http://www.w3.org/2001/XMLSchema#string">lacis cell</rdfs:label>
        <rdfs:subClassOf>
            <owl:Restriction>
                <owl:onProperty rdf:resource="http://mouse.owl#UNDEFINED_part_of"/>
                <owl:someValuesFrom rdf:resource="http://mouse.owl#CELDA_00000343"/>
            </owl:Restriction>
        </rdfs:subClassOf>
    </owl:Class>


    <!-- http://mouse.owl#CELDA_00000345 -->

    <owl:Class rdf:about="http://mouse.owl#CELDA_00000345">
        <rdfs:label rdf:datatype="http://www.w3.org/2001/XMLSchema#string">human juxtaglomerular complex cell</rdfs:label>
        <rdfs:subClassOf>
            <owl:Restriction>
                <owl:onProperty rdf:resource="http://mouse.owl#UNDEFINED_part_of"/>
                <owl:someValuesFrom rdf:resource="http://mouse.owl#CELDA_00000343"/>
            </owl:Restriction>
        </rdfs:subClassOf>
    </owl:Class>


    <!-- http://mouse.owl#CELDA_00000346 -->

    <owl:Class rdf:about="http://mouse.owl#CELDA_00000346">
        <rdfs:label rdf:datatype="http://www.w3.org/2001/XMLSchema#string">human kidney pelvis smooth muscle cell</rdfs:label>
        <rdfs:subClassOf>
            <owl:Restriction>
                <owl:onProperty rdf:resource="http://mouse.owl#UNDEFINED_part_of"/>
                <owl:someValuesFrom rdf:resource="http://mouse.owl#FMA_15575"/>
            </owl:Restriction>
        </rdfs:subClassOf>
    </owl:Class>


    <!-- http://mouse.owl#CELDA_00000347 -->

    <owl:Class rdf:about="http://mouse.owl#CELDA_00000347">
        <rdfs:label rdf:datatype="http://www.w3.org/2001/XMLSchema#string">human ureter urothelial cell</rdfs:label>
        <rdfs:subClassOf>
            <owl:Restriction>
                <owl:onProperty rdf:resource="http://mouse.owl#UNDEFINED_part_of"/>
                <owl:someValuesFrom rdf:resource="http://mouse.owl#EHDAA2_0002139"/>
            </owl:Restriction>
        </rdfs:subClassOf>
    </owl:Class>


    <!-- http://mouse.owl#CELDA_00000348 -->

    <owl:Class rdf:about="http://mouse.owl#CELDA_00000348">
        <rdfs:label rdf:datatype="http://www.w3.org/2001/XMLSchema#string">human ureter smooth muscle cell</rdfs:label>
        <rdfs:subClassOf>
            <owl:Restriction>
                <owl:onProperty rdf:resource="http://mouse.owl#UNDEFINED_part_of"/>
                <owl:someValuesFrom rdf:resource="http://mouse.owl#EHDAA2_0002139"/>
            </owl:Restriction>
        </rdfs:subClassOf>
    </owl:Class>


    <!-- http://mouse.owl#CELDA_00000349 -->

    <owl:Class rdf:about="http://mouse.owl#CELDA_00000349">
        <rdfs:label rdf:datatype="http://www.w3.org/2001/XMLSchema#string">human kidney artery smooth muscle cell</rdfs:label>
        <rdfs:subClassOf>
            <owl:Restriction>
                <owl:onProperty rdf:resource="http://mouse.owl#UNDEFINED_part_of"/>
                <owl:someValuesFrom rdf:resource="http://mouse.owl#CELDA_00000341"/>
            </owl:Restriction>
        </rdfs:subClassOf>
    </owl:Class>


    <!-- http://mouse.owl#CELDA_00000350 -->

    <owl:Class rdf:about="http://mouse.owl#CELDA_00000350">
        <rdfs:label rdf:datatype="http://www.w3.org/2001/XMLSchema#string">human kidney arteriole smooth muscle cell</rdfs:label>
        <rdfs:subClassOf>
            <owl:Restriction>
                <owl:onProperty rdf:resource="http://mouse.owl#UNDEFINED_part_of"/>
                <owl:someValuesFrom rdf:resource="http://mouse.owl#CELDA_00000341"/>
            </owl:Restriction>
        </rdfs:subClassOf>
    </owl:Class>


    <!-- http://mouse.owl#CELDA_00000351 -->

    <owl:Class rdf:about="http://mouse.owl#CELDA_00000351">
        <rdfs:label rdf:datatype="http://www.w3.org/2001/XMLSchema#string">human kidney venous system smooth muscle cell</rdfs:label>
        <rdfs:subClassOf>
            <owl:Restriction>
                <owl:onProperty rdf:resource="http://mouse.owl#UNDEFINED_part_of"/>
                <owl:someValuesFrom rdf:resource="http://mouse.owl#CELDA_00000341"/>
            </owl:Restriction>
        </rdfs:subClassOf>
    </owl:Class>


    <!-- http://mouse.owl#CELDA_00000352 -->

    <owl:Class rdf:about="http://mouse.owl#CELDA_00000352">
        <rdfs:label rdf:datatype="http://www.w3.org/2001/XMLSchema#string">human kidney efferent arteriole smooth muscle cell</rdfs:label>
        <rdfs:subClassOf>
            <owl:Restriction>
                <owl:onProperty rdf:resource="http://mouse.owl#UNDEFINED_part_of"/>
                <owl:someValuesFrom rdf:resource="http://mouse.owl#CELDA_00000341"/>
            </owl:Restriction>
        </rdfs:subClassOf>
    </owl:Class>


    <!-- http://mouse.owl#CELDA_00000353 -->

    <owl:Class rdf:about="http://mouse.owl#CELDA_00000353">
        <rdfs:label rdf:datatype="http://www.w3.org/2001/XMLSchema#string">human arcuate artery smooth muscle cell</rdfs:label>
        <rdfs:subClassOf>
            <owl:Restriction>
                <owl:onProperty rdf:resource="http://mouse.owl#UNDEFINED_part_of"/>
                <owl:someValuesFrom rdf:resource="http://mouse.owl#CELDA_00000341"/>
            </owl:Restriction>
        </rdfs:subClassOf>
    </owl:Class>


    <!-- http://mouse.owl#CELDA_00000354 -->

    <owl:Class rdf:about="http://mouse.owl#CELDA_00000354">
        <rdfs:label rdf:datatype="http://www.w3.org/2001/XMLSchema#string">human interlobulary artery smooth muscle cell</rdfs:label>
        <rdfs:subClassOf>
            <owl:Restriction>
                <owl:onProperty rdf:resource="http://mouse.owl#UNDEFINED_part_of"/>
                <owl:someValuesFrom rdf:resource="http://mouse.owl#CELDA_00000341"/>
            </owl:Restriction>
        </rdfs:subClassOf>
    </owl:Class>


    <!-- http://mouse.owl#CELDA_00000355 -->

    <owl:Class rdf:about="http://mouse.owl#CELDA_00000355">
        <rdfs:label rdf:datatype="http://www.w3.org/2001/XMLSchema#string">human arcuate vein smooth muscle cell</rdfs:label>
        <rdfs:subClassOf>
            <owl:Restriction>
                <owl:onProperty rdf:resource="http://mouse.owl#UNDEFINED_part_of"/>
                <owl:someValuesFrom rdf:resource="http://mouse.owl#CELDA_00000341"/>
            </owl:Restriction>
        </rdfs:subClassOf>
    </owl:Class>


    <!-- http://mouse.owl#CELDA_00000356 -->

    <owl:Class rdf:about="http://mouse.owl#CELDA_00000356">
        <rdfs:label rdf:datatype="http://www.w3.org/2001/XMLSchema#string">human interlobulary vein smooth muscle cell</rdfs:label>
        <rdfs:subClassOf>
            <owl:Restriction>
                <owl:onProperty rdf:resource="http://mouse.owl#UNDEFINED_part_of"/>
                <owl:someValuesFrom rdf:resource="http://mouse.owl#CELDA_00000341"/>
            </owl:Restriction>
        </rdfs:subClassOf>
    </owl:Class>


    <!-- http://mouse.owl#CELDA_00000357 -->

    <owl:Class rdf:about="http://mouse.owl#CELDA_00000357">
        <rdfs:label rdf:datatype="http://www.w3.org/2001/XMLSchema#string">inner medulla vasa recta ascending limb smooth muscle cell</rdfs:label>
        <rdfs:subClassOf>
            <owl:Restriction>
                <owl:onProperty rdf:resource="http://mouse.owl#UNDEFINED_part_of"/>
                <owl:someValuesFrom rdf:resource="http://mouse.owl#obo/CL_0000514"/>
            </owl:Restriction>
        </rdfs:subClassOf>
    </owl:Class>


    <!-- http://mouse.owl#CELDA_00000358 -->

    <owl:Class rdf:about="http://mouse.owl#CELDA_00000358">
        <rdfs:label rdf:datatype="http://www.w3.org/2001/XMLSchema#string">human inner medulla vasa recta ascending limb smooth muscle cell</rdfs:label>
        <rdfs:subClassOf>
            <owl:Restriction>
                <owl:onProperty rdf:resource="http://mouse.owl#UNDEFINED_part_of"/>
                <owl:someValuesFrom rdf:resource="http://mouse.owl#CELDA_00000341"/>
            </owl:Restriction>
        </rdfs:subClassOf>
    </owl:Class>


    <!-- http://mouse.owl#CELDA_00000359 -->

    <owl:Class rdf:about="http://mouse.owl#CELDA_00000359">
        <rdfs:label rdf:datatype="http://www.w3.org/2001/XMLSchema#string">outer medulla vasa recta ascending limb smooth muscle cell</rdfs:label>
        <rdfs:subClassOf>
            <owl:Restriction>
                <owl:onProperty rdf:resource="http://mouse.owl#UNDEFINED_part_of"/>
                <owl:someValuesFrom rdf:resource="http://mouse.owl#obo/UBERON_0004726"/>
            </owl:Restriction>
        </rdfs:subClassOf>
    </owl:Class>


    <!-- http://mouse.owl#CELDA_00000360 -->

    <owl:Class rdf:about="http://mouse.owl#CELDA_00000360">
        <rdfs:label rdf:datatype="http://www.w3.org/2001/XMLSchema#string">human outer medulla vasa recta ascending limb smooth muscle cell</rdfs:label>
        <rdfs:subClassOf>
            <owl:Restriction>
                <owl:onProperty rdf:resource="http://mouse.owl#UNDEFINED_part_of"/>
                <owl:someValuesFrom rdf:resource="http://mouse.owl#CELDA_00000341"/>
            </owl:Restriction>
        </rdfs:subClassOf>
    </owl:Class>


    <!-- http://mouse.owl#CELDA_00000361 -->

    <owl:Class rdf:about="http://mouse.owl#CELDA_00000361">
        <rdfs:label rdf:datatype="http://www.w3.org/2001/XMLSchema#string">inner medulla vasa recta descending limb smooth muscle cell</rdfs:label>
        <rdfs:subClassOf>
            <owl:Restriction>
                <owl:onProperty rdf:resource="http://mouse.owl#UNDEFINED_part_of"/>
                <owl:someValuesFrom rdf:resource="http://mouse.owl#obo/UBERON_0004726"/>
            </owl:Restriction>
        </rdfs:subClassOf>
    </owl:Class>


    <!-- http://mouse.owl#CELDA_00000362 -->

    <owl:Class rdf:about="http://mouse.owl#CELDA_00000362">
        <rdfs:label rdf:datatype="http://www.w3.org/2001/XMLSchema#string">human inner medulla vasa recta descending limb smooth muscle cell</rdfs:label>
        <rdfs:subClassOf>
            <owl:Restriction>
                <owl:onProperty rdf:resource="http://mouse.owl#UNDEFINED_part_of"/>
                <owl:someValuesFrom rdf:resource="http://mouse.owl#CELDA_00000341"/>
            </owl:Restriction>
        </rdfs:subClassOf>
    </owl:Class>


    <!-- http://mouse.owl#CELDA_00000363 -->

    <owl:Class rdf:about="http://mouse.owl#CELDA_00000363">
        <rdfs:label rdf:datatype="http://www.w3.org/2001/XMLSchema#string">outer medulla vasa recta descending limb smooth muscle cell</rdfs:label>
        <rdfs:subClassOf>
            <owl:Restriction>
                <owl:onProperty rdf:resource="http://mouse.owl#UNDEFINED_part_of"/>
                <owl:someValuesFrom rdf:resource="http://mouse.owl#obo/UBERON_0004726"/>
            </owl:Restriction>
        </rdfs:subClassOf>
    </owl:Class>


    <!-- http://mouse.owl#CELDA_00000364 -->

    <owl:Class rdf:about="http://mouse.owl#CELDA_00000364">
        <rdfs:label rdf:datatype="http://www.w3.org/2001/XMLSchema#string">human outer medulla vasa recta descending limb smooth muscle cell</rdfs:label>
        <rdfs:subClassOf>
            <owl:Restriction>
                <owl:onProperty rdf:resource="http://mouse.owl#UNDEFINED_part_of"/>
                <owl:someValuesFrom rdf:resource="http://mouse.owl#CELDA_00000341"/>
            </owl:Restriction>
        </rdfs:subClassOf>
    </owl:Class>


    <!-- http://mouse.owl#CELDA_00000365 -->

    <owl:Class rdf:about="http://mouse.owl#CELDA_00000365">
        <rdfs:label rdf:datatype="http://www.w3.org/2001/XMLSchema#string">kidney granular cell</rdfs:label>
        <rdfs:subClassOf>
            <owl:Restriction>
                <owl:onProperty rdf:resource="http://mouse.owl#UNDEFINED_part_of"/>
                <owl:someValuesFrom rdf:resource="http://mouse.owl#FMA_15624"/>
            </owl:Restriction>
        </rdfs:subClassOf>
    </owl:Class>


    <!-- http://mouse.owl#CELDA_00000366 -->

    <owl:Class rdf:about="http://mouse.owl#CELDA_00000366">
        <rdfs:label rdf:datatype="http://www.w3.org/2001/XMLSchema#string">large number of terminal axons throughout cortical stroma</rdfs:label>
        <rdfs:subClassOf>
            <owl:Restriction>
                <owl:onProperty rdf:resource="http://mouse.owl#UNDEFINED_part_of"/>
                <owl:someValuesFrom rdf:resource="http://mouse.owl#obo/CL_0000133"/>
            </owl:Restriction>
        </rdfs:subClassOf>
    </owl:Class>


    <!-- http://mouse.owl#CELDA_00000367 -->

    <owl:Class rdf:about="http://mouse.owl#CELDA_00000367">
        <rdfs:label rdf:datatype="http://www.w3.org/2001/XMLSchema#string">human kidney neuron</rdfs:label>
        <rdfs:subClassOf>
            <owl:Restriction>
                <owl:onProperty rdf:resource="http://mouse.owl#UNDEFINED_part_of"/>
                <owl:someValuesFrom rdf:resource="http://mouse.owl#CELDA_00000165"/>
            </owl:Restriction>
        </rdfs:subClassOf>
    </owl:Class>


    <!-- http://mouse.owl#CELDA_00000371 -->

    <owl:Class rdf:about="http://mouse.owl#CELDA_00000371">
        <rdfs:label rdf:datatype="http://www.w3.org/2001/XMLSchema#string">rat endothelial cell</rdfs:label>
        <rdfs:subClassOf>
            <owl:Restriction>
                <owl:onProperty rdf:resource="http://mouse.owl#UNDEFINED_part_of"/>
                <owl:someValuesFrom rdf:resource="http://mouse.owl#obo/NCBITaxon_10114"/>
            </owl:Restriction>
        </rdfs:subClassOf>
    </owl:Class>


    <!-- http://mouse.owl#CELDA_00000372 -->

    <owl:Class rdf:about="http://mouse.owl#CELDA_00000372">
        <rdfs:label rdf:datatype="http://www.w3.org/2001/XMLSchema#string">mouse endothelial cell</rdfs:label>
    </owl:Class>


    <!-- http://mouse.owl#CELDA_00000373 -->

    <owl:Class rdf:about="http://mouse.owl#CELDA_00000373">
        <rdfs:label rdf:datatype="http://www.w3.org/2001/XMLSchema#string">human hepatic stellate cell</rdfs:label>
        <rdfs:subClassOf>
            <owl:Restriction>
                <owl:onProperty rdf:resource="http://mouse.owl#UNDEFINED_part_of"/>
                <owl:someValuesFrom rdf:resource="http://mouse.owl#obo/NCBITaxon_9606"/>
            </owl:Restriction>
        </rdfs:subClassOf>
    </owl:Class>


    <!-- http://mouse.owl#CELDA_00000374 -->

    <owl:Class rdf:about="http://mouse.owl#CELDA_00000374">
        <rdfs:label rdf:datatype="http://www.w3.org/2001/XMLSchema#string">mouse hepatic stellate cell</rdfs:label>
        <rdfs:subClassOf>
            <owl:Restriction>
                <owl:onProperty rdf:resource="http://mouse.owl#UNDEFINED_part_of"/>
                <owl:someValuesFrom rdf:resource="http://mouse.owl#CELDA_00016107"/>
            </owl:Restriction>
        </rdfs:subClassOf>
    </owl:Class>


    <!-- http://mouse.owl#CELDA_00000375 -->

    <owl:Class rdf:about="http://mouse.owl#CELDA_00000375">
        <rdfs:label rdf:datatype="http://www.w3.org/2001/XMLSchema#string">mouse hepatic macrophage</rdfs:label>
    </owl:Class>


    <!-- http://mouse.owl#CELDA_00000376 -->

    <owl:Class rdf:about="http://mouse.owl#CELDA_00000376">
        <rdfs:label rdf:datatype="http://www.w3.org/2001/XMLSchema#string">rat hepatic stellate cell</rdfs:label>
        <rdfs:subClassOf>
            <owl:Restriction>
                <owl:onProperty rdf:resource="http://mouse.owl#UNDEFINED_part_of"/>
                <owl:someValuesFrom rdf:resource="http://mouse.owl#obo/NCBITaxon_10114"/>
            </owl:Restriction>
        </rdfs:subClassOf>
    </owl:Class>


    <!-- http://mouse.owl#CELDA_00000377 -->

    <owl:Class rdf:about="http://mouse.owl#CELDA_00000377">
        <rdfs:label rdf:datatype="http://www.w3.org/2001/XMLSchema#string">rat hepatic macrophage</rdfs:label>
        <rdfs:subClassOf>
            <owl:Restriction>
                <owl:onProperty rdf:resource="http://mouse.owl#UNDEFINED_part_of"/>
                <owl:someValuesFrom rdf:resource="http://mouse.owl#obo/NCBITaxon_10114"/>
            </owl:Restriction>
        </rdfs:subClassOf>
    </owl:Class>


    <!-- http://mouse.owl#CELDA_00000378 -->

    <owl:Class rdf:about="http://mouse.owl#CELDA_00000378">
        <rdfs:label rdf:datatype="http://www.w3.org/2001/XMLSchema#string">rat adipocyte</rdfs:label>
        <rdfs:subClassOf>
            <owl:Restriction>
                <owl:onProperty rdf:resource="http://mouse.owl#UNDEFINED_part_of"/>
                <owl:someValuesFrom rdf:resource="http://mouse.owl#obo/NCBITaxon_10114"/>
            </owl:Restriction>
        </rdfs:subClassOf>
    </owl:Class>


    <!-- http://mouse.owl#CELDA_00000385 -->

    <owl:Class rdf:about="http://mouse.owl#CELDA_00000385">
        <rdfs:label rdf:datatype="http://www.w3.org/2001/XMLSchema#string">rat trophectodermal cell</rdfs:label>
        <rdfs:subClassOf>
            <owl:Restriction>
                <owl:onProperty rdf:resource="http://mouse.owl#UNDEFINED_part_of"/>
                <owl:someValuesFrom rdf:resource="http://mouse.owl#obo/NCBITaxon_10114"/>
            </owl:Restriction>
        </rdfs:subClassOf>
    </owl:Class>


    <!-- http://mouse.owl#CELDA_00000386 -->

    <owl:Class rdf:about="http://mouse.owl#CELDA_00000386">
        <rdfs:label rdf:datatype="http://www.w3.org/2001/XMLSchema#string">mouse trophectodermal cell</rdfs:label>
        <rdfs:subClassOf>
            <owl:Restriction>
                <owl:onProperty rdf:resource="http://mouse.owl#UNDEFINED_part_of"/>
                <owl:someValuesFrom rdf:resource="http://mouse.owl#obo/NCBITaxon_10088"/>
            </owl:Restriction>
        </rdfs:subClassOf>
    </owl:Class>


    <!-- http://mouse.owl#CELDA_00000387 -->

    <owl:Class rdf:about="http://mouse.owl#CELDA_00000387">
        <rdfs:label rdf:datatype="http://www.w3.org/2001/XMLSchema#string">human trophectodermal cell</rdfs:label>
        <rdfs:subClassOf>
            <owl:Restriction>
                <owl:onProperty rdf:resource="http://mouse.owl#UNDEFINED_part_of"/>
                <owl:someValuesFrom rdf:resource="http://mouse.owl#obo/NCBITaxon_9606"/>
            </owl:Restriction>
        </rdfs:subClassOf>
    </owl:Class>


    <!-- http://mouse.owl#CELDA_00000388 -->

    <owl:Class rdf:about="http://mouse.owl#CELDA_00000388">
        <rdfs:label rdf:datatype="http://www.w3.org/2001/XMLSchema#string">cardiac mesodermal cell</rdfs:label>
        <rdfs:subClassOf>
            <owl:Restriction>
                <owl:onProperty rdf:resource="http://mouse.owl#UNDEFINED_part_of"/>
                <owl:someValuesFrom rdf:resource="http://mouse.owl#obo/CL_0000222"/>
            </owl:Restriction>
        </rdfs:subClassOf>
    </owl:Class>


    <!-- http://mouse.owl#CELDA_00000389 -->

    <owl:Class rdf:about="http://mouse.owl#CELDA_00000389">
        <rdfs:label rdf:datatype="http://www.w3.org/2001/XMLSchema#string">human cardiac mesodermal cell</rdfs:label>
        <rdfs:subClassOf>
            <owl:Restriction>
                <owl:onProperty rdf:resource="http://mouse.owl#UNDEFINED_part_of"/>
                <owl:someValuesFrom rdf:resource="http://mouse.owl#FMA_72554"/>
            </owl:Restriction>
        </rdfs:subClassOf>
    </owl:Class>


    <!-- http://mouse.owl#CELDA_00000390 -->

    <owl:Class rdf:about="http://mouse.owl#CELDA_00000390">
        <rdfs:label rdf:datatype="http://www.w3.org/2001/XMLSchema#string">human epithelial fate stem cell</rdfs:label>
        <rdfs:subClassOf>
            <owl:Restriction>
                <owl:onProperty rdf:resource="http://mouse.owl#UNDEFINED_part_of"/>
                <owl:someValuesFrom rdf:resource="http://mouse.owl#CELDA_00000390"/>
            </owl:Restriction>
        </rdfs:subClassOf>
    </owl:Class>


    <!-- http://mouse.owl#CELDA_00000391 -->

    <owl:Class rdf:about="http://mouse.owl#CELDA_00000391">
        <rdfs:label rdf:datatype="http://www.w3.org/2001/XMLSchema#string">human endothelial cell of hepatic sinusoid</rdfs:label>
        <rdfs:subClassOf>
            <owl:Restriction>
                <owl:onProperty rdf:resource="http://mouse.owl#UNDEFINED_part_of"/>
                <owl:someValuesFrom rdf:resource="http://mouse.owl#CELDA_00000411"/>
            </owl:Restriction>
        </rdfs:subClassOf>
    </owl:Class>


    <!-- http://mouse.owl#CELDA_00000392 -->

    <owl:Class rdf:about="http://mouse.owl#CELDA_00000392">
        <rdfs:label rdf:datatype="http://www.w3.org/2001/XMLSchema#string">human hemangioblast</rdfs:label>
        <rdfs:subClassOf>
            <owl:Restriction>
                <owl:onProperty rdf:resource="http://mouse.owl#UNDEFINED_part_of"/>
                <owl:someValuesFrom rdf:resource="http://mouse.owl#FMA_72554"/>
            </owl:Restriction>
        </rdfs:subClassOf>
    </owl:Class>


    <!-- http://mouse.owl#CELDA_00000394 -->

    <owl:Class rdf:about="http://mouse.owl#CELDA_00000394">
        <rdfs:label rdf:datatype="http://www.w3.org/2001/XMLSchema#string">human common myeloid progenitor</rdfs:label>
        <rdfs:subClassOf>
            <owl:Restriction>
                <owl:onProperty rdf:resource="http://mouse.owl#UNDEFINED_part_of"/>
                <owl:someValuesFrom rdf:resource="http://mouse.owl#FMA_86475"/>
            </owl:Restriction>
        </rdfs:subClassOf>
    </owl:Class>


    <!-- http://mouse.owl#CELDA_00000399 -->

    <owl:Class rdf:about="http://mouse.owl#CELDA_00000399">
        <rdfs:label rdf:datatype="http://www.w3.org/2001/XMLSchema#string">primitive foregut cell</rdfs:label>
        <rdfs:subClassOf>
            <owl:Restriction>
                <owl:onProperty rdf:resource="http://mouse.owl#UNDEFINED_part_of"/>
                <owl:someValuesFrom rdf:resource="http://mouse.owl#CELDA_00000139"/>
            </owl:Restriction>
        </rdfs:subClassOf>
    </owl:Class>


    <!-- http://mouse.owl#CELDA_00000400 -->

    <owl:Class rdf:about="http://mouse.owl#CELDA_00000400">
        <rdfs:label rdf:datatype="http://www.w3.org/2001/XMLSchema#string">human primitive foregut cell</rdfs:label>
        <rdfs:subClassOf>
            <owl:Restriction>
                <owl:onProperty rdf:resource="http://mouse.owl#UNDEFINED_part_of"/>
                <owl:someValuesFrom rdf:resource="http://mouse.owl#CELDA_00000140"/>
            </owl:Restriction>
        </rdfs:subClassOf>
    </owl:Class>


    <!-- http://mouse.owl#CELDA_00000401 -->

    <owl:Class rdf:about="http://mouse.owl#CELDA_00000401">
        <rdfs:label rdf:datatype="http://www.w3.org/2001/XMLSchema#string">foregut cell</rdfs:label>
        <rdfs:subClassOf>
            <owl:Restriction>
                <owl:onProperty rdf:resource="http://mouse.owl#UNDEFINED_part_of"/>
                <owl:someValuesFrom rdf:resource="http://mouse.owl#CELDA_00000399"/>
            </owl:Restriction>
        </rdfs:subClassOf>
    </owl:Class>


    <!-- http://mouse.owl#CELDA_00000402 -->

    <owl:Class rdf:about="http://mouse.owl#CELDA_00000402">
        <rdfs:label rdf:datatype="http://www.w3.org/2001/XMLSchema#string">human foregut cell</rdfs:label>
        <rdfs:subClassOf>
            <owl:Restriction>
                <owl:onProperty rdf:resource="http://mouse.owl#UNDEFINED_part_of"/>
                <owl:someValuesFrom rdf:resource="http://mouse.owl#CELDA_00000400"/>
            </owl:Restriction>
        </rdfs:subClassOf>
    </owl:Class>


    <!-- http://mouse.owl#CELDA_00000404 -->

    <owl:Class rdf:about="http://mouse.owl#CELDA_00000404">
        <rdfs:label rdf:datatype="http://www.w3.org/2001/XMLSchema#string">human hepatic oval stem cell</rdfs:label>
        <rdfs:subClassOf>
            <owl:Restriction>
                <owl:onProperty rdf:resource="http://mouse.owl#UNDEFINED_part_of"/>
                <owl:someValuesFrom rdf:resource="http://mouse.owl#FMA_14515"/>
            </owl:Restriction>
        </rdfs:subClassOf>
    </owl:Class>


    <!-- http://mouse.owl#CELDA_00000406 -->

    <owl:Class rdf:about="http://mouse.owl#CELDA_00000406">
        <rdfs:label rdf:datatype="http://www.w3.org/2001/XMLSchema#string">fibroblast of adventitia of ureter</rdfs:label>
        <rdfs:subClassOf>
            <owl:Restriction>
                <owl:onProperty rdf:resource="http://mouse.owl#UNDEFINED_part_of"/>
                <owl:someValuesFrom rdf:resource="http://mouse.owl#obo/UBERON_0001252"/>
            </owl:Restriction>
        </rdfs:subClassOf>
    </owl:Class>


    <!-- http://mouse.owl#CELDA_00000407 -->

    <owl:Class rdf:about="http://mouse.owl#CELDA_00000407">
        <rdfs:label rdf:datatype="http://www.w3.org/2001/XMLSchema#string">human fibroblast of adventitia of ureter</rdfs:label>
        <rdfs:subClassOf>
            <owl:Restriction>
                <owl:onProperty rdf:resource="http://mouse.owl#UNDEFINED_part_of"/>
                <owl:someValuesFrom rdf:resource="http://mouse.owl#CELDA_00000180"/>
            </owl:Restriction>
        </rdfs:subClassOf>
    </owl:Class>


    <!-- http://mouse.owl#CELDA_00000410 -->

    <owl:Class rdf:about="http://mouse.owl#CELDA_00000410">
        <rdfs:label rdf:datatype="http://www.w3.org/2001/XMLSchema#string">endothelial cell</rdfs:label>
        <rdfs:subClassOf>
            <owl:Restriction>
                <owl:onProperty rdf:resource="http://mouse.owl#UNDEFINED_part_of"/>
                <owl:someValuesFrom rdf:resource="http://mouse.owl#CELDA_00000388"/>
            </owl:Restriction>
        </rdfs:subClassOf>
    </owl:Class>


    <!-- http://mouse.owl#CELDA_00000411 -->

    <owl:Class rdf:about="http://mouse.owl#CELDA_00000411">
        <rdfs:label rdf:datatype="http://www.w3.org/2001/XMLSchema#string">human endothelial cell</rdfs:label>
        <rdfs:subClassOf>
            <owl:Restriction>
                <owl:onProperty rdf:resource="http://mouse.owl#UNDEFINED_part_of"/>
                <owl:someValuesFrom rdf:resource="http://mouse.owl#CELDA_00000389"/>
            </owl:Restriction>
        </rdfs:subClassOf>
    </owl:Class>


    <!-- http://mouse.owl#CELDA_00000412 -->

    <owl:Class rdf:about="http://mouse.owl#CELDA_00000412">
        <rdfs:label rdf:datatype="http://www.w3.org/2001/XMLSchema#string">fetal precursor of the hepatocyte</rdfs:label>
        <rdfs:subClassOf>
            <owl:Restriction>
                <owl:onProperty rdf:resource="http://mouse.owl#UNDEFINED_part_of"/>
                <owl:someValuesFrom rdf:resource="http://mouse.owl#CELDA_00000401"/>
            </owl:Restriction>
        </rdfs:subClassOf>
    </owl:Class>


    <!-- http://mouse.owl#CELDA_00000413 -->

    <owl:Class rdf:about="http://mouse.owl#CELDA_00000413">
        <rdfs:label rdf:datatype="http://www.w3.org/2001/XMLSchema#string">fetal precursor of the hepatocyte</rdfs:label>
        <rdfs:subClassOf>
            <owl:Restriction>
                <owl:onProperty rdf:resource="http://mouse.owl#UNDEFINED_part_of"/>
                <owl:someValuesFrom rdf:resource="http://mouse.owl#CELDA_00000402"/>
            </owl:Restriction>
        </rdfs:subClassOf>
    </owl:Class>


    <!-- http://mouse.owl#CELDA_00000414 -->

    <owl:Class rdf:about="http://mouse.owl#CELDA_00000414">
        <rdfs:label rdf:datatype="http://www.w3.org/2001/XMLSchema#string">kidney cortex interstitial proto-myofibroblast</rdfs:label>
        <rdfs:subClassOf>
            <owl:Restriction>
                <owl:onProperty rdf:resource="http://mouse.owl#UNDEFINED_part_of"/>
                <owl:someValuesFrom rdf:resource="http://mouse.owl#CELDA_00000314"/>
            </owl:Restriction>
        </rdfs:subClassOf>
    </owl:Class>


    <!-- http://mouse.owl#CELDA_00000415 -->

    <owl:Class rdf:about="http://mouse.owl#CELDA_00000415">
        <rdfs:label rdf:datatype="http://www.w3.org/2001/XMLSchema#string">human kidney cortex interstitial proto-myofibroblast</rdfs:label>
        <rdfs:subClassOf>
            <owl:Restriction>
                <owl:onProperty rdf:resource="http://mouse.owl#UNDEFINED_part_of"/>
                <owl:someValuesFrom rdf:resource="http://mouse.owl#CELDA_00000315"/>
            </owl:Restriction>
        </rdfs:subClassOf>
    </owl:Class>


    <!-- http://mouse.owl#CELDA_00000416 -->

    <owl:Class rdf:about="http://mouse.owl#CELDA_00000416">
        <rdfs:label rdf:datatype="http://www.w3.org/2001/XMLSchema#string">kidney inner medulla interstitial proto-myofibroblast</rdfs:label>
        <rdfs:subClassOf>
            <owl:Restriction>
                <owl:onProperty rdf:resource="http://mouse.owl#UNDEFINED_part_of"/>
                <owl:someValuesFrom rdf:resource="http://mouse.owl#CELDA_00000316"/>
            </owl:Restriction>
        </rdfs:subClassOf>
    </owl:Class>


    <!-- http://mouse.owl#CELDA_00000417 -->

    <owl:Class rdf:about="http://mouse.owl#CELDA_00000417">
        <rdfs:label rdf:datatype="http://www.w3.org/2001/XMLSchema#string">human kidney inner medulla interstitial proto-myofibroblast</rdfs:label>
        <rdfs:subClassOf>
            <owl:Restriction>
                <owl:onProperty rdf:resource="http://mouse.owl#UNDEFINED_part_of"/>
                <owl:someValuesFrom rdf:resource="http://mouse.owl#CELDA_00000317"/>
            </owl:Restriction>
        </rdfs:subClassOf>
    </owl:Class>


    <!-- http://mouse.owl#CELDA_00000418 -->

    <owl:Class rdf:about="http://mouse.owl#CELDA_00000418">
        <rdfs:label rdf:datatype="http://www.w3.org/2001/XMLSchema#string">kidney outer medulla interstitial proto-myofibroblast</rdfs:label>
        <rdfs:subClassOf>
            <owl:Restriction>
                <owl:onProperty rdf:resource="http://mouse.owl#UNDEFINED_part_of"/>
                <owl:someValuesFrom rdf:resource="http://mouse.owl#CELDA_00000318"/>
            </owl:Restriction>
        </rdfs:subClassOf>
    </owl:Class>


    <!-- http://mouse.owl#CELDA_00000419 -->

    <owl:Class rdf:about="http://mouse.owl#CELDA_00000419">
        <rdfs:label rdf:datatype="http://www.w3.org/2001/XMLSchema#string">human kidney outer medulla interstitial proto-myofibroblast</rdfs:label>
        <rdfs:subClassOf>
            <owl:Restriction>
                <owl:onProperty rdf:resource="http://mouse.owl#UNDEFINED_part_of"/>
                <owl:someValuesFrom rdf:resource="http://mouse.owl#CELDA_00000319"/>
            </owl:Restriction>
        </rdfs:subClassOf>
    </owl:Class>


    <!-- http://mouse.owl#CELDA_00000420 -->

    <owl:Class rdf:about="http://mouse.owl#CELDA_00000420">
        <rdfs:label rdf:datatype="http://www.w3.org/2001/XMLSchema#string">human peridermal cell</rdfs:label>
        <rdfs:subClassOf>
            <owl:Restriction>
                <owl:onProperty rdf:resource="http://mouse.owl#UNDEFINED_part_of"/>
                <owl:someValuesFrom rdf:resource="http://mouse.owl#FMA_86667"/>
            </owl:Restriction>
        </rdfs:subClassOf>
    </owl:Class>


    <!-- http://mouse.owl#CELDA_00000421 -->

    <owl:Class rdf:about="http://mouse.owl#CELDA_00000421">
        <rdfs:label rdf:datatype="http://www.w3.org/2001/XMLSchema#string">embryonic epidermal precursor cell</rdfs:label>
        <rdfs:subClassOf>
            <owl:Restriction>
                <owl:onProperty rdf:resource="http://mouse.owl#UNDEFINED_part_of"/>
                <owl:someValuesFrom rdf:resource="http://mouse.owl#obo/CL_0000333"/>
            </owl:Restriction>
        </rdfs:subClassOf>
    </owl:Class>


    <!-- http://mouse.owl#CELDA_00000422 -->

    <owl:Class rdf:about="http://mouse.owl#CELDA_00000422">
        <rdfs:label rdf:datatype="http://www.w3.org/2001/XMLSchema#string">human embryonic epidermal precursor cell</rdfs:label>
        <rdfs:subClassOf>
            <owl:Restriction>
                <owl:onProperty rdf:resource="http://mouse.owl#UNDEFINED_part_of"/>
                <owl:someValuesFrom rdf:resource="http://mouse.owl#FMA_86667"/>
            </owl:Restriction>
        </rdfs:subClassOf>
    </owl:Class>


    <!-- http://mouse.owl#CELDA_00000423 -->

    <owl:Class rdf:about="http://mouse.owl#CELDA_00000423">
        <rdfs:label rdf:datatype="http://www.w3.org/2001/XMLSchema#string">bipotential glial-melanocyte lineage progenitor cell</rdfs:label>
        <rdfs:subClassOf>
            <owl:Restriction>
                <owl:onProperty rdf:resource="http://mouse.owl#UNDEFINED_part_of"/>
                <owl:someValuesFrom rdf:resource="http://mouse.owl#obo/CL_0000333"/>
            </owl:Restriction>
        </rdfs:subClassOf>
    </owl:Class>


    <!-- http://mouse.owl#CELDA_00000424 -->

    <owl:Class rdf:about="http://mouse.owl#CELDA_00000424">
        <rdfs:label rdf:datatype="http://www.w3.org/2001/XMLSchema#string">human bipotential glial-melanocyte lineage progenitor cell</rdfs:label>
        <rdfs:subClassOf>
            <owl:Restriction>
                <owl:onProperty rdf:resource="http://mouse.owl#UNDEFINED_part_of"/>
                <owl:someValuesFrom rdf:resource="http://mouse.owl#FMA_86667"/>
            </owl:Restriction>
        </rdfs:subClassOf>
    </owl:Class>


    <!-- http://mouse.owl#CELDA_00000425 -->

    <owl:Class rdf:about="http://mouse.owl#CELDA_00000425">
        <rdfs:label rdf:datatype="http://www.w3.org/2001/XMLSchema#string">human dermal melanocyte</rdfs:label>
        <rdfs:subClassOf>
            <owl:Restriction>
                <owl:onProperty rdf:resource="http://mouse.owl#UNDEFINED_part_of"/>
                <owl:someValuesFrom rdf:resource="http://mouse.owl#FMA_83377"/>
            </owl:Restriction>
        </rdfs:subClassOf>
    </owl:Class>


    <!-- http://mouse.owl#CELDA_00000426 -->

    <owl:Class rdf:about="http://mouse.owl#CELDA_00000426">
        <rdfs:label rdf:datatype="http://www.w3.org/2001/XMLSchema#string">A modified epidermal cell located in the stratum basale. They are found mostly in areas where sensory perception is acute. Merkel cells are closely associated with an expanded terminal bulb of an afferent myelinated nerve fiber.</rdfs:label>
        <rdfs:subClassOf>
            <owl:Restriction>
                <owl:onProperty rdf:resource="http://mouse.owl#UNDEFINED_part_of"/>
                <owl:someValuesFrom rdf:resource="http://mouse.owl#CELDA_00000422"/>
            </owl:Restriction>
        </rdfs:subClassOf>
    </owl:Class>


    <!-- http://mouse.owl#CELDA_00000427 -->

    <owl:Class rdf:about="http://mouse.owl#CELDA_00000427">
        <rdfs:label rdf:datatype="http://www.w3.org/2001/XMLSchema#string">arrector pili smooth muscle cell</rdfs:label>
        <rdfs:subClassOf>
            <owl:Restriction>
                <owl:onProperty rdf:resource="http://mouse.owl#UNDEFINED_part_of"/>
                <owl:someValuesFrom rdf:resource="http://mouse.owl#obo/CL_0000514"/>
            </owl:Restriction>
        </rdfs:subClassOf>
    </owl:Class>


    <!-- http://mouse.owl#CELDA_00000428 -->

    <owl:Class rdf:about="http://mouse.owl#CELDA_00000428">
        <rdfs:label rdf:datatype="http://www.w3.org/2001/XMLSchema#string">human arrector pili smooth muscle cell</rdfs:label>
        <rdfs:subClassOf>
            <owl:Restriction>
                <owl:onProperty rdf:resource="http://mouse.owl#UNDEFINED_part_of"/>
                <owl:someValuesFrom rdf:resource="http://mouse.owl#CELDA_00000341"/>
            </owl:Restriction>
        </rdfs:subClassOf>
    </owl:Class>


    <!-- http://mouse.owl#CELDA_00000429 -->

    <owl:Class rdf:about="http://mouse.owl#CELDA_00000429">
        <rdfs:label rdf:datatype="http://www.w3.org/2001/XMLSchema#string">human schwann cell precursor cell</rdfs:label>
        <rdfs:subClassOf>
            <owl:Restriction>
                <owl:onProperty rdf:resource="http://mouse.owl#UNDEFINED_part_of"/>
                <owl:someValuesFrom rdf:resource="http://mouse.owl#FMA_86667"/>
            </owl:Restriction>
        </rdfs:subClassOf>
    </owl:Class>


    <!-- http://mouse.owl#CELDA_00000430 -->

    <owl:Class rdf:about="http://mouse.owl#CELDA_00000430">
        <rdfs:label rdf:datatype="http://www.w3.org/2001/XMLSchema#string">human immature Schwann cell</rdfs:label>
        <rdfs:subClassOf>
            <owl:Restriction>
                <owl:onProperty rdf:resource="http://mouse.owl#UNDEFINED_part_of"/>
                <owl:someValuesFrom rdf:resource="http://mouse.owl#CELDA_00000431"/>
            </owl:Restriction>
        </rdfs:subClassOf>
    </owl:Class>


    <!-- http://mouse.owl#CELDA_00000431 -->

    <owl:Class rdf:about="http://mouse.owl#CELDA_00000431">
        <rdfs:label rdf:datatype="http://www.w3.org/2001/XMLSchema#string">can dedifferentiate in immature Schwann cells</rdfs:label>
        <rdfs:subClassOf>
            <owl:Restriction>
                <owl:onProperty rdf:resource="http://mouse.owl#UNDEFINED_part_of"/>
                <owl:someValuesFrom rdf:resource="http://mouse.owl#CELDA_00000430"/>
            </owl:Restriction>
        </rdfs:subClassOf>
    </owl:Class>


    <!-- http://mouse.owl#CELDA_00000432 -->

    <owl:Class rdf:about="http://mouse.owl#CELDA_00000432">
        <rdfs:label rdf:datatype="http://www.w3.org/2001/XMLSchema#string">neurilemmal cell</rdfs:label>
        <rdfs:subClassOf>
            <owl:Restriction>
                <owl:onProperty rdf:resource="http://mouse.owl#UNDEFINED_part_of"/>
                <owl:someValuesFrom rdf:resource="http://mouse.owl#CELDA_00000430"/>
            </owl:Restriction>
        </rdfs:subClassOf>
    </owl:Class>


    <!-- http://mouse.owl#CELDA_00000433 -->

    <owl:Class rdf:about="http://mouse.owl#CELDA_00000433">
        <rdfs:label rdf:datatype="http://www.w3.org/2001/XMLSchema#string">A neuroglial cell of the peripheral nervous system inside the basal lamina of the neuromuscular junction providing chemical and physical support to the synapse.</rdfs:label>
        <rdfs:subClassOf>
            <owl:Restriction>
                <owl:onProperty rdf:resource="http://mouse.owl#UNDEFINED_part_of"/>
                <owl:someValuesFrom rdf:resource="http://mouse.owl#CELDA_00000431"/>
            </owl:Restriction>
        </rdfs:subClassOf>
    </owl:Class>


    <!-- http://mouse.owl#CELDA_00000434 -->

    <owl:Class rdf:about="http://mouse.owl#CELDA_00000434">
        <rdfs:label rdf:datatype="http://www.w3.org/2001/XMLSchema#string">A neuroblast derived from a neural crest cell.</rdfs:label>
        <rdfs:subClassOf>
            <owl:Restriction>
                <owl:onProperty rdf:resource="http://mouse.owl#UNDEFINED_part_of"/>
                <owl:someValuesFrom rdf:resource="http://mouse.owl#FMA_86667"/>
            </owl:Restriction>
        </rdfs:subClassOf>
    </owl:Class>


    <!-- http://mouse.owl#CELDA_00000435 -->

    <owl:Class rdf:about="http://mouse.owl#CELDA_00000435">
        <rdfs:label rdf:datatype="http://www.w3.org/2001/XMLSchema#string">A neuronal receptor that respond to mechanical pressure or distortion in the skin.</rdfs:label>
        <rdfs:subClassOf>
            <owl:Restriction>
                <owl:onProperty rdf:resource="http://mouse.owl#UNDEFINED_part_of"/>
                <owl:someValuesFrom rdf:resource="http://mouse.owl#CELDA_00000434"/>
            </owl:Restriction>
        </rdfs:subClassOf>
    </owl:Class>


    <!-- http://mouse.owl#CELDA_00000436 -->

    <owl:Class rdf:about="http://mouse.owl#CELDA_00000436">
        <rdfs:label rdf:datatype="http://www.w3.org/2001/XMLSchema#string">dermal neuron</rdfs:label>
        <rdfs:subClassOf>
            <owl:Restriction>
                <owl:onProperty rdf:resource="http://mouse.owl#UNDEFINED_part_of"/>
                <owl:someValuesFrom rdf:resource="http://mouse.owl#obo/CL_0002676"/>
            </owl:Restriction>
        </rdfs:subClassOf>
    </owl:Class>


    <!-- http://mouse.owl#CELDA_00000437 -->

    <owl:Class rdf:about="http://mouse.owl#CELDA_00000437">
        <rdfs:label rdf:datatype="http://www.w3.org/2001/XMLSchema#string">human dermal neuron</rdfs:label>
        <rdfs:subClassOf>
            <owl:Restriction>
                <owl:onProperty rdf:resource="http://mouse.owl#UNDEFINED_part_of"/>
                <owl:someValuesFrom rdf:resource="http://mouse.owl#CELDA_00000434"/>
            </owl:Restriction>
        </rdfs:subClassOf>
    </owl:Class>


    <!-- http://mouse.owl#CELDA_00000438 -->

    <owl:Class rdf:about="http://mouse.owl#CELDA_00000438">
        <rdfs:label rdf:datatype="http://www.w3.org/2001/XMLSchema#string">basal cell of follicular epidermis</rdfs:label>
        <rdfs:subClassOf>
            <owl:Restriction>
                <owl:onProperty rdf:resource="http://mouse.owl#UNDEFINED_part_of"/>
                <owl:someValuesFrom rdf:resource="http://mouse.owl#CELDA_00000421"/>
            </owl:Restriction>
        </rdfs:subClassOf>
    </owl:Class>


    <!-- http://mouse.owl#CELDA_00000439 -->

    <owl:Class rdf:about="http://mouse.owl#CELDA_00000439">
        <rdfs:label rdf:datatype="http://www.w3.org/2001/XMLSchema#string">human basal cell of follicular epidermis</rdfs:label>
        <rdfs:subClassOf>
            <owl:Restriction>
                <owl:onProperty rdf:resource="http://mouse.owl#UNDEFINED_part_of"/>
                <owl:someValuesFrom rdf:resource="http://mouse.owl#CELDA_00000422"/>
            </owl:Restriction>
        </rdfs:subClassOf>
    </owl:Class>


    <!-- http://mouse.owl#CELDA_00000440 -->

    <owl:Class rdf:about="http://mouse.owl#CELDA_00000440">
        <rdfs:label rdf:datatype="http://www.w3.org/2001/XMLSchema#string">basal cell of interfollicular epidermis</rdfs:label>
        <rdfs:subClassOf>
            <owl:Restriction>
                <owl:onProperty rdf:resource="http://mouse.owl#UNDEFINED_part_of"/>
                <owl:someValuesFrom rdf:resource="http://mouse.owl#CELDA_00000421"/>
            </owl:Restriction>
        </rdfs:subClassOf>
    </owl:Class>


    <!-- http://mouse.owl#CELDA_00000441 -->

    <owl:Class rdf:about="http://mouse.owl#CELDA_00000441">
        <rdfs:label rdf:datatype="http://www.w3.org/2001/XMLSchema#string">human basal cell of interfollicular epidermis</rdfs:label>
        <rdfs:subClassOf>
            <owl:Restriction>
                <owl:onProperty rdf:resource="http://mouse.owl#UNDEFINED_part_of"/>
                <owl:someValuesFrom rdf:resource="http://mouse.owl#CELDA_00000422"/>
            </owl:Restriction>
        </rdfs:subClassOf>
    </owl:Class>


    <!-- http://mouse.owl#CELDA_00000442 -->

    <owl:Class rdf:about="http://mouse.owl#CELDA_00000442">
        <rdfs:label rdf:datatype="http://www.w3.org/2001/XMLSchema#string">hair follicle placode cell</rdfs:label>
        <rdfs:subClassOf>
            <owl:Restriction>
                <owl:onProperty rdf:resource="http://mouse.owl#UNDEFINED_part_of"/>
                <owl:someValuesFrom rdf:resource="http://mouse.owl#obo/UBERON_0005086"/>
            </owl:Restriction>
        </rdfs:subClassOf>
    </owl:Class>


    <!-- http://mouse.owl#CELDA_00000443 -->

    <owl:Class rdf:about="http://mouse.owl#CELDA_00000443">
        <rdfs:label rdf:datatype="http://www.w3.org/2001/XMLSchema#string">human hair follicle placode cell</rdfs:label>
        <rdfs:subClassOf>
            <owl:Restriction>
                <owl:onProperty rdf:resource="http://mouse.owl#UNDEFINED_part_of"/>
                <owl:someValuesFrom rdf:resource="http://mouse.owl#CELDA_00000422"/>
            </owl:Restriction>
        </rdfs:subClassOf>
    </owl:Class>


    <!-- http://mouse.owl#CELDA_00000444 -->

    <owl:Class rdf:about="http://mouse.owl#CELDA_00000444">
        <rdfs:label rdf:datatype="http://www.w3.org/2001/XMLSchema#string">spinuous cell</rdfs:label>
        <rdfs:subClassOf>
            <owl:Restriction>
                <owl:onProperty rdf:resource="http://mouse.owl#UNDEFINED_part_of"/>
                <owl:someValuesFrom rdf:resource="http://mouse.owl#CELDA_00000440"/>
            </owl:Restriction>
        </rdfs:subClassOf>
    </owl:Class>


    <!-- http://mouse.owl#CELDA_00000445 -->

    <owl:Class rdf:about="http://mouse.owl#CELDA_00000445">
        <rdfs:label rdf:datatype="http://www.w3.org/2001/XMLSchema#string">human spinuous cell</rdfs:label>
        <rdfs:subClassOf>
            <owl:Restriction>
                <owl:onProperty rdf:resource="http://mouse.owl#UNDEFINED_part_of"/>
                <owl:someValuesFrom rdf:resource="http://mouse.owl#CELDA_00000441"/>
            </owl:Restriction>
        </rdfs:subClassOf>
    </owl:Class>


    <!-- http://mouse.owl#CELDA_00000446 -->

    <owl:Class rdf:about="http://mouse.owl#CELDA_00000446">
        <rdfs:label rdf:datatype="http://www.w3.org/2001/XMLSchema#string">bulge cell</rdfs:label>
        <rdfs:subClassOf>
            <owl:Restriction>
                <owl:onProperty rdf:resource="http://mouse.owl#UNDEFINED_part_of"/>
                <owl:someValuesFrom rdf:resource="http://mouse.owl#CELDA_00000438"/>
            </owl:Restriction>
        </rdfs:subClassOf>
    </owl:Class>


    <!-- http://mouse.owl#CELDA_00000447 -->

    <owl:Class rdf:about="http://mouse.owl#CELDA_00000447">
        <rdfs:label rdf:datatype="http://www.w3.org/2001/XMLSchema#string">human bulge cell</rdfs:label>
        <rdfs:subClassOf>
            <owl:Restriction>
                <owl:onProperty rdf:resource="http://mouse.owl#UNDEFINED_part_of"/>
                <owl:someValuesFrom rdf:resource="http://mouse.owl#CELDA_00000439"/>
            </owl:Restriction>
        </rdfs:subClassOf>
    </owl:Class>


    <!-- http://mouse.owl#CELDA_00000448 -->

    <owl:Class rdf:about="http://mouse.owl#CELDA_00000448">
        <rdfs:label rdf:datatype="http://www.w3.org/2001/XMLSchema#string">human hair matrix stem cell</rdfs:label>
        <rdfs:subClassOf>
            <owl:Restriction>
                <owl:onProperty rdf:resource="http://mouse.owl#UNDEFINED_part_of"/>
                <owl:someValuesFrom rdf:resource="http://mouse.owl#CELDA_00000447"/>
            </owl:Restriction>
        </rdfs:subClassOf>
    </owl:Class>


    <!-- http://mouse.owl#CELDA_00000449 -->

    <owl:Class rdf:about="http://mouse.owl#CELDA_00000449">
        <rdfs:label rdf:datatype="http://www.w3.org/2001/XMLSchema#string">human outer root sheath cell</rdfs:label>
        <rdfs:subClassOf>
            <owl:Restriction>
                <owl:onProperty rdf:resource="http://mouse.owl#UNDEFINED_part_of"/>
                <owl:someValuesFrom rdf:resource="http://mouse.owl#CELDA_00000448"/>
            </owl:Restriction>
        </rdfs:subClassOf>
    </owl:Class>


    <!-- http://mouse.owl#CELDA_00000450 -->

    <owl:Class rdf:about="http://mouse.owl#CELDA_00000450">
        <rdfs:label rdf:datatype="http://www.w3.org/2001/XMLSchema#string">human inner root sheath cell</rdfs:label>
        <rdfs:subClassOf>
            <owl:Restriction>
                <owl:onProperty rdf:resource="http://mouse.owl#UNDEFINED_part_of"/>
                <owl:someValuesFrom rdf:resource="http://mouse.owl#CELDA_00000448"/>
            </owl:Restriction>
        </rdfs:subClassOf>
    </owl:Class>


    <!-- http://mouse.owl#CELDA_00000451 -->

    <owl:Class rdf:about="http://mouse.owl#CELDA_00000451">
        <rdfs:label rdf:datatype="http://www.w3.org/2001/XMLSchema#string">hair shaft cuticle cell</rdfs:label>
        <rdfs:subClassOf>
            <owl:Restriction>
                <owl:onProperty rdf:resource="http://mouse.owl#UNDEFINED_part_of"/>
                <owl:someValuesFrom rdf:resource="http://mouse.owl#obo/CL_0000356"/>
            </owl:Restriction>
        </rdfs:subClassOf>
    </owl:Class>


    <!-- http://mouse.owl#CELDA_00000452 -->

    <owl:Class rdf:about="http://mouse.owl#CELDA_00000452">
        <rdfs:label rdf:datatype="http://www.w3.org/2001/XMLSchema#string">human hair shaft cuticle cell</rdfs:label>
        <rdfs:subClassOf>
            <owl:Restriction>
                <owl:onProperty rdf:resource="http://mouse.owl#UNDEFINED_part_of"/>
                <owl:someValuesFrom rdf:resource="http://mouse.owl#FMA_70728"/>
            </owl:Restriction>
        </rdfs:subClassOf>
    </owl:Class>


    <!-- http://mouse.owl#CELDA_00000453 -->

    <owl:Class rdf:about="http://mouse.owl#CELDA_00000453">
        <rdfs:label rdf:datatype="http://www.w3.org/2001/XMLSchema#string">hair cortex cell</rdfs:label>
        <rdfs:subClassOf>
            <owl:Restriction>
                <owl:onProperty rdf:resource="http://mouse.owl#UNDEFINED_part_of"/>
                <owl:someValuesFrom rdf:resource="http://mouse.owl#obo/CL_0000356"/>
            </owl:Restriction>
        </rdfs:subClassOf>
    </owl:Class>


    <!-- http://mouse.owl#CELDA_00000454 -->

    <owl:Class rdf:about="http://mouse.owl#CELDA_00000454">
        <rdfs:label rdf:datatype="http://www.w3.org/2001/XMLSchema#string">human hair cortex cell</rdfs:label>
        <rdfs:subClassOf>
            <owl:Restriction>
                <owl:onProperty rdf:resource="http://mouse.owl#UNDEFINED_part_of"/>
                <owl:someValuesFrom rdf:resource="http://mouse.owl#FMA_70728"/>
            </owl:Restriction>
        </rdfs:subClassOf>
    </owl:Class>


    <!-- http://mouse.owl#CELDA_00000455 -->

    <owl:Class rdf:about="http://mouse.owl#CELDA_00000455">
        <rdfs:label rdf:datatype="http://www.w3.org/2001/XMLSchema#string">hair companion layer cell</rdfs:label>
        <rdfs:subClassOf>
            <owl:Restriction>
                <owl:onProperty rdf:resource="http://mouse.owl#UNDEFINED_part_of"/>
                <owl:someValuesFrom rdf:resource="http://mouse.owl#obo/UBERON_0002074"/>
            </owl:Restriction>
        </rdfs:subClassOf>
    </owl:Class>


    <!-- http://mouse.owl#CELDA_00000456 -->

    <owl:Class rdf:about="http://mouse.owl#CELDA_00000456">
        <rdfs:label rdf:datatype="http://www.w3.org/2001/XMLSchema#string">human hair companion layer cell</rdfs:label>
        <rdfs:subClassOf>
            <owl:Restriction>
                <owl:onProperty rdf:resource="http://mouse.owl#UNDEFINED_part_of"/>
                <owl:someValuesFrom rdf:resource="http://mouse.owl#CELDA_00000448"/>
            </owl:Restriction>
        </rdfs:subClassOf>
    </owl:Class>


    <!-- http://mouse.owl#CELDA_00000457 -->

    <owl:Class rdf:about="http://mouse.owl#CELDA_00000457">
        <rdfs:label rdf:datatype="http://www.w3.org/2001/XMLSchema#string">Huxley’s layer cell</rdfs:label>
        <rdfs:subClassOf>
            <owl:Restriction>
                <owl:onProperty rdf:resource="http://mouse.owl#UNDEFINED_part_of"/>
                <owl:someValuesFrom rdf:resource="http://mouse.owl#obo/CL_0000356"/>
            </owl:Restriction>
        </rdfs:subClassOf>
    </owl:Class>


    <!-- http://mouse.owl#CELDA_00000458 -->

    <owl:Class rdf:about="http://mouse.owl#CELDA_00000458">
        <rdfs:label rdf:datatype="http://www.w3.org/2001/XMLSchema#string">human huxley’s layer cell</rdfs:label>
        <rdfs:subClassOf>
            <owl:Restriction>
                <owl:onProperty rdf:resource="http://mouse.owl#UNDEFINED_part_of"/>
                <owl:someValuesFrom rdf:resource="http://mouse.owl#CELDA_00000448"/>
            </owl:Restriction>
        </rdfs:subClassOf>
    </owl:Class>


    <!-- http://mouse.owl#CELDA_00000459 -->

    <owl:Class rdf:about="http://mouse.owl#CELDA_00000459">
        <rdfs:label rdf:datatype="http://www.w3.org/2001/XMLSchema#string">Henle’s layer cell</rdfs:label>
        <rdfs:subClassOf>
            <owl:Restriction>
                <owl:onProperty rdf:resource="http://mouse.owl#UNDEFINED_part_of"/>
                <owl:someValuesFrom rdf:resource="http://mouse.owl#obo/UBERON_0002074"/>
            </owl:Restriction>
        </rdfs:subClassOf>
    </owl:Class>


    <!-- http://mouse.owl#CELDA_00000460 -->

    <owl:Class rdf:about="http://mouse.owl#CELDA_00000460">
        <rdfs:label rdf:datatype="http://www.w3.org/2001/XMLSchema#string">human henle’s layer cell</rdfs:label>
        <rdfs:subClassOf>
            <owl:Restriction>
                <owl:onProperty rdf:resource="http://mouse.owl#UNDEFINED_part_of"/>
                <owl:someValuesFrom rdf:resource="http://mouse.owl#CELDA_00000448"/>
            </owl:Restriction>
        </rdfs:subClassOf>
    </owl:Class>


    <!-- http://mouse.owl#CELDA_00000461 -->

    <owl:Class rdf:about="http://mouse.owl#CELDA_00000461">
        <rdfs:label rdf:datatype="http://www.w3.org/2001/XMLSchema#string">hair medulla cell</rdfs:label>
        <rdfs:subClassOf>
            <owl:Restriction>
                <owl:onProperty rdf:resource="http://mouse.owl#UNDEFINED_part_of"/>
                <owl:someValuesFrom rdf:resource="http://mouse.owl#obo/CL_0000356"/>
            </owl:Restriction>
        </rdfs:subClassOf>
    </owl:Class>


    <!-- http://mouse.owl#CELDA_00000462 -->

    <owl:Class rdf:about="http://mouse.owl#CELDA_00000462">
        <rdfs:label rdf:datatype="http://www.w3.org/2001/XMLSchema#string">human hair medulla cell</rdfs:label>
        <rdfs:subClassOf>
            <owl:Restriction>
                <owl:onProperty rdf:resource="http://mouse.owl#UNDEFINED_part_of"/>
                <owl:someValuesFrom rdf:resource="http://mouse.owl#CELDA_00000448"/>
            </owl:Restriction>
        </rdfs:subClassOf>
    </owl:Class>


    <!-- http://mouse.owl#CELDA_00000463 -->

    <owl:Class rdf:about="http://mouse.owl#CELDA_00000463">
        <rdfs:label rdf:datatype="http://www.w3.org/2001/XMLSchema#string">sebaceous gland placode cell</rdfs:label>
        <rdfs:subClassOf>
            <owl:Restriction>
                <owl:onProperty rdf:resource="http://mouse.owl#UNDEFINED_part_of"/>
                <owl:someValuesFrom rdf:resource="http://mouse.owl#CELDA_00000438"/>
            </owl:Restriction>
        </rdfs:subClassOf>
    </owl:Class>


    <!-- http://mouse.owl#CELDA_00000464 -->

    <owl:Class rdf:about="http://mouse.owl#CELDA_00000464">
        <rdfs:label rdf:datatype="http://www.w3.org/2001/XMLSchema#string">human sebaceous gland placode cell</rdfs:label>
        <rdfs:subClassOf>
            <owl:Restriction>
                <owl:onProperty rdf:resource="http://mouse.owl#UNDEFINED_part_of"/>
                <owl:someValuesFrom rdf:resource="http://mouse.owl#CELDA_00000439"/>
            </owl:Restriction>
        </rdfs:subClassOf>
    </owl:Class>


    <!-- http://mouse.owl#CELDA_00000465 -->

    <owl:Class rdf:about="http://mouse.owl#CELDA_00000465">
        <rdfs:label rdf:datatype="http://www.w3.org/2001/XMLSchema#string">sebaceous gland precursor cell</rdfs:label>
        <rdfs:subClassOf>
            <owl:Restriction>
                <owl:onProperty rdf:resource="http://mouse.owl#UNDEFINED_part_of"/>
                <owl:someValuesFrom rdf:resource="http://mouse.owl#CELDA_00000463"/>
            </owl:Restriction>
        </rdfs:subClassOf>
    </owl:Class>


    <!-- http://mouse.owl#CELDA_00000466 -->

    <owl:Class rdf:about="http://mouse.owl#CELDA_00000466">
        <rdfs:label rdf:datatype="http://www.w3.org/2001/XMLSchema#string">human sebaceous gland precursor cell</rdfs:label>
        <rdfs:subClassOf>
            <owl:Restriction>
                <owl:onProperty rdf:resource="http://mouse.owl#UNDEFINED_part_of"/>
                <owl:someValuesFrom rdf:resource="http://mouse.owl#CELDA_00000464"/>
            </owl:Restriction>
        </rdfs:subClassOf>
    </owl:Class>


    <!-- http://mouse.owl#CELDA_00000467 -->

    <owl:Class rdf:about="http://mouse.owl#CELDA_00000467">
        <rdfs:label rdf:datatype="http://www.w3.org/2001/XMLSchema#string">sebocyte</rdfs:label>
        <rdfs:subClassOf>
            <owl:Restriction>
                <owl:onProperty rdf:resource="http://mouse.owl#UNDEFINED_part_of"/>
                <owl:someValuesFrom rdf:resource="http://mouse.owl#CELDA_00000466"/>
            </owl:Restriction>
        </rdfs:subClassOf>
    </owl:Class>


    <!-- http://mouse.owl#CELDA_00000468 -->

    <owl:Class rdf:about="http://mouse.owl#CELDA_00000468">
        <rdfs:label rdf:datatype="http://www.w3.org/2001/XMLSchema#string">A myoepithelial cell that is part of the human sweat gland.</rdfs:label>
        <rdfs:subClassOf>
            <owl:Restriction>
                <owl:onProperty rdf:resource="http://mouse.owl#UNDEFINED_part_of"/>
                <owl:someValuesFrom rdf:resource="http://mouse.owl#FMA_67801"/>
            </owl:Restriction>
        </rdfs:subClassOf>
    </owl:Class>


    <!-- http://mouse.owl#CELDA_00000469 -->

    <owl:Class rdf:about="http://mouse.owl#CELDA_00000469">
        <rdfs:label rdf:datatype="http://www.w3.org/2001/XMLSchema#string">trunk paraxial mesoderm cell</rdfs:label>
        <rdfs:subClassOf>
            <owl:Restriction>
                <owl:onProperty rdf:resource="http://mouse.owl#UNDEFINED_part_of"/>
                <owl:someValuesFrom rdf:resource="http://mouse.owl#CELDA_00000170"/>
            </owl:Restriction>
        </rdfs:subClassOf>
    </owl:Class>


    <!-- http://mouse.owl#CELDA_00000470 -->

    <owl:Class rdf:about="http://mouse.owl#CELDA_00000470">
        <rdfs:label rdf:datatype="http://www.w3.org/2001/XMLSchema#string">human trunk paraxial mesoderm cell</rdfs:label>
        <rdfs:subClassOf>
            <owl:Restriction>
                <owl:onProperty rdf:resource="http://mouse.owl#UNDEFINED_part_of"/>
                <owl:someValuesFrom rdf:resource="http://mouse.owl#CELDA_00000171"/>
            </owl:Restriction>
        </rdfs:subClassOf>
    </owl:Class>


    <!-- http://mouse.owl#CELDA_00000471 -->

    <owl:Class rdf:about="http://mouse.owl#CELDA_00000471">
        <rdfs:label rdf:datatype="http://www.w3.org/2001/XMLSchema#string">presumptive segmental plate cell</rdfs:label>
        <rdfs:subClassOf>
            <owl:Restriction>
                <owl:onProperty rdf:resource="http://mouse.owl#UNDEFINED_part_of"/>
                <owl:someValuesFrom rdf:resource="http://mouse.owl#CELDA_00000469"/>
            </owl:Restriction>
        </rdfs:subClassOf>
    </owl:Class>


    <!-- http://mouse.owl#CELDA_00000472 -->

    <owl:Class rdf:about="http://mouse.owl#CELDA_00000472">
        <rdfs:label rdf:datatype="http://www.w3.org/2001/XMLSchema#string">human presumptive segmental plate cell</rdfs:label>
        <rdfs:subClassOf>
            <owl:Restriction>
                <owl:onProperty rdf:resource="http://mouse.owl#UNDEFINED_part_of"/>
                <owl:someValuesFrom rdf:resource="http://mouse.owl#CELDA_00000470"/>
            </owl:Restriction>
        </rdfs:subClassOf>
    </owl:Class>


    <!-- http://mouse.owl#CELDA_00000473 -->

    <owl:Class rdf:about="http://mouse.owl#CELDA_00000473">
        <rdfs:label rdf:datatype="http://www.w3.org/2001/XMLSchema#string">presomitic mesoderm cell</rdfs:label>
        <rdfs:subClassOf>
            <owl:Restriction>
                <owl:onProperty rdf:resource="http://mouse.owl#UNDEFINED_part_of"/>
                <owl:someValuesFrom rdf:resource="http://mouse.owl#obo/UBERON_0003077"/>
            </owl:Restriction>
        </rdfs:subClassOf>
    </owl:Class>


    <!-- http://mouse.owl#CELDA_00000474 -->

    <owl:Class rdf:about="http://mouse.owl#CELDA_00000474">
        <rdfs:label rdf:datatype="http://www.w3.org/2001/XMLSchema#string">human presomitic mesoderm cell</rdfs:label>
        <rdfs:subClassOf>
            <owl:Restriction>
                <owl:onProperty rdf:resource="http://mouse.owl#UNDEFINED_part_of"/>
                <owl:someValuesFrom rdf:resource="http://mouse.owl#CELDA_00000472"/>
            </owl:Restriction>
        </rdfs:subClassOf>
    </owl:Class>


    <!-- http://mouse.owl#CELDA_00000475 -->

    <owl:Class rdf:about="http://mouse.owl#CELDA_00000475">
        <rdfs:label rdf:datatype="http://www.w3.org/2001/XMLSchema#string">somite cell</rdfs:label>
        <rdfs:subClassOf>
            <owl:Restriction>
                <owl:onProperty rdf:resource="http://mouse.owl#UNDEFINED_part_of"/>
                <owl:someValuesFrom rdf:resource="http://mouse.owl#CELDA_00000473"/>
            </owl:Restriction>
        </rdfs:subClassOf>
    </owl:Class>


    <!-- http://mouse.owl#CELDA_00000476 -->

    <owl:Class rdf:about="http://mouse.owl#CELDA_00000476">
        <rdfs:label rdf:datatype="http://www.w3.org/2001/XMLSchema#string">human somite cell</rdfs:label>
        <rdfs:subClassOf>
            <owl:Restriction>
                <owl:onProperty rdf:resource="http://mouse.owl#UNDEFINED_part_of"/>
                <owl:someValuesFrom rdf:resource="http://mouse.owl#CELDA_00000474"/>
            </owl:Restriction>
        </rdfs:subClassOf>
    </owl:Class>


    <!-- http://mouse.owl#CELDA_00000477 -->

    <owl:Class rdf:about="http://mouse.owl#CELDA_00000477">
        <rdfs:label rdf:datatype="http://www.w3.org/2001/XMLSchema#string">dermomyotome cell</rdfs:label>
        <rdfs:subClassOf>
            <owl:Restriction>
                <owl:onProperty rdf:resource="http://mouse.owl#UNDEFINED_part_of"/>
                <owl:someValuesFrom rdf:resource="http://mouse.owl#CELDA_00000475"/>
            </owl:Restriction>
        </rdfs:subClassOf>
    </owl:Class>


    <!-- http://mouse.owl#CELDA_00000478 -->

    <owl:Class rdf:about="http://mouse.owl#CELDA_00000478">
        <rdfs:label rdf:datatype="http://www.w3.org/2001/XMLSchema#string">human dermomyotome cell</rdfs:label>
        <rdfs:subClassOf>
            <owl:Restriction>
                <owl:onProperty rdf:resource="http://mouse.owl#UNDEFINED_part_of"/>
                <owl:someValuesFrom rdf:resource="http://mouse.owl#CELDA_00000476"/>
            </owl:Restriction>
        </rdfs:subClassOf>
    </owl:Class>


    <!-- http://mouse.owl#CELDA_00000479 -->

    <owl:Class rdf:about="http://mouse.owl#CELDA_00000479">
        <rdfs:label rdf:datatype="http://www.w3.org/2001/XMLSchema#string">dermatome cell</rdfs:label>
        <rdfs:subClassOf>
            <owl:Restriction>
                <owl:onProperty rdf:resource="http://mouse.owl#UNDEFINED_part_of"/>
                <owl:someValuesFrom rdf:resource="http://mouse.owl#obo/UBERON_0004016"/>
            </owl:Restriction>
        </rdfs:subClassOf>
    </owl:Class>


    <!-- http://mouse.owl#CELDA_00000480 -->

    <owl:Class rdf:about="http://mouse.owl#CELDA_00000480">
        <rdfs:label rdf:datatype="http://www.w3.org/2001/XMLSchema#string">human dermatome cell</rdfs:label>
        <rdfs:subClassOf>
            <owl:Restriction>
                <owl:onProperty rdf:resource="http://mouse.owl#UNDEFINED_part_of"/>
                <owl:someValuesFrom rdf:resource="http://mouse.owl#CELDA_00000478"/>
            </owl:Restriction>
        </rdfs:subClassOf>
    </owl:Class>


    <!-- http://mouse.owl#CELDA_00000481 -->

    <owl:Class rdf:about="http://mouse.owl#CELDA_00000481">
        <rdfs:label rdf:datatype="http://www.w3.org/2001/XMLSchema#string">dermatome derived mesenchymal stem cell</rdfs:label>
        <rdfs:subClassOf>
            <owl:Restriction>
                <owl:onProperty rdf:resource="http://mouse.owl#UNDEFINED_part_of"/>
                <owl:someValuesFrom rdf:resource="http://mouse.owl#CELDA_00000479"/>
            </owl:Restriction>
        </rdfs:subClassOf>
    </owl:Class>


    <!-- http://mouse.owl#CELDA_00000482 -->

    <owl:Class rdf:about="http://mouse.owl#CELDA_00000482">
        <rdfs:label rdf:datatype="http://www.w3.org/2001/XMLSchema#string">human dermatome derived mesenchymal stem cell</rdfs:label>
        <rdfs:subClassOf>
            <owl:Restriction>
                <owl:onProperty rdf:resource="http://mouse.owl#UNDEFINED_part_of"/>
                <owl:someValuesFrom rdf:resource="http://mouse.owl#CELDA_00000480"/>
            </owl:Restriction>
        </rdfs:subClassOf>
    </owl:Class>


    <!-- http://mouse.owl#CELDA_00000483 -->

    <owl:Class rdf:about="http://mouse.owl#CELDA_00000483">
        <rdfs:label rdf:datatype="http://www.w3.org/2001/XMLSchema#string">non-facial dermis condensed mesenchyme cell</rdfs:label>
        <rdfs:subClassOf>
            <owl:Restriction>
                <owl:onProperty rdf:resource="http://mouse.owl#UNDEFINED_part_of"/>
                <owl:someValuesFrom rdf:resource="http://mouse.owl#obo/UBERON_0001456"/>
            </owl:Restriction>
        </rdfs:subClassOf>
    </owl:Class>


    <!-- http://mouse.owl#CELDA_00000484 -->

    <owl:Class rdf:about="http://mouse.owl#CELDA_00000484">
        <rdfs:label rdf:datatype="http://www.w3.org/2001/XMLSchema#string">human non-facial dermis condensed mesenchyme cell</rdfs:label>
        <rdfs:subClassOf>
            <owl:Restriction>
                <owl:onProperty rdf:resource="http://mouse.owl#UNDEFINED_part_of"/>
                <owl:someValuesFrom rdf:resource="http://mouse.owl#CELDA_00000482"/>
            </owl:Restriction>
        </rdfs:subClassOf>
    </owl:Class>


    <!-- http://mouse.owl#CELDA_00000485 -->

    <owl:Class rdf:about="http://mouse.owl#CELDA_00000485">
        <rdfs:label rdf:datatype="http://www.w3.org/2001/XMLSchema#string">non-facial dermal sheath cell</rdfs:label>
        <rdfs:subClassOf>
            <owl:Restriction>
                <owl:onProperty rdf:resource="http://mouse.owl#UNDEFINED_part_of"/>
                <owl:someValuesFrom rdf:resource="http://mouse.owl#obo/UBERON_0001456"/>
            </owl:Restriction>
        </rdfs:subClassOf>
    </owl:Class>


    <!-- http://mouse.owl#CELDA_00000486 -->

    <owl:Class rdf:about="http://mouse.owl#CELDA_00000486">
        <rdfs:label rdf:datatype="http://www.w3.org/2001/XMLSchema#string">human non-facial dermal sheath cell</rdfs:label>
        <rdfs:subClassOf>
            <owl:Restriction>
                <owl:onProperty rdf:resource="http://mouse.owl#UNDEFINED_part_of"/>
                <owl:someValuesFrom rdf:resource="http://mouse.owl#CELDA_00000484"/>
            </owl:Restriction>
        </rdfs:subClassOf>
    </owl:Class>


    <!-- http://mouse.owl#CELDA_00000487 -->

    <owl:Class rdf:about="http://mouse.owl#CELDA_00000487">
        <rdfs:label rdf:datatype="http://www.w3.org/2001/XMLSchema#string">non-facial dermal papilla cell</rdfs:label>
        <rdfs:subClassOf>
            <owl:Restriction>
                <owl:onProperty rdf:resource="http://mouse.owl#UNDEFINED_part_of"/>
                <owl:someValuesFrom rdf:resource="http://mouse.owl#obo/UBERON_0001456"/>
            </owl:Restriction>
        </rdfs:subClassOf>
    </owl:Class>


    <!-- http://mouse.owl#CELDA_00000488 -->

    <owl:Class rdf:about="http://mouse.owl#CELDA_00000488">
        <rdfs:label rdf:datatype="http://www.w3.org/2001/XMLSchema#string">human non-facial dermal papilla cell</rdfs:label>
        <rdfs:subClassOf>
            <owl:Restriction>
                <owl:onProperty rdf:resource="http://mouse.owl#UNDEFINED_part_of"/>
                <owl:someValuesFrom rdf:resource="http://mouse.owl#CELDA_00000484"/>
            </owl:Restriction>
        </rdfs:subClassOf>
    </owl:Class>


    <!-- http://mouse.owl#CELDA_00000489 -->

    <owl:Class rdf:about="http://mouse.owl#CELDA_00000489">
        <rdfs:label rdf:datatype="http://www.w3.org/2001/XMLSchema#string">fibroblast of papillary layer of non-facial dermis</rdfs:label>
        <rdfs:subClassOf>
            <owl:Restriction>
                <owl:onProperty rdf:resource="http://mouse.owl#UNDEFINED_part_of"/>
                <owl:someValuesFrom rdf:resource="http://mouse.owl#CELDA_00000483"/>
            </owl:Restriction>
        </rdfs:subClassOf>
    </owl:Class>


    <!-- http://mouse.owl#CELDA_00000490 -->

    <owl:Class rdf:about="http://mouse.owl#CELDA_00000490">
        <rdfs:label rdf:datatype="http://www.w3.org/2001/XMLSchema#string">human fibroblast of papillary layer of non-facial dermis</rdfs:label>
        <rdfs:subClassOf>
            <owl:Restriction>
                <owl:onProperty rdf:resource="http://mouse.owl#UNDEFINED_part_of"/>
                <owl:someValuesFrom rdf:resource="http://mouse.owl#CELDA_00000484"/>
            </owl:Restriction>
        </rdfs:subClassOf>
    </owl:Class>


    <!-- http://mouse.owl#CELDA_00000491 -->

    <owl:Class rdf:about="http://mouse.owl#CELDA_00000491">
        <rdfs:label rdf:datatype="http://www.w3.org/2001/XMLSchema#string">fibroblast of reticular layer of non-facial dermis</rdfs:label>
        <rdfs:subClassOf>
            <owl:Restriction>
                <owl:onProperty rdf:resource="http://mouse.owl#UNDEFINED_part_of"/>
                <owl:someValuesFrom rdf:resource="http://mouse.owl#CELDA_00000483"/>
            </owl:Restriction>
        </rdfs:subClassOf>
    </owl:Class>


    <!-- http://mouse.owl#CELDA_00000492 -->

    <owl:Class rdf:about="http://mouse.owl#CELDA_00000492">
        <rdfs:label rdf:datatype="http://www.w3.org/2001/XMLSchema#string">human fibroblast of reticular layer of non-facial dermis</rdfs:label>
        <rdfs:subClassOf>
            <owl:Restriction>
                <owl:onProperty rdf:resource="http://mouse.owl#UNDEFINED_part_of"/>
                <owl:someValuesFrom rdf:resource="http://mouse.owl#CELDA_00000484"/>
            </owl:Restriction>
        </rdfs:subClassOf>
    </owl:Class>


    <!-- http://mouse.owl#CELDA_00000493 -->

    <owl:Class rdf:about="http://mouse.owl#CELDA_00000493">
        <rdfs:label rdf:datatype="http://www.w3.org/2001/XMLSchema#string">fibroblast of non-facial subcutis</rdfs:label>
        <rdfs:subClassOf>
            <owl:Restriction>
                <owl:onProperty rdf:resource="http://mouse.owl#UNDEFINED_part_of"/>
                <owl:someValuesFrom rdf:resource="http://mouse.owl#CELDA_00000483"/>
            </owl:Restriction>
        </rdfs:subClassOf>
    </owl:Class>


    <!-- http://mouse.owl#CELDA_00000494 -->

    <owl:Class rdf:about="http://mouse.owl#CELDA_00000494">
        <rdfs:label rdf:datatype="http://www.w3.org/2001/XMLSchema#string">human fibroblast of non-facial subcutis</rdfs:label>
        <rdfs:subClassOf>
            <owl:Restriction>
                <owl:onProperty rdf:resource="http://mouse.owl#UNDEFINED_part_of"/>
                <owl:someValuesFrom rdf:resource="http://mouse.owl#CELDA_00000484"/>
            </owl:Restriction>
        </rdfs:subClassOf>
    </owl:Class>


    <!-- http://mouse.owl#CELDA_00000495 -->

    <owl:Class rdf:about="http://mouse.owl#CELDA_00000495">
        <rdfs:label rdf:datatype="http://www.w3.org/2001/XMLSchema#string">fibrocyte of papillary layer of non-facial dermis</rdfs:label>
        <rdfs:subClassOf>
            <owl:Restriction>
                <owl:onProperty rdf:resource="http://mouse.owl#UNDEFINED_part_of"/>
                <owl:someValuesFrom rdf:resource="http://mouse.owl#CELDA_00000489"/>
            </owl:Restriction>
        </rdfs:subClassOf>
    </owl:Class>


    <!-- http://mouse.owl#CELDA_00000496 -->

    <owl:Class rdf:about="http://mouse.owl#CELDA_00000496">
        <rdfs:label rdf:datatype="http://www.w3.org/2001/XMLSchema#string">human fibrocyte of papillary layer of non-facial dermis</rdfs:label>
        <rdfs:subClassOf>
            <owl:Restriction>
                <owl:onProperty rdf:resource="http://mouse.owl#UNDEFINED_part_of"/>
                <owl:someValuesFrom rdf:resource="http://mouse.owl#CELDA_00000490"/>
            </owl:Restriction>
        </rdfs:subClassOf>
    </owl:Class>


    <!-- http://mouse.owl#CELDA_00000497 -->

    <owl:Class rdf:about="http://mouse.owl#CELDA_00000497">
        <rdfs:label rdf:datatype="http://www.w3.org/2001/XMLSchema#string">fibrocyte of reticular layer of non-facial dermis</rdfs:label>
        <rdfs:subClassOf>
            <owl:Restriction>
                <owl:onProperty rdf:resource="http://mouse.owl#UNDEFINED_part_of"/>
                <owl:someValuesFrom rdf:resource="http://mouse.owl#CELDA_00000491"/>
            </owl:Restriction>
        </rdfs:subClassOf>
    </owl:Class>


    <!-- http://mouse.owl#CELDA_00000498 -->

    <owl:Class rdf:about="http://mouse.owl#CELDA_00000498">
        <rdfs:label rdf:datatype="http://www.w3.org/2001/XMLSchema#string">human fibrocyte of reticular layer of non-facial dermis</rdfs:label>
        <rdfs:subClassOf>
            <owl:Restriction>
                <owl:onProperty rdf:resource="http://mouse.owl#UNDEFINED_part_of"/>
                <owl:someValuesFrom rdf:resource="http://mouse.owl#CELDA_00000492"/>
            </owl:Restriction>
        </rdfs:subClassOf>
    </owl:Class>


    <!-- http://mouse.owl#CELDA_00000499 -->

    <owl:Class rdf:about="http://mouse.owl#CELDA_00000499">
        <rdfs:label rdf:datatype="http://www.w3.org/2001/XMLSchema#string">fibrocyte of non-facial subcutis</rdfs:label>
        <rdfs:subClassOf>
            <owl:Restriction>
                <owl:onProperty rdf:resource="http://mouse.owl#UNDEFINED_part_of"/>
                <owl:someValuesFrom rdf:resource="http://mouse.owl#CELDA_00000493"/>
            </owl:Restriction>
        </rdfs:subClassOf>
    </owl:Class>


    <!-- http://mouse.owl#CELDA_00000500 -->

    <owl:Class rdf:about="http://mouse.owl#CELDA_00000500">
        <rdfs:label rdf:datatype="http://www.w3.org/2001/XMLSchema#string">human fibrocyte of non-facial subcutis</rdfs:label>
        <rdfs:subClassOf>
            <owl:Restriction>
                <owl:onProperty rdf:resource="http://mouse.owl#UNDEFINED_part_of"/>
                <owl:someValuesFrom rdf:resource="http://mouse.owl#CELDA_00000494"/>
            </owl:Restriction>
        </rdfs:subClassOf>
    </owl:Class>


    <!-- http://mouse.owl#CELDA_00000501 -->

    <owl:Class rdf:about="http://mouse.owl#CELDA_00000501">
        <rdfs:label rdf:datatype="http://www.w3.org/2001/XMLSchema#string">tenocyte of papillary layer of non-facial dermis</rdfs:label>
        <rdfs:subClassOf>
            <owl:Restriction>
                <owl:onProperty rdf:resource="http://mouse.owl#UNDEFINED_part_of"/>
                <owl:someValuesFrom rdf:resource="http://mouse.owl#CELDA_00000489"/>
            </owl:Restriction>
        </rdfs:subClassOf>
    </owl:Class>


    <!-- http://mouse.owl#CELDA_00000502 -->

    <owl:Class rdf:about="http://mouse.owl#CELDA_00000502">
        <rdfs:label rdf:datatype="http://www.w3.org/2001/XMLSchema#string">human tenocyte of papillary layer of non-facial dermis</rdfs:label>
        <rdfs:subClassOf>
            <owl:Restriction>
                <owl:onProperty rdf:resource="http://mouse.owl#UNDEFINED_part_of"/>
                <owl:someValuesFrom rdf:resource="http://mouse.owl#CELDA_00000489"/>
            </owl:Restriction>
        </rdfs:subClassOf>
    </owl:Class>


    <!-- http://mouse.owl#CELDA_00000503 -->

    <owl:Class rdf:about="http://mouse.owl#CELDA_00000503">
        <rdfs:label rdf:datatype="http://www.w3.org/2001/XMLSchema#string">tenocyte of reticular layer of non-facial dermis</rdfs:label>
        <rdfs:subClassOf>
            <owl:Restriction>
                <owl:onProperty rdf:resource="http://mouse.owl#UNDEFINED_part_of"/>
                <owl:someValuesFrom rdf:resource="http://mouse.owl#CELDA_00000491"/>
            </owl:Restriction>
        </rdfs:subClassOf>
    </owl:Class>


    <!-- http://mouse.owl#CELDA_00000504 -->

    <owl:Class rdf:about="http://mouse.owl#CELDA_00000504">
        <rdfs:label rdf:datatype="http://www.w3.org/2001/XMLSchema#string">human tenocyte of reticular layer of non-facial dermis</rdfs:label>
        <rdfs:subClassOf>
            <owl:Restriction>
                <owl:onProperty rdf:resource="http://mouse.owl#UNDEFINED_part_of"/>
                <owl:someValuesFrom rdf:resource="http://mouse.owl#CELDA_00000492"/>
            </owl:Restriction>
        </rdfs:subClassOf>
    </owl:Class>


    <!-- http://mouse.owl#CELDA_00000505 -->

    <owl:Class rdf:about="http://mouse.owl#CELDA_00000505">
        <rdfs:label rdf:datatype="http://www.w3.org/2001/XMLSchema#string">tenocyte of non-facial subcutis</rdfs:label>
        <rdfs:subClassOf>
            <owl:Restriction>
                <owl:onProperty rdf:resource="http://mouse.owl#UNDEFINED_part_of"/>
                <owl:someValuesFrom rdf:resource="http://mouse.owl#CELDA_00000493"/>
            </owl:Restriction>
        </rdfs:subClassOf>
    </owl:Class>


    <!-- http://mouse.owl#CELDA_00000506 -->

    <owl:Class rdf:about="http://mouse.owl#CELDA_00000506">
        <rdfs:label rdf:datatype="http://www.w3.org/2001/XMLSchema#string">human tenocyte of non-facial subcutis</rdfs:label>
        <rdfs:subClassOf>
            <owl:Restriction>
                <owl:onProperty rdf:resource="http://mouse.owl#UNDEFINED_part_of"/>
                <owl:someValuesFrom rdf:resource="http://mouse.owl#CELDA_00000494"/>
            </owl:Restriction>
        </rdfs:subClassOf>
    </owl:Class>


    <!-- http://mouse.owl#CELDA_00000507 -->

    <owl:Class rdf:about="http://mouse.owl#CELDA_00000507">
        <rdfs:label rdf:datatype="http://www.w3.org/2001/XMLSchema#string">non-facial subcutaneous preadipocyte</rdfs:label>
        <rdfs:subClassOf>
            <owl:Restriction>
                <owl:onProperty rdf:resource="http://mouse.owl#UNDEFINED_part_of"/>
                <owl:someValuesFrom rdf:resource="http://mouse.owl#CELDA_00000493"/>
            </owl:Restriction>
        </rdfs:subClassOf>
    </owl:Class>


    <!-- http://mouse.owl#CELDA_00000508 -->

    <owl:Class rdf:about="http://mouse.owl#CELDA_00000508">
        <rdfs:label rdf:datatype="http://www.w3.org/2001/XMLSchema#string">human non-facial subcutaneous preadipocyte</rdfs:label>
        <rdfs:subClassOf>
            <owl:Restriction>
                <owl:onProperty rdf:resource="http://mouse.owl#UNDEFINED_part_of"/>
                <owl:someValuesFrom rdf:resource="http://mouse.owl#CELDA_00000494"/>
            </owl:Restriction>
        </rdfs:subClassOf>
    </owl:Class>


    <!-- http://mouse.owl#CELDA_00000509 -->

    <owl:Class rdf:about="http://mouse.owl#CELDA_00000509">
        <rdfs:label rdf:datatype="http://www.w3.org/2001/XMLSchema#string">non-facial white fat cell</rdfs:label>
        <rdfs:subClassOf>
            <owl:Restriction>
                <owl:onProperty rdf:resource="http://mouse.owl#UNDEFINED_part_of"/>
                <owl:someValuesFrom rdf:resource="http://mouse.owl#CELDA_00000507"/>
            </owl:Restriction>
        </rdfs:subClassOf>
    </owl:Class>


    <!-- http://mouse.owl#CELDA_00000510 -->

    <owl:Class rdf:about="http://mouse.owl#CELDA_00000510">
        <rdfs:label rdf:datatype="http://www.w3.org/2001/XMLSchema#string">human non-facial white fat cell</rdfs:label>
        <rdfs:subClassOf>
            <owl:Restriction>
                <owl:onProperty rdf:resource="http://mouse.owl#UNDEFINED_part_of"/>
                <owl:someValuesFrom rdf:resource="http://mouse.owl#CELDA_00000508"/>
            </owl:Restriction>
        </rdfs:subClassOf>
    </owl:Class>


    <!-- http://mouse.owl#CELDA_00000511 -->

    <owl:Class rdf:about="http://mouse.owl#CELDA_00000511">
        <rdfs:label rdf:datatype="http://www.w3.org/2001/XMLSchema#string">non-facial brown fat cell</rdfs:label>
        <rdfs:subClassOf>
            <owl:Restriction>
                <owl:onProperty rdf:resource="http://mouse.owl#UNDEFINED_part_of"/>
                <owl:someValuesFrom rdf:resource="http://mouse.owl#obo/UBERON_0001456"/>
            </owl:Restriction>
        </rdfs:subClassOf>
    </owl:Class>


    <!-- http://mouse.owl#CELDA_00000512 -->

    <owl:Class rdf:about="http://mouse.owl#CELDA_00000512">
        <rdfs:label rdf:datatype="http://www.w3.org/2001/XMLSchema#string">human non-facial brown fat cell</rdfs:label>
        <rdfs:subClassOf>
            <owl:Restriction>
                <owl:onProperty rdf:resource="http://mouse.owl#UNDEFINED_part_of"/>
                <owl:someValuesFrom rdf:resource="http://mouse.owl#CELDA_00000508"/>
            </owl:Restriction>
        </rdfs:subClassOf>
    </owl:Class>


    <!-- http://mouse.owl#CELDA_00000513 -->

    <owl:Class rdf:about="http://mouse.owl#CELDA_00000513">
        <rdfs:label rdf:datatype="http://www.w3.org/2001/XMLSchema#string">neural crest derived mesenchymal stem cell</rdfs:label>
        <rdfs:subClassOf>
            <owl:Restriction>
                <owl:onProperty rdf:resource="http://mouse.owl#UNDEFINED_part_of"/>
                <owl:someValuesFrom rdf:resource="http://mouse.owl#obo/CL_0000333"/>
            </owl:Restriction>
        </rdfs:subClassOf>
    </owl:Class>


    <!-- http://mouse.owl#CELDA_00000514 -->

    <owl:Class rdf:about="http://mouse.owl#CELDA_00000514">
        <rdfs:label rdf:datatype="http://www.w3.org/2001/XMLSchema#string">human neural crest derived mesenchymal stem cell</rdfs:label>
        <rdfs:subClassOf>
            <owl:Restriction>
                <owl:onProperty rdf:resource="http://mouse.owl#UNDEFINED_part_of"/>
                <owl:someValuesFrom rdf:resource="http://mouse.owl#FMA_86667"/>
            </owl:Restriction>
        </rdfs:subClassOf>
    </owl:Class>


    <!-- http://mouse.owl#CELDA_00000515 -->

    <owl:Class rdf:about="http://mouse.owl#CELDA_00000515">
        <rdfs:label rdf:datatype="http://www.w3.org/2001/XMLSchema#string">facial dermis condensed mesenchyme cell</rdfs:label>
        <rdfs:subClassOf>
            <owl:Restriction>
                <owl:onProperty rdf:resource="http://mouse.owl#UNDEFINED_part_of"/>
                <owl:someValuesFrom rdf:resource="http://mouse.owl#CELDA_00000513"/>
            </owl:Restriction>
        </rdfs:subClassOf>
    </owl:Class>


    <!-- http://mouse.owl#CELDA_00000516 -->

    <owl:Class rdf:about="http://mouse.owl#CELDA_00000516">
        <rdfs:label rdf:datatype="http://www.w3.org/2001/XMLSchema#string">human facial dermis condensed mesenchyme cell</rdfs:label>
        <rdfs:subClassOf>
            <owl:Restriction>
                <owl:onProperty rdf:resource="http://mouse.owl#UNDEFINED_part_of"/>
                <owl:someValuesFrom rdf:resource="http://mouse.owl#CELDA_00000514"/>
            </owl:Restriction>
        </rdfs:subClassOf>
    </owl:Class>


    <!-- http://mouse.owl#CELDA_00000517 -->

    <owl:Class rdf:about="http://mouse.owl#CELDA_00000517">
        <rdfs:label rdf:datatype="http://www.w3.org/2001/XMLSchema#string">facial dermal sheath cell</rdfs:label>
        <rdfs:subClassOf>
            <owl:Restriction>
                <owl:onProperty rdf:resource="http://mouse.owl#UNDEFINED_part_of"/>
                <owl:someValuesFrom rdf:resource="http://mouse.owl#CELDA_00000515"/>
            </owl:Restriction>
        </rdfs:subClassOf>
    </owl:Class>


    <!-- http://mouse.owl#CELDA_00000518 -->

    <owl:Class rdf:about="http://mouse.owl#CELDA_00000518">
        <rdfs:label rdf:datatype="http://www.w3.org/2001/XMLSchema#string">human facial dermal sheath cell</rdfs:label>
        <rdfs:subClassOf>
            <owl:Restriction>
                <owl:onProperty rdf:resource="http://mouse.owl#UNDEFINED_part_of"/>
                <owl:someValuesFrom rdf:resource="http://mouse.owl#CELDA_00000516"/>
            </owl:Restriction>
        </rdfs:subClassOf>
    </owl:Class>


    <!-- http://mouse.owl#CELDA_00000519 -->

    <owl:Class rdf:about="http://mouse.owl#CELDA_00000519">
        <rdfs:label rdf:datatype="http://www.w3.org/2001/XMLSchema#string">facial dermal papilla cell</rdfs:label>
        <rdfs:subClassOf>
            <owl:Restriction>
                <owl:onProperty rdf:resource="http://mouse.owl#UNDEFINED_part_of"/>
                <owl:someValuesFrom rdf:resource="http://mouse.owl#CELDA_00000515"/>
            </owl:Restriction>
        </rdfs:subClassOf>
    </owl:Class>


    <!-- http://mouse.owl#CELDA_00000520 -->

    <owl:Class rdf:about="http://mouse.owl#CELDA_00000520">
        <rdfs:label rdf:datatype="http://www.w3.org/2001/XMLSchema#string">human facial dermal papilla cell</rdfs:label>
        <rdfs:subClassOf>
            <owl:Restriction>
                <owl:onProperty rdf:resource="http://mouse.owl#UNDEFINED_part_of"/>
                <owl:someValuesFrom rdf:resource="http://mouse.owl#CELDA_00000516"/>
            </owl:Restriction>
        </rdfs:subClassOf>
    </owl:Class>


    <!-- http://mouse.owl#CELDA_00000521 -->

    <owl:Class rdf:about="http://mouse.owl#CELDA_00000521">
        <rdfs:label rdf:datatype="http://www.w3.org/2001/XMLSchema#string">fibroblast of papillary layer of facial dermis</rdfs:label>
        <rdfs:subClassOf>
            <owl:Restriction>
                <owl:onProperty rdf:resource="http://mouse.owl#UNDEFINED_part_of"/>
                <owl:someValuesFrom rdf:resource="http://mouse.owl#obo/UBERON_0001992"/>
            </owl:Restriction>
        </rdfs:subClassOf>
    </owl:Class>


    <!-- http://mouse.owl#CELDA_00000522 -->

    <owl:Class rdf:about="http://mouse.owl#CELDA_00000522">
        <rdfs:label rdf:datatype="http://www.w3.org/2001/XMLSchema#string">human fibroblast of papillary layer of facial dermis</rdfs:label>
        <rdfs:subClassOf>
            <owl:Restriction>
                <owl:onProperty rdf:resource="http://mouse.owl#UNDEFINED_part_of"/>
                <owl:someValuesFrom rdf:resource="http://mouse.owl#CELDA_00000516"/>
            </owl:Restriction>
        </rdfs:subClassOf>
    </owl:Class>


    <!-- http://mouse.owl#CELDA_00000523 -->

    <owl:Class rdf:about="http://mouse.owl#CELDA_00000523">
        <rdfs:label rdf:datatype="http://www.w3.org/2001/XMLSchema#string">fibroblast of reticular layer of facial dermis</rdfs:label>
        <rdfs:subClassOf>
            <owl:Restriction>
                <owl:onProperty rdf:resource="http://mouse.owl#UNDEFINED_part_of"/>
                <owl:someValuesFrom rdf:resource="http://mouse.owl#CELDA_00000515"/>
            </owl:Restriction>
        </rdfs:subClassOf>
    </owl:Class>


    <!-- http://mouse.owl#CELDA_00000524 -->

    <owl:Class rdf:about="http://mouse.owl#CELDA_00000524">
        <rdfs:label rdf:datatype="http://www.w3.org/2001/XMLSchema#string">human fibroblast of reticular layer of facial dermis</rdfs:label>
        <rdfs:subClassOf>
            <owl:Restriction>
                <owl:onProperty rdf:resource="http://mouse.owl#UNDEFINED_part_of"/>
                <owl:someValuesFrom rdf:resource="http://mouse.owl#CELDA_00000516"/>
            </owl:Restriction>
        </rdfs:subClassOf>
    </owl:Class>


    <!-- http://mouse.owl#CELDA_00000525 -->

    <owl:Class rdf:about="http://mouse.owl#CELDA_00000525">
        <rdfs:label rdf:datatype="http://www.w3.org/2001/XMLSchema#string">fibroblast of facial subcutis</rdfs:label>
        <rdfs:subClassOf>
            <owl:Restriction>
                <owl:onProperty rdf:resource="http://mouse.owl#UNDEFINED_part_of"/>
                <owl:someValuesFrom rdf:resource="http://mouse.owl#CELDA_00000515"/>
            </owl:Restriction>
        </rdfs:subClassOf>
    </owl:Class>


    <!-- http://mouse.owl#CELDA_00000526 -->

    <owl:Class rdf:about="http://mouse.owl#CELDA_00000526">
        <rdfs:label rdf:datatype="http://www.w3.org/2001/XMLSchema#string">human fibroblast of facial subcutis</rdfs:label>
        <rdfs:subClassOf>
            <owl:Restriction>
                <owl:onProperty rdf:resource="http://mouse.owl#UNDEFINED_part_of"/>
                <owl:someValuesFrom rdf:resource="http://mouse.owl#CELDA_00000516"/>
            </owl:Restriction>
        </rdfs:subClassOf>
    </owl:Class>


    <!-- http://mouse.owl#CELDA_00000527 -->

    <owl:Class rdf:about="http://mouse.owl#CELDA_00000527">
        <rdfs:label rdf:datatype="http://www.w3.org/2001/XMLSchema#string">fibrocyte of papillary layer of facial dermis</rdfs:label>
        <rdfs:subClassOf>
            <owl:Restriction>
                <owl:onProperty rdf:resource="http://mouse.owl#UNDEFINED_part_of"/>
                <owl:someValuesFrom rdf:resource="http://mouse.owl#CELDA_00000521"/>
            </owl:Restriction>
        </rdfs:subClassOf>
    </owl:Class>


    <!-- http://mouse.owl#CELDA_00000528 -->

    <owl:Class rdf:about="http://mouse.owl#CELDA_00000528">
        <rdfs:label rdf:datatype="http://www.w3.org/2001/XMLSchema#string">human fibrocyte of papillary layer of facial dermis</rdfs:label>
        <rdfs:subClassOf>
            <owl:Restriction>
                <owl:onProperty rdf:resource="http://mouse.owl#UNDEFINED_part_of"/>
                <owl:someValuesFrom rdf:resource="http://mouse.owl#CELDA_00000522"/>
            </owl:Restriction>
        </rdfs:subClassOf>
    </owl:Class>


    <!-- http://mouse.owl#CELDA_00000529 -->

    <owl:Class rdf:about="http://mouse.owl#CELDA_00000529">
        <rdfs:label rdf:datatype="http://www.w3.org/2001/XMLSchema#string">fibrocyte of reticular layer of facial dermis</rdfs:label>
        <rdfs:subClassOf>
            <owl:Restriction>
                <owl:onProperty rdf:resource="http://mouse.owl#UNDEFINED_part_of"/>
                <owl:someValuesFrom rdf:resource="http://mouse.owl#CELDA_00000524"/>
            </owl:Restriction>
        </rdfs:subClassOf>
    </owl:Class>


    <!-- http://mouse.owl#CELDA_00000530 -->

    <owl:Class rdf:about="http://mouse.owl#CELDA_00000530">
        <rdfs:label rdf:datatype="http://www.w3.org/2001/XMLSchema#string">human fibrocyte of reticular layer of facial dermis</rdfs:label>
        <rdfs:subClassOf>
            <owl:Restriction>
                <owl:onProperty rdf:resource="http://mouse.owl#UNDEFINED_part_of"/>
                <owl:someValuesFrom rdf:resource="http://mouse.owl#CELDA_00000524"/>
            </owl:Restriction>
        </rdfs:subClassOf>
    </owl:Class>


    <!-- http://mouse.owl#CELDA_00000531 -->

    <owl:Class rdf:about="http://mouse.owl#CELDA_00000531">
        <rdfs:label rdf:datatype="http://www.w3.org/2001/XMLSchema#string">fibrocyte of facial subcutis</rdfs:label>
        <rdfs:subClassOf>
            <owl:Restriction>
                <owl:onProperty rdf:resource="http://mouse.owl#UNDEFINED_part_of"/>
                <owl:someValuesFrom rdf:resource="http://mouse.owl#CELDA_00000525"/>
            </owl:Restriction>
        </rdfs:subClassOf>
    </owl:Class>


    <!-- http://mouse.owl#CELDA_00000532 -->

    <owl:Class rdf:about="http://mouse.owl#CELDA_00000532">
        <rdfs:label rdf:datatype="http://www.w3.org/2001/XMLSchema#string">human fibrocyte of facial subcutis</rdfs:label>
        <rdfs:subClassOf>
            <owl:Restriction>
                <owl:onProperty rdf:resource="http://mouse.owl#UNDEFINED_part_of"/>
                <owl:someValuesFrom rdf:resource="http://mouse.owl#CELDA_00000526"/>
            </owl:Restriction>
        </rdfs:subClassOf>
    </owl:Class>


    <!-- http://mouse.owl#CELDA_00000533 -->

    <owl:Class rdf:about="http://mouse.owl#CELDA_00000533">
        <rdfs:label rdf:datatype="http://www.w3.org/2001/XMLSchema#string">tenocyte of papillary layer of facial dermis</rdfs:label>
        <rdfs:subClassOf>
            <owl:Restriction>
                <owl:onProperty rdf:resource="http://mouse.owl#UNDEFINED_part_of"/>
                <owl:someValuesFrom rdf:resource="http://mouse.owl#CELDA_00000521"/>
            </owl:Restriction>
        </rdfs:subClassOf>
    </owl:Class>


    <!-- http://mouse.owl#CELDA_00000534 -->

    <owl:Class rdf:about="http://mouse.owl#CELDA_00000534">
        <rdfs:label rdf:datatype="http://www.w3.org/2001/XMLSchema#string">human tenocyte of papillary layer of facial dermis</rdfs:label>
        <rdfs:subClassOf>
            <owl:Restriction>
                <owl:onProperty rdf:resource="http://mouse.owl#UNDEFINED_part_of"/>
                <owl:someValuesFrom rdf:resource="http://mouse.owl#CELDA_00000522"/>
            </owl:Restriction>
        </rdfs:subClassOf>
    </owl:Class>


    <!-- http://mouse.owl#CELDA_00000535 -->

    <owl:Class rdf:about="http://mouse.owl#CELDA_00000535">
        <rdfs:label rdf:datatype="http://www.w3.org/2001/XMLSchema#string">tenocyte of reticular layer of facial dermis</rdfs:label>
        <rdfs:subClassOf>
            <owl:Restriction>
                <owl:onProperty rdf:resource="http://mouse.owl#UNDEFINED_part_of"/>
                <owl:someValuesFrom rdf:resource="http://mouse.owl#CELDA_00000523"/>
            </owl:Restriction>
        </rdfs:subClassOf>
    </owl:Class>


    <!-- http://mouse.owl#CELDA_00000536 -->

    <owl:Class rdf:about="http://mouse.owl#CELDA_00000536">
        <rdfs:label rdf:datatype="http://www.w3.org/2001/XMLSchema#string">human tenocyte of reticular layer of facial dermis</rdfs:label>
        <rdfs:subClassOf>
            <owl:Restriction>
                <owl:onProperty rdf:resource="http://mouse.owl#UNDEFINED_part_of"/>
                <owl:someValuesFrom rdf:resource="http://mouse.owl#CELDA_00000524"/>
            </owl:Restriction>
        </rdfs:subClassOf>
    </owl:Class>


    <!-- http://mouse.owl#CELDA_00000537 -->

    <owl:Class rdf:about="http://mouse.owl#CELDA_00000537">
        <rdfs:label rdf:datatype="http://www.w3.org/2001/XMLSchema#string">tenocyte of facial subcutis</rdfs:label>
        <rdfs:subClassOf>
            <owl:Restriction>
                <owl:onProperty rdf:resource="http://mouse.owl#UNDEFINED_part_of"/>
                <owl:someValuesFrom rdf:resource="http://mouse.owl#CELDA_00000525"/>
            </owl:Restriction>
        </rdfs:subClassOf>
    </owl:Class>


    <!-- http://mouse.owl#CELDA_00000538 -->

    <owl:Class rdf:about="http://mouse.owl#CELDA_00000538">
        <rdfs:label rdf:datatype="http://www.w3.org/2001/XMLSchema#string">human tenocyte of facial subcutis</rdfs:label>
        <rdfs:subClassOf>
            <owl:Restriction>
                <owl:onProperty rdf:resource="http://mouse.owl#UNDEFINED_part_of"/>
                <owl:someValuesFrom rdf:resource="http://mouse.owl#CELDA_00000526"/>
            </owl:Restriction>
        </rdfs:subClassOf>
    </owl:Class>


    <!-- http://mouse.owl#CELDA_00000539 -->

    <owl:Class rdf:about="http://mouse.owl#CELDA_00000539">
        <rdfs:label rdf:datatype="http://www.w3.org/2001/XMLSchema#string">facial subcutaneous preadipocyte</rdfs:label>
        <rdfs:subClassOf>
            <owl:Restriction>
                <owl:onProperty rdf:resource="http://mouse.owl#UNDEFINED_part_of"/>
                <owl:someValuesFrom rdf:resource="http://mouse.owl#CELDA_00000525"/>
            </owl:Restriction>
        </rdfs:subClassOf>
    </owl:Class>


    <!-- http://mouse.owl#CELDA_00000540 -->

    <owl:Class rdf:about="http://mouse.owl#CELDA_00000540">
        <rdfs:label rdf:datatype="http://www.w3.org/2001/XMLSchema#string">human facial subcutaneous preadipocyte</rdfs:label>
        <rdfs:subClassOf>
            <owl:Restriction>
                <owl:onProperty rdf:resource="http://mouse.owl#UNDEFINED_part_of"/>
                <owl:someValuesFrom rdf:resource="http://mouse.owl#CELDA_00000526"/>
            </owl:Restriction>
        </rdfs:subClassOf>
    </owl:Class>


    <!-- http://mouse.owl#CELDA_00000541 -->

    <owl:Class rdf:about="http://mouse.owl#CELDA_00000541">
        <rdfs:label rdf:datatype="http://www.w3.org/2001/XMLSchema#string">facial white fat cell</rdfs:label>
        <rdfs:subClassOf>
            <owl:Restriction>
                <owl:onProperty rdf:resource="http://mouse.owl#UNDEFINED_part_of"/>
                <owl:someValuesFrom rdf:resource="http://mouse.owl#CELDA_00000539"/>
            </owl:Restriction>
        </rdfs:subClassOf>
    </owl:Class>


    <!-- http://mouse.owl#CELDA_00000542 -->

    <owl:Class rdf:about="http://mouse.owl#CELDA_00000542">
        <rdfs:label rdf:datatype="http://www.w3.org/2001/XMLSchema#string">human facial white fat cell</rdfs:label>
        <rdfs:subClassOf>
            <owl:Restriction>
                <owl:onProperty rdf:resource="http://mouse.owl#UNDEFINED_part_of"/>
                <owl:someValuesFrom rdf:resource="http://mouse.owl#CELDA_00000540"/>
            </owl:Restriction>
        </rdfs:subClassOf>
    </owl:Class>


    <!-- http://mouse.owl#CELDA_00000543 -->

    <owl:Class rdf:about="http://mouse.owl#CELDA_00000543">
        <rdfs:label rdf:datatype="http://www.w3.org/2001/XMLSchema#string">facial brown fat cell</rdfs:label>
        <rdfs:subClassOf>
            <owl:Restriction>
                <owl:onProperty rdf:resource="http://mouse.owl#UNDEFINED_part_of"/>
                <owl:someValuesFrom rdf:resource="http://mouse.owl#CELDA_00000539"/>
            </owl:Restriction>
        </rdfs:subClassOf>
    </owl:Class>


    <!-- http://mouse.owl#CELDA_00000544 -->

    <owl:Class rdf:about="http://mouse.owl#CELDA_00000544">
        <rdfs:label rdf:datatype="http://www.w3.org/2001/XMLSchema#string">human facial brown fat cell</rdfs:label>
        <rdfs:subClassOf>
            <owl:Restriction>
                <owl:onProperty rdf:resource="http://mouse.owl#UNDEFINED_part_of"/>
                <owl:someValuesFrom rdf:resource="http://mouse.owl#CELDA_00000540"/>
            </owl:Restriction>
        </rdfs:subClassOf>
    </owl:Class>


    <!-- http://mouse.owl#CELDA_00000545 -->

    <owl:Class rdf:about="http://mouse.owl#CELDA_00000545">
        <rdfs:label rdf:datatype="http://www.w3.org/2001/XMLSchema#string">Langerhans precursor cell</rdfs:label>
        <rdfs:subClassOf>
            <owl:Restriction>
                <owl:onProperty rdf:resource="http://mouse.owl#UNDEFINED_part_of"/>
                <owl:someValuesFrom rdf:resource="http://mouse.owl#obo/CL_0000576"/>
            </owl:Restriction>
        </rdfs:subClassOf>
    </owl:Class>


    <!-- http://mouse.owl#CELDA_00000546 -->

    <owl:Class rdf:about="http://mouse.owl#CELDA_00000546">
        <rdfs:label rdf:datatype="http://www.w3.org/2001/XMLSchema#string">human langerhans precursor cell</rdfs:label>
    </owl:Class>


    <!-- http://mouse.owl#CELDA_00000547 -->

    <owl:Class rdf:about="http://mouse.owl#CELDA_00000547">
        <rdfs:label rdf:datatype="http://www.w3.org/2001/XMLSchema#string">human immature CD1a-positive Langerhans cell</rdfs:label>
        <rdfs:subClassOf>
            <owl:Restriction>
                <owl:onProperty rdf:resource="http://mouse.owl#UNDEFINED_part_of"/>
                <owl:someValuesFrom rdf:resource="http://mouse.owl#CELDA_00000546"/>
            </owl:Restriction>
        </rdfs:subClassOf>
    </owl:Class>


    <!-- http://mouse.owl#CELDA_00000548 -->

    <owl:Class rdf:about="http://mouse.owl#CELDA_00000548">
        <rdfs:label rdf:datatype="http://www.w3.org/2001/XMLSchema#string">human immature CD8_alpha-low Langerhans cell</rdfs:label>
        <rdfs:subClassOf>
            <owl:Restriction>
                <owl:onProperty rdf:resource="http://mouse.owl#UNDEFINED_part_of"/>
                <owl:someValuesFrom rdf:resource="http://mouse.owl#CELDA_00000546"/>
            </owl:Restriction>
        </rdfs:subClassOf>
    </owl:Class>


    <!-- http://mouse.owl#CELDA_00000549 -->

    <owl:Class rdf:about="http://mouse.owl#CELDA_00000549">
        <rdfs:label rdf:datatype="http://www.w3.org/2001/XMLSchema#string">human mature CD1a-positive Langerhans cell</rdfs:label>
        <rdfs:subClassOf>
            <owl:Restriction>
                <owl:onProperty rdf:resource="http://mouse.owl#UNDEFINED_part_of"/>
                <owl:someValuesFrom rdf:resource="http://mouse.owl#CELDA_00000547"/>
            </owl:Restriction>
        </rdfs:subClassOf>
    </owl:Class>


    <!-- http://mouse.owl#CELDA_00000550 -->

    <owl:Class rdf:about="http://mouse.owl#CELDA_00000550">
        <rdfs:label rdf:datatype="http://www.w3.org/2001/XMLSchema#string">human mature CD8_alpha-low Langerhans cell</rdfs:label>
        <rdfs:subClassOf>
            <owl:Restriction>
                <owl:onProperty rdf:resource="http://mouse.owl#UNDEFINED_part_of"/>
                <owl:someValuesFrom rdf:resource="http://mouse.owl#CELDA_00000548"/>
            </owl:Restriction>
        </rdfs:subClassOf>
    </owl:Class>


    <!-- http://mouse.owl#CELDA_00000551 -->

    <owl:Class rdf:about="http://mouse.owl#CELDA_00000551">
        <rdfs:label rdf:datatype="http://www.w3.org/2001/XMLSchema#string">Induced pluripotent stem cells,[1] commonly abbreviated as iPS cells or iPSCs are a type of pluripotent stem cell artificially derived from a non-pluripotent cell - typically an adult somatic cell - by inducing a &quot;forced&quot; expression of specific genes.</rdfs:label>
        <rdfs:subClassOf>
            <owl:Restriction>
                <owl:onProperty rdf:resource="http://mouse.owl#UNDEFINED_part_of"/>
                <owl:someValuesFrom rdf:resource="http://mouse.owl#obo/CL_0002371"/>
            </owl:Restriction>
        </rdfs:subClassOf>
    </owl:Class>


    <!-- http://mouse.owl#CELDA_00000552 -->

    <owl:Class rdf:about="http://mouse.owl#CELDA_00000552">
        <rdfs:label rdf:datatype="http://www.w3.org/2001/XMLSchema#string">human embryonic stem cell line</rdfs:label>
        <rdfs:subClassOf>
            <owl:Restriction>
                <owl:onProperty rdf:resource="http://mouse.owl#UNDEFINED_part_of"/>
                <owl:someValuesFrom rdf:resource="http://mouse.owl#FMA_82841"/>
            </owl:Restriction>
        </rdfs:subClassOf>
    </owl:Class>


    <!-- http://mouse.owl#CELDA_00000553 -->

    <owl:Class rdf:about="http://mouse.owl#CELDA_00000553">
        <rdfs:label rdf:datatype="http://www.w3.org/2001/XMLSchema#string">human liver cell line</rdfs:label>
    </owl:Class>


    <!-- http://mouse.owl#CELDA_00000554 -->

    <owl:Class rdf:about="http://mouse.owl#CELDA_00000554">
        <rdfs:label rdf:datatype="http://www.w3.org/2001/XMLSchema#string">human embryonal carcinoma cell lines</rdfs:label>
    </owl:Class>


    <!-- http://mouse.owl#CELDA_00000555 -->

    <owl:Class rdf:about="http://mouse.owl#CELDA_00000555">
        <rdfs:label rdf:datatype="http://www.w3.org/2001/XMLSchema#string">SA002.5</rdfs:label>
    </owl:Class>


    <!-- http://mouse.owl#CELDA_00000556 -->

    <owl:Class rdf:about="http://mouse.owl#CELDA_00000556">
        <rdfs:label rdf:datatype="http://www.w3.org/2001/XMLSchema#string">FC018</rdfs:label>
    </owl:Class>


    <!-- http://mouse.owl#CELDA_00000557 -->

    <owl:Class rdf:about="http://mouse.owl#CELDA_00000557">
        <rdfs:label rdf:datatype="http://www.w3.org/2001/XMLSchema#string">AS034</rdfs:label>
    </owl:Class>


    <!-- http://mouse.owl#CELDA_00000558 -->

    <owl:Class rdf:about="http://mouse.owl#CELDA_00000558">
        <rdfs:label rdf:datatype="http://www.w3.org/2001/XMLSchema#string">AS034.1</rdfs:label>
    </owl:Class>


    <!-- http://mouse.owl#CELDA_00000559 -->

    <owl:Class rdf:about="http://mouse.owl#CELDA_00000559">
        <rdfs:label rdf:datatype="http://www.w3.org/2001/XMLSchema#string">AS034.2</rdfs:label>
    </owl:Class>


    <!-- http://mouse.owl#CELDA_00000560 -->

    <owl:Class rdf:about="http://mouse.owl#CELDA_00000560">
        <rdfs:label rdf:datatype="http://www.w3.org/2001/XMLSchema#string">AS034.1.1</rdfs:label>
    </owl:Class>


    <!-- http://mouse.owl#CELDA_00000561 -->

    <owl:Class rdf:about="http://mouse.owl#CELDA_00000561">
        <rdfs:label rdf:datatype="http://www.w3.org/2001/XMLSchema#string">AS038</rdfs:label>
    </owl:Class>


    <!-- http://mouse.owl#CELDA_00000562 -->

    <owl:Class rdf:about="http://mouse.owl#CELDA_00000562">
        <rdfs:label rdf:datatype="http://www.w3.org/2001/XMLSchema#string">SA046</rdfs:label>
    </owl:Class>


    <!-- http://mouse.owl#CELDA_00000563 -->

    <owl:Class rdf:about="http://mouse.owl#CELDA_00000563">
        <rdfs:label rdf:datatype="http://www.w3.org/2001/XMLSchema#string">AS079</rdfs:label>
    </owl:Class>


    <!-- http://mouse.owl#CELDA_00000564 -->

    <owl:Class rdf:about="http://mouse.owl#CELDA_00000564">
        <rdfs:label rdf:datatype="http://www.w3.org/2001/XMLSchema#string">SA085</rdfs:label>
    </owl:Class>


    <!-- http://mouse.owl#CELDA_00000565 -->

    <owl:Class rdf:about="http://mouse.owl#CELDA_00000565">
        <rdfs:label rdf:datatype="http://www.w3.org/2001/XMLSchema#string">SA094</rdfs:label>
    </owl:Class>


    <!-- http://mouse.owl#CELDA_00000566 -->

    <owl:Class rdf:about="http://mouse.owl#CELDA_00000566">
        <rdfs:label rdf:datatype="http://www.w3.org/2001/XMLSchema#string">SA111</rdfs:label>
    </owl:Class>


    <!-- http://mouse.owl#CELDA_00000567 -->

    <owl:Class rdf:about="http://mouse.owl#CELDA_00000567">
        <rdfs:label rdf:datatype="http://www.w3.org/2001/XMLSchema#string">SA121</rdfs:label>
    </owl:Class>


    <!-- http://mouse.owl#CELDA_00000568 -->

    <owl:Class rdf:about="http://mouse.owl#CELDA_00000568">
        <rdfs:label rdf:datatype="http://www.w3.org/2001/XMLSchema#string">SA142</rdfs:label>
    </owl:Class>


    <!-- http://mouse.owl#CELDA_00000569 -->

    <owl:Class rdf:about="http://mouse.owl#CELDA_00000569">
        <rdfs:label rdf:datatype="http://www.w3.org/2001/XMLSchema#string">SA167</rdfs:label>
    </owl:Class>


    <!-- http://mouse.owl#CELDA_00000570 -->

    <owl:Class rdf:about="http://mouse.owl#CELDA_00000570">
        <rdfs:label rdf:datatype="http://www.w3.org/2001/XMLSchema#string">SA181</rdfs:label>
    </owl:Class>


    <!-- http://mouse.owl#CELDA_00000571 -->

    <owl:Class rdf:about="http://mouse.owl#CELDA_00000571">
        <rdfs:label rdf:datatype="http://www.w3.org/2001/XMLSchema#string">SA191</rdfs:label>
    </owl:Class>


    <!-- http://mouse.owl#CELDA_00000572 -->

    <owl:Class rdf:about="http://mouse.owl#CELDA_00000572">
        <rdfs:label rdf:datatype="http://www.w3.org/2001/XMLSchema#string">SA196</rdfs:label>
    </owl:Class>


    <!-- http://mouse.owl#CELDA_00000573 -->

    <owl:Class rdf:about="http://mouse.owl#CELDA_00000573">
        <rdfs:label rdf:datatype="http://www.w3.org/2001/XMLSchema#string">SA202</rdfs:label>
    </owl:Class>


    <!-- http://mouse.owl#CELDA_00000574 -->

    <owl:Class rdf:about="http://mouse.owl#CELDA_00000574">
        <rdfs:label rdf:datatype="http://www.w3.org/2001/XMLSchema#string">SA203</rdfs:label>
    </owl:Class>


    <!-- http://mouse.owl#CELDA_00000575 -->

    <owl:Class rdf:about="http://mouse.owl#CELDA_00000575">
        <rdfs:label rdf:datatype="http://www.w3.org/2001/XMLSchema#string">SA211</rdfs:label>
    </owl:Class>


    <!-- http://mouse.owl#CELDA_00000576 -->

    <owl:Class rdf:about="http://mouse.owl#CELDA_00000576">
        <rdfs:label rdf:datatype="http://www.w3.org/2001/XMLSchema#string">SA218</rdfs:label>
    </owl:Class>


    <!-- http://mouse.owl#CELDA_00000577 -->

    <owl:Class rdf:about="http://mouse.owl#CELDA_00000577">
        <rdfs:label rdf:datatype="http://www.w3.org/2001/XMLSchema#string">SA240</rdfs:label>
    </owl:Class>


    <!-- http://mouse.owl#CELDA_00000578 -->

    <owl:Class rdf:about="http://mouse.owl#CELDA_00000578">
        <rdfs:label rdf:datatype="http://www.w3.org/2001/XMLSchema#string">SA348</rdfs:label>
    </owl:Class>


    <!-- http://mouse.owl#CELDA_00000579 -->

    <owl:Class rdf:about="http://mouse.owl#CELDA_00000579">
        <rdfs:label rdf:datatype="http://www.w3.org/2001/XMLSchema#string">SA279</rdfs:label>
    </owl:Class>


    <!-- http://mouse.owl#CELDA_00000580 -->

    <owl:Class rdf:about="http://mouse.owl#CELDA_00000580">
        <rdfs:label rdf:datatype="http://www.w3.org/2001/XMLSchema#string">SA352</rdfs:label>
    </owl:Class>


    <!-- http://mouse.owl#CELDA_00000581 -->

    <owl:Class rdf:about="http://mouse.owl#CELDA_00000581">
        <rdfs:label rdf:datatype="http://www.w3.org/2001/XMLSchema#string">SA399</rdfs:label>
    </owl:Class>


    <!-- http://mouse.owl#CELDA_00000582 -->

    <owl:Class rdf:about="http://mouse.owl#CELDA_00000582">
        <rdfs:label rdf:datatype="http://www.w3.org/2001/XMLSchema#string">SA461</rdfs:label>
    </owl:Class>


    <!-- http://mouse.owl#CELDA_00000583 -->

    <owl:Class rdf:about="http://mouse.owl#CELDA_00000583">
        <rdfs:label rdf:datatype="http://www.w3.org/2001/XMLSchema#string">SA502</rdfs:label>
    </owl:Class>


    <!-- http://mouse.owl#CELDA_00000584 -->

    <owl:Class rdf:about="http://mouse.owl#CELDA_00000584">
        <rdfs:label rdf:datatype="http://www.w3.org/2001/XMLSchema#string">SA506</rdfs:label>
    </owl:Class>


    <!-- http://mouse.owl#CELDA_00000585 -->

    <owl:Class rdf:about="http://mouse.owl#CELDA_00000585">
        <rdfs:label rdf:datatype="http://www.w3.org/2001/XMLSchema#string">SA521</rdfs:label>
    </owl:Class>


    <!-- http://mouse.owl#CELDA_00000586 -->

    <owl:Class rdf:about="http://mouse.owl#CELDA_00000586">
        <rdfs:label rdf:datatype="http://www.w3.org/2001/XMLSchema#string">SA540</rdfs:label>
    </owl:Class>


    <!-- http://mouse.owl#CELDA_00000587 -->

    <owl:Class rdf:about="http://mouse.owl#CELDA_00000587">
        <rdfs:label rdf:datatype="http://www.w3.org/2001/XMLSchema#string">SA611</rdfs:label>
    </owl:Class>


    <!-- http://mouse.owl#CELDA_00000588 -->

    <owl:Class rdf:about="http://mouse.owl#CELDA_00000588">
        <rdfs:label rdf:datatype="http://www.w3.org/2001/XMLSchema#string">HS181</rdfs:label>
    </owl:Class>


    <!-- http://mouse.owl#CELDA_00000589 -->

    <owl:Class rdf:about="http://mouse.owl#CELDA_00000589">
        <rdfs:label rdf:datatype="http://www.w3.org/2001/XMLSchema#string">HS207</rdfs:label>
    </owl:Class>


    <!-- http://mouse.owl#CELDA_00000590 -->

    <owl:Class rdf:about="http://mouse.owl#CELDA_00000590">
        <rdfs:label rdf:datatype="http://www.w3.org/2001/XMLSchema#string">HS235</rdfs:label>
    </owl:Class>


    <!-- http://mouse.owl#CELDA_00000591 -->

    <owl:Class rdf:about="http://mouse.owl#CELDA_00000591">
        <rdfs:label rdf:datatype="http://www.w3.org/2001/XMLSchema#string">HS237</rdfs:label>
    </owl:Class>


    <!-- http://mouse.owl#CELDA_00000592 -->

    <owl:Class rdf:about="http://mouse.owl#CELDA_00000592">
        <rdfs:label rdf:datatype="http://www.w3.org/2001/XMLSchema#string">HS293</rdfs:label>
    </owl:Class>


    <!-- http://mouse.owl#CELDA_00000593 -->

    <owl:Class rdf:about="http://mouse.owl#CELDA_00000593">
        <rdfs:label rdf:datatype="http://www.w3.org/2001/XMLSchema#string">HS306</rdfs:label>
    </owl:Class>


    <!-- http://mouse.owl#CELDA_00000594 -->

    <owl:Class rdf:about="http://mouse.owl#CELDA_00000594">
        <rdfs:label rdf:datatype="http://www.w3.org/2001/XMLSchema#string">HS346</rdfs:label>
    </owl:Class>


    <!-- http://mouse.owl#CELDA_00000595 -->

    <owl:Class rdf:about="http://mouse.owl#CELDA_00000595">
        <rdfs:label rdf:datatype="http://www.w3.org/2001/XMLSchema#string">HS351</rdfs:label>
    </owl:Class>


    <!-- http://mouse.owl#CELDA_00000596 -->

    <owl:Class rdf:about="http://mouse.owl#CELDA_00000596">
        <rdfs:label rdf:datatype="http://www.w3.org/2001/XMLSchema#string">HS360</rdfs:label>
    </owl:Class>


    <!-- http://mouse.owl#CELDA_00000597 -->

    <owl:Class rdf:about="http://mouse.owl#CELDA_00000597">
        <rdfs:label rdf:datatype="http://www.w3.org/2001/XMLSchema#string">HS361</rdfs:label>
    </owl:Class>


    <!-- http://mouse.owl#CELDA_00000598 -->

    <owl:Class rdf:about="http://mouse.owl#CELDA_00000598">
        <rdfs:label rdf:datatype="http://www.w3.org/2001/XMLSchema#string">HS362</rdfs:label>
    </owl:Class>


    <!-- http://mouse.owl#CELDA_00000599 -->

    <owl:Class rdf:about="http://mouse.owl#CELDA_00000599">
        <rdfs:label rdf:datatype="http://www.w3.org/2001/XMLSchema#string">HS363</rdfs:label>
    </owl:Class>


    <!-- http://mouse.owl#CELDA_00000600 -->

    <owl:Class rdf:about="http://mouse.owl#CELDA_00000600">
        <rdfs:label rdf:datatype="http://www.w3.org/2001/XMLSchema#string">HS364</rdfs:label>
    </owl:Class>


    <!-- http://mouse.owl#CELDA_00000601 -->

    <owl:Class rdf:about="http://mouse.owl#CELDA_00000601">
        <rdfs:label rdf:datatype="http://www.w3.org/2001/XMLSchema#string">HS366</rdfs:label>
    </owl:Class>


    <!-- http://mouse.owl#CELDA_00000602 -->

    <owl:Class rdf:about="http://mouse.owl#CELDA_00000602">
        <rdfs:label rdf:datatype="http://www.w3.org/2001/XMLSchema#string">HS368</rdfs:label>
    </owl:Class>


    <!-- http://mouse.owl#CELDA_00000603 -->

    <owl:Class rdf:about="http://mouse.owl#CELDA_00000603">
        <rdfs:label rdf:datatype="http://www.w3.org/2001/XMLSchema#string">HS380</rdfs:label>
    </owl:Class>


    <!-- http://mouse.owl#CELDA_00000604 -->

    <owl:Class rdf:about="http://mouse.owl#CELDA_00000604">
        <rdfs:label rdf:datatype="http://www.w3.org/2001/XMLSchema#string">HS382</rdfs:label>
    </owl:Class>


    <!-- http://mouse.owl#CELDA_00000605 -->

    <owl:Class rdf:about="http://mouse.owl#CELDA_00000605">
        <rdfs:label rdf:datatype="http://www.w3.org/2001/XMLSchema#string">HS400</rdfs:label>
    </owl:Class>


    <!-- http://mouse.owl#CELDA_00000606 -->

    <owl:Class rdf:about="http://mouse.owl#CELDA_00000606">
        <rdfs:label rdf:datatype="http://www.w3.org/2001/XMLSchema#string">HS401</rdfs:label>
    </owl:Class>


    <!-- http://mouse.owl#CELDA_00000607 -->

    <owl:Class rdf:about="http://mouse.owl#CELDA_00000607">
        <rdfs:label rdf:datatype="http://www.w3.org/2001/XMLSchema#string">HS402</rdfs:label>
    </owl:Class>


    <!-- http://mouse.owl#CELDA_00000608 -->

    <owl:Class rdf:about="http://mouse.owl#CELDA_00000608">
        <rdfs:label rdf:datatype="http://www.w3.org/2001/XMLSchema#string">HS415</rdfs:label>
    </owl:Class>


    <!-- http://mouse.owl#CELDA_00000609 -->

    <owl:Class rdf:about="http://mouse.owl#CELDA_00000609">
        <rdfs:label rdf:datatype="http://www.w3.org/2001/XMLSchema#string">HS420</rdfs:label>
    </owl:Class>


    <!-- http://mouse.owl#CELDA_00000610 -->

    <owl:Class rdf:about="http://mouse.owl#CELDA_00000610">
        <rdfs:label rdf:datatype="http://www.w3.org/2001/XMLSchema#string">HS426</rdfs:label>
    </owl:Class>


    <!-- http://mouse.owl#CELDA_00000611 -->

    <owl:Class rdf:about="http://mouse.owl#CELDA_00000611">
        <rdfs:label rdf:datatype="http://www.w3.org/2001/XMLSchema#string">HS429</rdfs:label>
    </owl:Class>


    <!-- http://mouse.owl#CELDA_00000612 -->

    <owl:Class rdf:about="http://mouse.owl#CELDA_00000612">
        <rdfs:label rdf:datatype="http://www.w3.org/2001/XMLSchema#string">HS475</rdfs:label>
    </owl:Class>


    <!-- http://mouse.owl#CELDA_00000613 -->

    <owl:Class rdf:about="http://mouse.owl#CELDA_00000613">
        <rdfs:label rdf:datatype="http://www.w3.org/2001/XMLSchema#string">HS480</rdfs:label>
    </owl:Class>


    <!-- http://mouse.owl#CELDA_00000614 -->

    <owl:Class rdf:about="http://mouse.owl#CELDA_00000614">
        <rdfs:label rdf:datatype="http://www.w3.org/2001/XMLSchema#string">HS481</rdfs:label>
    </owl:Class>


    <!-- http://mouse.owl#CELDA_00000615 -->

    <owl:Class rdf:about="http://mouse.owl#CELDA_00000615">
        <rdfs:label rdf:datatype="http://www.w3.org/2001/XMLSchema#string">ES-3</rdfs:label>
    </owl:Class>


    <!-- http://mouse.owl#CELDA_00000616 -->

    <owl:Class rdf:about="http://mouse.owl#CELDA_00000616">
        <rdfs:label rdf:datatype="http://www.w3.org/2001/XMLSchema#string">VAL-3</rdfs:label>
    </owl:Class>


    <!-- http://mouse.owl#CELDA_00000617 -->

    <owl:Class rdf:about="http://mouse.owl#CELDA_00000617">
        <rdfs:label rdf:datatype="http://www.w3.org/2001/XMLSchema#string">VAL-4</rdfs:label>
    </owl:Class>


    <!-- http://mouse.owl#CELDA_00000618 -->

    <owl:Class rdf:about="http://mouse.owl#CELDA_00000618">
        <rdfs:label rdf:datatype="http://www.w3.org/2001/XMLSchema#string">VAL-5</rdfs:label>
    </owl:Class>


    <!-- http://mouse.owl#CELDA_00000619 -->

    <owl:Class rdf:about="http://mouse.owl#CELDA_00000619">
        <rdfs:label rdf:datatype="http://www.w3.org/2001/XMLSchema#string">VUB01</rdfs:label>
    </owl:Class>


    <!-- http://mouse.owl#CELDA_00000620 -->

    <owl:Class rdf:about="http://mouse.owl#CELDA_00000620">
        <rdfs:label rdf:datatype="http://www.w3.org/2001/XMLSchema#string">VUB02</rdfs:label>
    </owl:Class>


    <!-- http://mouse.owl#CELDA_00000621 -->

    <owl:Class rdf:about="http://mouse.owl#CELDA_00000621">
        <rdfs:label rdf:datatype="http://www.w3.org/2001/XMLSchema#string">VUB03_DM1</rdfs:label>
    </owl:Class>


    <!-- http://mouse.owl#CELDA_00000622 -->

    <owl:Class rdf:about="http://mouse.owl#CELDA_00000622">
        <rdfs:label rdf:datatype="http://www.w3.org/2001/XMLSchema#string">VUB04_CF</rdfs:label>
    </owl:Class>


    <!-- http://mouse.owl#CELDA_00000623 -->

    <owl:Class rdf:about="http://mouse.owl#CELDA_00000623">
        <rdfs:label rdf:datatype="http://www.w3.org/2001/XMLSchema#string">VUB05_HD</rdfs:label>
    </owl:Class>


    <!-- http://mouse.owl#CELDA_00000624 -->

    <owl:Class rdf:about="http://mouse.owl#CELDA_00000624">
        <rdfs:label rdf:datatype="http://www.w3.org/2001/XMLSchema#string">VUB06</rdfs:label>
    </owl:Class>


    <!-- http://mouse.owl#CELDA_00000625 -->

    <owl:Class rdf:about="http://mouse.owl#CELDA_00000625">
        <rdfs:label rdf:datatype="http://www.w3.org/2001/XMLSchema#string">VUB07</rdfs:label>
    </owl:Class>


    <!-- http://mouse.owl#CELDA_00000626 -->

    <owl:Class rdf:about="http://mouse.owl#CELDA_00000626">
        <rdfs:label rdf:datatype="http://www.w3.org/2001/XMLSchema#string">VUB08_MFS</rdfs:label>
    </owl:Class>


    <!-- http://mouse.owl#CELDA_00000627 -->

    <owl:Class rdf:about="http://mouse.owl#CELDA_00000627">
        <rdfs:label rdf:datatype="http://www.w3.org/2001/XMLSchema#string">VUB09_FSHD</rdfs:label>
    </owl:Class>


    <!-- http://mouse.owl#CELDA_00000628 -->

    <owl:Class rdf:about="http://mouse.owl#CELDA_00000628">
        <rdfs:label rdf:datatype="http://www.w3.org/2001/XMLSchema#string">VUB10_SCA7</rdfs:label>
    </owl:Class>


    <!-- http://mouse.owl#CELDA_00000629 -->

    <owl:Class rdf:about="http://mouse.owl#CELDA_00000629">
        <rdfs:label rdf:datatype="http://www.w3.org/2001/XMLSchema#string">VUB11_FXS</rdfs:label>
    </owl:Class>


    <!-- http://mouse.owl#CELDA_00000630 -->

    <owl:Class rdf:about="http://mouse.owl#CELDA_00000630">
        <rdfs:label rdf:datatype="http://www.w3.org/2001/XMLSchema#string">VUB13_FXS</rdfs:label>
    </owl:Class>


    <!-- http://mouse.owl#CELDA_00000631 -->

    <owl:Class rdf:about="http://mouse.owl#CELDA_00000631">
        <rdfs:label rdf:datatype="http://www.w3.org/2001/XMLSchema#string">HESC-NL1</rdfs:label>
    </owl:Class>


    <!-- http://mouse.owl#CELDA_00000632 -->

    <owl:Class rdf:about="http://mouse.owl#CELDA_00000632">
        <rdfs:label rdf:datatype="http://www.w3.org/2001/XMLSchema#string">HESC-NL2</rdfs:label>
    </owl:Class>


    <!-- http://mouse.owl#CELDA_00000633 -->

    <owl:Class rdf:about="http://mouse.owl#CELDA_00000633">
        <rdfs:label rdf:datatype="http://www.w3.org/2001/XMLSchema#string">HESC-NL3</rdfs:label>
    </owl:Class>


    <!-- http://mouse.owl#CELDA_00000634 -->

    <owl:Class rdf:about="http://mouse.owl#CELDA_00000634">
        <rdfs:label rdf:datatype="http://www.w3.org/2001/XMLSchema#string">HESC-NL4</rdfs:label>
    </owl:Class>


    <!-- http://mouse.owl#CELDA_00000635 -->

    <owl:Class rdf:about="http://mouse.owl#CELDA_00000635">
        <rdfs:label rdf:datatype="http://www.w3.org/2001/XMLSchema#string">CCTL 6</rdfs:label>
    </owl:Class>


    <!-- http://mouse.owl#CELDA_00000636 -->

    <owl:Class rdf:about="http://mouse.owl#CELDA_00000636">
        <rdfs:label rdf:datatype="http://www.w3.org/2001/XMLSchema#string">CCTL 8</rdfs:label>
    </owl:Class>


    <!-- http://mouse.owl#CELDA_00000637 -->

    <owl:Class rdf:about="http://mouse.owl#CELDA_00000637">
        <rdfs:label rdf:datatype="http://www.w3.org/2001/XMLSchema#string">CCTL 9</rdfs:label>
    </owl:Class>


    <!-- http://mouse.owl#CELDA_00000638 -->

    <owl:Class rdf:about="http://mouse.owl#CELDA_00000638">
        <rdfs:label rdf:datatype="http://www.w3.org/2001/XMLSchema#string">CCTL 10</rdfs:label>
    </owl:Class>


    <!-- http://mouse.owl#CELDA_00000639 -->

    <owl:Class rdf:about="http://mouse.owl#CELDA_00000639">
        <rdfs:label rdf:datatype="http://www.w3.org/2001/XMLSchema#string">CCTL 12</rdfs:label>
    </owl:Class>


    <!-- http://mouse.owl#CELDA_00000640 -->

    <owl:Class rdf:about="http://mouse.owl#CELDA_00000640">
        <rdfs:label rdf:datatype="http://www.w3.org/2001/XMLSchema#string">CCTL 13</rdfs:label>
    </owl:Class>


    <!-- http://mouse.owl#CELDA_00000641 -->

    <owl:Class rdf:about="http://mouse.owl#CELDA_00000641">
        <rdfs:label rdf:datatype="http://www.w3.org/2001/XMLSchema#string">CCTL 14</rdfs:label>
    </owl:Class>


    <!-- http://mouse.owl#CELDA_00000642 -->

    <owl:Class rdf:about="http://mouse.owl#CELDA_00000642">
        <rdfs:label rdf:datatype="http://www.w3.org/2001/XMLSchema#string">FES21</rdfs:label>
    </owl:Class>


    <!-- http://mouse.owl#CELDA_00000643 -->

    <owl:Class rdf:about="http://mouse.owl#CELDA_00000643">
        <rdfs:label rdf:datatype="http://www.w3.org/2001/XMLSchema#string">FES22</rdfs:label>
    </owl:Class>


    <!-- http://mouse.owl#CELDA_00000644 -->

    <owl:Class rdf:about="http://mouse.owl#CELDA_00000644">
        <rdfs:label rdf:datatype="http://www.w3.org/2001/XMLSchema#string">FES29</rdfs:label>
    </owl:Class>


    <!-- http://mouse.owl#CELDA_00000645 -->

    <owl:Class rdf:about="http://mouse.owl#CELDA_00000645">
        <rdfs:label rdf:datatype="http://www.w3.org/2001/XMLSchema#string">FES30</rdfs:label>
    </owl:Class>


    <!-- http://mouse.owl#CELDA_00000646 -->

    <owl:Class rdf:about="http://mouse.owl#CELDA_00000646">
        <rdfs:label rdf:datatype="http://www.w3.org/2001/XMLSchema#string">FES61</rdfs:label>
    </owl:Class>


    <!-- http://mouse.owl#CELDA_00000647 -->

    <owl:Class rdf:about="http://mouse.owl#CELDA_00000647">
        <rdfs:label rdf:datatype="http://www.w3.org/2001/XMLSchema#string">FES75</rdfs:label>
    </owl:Class>


    <!-- http://mouse.owl#CELDA_00000648 -->

    <owl:Class rdf:about="http://mouse.owl#CELDA_00000648">
        <rdfs:label rdf:datatype="http://www.w3.org/2001/XMLSchema#string">HAD 1</rdfs:label>
    </owl:Class>


    <!-- http://mouse.owl#CELDA_00000649 -->

    <owl:Class rdf:about="http://mouse.owl#CELDA_00000649">
        <rdfs:label rdf:datatype="http://www.w3.org/2001/XMLSchema#string">HAD 2</rdfs:label>
    </owl:Class>


    <!-- http://mouse.owl#CELDA_00000650 -->

    <owl:Class rdf:about="http://mouse.owl#CELDA_00000650">
        <rdfs:label rdf:datatype="http://www.w3.org/2001/XMLSchema#string">HAD 3</rdfs:label>
    </owl:Class>


    <!-- http://mouse.owl#CELDA_00000651 -->

    <owl:Class rdf:about="http://mouse.owl#CELDA_00000651">
        <rdfs:label rdf:datatype="http://www.w3.org/2001/XMLSchema#string">HAD 4</rdfs:label>
    </owl:Class>


    <!-- http://mouse.owl#CELDA_00000652 -->

    <owl:Class rdf:about="http://mouse.owl#CELDA_00000652">
        <rdfs:label rdf:datatype="http://www.w3.org/2001/XMLSchema#string">HAD 5</rdfs:label>
    </owl:Class>


    <!-- http://mouse.owl#CELDA_00000653 -->

    <owl:Class rdf:about="http://mouse.owl#CELDA_00000653">
        <rdfs:label rdf:datatype="http://www.w3.org/2001/XMLSchema#string">HAD 6</rdfs:label>
    </owl:Class>


    <!-- http://mouse.owl#CELDA_00000654 -->

    <owl:Class rdf:about="http://mouse.owl#CELDA_00000654">
        <rdfs:label rdf:datatype="http://www.w3.org/2001/XMLSchema#string">I3</rdfs:label>
    </owl:Class>


    <!-- http://mouse.owl#CELDA_00000655 -->

    <owl:Class rdf:about="http://mouse.owl#CELDA_00000655">
        <rdfs:label rdf:datatype="http://www.w3.org/2001/XMLSchema#string">I4</rdfs:label>
    </owl:Class>


    <!-- http://mouse.owl#CELDA_00000656 -->

    <owl:Class rdf:about="http://mouse.owl#CELDA_00000656">
        <rdfs:label rdf:datatype="http://www.w3.org/2001/XMLSchema#string">I6</rdfs:label>
    </owl:Class>


    <!-- http://mouse.owl#CELDA_00000657 -->

    <owl:Class rdf:about="http://mouse.owl#CELDA_00000657">
        <rdfs:label rdf:datatype="http://www.w3.org/2001/XMLSchema#string">J3</rdfs:label>
    </owl:Class>


    <!-- http://mouse.owl#CELDA_00000658 -->

    <owl:Class rdf:about="http://mouse.owl#CELDA_00000658">
        <rdfs:label rdf:datatype="http://www.w3.org/2001/XMLSchema#string">LRB001</rdfs:label>
    </owl:Class>


    <!-- http://mouse.owl#CELDA_00000659 -->

    <owl:Class rdf:about="http://mouse.owl#CELDA_00000659">
        <rdfs:label rdf:datatype="http://www.w3.org/2001/XMLSchema#string">LRB02</rdfs:label>
    </owl:Class>


    <!-- http://mouse.owl#CELDA_00000660 -->

    <owl:Class rdf:about="http://mouse.owl#CELDA_00000660">
        <rdfs:label rdf:datatype="http://www.w3.org/2001/XMLSchema#string">LRB03</rdfs:label>
    </owl:Class>


    <!-- http://mouse.owl#CELDA_00000661 -->

    <owl:Class rdf:about="http://mouse.owl#CELDA_00000661">
        <rdfs:label rdf:datatype="http://www.w3.org/2001/XMLSchema#string">LRB04</rdfs:label>
    </owl:Class>


    <!-- http://mouse.owl#CELDA_00000662 -->

    <owl:Class rdf:about="http://mouse.owl#CELDA_00000662">
        <rdfs:label rdf:datatype="http://www.w3.org/2001/XMLSchema#string">LRB05</rdfs:label>
    </owl:Class>


    <!-- http://mouse.owl#CELDA_00000663 -->

    <owl:Class rdf:about="http://mouse.owl#CELDA_00000663">
        <rdfs:label rdf:datatype="http://www.w3.org/2001/XMLSchema#string">LRB06</rdfs:label>
    </owl:Class>


    <!-- http://mouse.owl#CELDA_00000664 -->

    <owl:Class rdf:about="http://mouse.owl#CELDA_00000664">
        <rdfs:label rdf:datatype="http://www.w3.org/2001/XMLSchema#string">LRB07</rdfs:label>
    </owl:Class>


    <!-- http://mouse.owl#CELDA_00000665 -->

    <owl:Class rdf:about="http://mouse.owl#CELDA_00000665">
        <rdfs:label rdf:datatype="http://www.w3.org/2001/XMLSchema#string">LRB08</rdfs:label>
    </owl:Class>


    <!-- http://mouse.owl#CELDA_00000666 -->

    <owl:Class rdf:about="http://mouse.owl#CELDA_00000666">
        <rdfs:label rdf:datatype="http://www.w3.org/2001/XMLSchema#string">LRB09</rdfs:label>
    </owl:Class>


    <!-- http://mouse.owl#CELDA_00000667 -->

    <owl:Class rdf:about="http://mouse.owl#CELDA_00000667">
        <rdfs:label rdf:datatype="http://www.w3.org/2001/XMLSchema#string">LRB011</rdfs:label>
    </owl:Class>


    <!-- http://mouse.owl#CELDA_00000668 -->

    <owl:Class rdf:about="http://mouse.owl#CELDA_00000668">
        <rdfs:label rdf:datatype="http://www.w3.org/2001/XMLSchema#string">Shef-1</rdfs:label>
    </owl:Class>


    <!-- http://mouse.owl#CELDA_00000669 -->

    <owl:Class rdf:about="http://mouse.owl#CELDA_00000669">
        <rdfs:label rdf:datatype="http://www.w3.org/2001/XMLSchema#string">Shef-2</rdfs:label>
    </owl:Class>


    <!-- http://mouse.owl#CELDA_00000670 -->

    <owl:Class rdf:about="http://mouse.owl#CELDA_00000670">
        <rdfs:label rdf:datatype="http://www.w3.org/2001/XMLSchema#string">Shef-3</rdfs:label>
    </owl:Class>


    <!-- http://mouse.owl#CELDA_00000671 -->

    <owl:Class rdf:about="http://mouse.owl#CELDA_00000671">
        <rdfs:label rdf:datatype="http://www.w3.org/2001/XMLSchema#string">Shef-4</rdfs:label>
    </owl:Class>


    <!-- http://mouse.owl#CELDA_00000672 -->

    <owl:Class rdf:about="http://mouse.owl#CELDA_00000672">
        <rdfs:label rdf:datatype="http://www.w3.org/2001/XMLSchema#string">Shef-5</rdfs:label>
    </owl:Class>


    <!-- http://mouse.owl#CELDA_00000673 -->

    <owl:Class rdf:about="http://mouse.owl#CELDA_00000673">
        <rdfs:label rdf:datatype="http://www.w3.org/2001/XMLSchema#string">Shef-6</rdfs:label>
    </owl:Class>


    <!-- http://mouse.owl#CELDA_00000674 -->

    <owl:Class rdf:about="http://mouse.owl#CELDA_00000674">
        <rdfs:label rdf:datatype="http://www.w3.org/2001/XMLSchema#string">Shef-7</rdfs:label>
    </owl:Class>


    <!-- http://mouse.owl#CELDA_00000675 -->

    <owl:Class rdf:about="http://mouse.owl#CELDA_00000675">
        <rdfs:label rdf:datatype="http://www.w3.org/2001/XMLSchema#string">hES-NCL-1</rdfs:label>
    </owl:Class>


    <!-- http://mouse.owl#CELDA_00000676 -->

    <owl:Class rdf:about="http://mouse.owl#CELDA_00000676">
        <rdfs:label rdf:datatype="http://www.w3.org/2001/XMLSchema#string">NCL-2</rdfs:label>
    </owl:Class>


    <!-- http://mouse.owl#CELDA_00000677 -->

    <owl:Class rdf:about="http://mouse.owl#CELDA_00000677">
        <rdfs:label rdf:datatype="http://www.w3.org/2001/XMLSchema#string">NCL-3</rdfs:label>
    </owl:Class>


    <!-- http://mouse.owl#CELDA_00000678 -->

    <owl:Class rdf:about="http://mouse.owl#CELDA_00000678">
        <rdfs:label rdf:datatype="http://www.w3.org/2001/XMLSchema#string">NCL-4</rdfs:label>
    </owl:Class>


    <!-- http://mouse.owl#CELDA_00000679 -->

    <owl:Class rdf:about="http://mouse.owl#CELDA_00000679">
        <rdfs:label rdf:datatype="http://www.w3.org/2001/XMLSchema#string">NCL-5</rdfs:label>
    </owl:Class>


    <!-- http://mouse.owl#CELDA_00000680 -->

    <owl:Class rdf:about="http://mouse.owl#CELDA_00000680">
        <rdfs:label rdf:datatype="http://www.w3.org/2001/XMLSchema#string">NCL-6</rdfs:label>
    </owl:Class>


    <!-- http://mouse.owl#CELDA_00000681 -->

    <owl:Class rdf:about="http://mouse.owl#CELDA_00000681">
        <rdfs:label rdf:datatype="http://www.w3.org/2001/XMLSchema#string">NCL-7</rdfs:label>
    </owl:Class>


    <!-- http://mouse.owl#CELDA_00000682 -->

    <owl:Class rdf:about="http://mouse.owl#CELDA_00000682">
        <rdfs:label rdf:datatype="http://www.w3.org/2001/XMLSchema#string">NCL-8</rdfs:label>
    </owl:Class>


    <!-- http://mouse.owl#CELDA_00000683 -->

    <owl:Class rdf:about="http://mouse.owl#CELDA_00000683">
        <rdfs:label rdf:datatype="http://www.w3.org/2001/XMLSchema#string">NCL-9</rdfs:label>
    </owl:Class>


    <!-- http://mouse.owl#CELDA_00000684 -->

    <owl:Class rdf:about="http://mouse.owl#CELDA_00000684">
        <rdfs:label rdf:datatype="http://www.w3.org/2001/XMLSchema#string">KCL-001 (WT-3)</rdfs:label>
    </owl:Class>


    <!-- http://mouse.owl#CELDA_00000685 -->

    <owl:Class rdf:about="http://mouse.owl#CELDA_00000685">
        <rdfs:label rdf:datatype="http://www.w3.org/2001/XMLSchema#string">KCL-002 (WT-4)</rdfs:label>
    </owl:Class>


    <!-- http://mouse.owl#CELDA_00000686 -->

    <owl:Class rdf:about="http://mouse.owl#CELDA_00000686">
        <rdfs:label rdf:datatype="http://www.w3.org/2001/XMLSchema#string">KCL-003-CF-1</rdfs:label>
    </owl:Class>


    <!-- http://mouse.owl#CELDA_00000687 -->

    <owl:Class rdf:about="http://mouse.owl#CELDA_00000687">
        <rdfs:label rdf:datatype="http://www.w3.org/2001/XMLSchema#string">ERA-1</rdfs:label>
    </owl:Class>


    <!-- http://mouse.owl#CELDA_00000688 -->

    <owl:Class rdf:about="http://mouse.owl#CELDA_00000688">
        <rdfs:label rdf:datatype="http://www.w3.org/2001/XMLSchema#string">ERA-2</rdfs:label>
    </owl:Class>


    <!-- http://mouse.owl#CELDA_00000689 -->

    <owl:Class rdf:about="http://mouse.owl#CELDA_00000689">
        <rdfs:label rdf:datatype="http://www.w3.org/2001/XMLSchema#string">ERA-3</rdfs:label>
    </owl:Class>


    <!-- http://mouse.owl#CELDA_00000690 -->

    <owl:Class rdf:about="http://mouse.owl#CELDA_00000690">
        <rdfs:label rdf:datatype="http://www.w3.org/2001/XMLSchema#string">ERAMUC-1</rdfs:label>
    </owl:Class>


    <!-- http://mouse.owl#CELDA_00000691 -->

    <owl:Class rdf:about="http://mouse.owl#CELDA_00000691">
        <rdfs:label rdf:datatype="http://www.w3.org/2001/XMLSchema#string">ERAMUC-2</rdfs:label>
    </owl:Class>


    <!-- http://mouse.owl#CELDA_00000692 -->

    <owl:Class rdf:about="http://mouse.owl#CELDA_00000692">
        <rdfs:label rdf:datatype="http://www.w3.org/2001/XMLSchema#string">Odense3</rdfs:label>
    </owl:Class>


    <!-- http://mouse.owl#CELDA_00000693 -->

    <owl:Class rdf:about="http://mouse.owl#CELDA_00000693">
        <rdfs:label rdf:datatype="http://www.w3.org/2001/XMLSchema#string">KMEB1</rdfs:label>
    </owl:Class>


    <!-- http://mouse.owl#CELDA_00000694 -->

    <owl:Class rdf:about="http://mouse.owl#CELDA_00000694">
        <rdfs:label rdf:datatype="http://www.w3.org/2001/XMLSchema#string">KMEB3</rdfs:label>
    </owl:Class>


    <!-- http://mouse.owl#CELDA_00000695 -->

    <owl:Class rdf:about="http://mouse.owl#CELDA_00000695">
        <rdfs:label rdf:datatype="http://www.w3.org/2001/XMLSchema#string">KMEB4</rdfs:label>
    </owl:Class>


    <!-- http://mouse.owl#CELDA_00000696 -->

    <owl:Class rdf:about="http://mouse.owl#CELDA_00000696">
        <rdfs:label rdf:datatype="http://www.w3.org/2001/XMLSchema#string">KMEB5</rdfs:label>
    </owl:Class>


    <!-- http://mouse.owl#CELDA_00000697 -->

    <owl:Class rdf:about="http://mouse.owl#CELDA_00000697">
        <rdfs:label rdf:datatype="http://www.w3.org/2001/XMLSchema#string">Odense4</rdfs:label>
    </owl:Class>


    <!-- http://mouse.owl#CELDA_00000698 -->

    <owl:Class rdf:about="http://mouse.owl#CELDA_00000698">
        <rdfs:label rdf:datatype="http://www.w3.org/2001/XMLSchema#string">KCL-005_HD1</rdfs:label>
    </owl:Class>


    <!-- http://mouse.owl#CELDA_00000699 -->

    <owl:Class rdf:about="http://mouse.owl#CELDA_00000699">
        <rdfs:label rdf:datatype="http://www.w3.org/2001/XMLSchema#string">Regea 06/015</rdfs:label>
    </owl:Class>


    <!-- http://mouse.owl#CELDA_00000700 -->

    <owl:Class rdf:about="http://mouse.owl#CELDA_00000700">
        <rdfs:label rdf:datatype="http://www.w3.org/2001/XMLSchema#string">Regea 06/040</rdfs:label>
    </owl:Class>


    <!-- http://mouse.owl#CELDA_00000701 -->

    <owl:Class rdf:about="http://mouse.owl#CELDA_00000701">
        <rdfs:label rdf:datatype="http://www.w3.org/2001/XMLSchema#string">HS491</rdfs:label>
    </owl:Class>


    <!-- http://mouse.owl#CELDA_00000702 -->

    <owl:Class rdf:about="http://mouse.owl#CELDA_00000702">
        <rdfs:label rdf:datatype="http://www.w3.org/2001/XMLSchema#string">HS422</rdfs:label>
    </owl:Class>


    <!-- http://mouse.owl#CELDA_00000703 -->

    <owl:Class rdf:about="http://mouse.owl#CELDA_00000703">
        <rdfs:label rdf:datatype="http://www.w3.org/2001/XMLSchema#string">Nott 1</rdfs:label>
    </owl:Class>


    <!-- http://mouse.owl#CELDA_00000704 -->

    <owl:Class rdf:about="http://mouse.owl#CELDA_00000704">
        <rdfs:label rdf:datatype="http://www.w3.org/2001/XMLSchema#string">Nott 2</rdfs:label>
    </owl:Class>


    <!-- http://mouse.owl#CELDA_00000705 -->

    <owl:Class rdf:about="http://mouse.owl#CELDA_00000705">
        <rdfs:label rdf:datatype="http://www.w3.org/2001/XMLSchema#string">RH 1</rdfs:label>
    </owl:Class>


    <!-- http://mouse.owl#CELDA_00000706 -->

    <owl:Class rdf:about="http://mouse.owl#CELDA_00000706">
        <rdfs:label rdf:datatype="http://www.w3.org/2001/XMLSchema#string">RH 3</rdfs:label>
    </owl:Class>


    <!-- http://mouse.owl#CELDA_00000707 -->

    <owl:Class rdf:about="http://mouse.owl#CELDA_00000707">
        <rdfs:label rdf:datatype="http://www.w3.org/2001/XMLSchema#string">RH 4</rdfs:label>
    </owl:Class>


    <!-- http://mouse.owl#CELDA_00000708 -->

    <owl:Class rdf:about="http://mouse.owl#CELDA_00000708">
        <rdfs:label rdf:datatype="http://www.w3.org/2001/XMLSchema#string">RH 5</rdfs:label>
    </owl:Class>


    <!-- http://mouse.owl#CELDA_00000709 -->

    <owl:Class rdf:about="http://mouse.owl#CELDA_00000709">
        <rdfs:label rdf:datatype="http://www.w3.org/2001/XMLSchema#string">HuES1</rdfs:label>
    </owl:Class>


    <!-- http://mouse.owl#CELDA_00000710 -->

    <owl:Class rdf:about="http://mouse.owl#CELDA_00000710">
        <rdfs:label rdf:datatype="http://www.w3.org/2001/XMLSchema#string">HuES2</rdfs:label>
    </owl:Class>


    <!-- http://mouse.owl#CELDA_00000711 -->

    <owl:Class rdf:about="http://mouse.owl#CELDA_00000711">
        <rdfs:label rdf:datatype="http://www.w3.org/2001/XMLSchema#string">HuES3</rdfs:label>
    </owl:Class>


    <!-- http://mouse.owl#CELDA_00000712 -->

    <owl:Class rdf:about="http://mouse.owl#CELDA_00000712">
        <rdfs:label rdf:datatype="http://www.w3.org/2001/XMLSchema#string">HuES4</rdfs:label>
    </owl:Class>


    <!-- http://mouse.owl#CELDA_00000713 -->

    <owl:Class rdf:about="http://mouse.owl#CELDA_00000713">
        <rdfs:label rdf:datatype="http://www.w3.org/2001/XMLSchema#string">HuES5</rdfs:label>
    </owl:Class>


    <!-- http://mouse.owl#CELDA_00000714 -->

    <owl:Class rdf:about="http://mouse.owl#CELDA_00000714">
        <rdfs:label rdf:datatype="http://www.w3.org/2001/XMLSchema#string">HuES6</rdfs:label>
    </owl:Class>


    <!-- http://mouse.owl#CELDA_00000715 -->

    <owl:Class rdf:about="http://mouse.owl#CELDA_00000715">
        <rdfs:label rdf:datatype="http://www.w3.org/2001/XMLSchema#string">HuES7</rdfs:label>
    </owl:Class>


    <!-- http://mouse.owl#CELDA_00000716 -->

    <owl:Class rdf:about="http://mouse.owl#CELDA_00000716">
        <rdfs:label rdf:datatype="http://www.w3.org/2001/XMLSchema#string">HuES8</rdfs:label>
    </owl:Class>


    <!-- http://mouse.owl#CELDA_00000717 -->

    <owl:Class rdf:about="http://mouse.owl#CELDA_00000717">
        <rdfs:label rdf:datatype="http://www.w3.org/2001/XMLSchema#string">HuES9</rdfs:label>
    </owl:Class>


    <!-- http://mouse.owl#CELDA_00000718 -->

    <owl:Class rdf:about="http://mouse.owl#CELDA_00000718">
        <rdfs:label rdf:datatype="http://www.w3.org/2001/XMLSchema#string">HuES10</rdfs:label>
    </owl:Class>


    <!-- http://mouse.owl#CELDA_00000719 -->

    <owl:Class rdf:about="http://mouse.owl#CELDA_00000719">
        <rdfs:label rdf:datatype="http://www.w3.org/2001/XMLSchema#string">HuES11</rdfs:label>
    </owl:Class>


    <!-- http://mouse.owl#CELDA_00000720 -->

    <owl:Class rdf:about="http://mouse.owl#CELDA_00000720">
        <rdfs:label rdf:datatype="http://www.w3.org/2001/XMLSchema#string">HuES12</rdfs:label>
    </owl:Class>


    <!-- http://mouse.owl#CELDA_00000721 -->

    <owl:Class rdf:about="http://mouse.owl#CELDA_00000721">
        <rdfs:label rdf:datatype="http://www.w3.org/2001/XMLSchema#string">HuES13</rdfs:label>
    </owl:Class>


    <!-- http://mouse.owl#CELDA_00000722 -->

    <owl:Class rdf:about="http://mouse.owl#CELDA_00000722">
        <rdfs:label rdf:datatype="http://www.w3.org/2001/XMLSchema#string">HuES14</rdfs:label>
    </owl:Class>


    <!-- http://mouse.owl#CELDA_00000723 -->

    <owl:Class rdf:about="http://mouse.owl#CELDA_00000723">
        <rdfs:label rdf:datatype="http://www.w3.org/2001/XMLSchema#string">HuES15</rdfs:label>
    </owl:Class>


    <!-- http://mouse.owl#CELDA_00000724 -->

    <owl:Class rdf:about="http://mouse.owl#CELDA_00000724">
        <rdfs:label rdf:datatype="http://www.w3.org/2001/XMLSchema#string">HuES16</rdfs:label>
    </owl:Class>


    <!-- http://mouse.owl#CELDA_00000725 -->

    <owl:Class rdf:about="http://mouse.owl#CELDA_00000725">
        <rdfs:label rdf:datatype="http://www.w3.org/2001/XMLSchema#string">HuES17</rdfs:label>
    </owl:Class>


    <!-- http://mouse.owl#CELDA_00000726 -->

    <owl:Class rdf:about="http://mouse.owl#CELDA_00000726">
        <rdfs:label rdf:datatype="http://www.w3.org/2001/XMLSchema#string">Endeavour 1</rdfs:label>
    </owl:Class>


    <!-- http://mouse.owl#CELDA_00000727 -->

    <owl:Class rdf:about="http://mouse.owl#CELDA_00000727">
        <rdfs:label rdf:datatype="http://www.w3.org/2001/XMLSchema#string">Ma01</rdfs:label>
    </owl:Class>


    <!-- http://mouse.owl#CELDA_00000728 -->

    <owl:Class rdf:about="http://mouse.owl#CELDA_00000728">
        <rdfs:label rdf:datatype="http://www.w3.org/2001/XMLSchema#string">Ma09</rdfs:label>
    </owl:Class>


    <!-- http://mouse.owl#CELDA_00000729 -->

    <owl:Class rdf:about="http://mouse.owl#CELDA_00000729">
        <rdfs:label rdf:datatype="http://www.w3.org/2001/XMLSchema#string">RH 6</rdfs:label>
    </owl:Class>


    <!-- http://mouse.owl#CELDA_00000730 -->

    <owl:Class rdf:about="http://mouse.owl#CELDA_00000730">
        <rdfs:label rdf:datatype="http://www.w3.org/2001/XMLSchema#string">RH 7</rdfs:label>
    </owl:Class>


    <!-- http://mouse.owl#CELDA_00000731 -->

    <owl:Class rdf:about="http://mouse.owl#CELDA_00000731">
        <rdfs:label rdf:datatype="http://www.w3.org/2001/XMLSchema#string">Edi 1</rdfs:label>
    </owl:Class>


    <!-- http://mouse.owl#CELDA_00000732 -->

    <owl:Class rdf:about="http://mouse.owl#CELDA_00000732">
        <rdfs:label rdf:datatype="http://www.w3.org/2001/XMLSchema#string">Edi 2</rdfs:label>
    </owl:Class>


    <!-- http://mouse.owl#CELDA_00000733 -->

    <owl:Class rdf:about="http://mouse.owl#CELDA_00000733">
        <rdfs:label rdf:datatype="http://www.w3.org/2001/XMLSchema#string">Edi 3</rdfs:label>
    </owl:Class>


    <!-- http://mouse.owl#CELDA_00000734 -->

    <owl:Class rdf:about="http://mouse.owl#CELDA_00000734">
        <rdfs:label rdf:datatype="http://www.w3.org/2001/XMLSchema#string">Edi 4</rdfs:label>
    </owl:Class>


    <!-- http://mouse.owl#CELDA_00000735 -->

    <owl:Class rdf:about="http://mouse.owl#CELDA_00000735">
        <rdfs:label rdf:datatype="http://www.w3.org/2001/XMLSchema#string">MEL-1</rdfs:label>
    </owl:Class>


    <!-- http://mouse.owl#CELDA_00000736 -->

    <owl:Class rdf:about="http://mouse.owl#CELDA_00000736">
        <rdfs:label rdf:datatype="http://www.w3.org/2001/XMLSchema#string">MEL-2</rdfs:label>
    </owl:Class>


    <!-- http://mouse.owl#CELDA_00000737 -->

    <owl:Class rdf:about="http://mouse.owl#CELDA_00000737">
        <rdfs:label rdf:datatype="http://www.w3.org/2001/XMLSchema#string">H1</rdfs:label>
        <rdfs:subClassOf>
            <owl:Restriction>
                <owl:onProperty rdf:resource="http://mouse.owl#UNDEFINED_part_of"/>
                <owl:someValuesFrom rdf:resource="http://mouse.owl#FMA_86557"/>
            </owl:Restriction>
        </rdfs:subClassOf>
    </owl:Class>


    <!-- http://mouse.owl#CELDA_00000738 -->

    <owl:Class rdf:about="http://mouse.owl#CELDA_00000738">
        <rdfs:label rdf:datatype="http://www.w3.org/2001/XMLSchema#string">H7</rdfs:label>
    </owl:Class>


    <!-- http://mouse.owl#CELDA_00000739 -->

    <owl:Class rdf:about="http://mouse.owl#CELDA_00000739">
        <rdfs:label rdf:datatype="http://www.w3.org/2001/XMLSchema#string">H13</rdfs:label>
    </owl:Class>


    <!-- http://mouse.owl#CELDA_00000740 -->

    <owl:Class rdf:about="http://mouse.owl#CELDA_00000740">
        <rdfs:label rdf:datatype="http://www.w3.org/2001/XMLSchema#string">H14</rdfs:label>
    </owl:Class>


    <!-- http://mouse.owl#CELDA_00000741 -->

    <owl:Class rdf:about="http://mouse.owl#CELDA_00000741">
        <rdfs:label rdf:datatype="http://www.w3.org/2001/XMLSchema#string">hESBGN-01</rdfs:label>
    </owl:Class>


    <!-- http://mouse.owl#CELDA_00000742 -->

    <owl:Class rdf:about="http://mouse.owl#CELDA_00000742">
        <rdfs:label rdf:datatype="http://www.w3.org/2001/XMLSchema#string">hESBGN-02</rdfs:label>
    </owl:Class>


    <!-- http://mouse.owl#CELDA_00000743 -->

    <owl:Class rdf:about="http://mouse.owl#CELDA_00000743">
        <rdfs:label rdf:datatype="http://www.w3.org/2001/XMLSchema#string">hESBGN-03</rdfs:label>
    </owl:Class>


    <!-- http://mouse.owl#CELDA_00000744 -->

    <owl:Class rdf:about="http://mouse.owl#CELDA_00000744">
        <rdfs:label rdf:datatype="http://www.w3.org/2001/XMLSchema#string">HES-1</rdfs:label>
    </owl:Class>


    <!-- http://mouse.owl#CELDA_00000745 -->

    <owl:Class rdf:about="http://mouse.owl#CELDA_00000745">
        <rdfs:label rdf:datatype="http://www.w3.org/2001/XMLSchema#string">HES-2</rdfs:label>
    </owl:Class>


    <!-- http://mouse.owl#CELDA_00000746 -->

    <owl:Class rdf:about="http://mouse.owl#CELDA_00000746">
        <rdfs:label rdf:datatype="http://www.w3.org/2001/XMLSchema#string">HES-3</rdfs:label>
    </owl:Class>


    <!-- http://mouse.owl#CELDA_00000747 -->

    <owl:Class rdf:about="http://mouse.owl#CELDA_00000747">
        <rdfs:label rdf:datatype="http://www.w3.org/2001/XMLSchema#string">HES-4</rdfs:label>
    </owl:Class>


    <!-- http://mouse.owl#CELDA_00000748 -->

    <owl:Class rdf:about="http://mouse.owl#CELDA_00000748">
        <rdfs:label rdf:datatype="http://www.w3.org/2001/XMLSchema#string">HES-5</rdfs:label>
    </owl:Class>


    <!-- http://mouse.owl#CELDA_00000749 -->

    <owl:Class rdf:about="http://mouse.owl#CELDA_00000749">
        <rdfs:label rdf:datatype="http://www.w3.org/2001/XMLSchema#string">HSF-1-14</rdfs:label>
    </owl:Class>


    <!-- http://mouse.owl#CELDA_00000750 -->

    <owl:Class rdf:about="http://mouse.owl#CELDA_00000750">
        <rdfs:label rdf:datatype="http://www.w3.org/2001/XMLSchema#string">HSF-6</rdfs:label>
    </owl:Class>


    <!-- http://mouse.owl#CELDA_00000751 -->

    <owl:Class rdf:about="http://mouse.owl#CELDA_00000751">
        <rdfs:label rdf:datatype="http://www.w3.org/2001/XMLSchema#string">Regea 07/027</rdfs:label>
    </owl:Class>


    <!-- http://mouse.owl#CELDA_00000752 -->

    <owl:Class rdf:about="http://mouse.owl#CELDA_00000752">
        <rdfs:label rdf:datatype="http://www.w3.org/2001/XMLSchema#string">Regea 07/046</rdfs:label>
    </owl:Class>


    <!-- http://mouse.owl#CELDA_00000753 -->

    <owl:Class rdf:about="http://mouse.owl#CELDA_00000753">
        <rdfs:label rdf:datatype="http://www.w3.org/2001/XMLSchema#string">HEFX1</rdfs:label>
    </owl:Class>


    <!-- http://mouse.owl#CELDA_00000754 -->

    <owl:Class rdf:about="http://mouse.owl#CELDA_00000754">
        <rdfs:label rdf:datatype="http://www.w3.org/2001/XMLSchema#string">I3.2</rdfs:label>
    </owl:Class>


    <!-- http://mouse.owl#CELDA_00000755 -->

    <owl:Class rdf:about="http://mouse.owl#CELDA_00000755">
        <rdfs:label rdf:datatype="http://www.w3.org/2001/XMLSchema#string">KhES-1</rdfs:label>
    </owl:Class>


    <!-- http://mouse.owl#CELDA_00000756 -->

    <owl:Class rdf:about="http://mouse.owl#CELDA_00000756">
        <rdfs:label rdf:datatype="http://www.w3.org/2001/XMLSchema#string">KhES-2</rdfs:label>
    </owl:Class>


    <!-- http://mouse.owl#CELDA_00000757 -->

    <owl:Class rdf:about="http://mouse.owl#CELDA_00000757">
        <rdfs:label rdf:datatype="http://www.w3.org/2001/XMLSchema#string">KhES-3</rdfs:label>
    </owl:Class>


    <!-- http://mouse.owl#CELDA_00000758 -->

    <owl:Class rdf:about="http://mouse.owl#CELDA_00000758">
        <rdfs:label rdf:datatype="http://www.w3.org/2001/XMLSchema#string">hES-NCL-1/R-05-015</rdfs:label>
    </owl:Class>


    <!-- http://mouse.owl#CELDA_00000759 -->

    <owl:Class rdf:about="http://mouse.owl#CELDA_00000759">
        <rdfs:label rdf:datatype="http://www.w3.org/2001/XMLSchema#string">SHEF-1/R-05-007</rdfs:label>
    </owl:Class>


    <!-- http://mouse.owl#CELDA_00000760 -->

    <owl:Class rdf:about="http://mouse.owl#CELDA_00000760">
        <rdfs:label rdf:datatype="http://www.w3.org/2001/XMLSchema#string">CH-ES1</rdfs:label>
    </owl:Class>


    <!-- http://mouse.owl#CELDA_00000761 -->

    <owl:Class rdf:about="http://mouse.owl#CELDA_00000761">
        <rdfs:label rdf:datatype="http://www.w3.org/2001/XMLSchema#string">SHEF-2/R-05-027</rdfs:label>
    </owl:Class>


    <!-- http://mouse.owl#CELDA_00000762 -->

    <owl:Class rdf:about="http://mouse.owl#CELDA_00000762">
        <rdfs:label rdf:datatype="http://www.w3.org/2001/XMLSchema#string">SHEF-3/R-05-008</rdfs:label>
    </owl:Class>


    <!-- http://mouse.owl#CELDA_00000763 -->

    <owl:Class rdf:about="http://mouse.owl#CELDA_00000763">
        <rdfs:label rdf:datatype="http://www.w3.org/2001/XMLSchema#string">NOTT-1/R-07-001</rdfs:label>
    </owl:Class>


    <!-- http://mouse.owl#CELDA_00000764 -->

    <owl:Class rdf:about="http://mouse.owl#CELDA_00000764">
        <rdfs:label rdf:datatype="http://www.w3.org/2001/XMLSchema#string">NOTT-2/R-07-002</rdfs:label>
    </owl:Class>


    <!-- http://mouse.owl#CELDA_00000765 -->

    <owl:Class rdf:about="http://mouse.owl#CELDA_00000765">
        <rdfs:label rdf:datatype="http://www.w3.org/2001/XMLSchema#string">EDI-1/R-06-004</rdfs:label>
    </owl:Class>


    <!-- http://mouse.owl#CELDA_00000766 -->

    <owl:Class rdf:about="http://mouse.owl#CELDA_00000766">
        <rdfs:label rdf:datatype="http://www.w3.org/2001/XMLSchema#string">MEL-1/R-08-001</rdfs:label>
    </owl:Class>


    <!-- http://mouse.owl#CELDA_00000767 -->

    <owl:Class rdf:about="http://mouse.owl#CELDA_00000767">
        <rdfs:label rdf:datatype="http://www.w3.org/2001/XMLSchema#string">MEL-2/R-08-004</rdfs:label>
    </owl:Class>


    <!-- http://mouse.owl#CELDA_00000768 -->

    <owl:Class rdf:about="http://mouse.owl#CELDA_00000768">
        <rdfs:label rdf:datatype="http://www.w3.org/2001/XMLSchema#string">HUES-1</rdfs:label>
    </owl:Class>


    <!-- http://mouse.owl#CELDA_00000769 -->

    <owl:Class rdf:about="http://mouse.owl#CELDA_00000769">
        <rdfs:label rdf:datatype="http://www.w3.org/2001/XMLSchema#string">HUES-2/R06-006</rdfs:label>
    </owl:Class>


    <!-- http://mouse.owl#CELDA_00000770 -->

    <owl:Class rdf:about="http://mouse.owl#CELDA_00000770">
        <rdfs:label rdf:datatype="http://www.w3.org/2001/XMLSchema#string">HUES-3</rdfs:label>
    </owl:Class>


    <!-- http://mouse.owl#CELDA_00000771 -->

    <owl:Class rdf:about="http://mouse.owl#CELDA_00000771">
        <rdfs:label rdf:datatype="http://www.w3.org/2001/XMLSchema#string">HUES-4/R-06-007</rdfs:label>
    </owl:Class>


    <!-- http://mouse.owl#CELDA_00000772 -->

    <owl:Class rdf:about="http://mouse.owl#CELDA_00000772">
        <rdfs:label rdf:datatype="http://www.w3.org/2001/XMLSchema#string">HUES-5/R-06-008</rdfs:label>
    </owl:Class>


    <!-- http://mouse.owl#CELDA_00000773 -->

    <owl:Class rdf:about="http://mouse.owl#CELDA_00000773">
        <rdfs:label rdf:datatype="http://www.w3.org/2001/XMLSchema#string">HUES-6</rdfs:label>
    </owl:Class>


    <!-- http://mouse.owl#CELDA_00000774 -->

    <owl:Class rdf:about="http://mouse.owl#CELDA_00000774">
        <rdfs:label rdf:datatype="http://www.w3.org/2001/XMLSchema#string">HUES-7/R-05-035</rdfs:label>
    </owl:Class>


    <!-- http://mouse.owl#CELDA_00000775 -->

    <owl:Class rdf:about="http://mouse.owl#CELDA_00000775">
        <rdfs:label rdf:datatype="http://www.w3.org/2001/XMLSchema#string">SHEF-4/R-05-029</rdfs:label>
    </owl:Class>


    <!-- http://mouse.owl#CELDA_00000776 -->

    <owl:Class rdf:about="http://mouse.owl#CELDA_00000776">
        <rdfs:label rdf:datatype="http://www.w3.org/2001/XMLSchema#string">SHEF-5/R-05-030</rdfs:label>
    </owl:Class>


    <!-- http://mouse.owl#CELDA_00000777 -->

    <owl:Class rdf:about="http://mouse.owl#CELDA_00000777">
        <rdfs:label rdf:datatype="http://www.w3.org/2001/XMLSchema#string">SHEF-6/R-05-031</rdfs:label>
    </owl:Class>


    <!-- http://mouse.owl#CELDA_00000778 -->

    <owl:Class rdf:about="http://mouse.owl#CELDA_00000778">
        <rdfs:label rdf:datatype="http://www.w3.org/2001/XMLSchema#string">HUES-8</rdfs:label>
    </owl:Class>


    <!-- http://mouse.owl#CELDA_00000779 -->

    <owl:Class rdf:about="http://mouse.owl#CELDA_00000779">
        <rdfs:label rdf:datatype="http://www.w3.org/2001/XMLSchema#string">HUES-9</rdfs:label>
    </owl:Class>


    <!-- http://mouse.owl#CELDA_00000780 -->

    <owl:Class rdf:about="http://mouse.owl#CELDA_00000780">
        <rdfs:label rdf:datatype="http://www.w3.org/2001/XMLSchema#string">HUES-10</rdfs:label>
    </owl:Class>


    <!-- http://mouse.owl#CELDA_00000781 -->

    <owl:Class rdf:about="http://mouse.owl#CELDA_00000781">
        <rdfs:label rdf:datatype="http://www.w3.org/2001/XMLSchema#string">HUES-11</rdfs:label>
    </owl:Class>


    <!-- http://mouse.owl#CELDA_00000782 -->

    <owl:Class rdf:about="http://mouse.owl#CELDA_00000782">
        <rdfs:label rdf:datatype="http://www.w3.org/2001/XMLSchema#string">HUES-12/R-06-012</rdfs:label>
    </owl:Class>


    <!-- http://mouse.owl#CELDA_00000783 -->

    <owl:Class rdf:about="http://mouse.owl#CELDA_00000783">
        <rdfs:label rdf:datatype="http://www.w3.org/2001/XMLSchema#string">HUES-13</rdfs:label>
    </owl:Class>


    <!-- http://mouse.owl#CELDA_00000784 -->

    <owl:Class rdf:about="http://mouse.owl#CELDA_00000784">
        <rdfs:label rdf:datatype="http://www.w3.org/2001/XMLSchema#string">HUES-14/R-06-014</rdfs:label>
    </owl:Class>


    <!-- http://mouse.owl#CELDA_00000785 -->

    <owl:Class rdf:about="http://mouse.owl#CELDA_00000785">
        <rdfs:label rdf:datatype="http://www.w3.org/2001/XMLSchema#string">HUES-15/R-06-015</rdfs:label>
    </owl:Class>


    <!-- http://mouse.owl#CELDA_00000786 -->

    <owl:Class rdf:about="http://mouse.owl#CELDA_00000786">
        <rdfs:label rdf:datatype="http://www.w3.org/2001/XMLSchema#string">HUES-16</rdfs:label>
    </owl:Class>


    <!-- http://mouse.owl#CELDA_00000787 -->

    <owl:Class rdf:about="http://mouse.owl#CELDA_00000787">
        <rdfs:label rdf:datatype="http://www.w3.org/2001/XMLSchema#string">HUES-17/R-06-017</rdfs:label>
    </owl:Class>


    <!-- http://mouse.owl#CELDA_00000788 -->

    <owl:Class rdf:about="http://mouse.owl#CELDA_00000788">
        <rdfs:label rdf:datatype="http://www.w3.org/2001/XMLSchema#string">KCL-001 (WT-3)/R-06-021</rdfs:label>
    </owl:Class>


    <!-- http://mouse.owl#CELDA_00000789 -->

    <owl:Class rdf:about="http://mouse.owl#CELDA_00000789">
        <rdfs:label rdf:datatype="http://www.w3.org/2001/XMLSchema#string">KCL-003(CF-1)/R-06-027</rdfs:label>
    </owl:Class>


    <!-- http://mouse.owl#CELDA_00000790 -->

    <owl:Class rdf:about="http://mouse.owl#CELDA_00000790">
        <rdfs:label rdf:datatype="http://www.w3.org/2001/XMLSchema#string">KCL-002(WT-4)/R-0028</rdfs:label>
    </owl:Class>


    <!-- http://mouse.owl#CELDA_00000791 -->

    <owl:Class rdf:about="http://mouse.owl#CELDA_00000791">
        <rdfs:label rdf:datatype="http://www.w3.org/2001/XMLSchema#string">RH-1/R-06-029</rdfs:label>
    </owl:Class>


    <!-- http://mouse.owl#CELDA_00000792 -->

    <owl:Class rdf:about="http://mouse.owl#CELDA_00000792">
        <rdfs:label rdf:datatype="http://www.w3.org/2001/XMLSchema#string">RH-3/R-06-030</rdfs:label>
    </owl:Class>


    <!-- http://mouse.owl#CELDA_00000793 -->

    <owl:Class rdf:about="http://mouse.owl#CELDA_00000793">
        <rdfs:label rdf:datatype="http://www.w3.org/2001/XMLSchema#string">RH-4/R-06-031</rdfs:label>
    </owl:Class>


    <!-- http://mouse.owl#CELDA_00000794 -->

    <owl:Class rdf:about="http://mouse.owl#CELDA_00000794">
        <rdfs:label rdf:datatype="http://www.w3.org/2001/XMLSchema#string">RH-5/R-06-032</rdfs:label>
    </owl:Class>


    <!-- http://mouse.owl#CELDA_00000795 -->

    <owl:Class rdf:about="http://mouse.owl#CELDA_00000795">
        <rdfs:label rdf:datatype="http://www.w3.org/2001/XMLSchema#string">KCL-005(HD-1)/R-07-013</rdfs:label>
    </owl:Class>


    <!-- http://mouse.owl#CELDA_00000796 -->

    <owl:Class rdf:about="http://mouse.owl#CELDA_00000796">
        <rdfs:label rdf:datatype="http://www.w3.org/2001/XMLSchema#string">hES-NCL-2/R-07-014</rdfs:label>
    </owl:Class>


    <!-- http://mouse.owl#CELDA_00000797 -->

    <owl:Class rdf:about="http://mouse.owl#CELDA_00000797">
        <rdfs:label rdf:datatype="http://www.w3.org/2001/XMLSchema#string">hES-NCL-3/R-07-015</rdfs:label>
    </owl:Class>


    <!-- http://mouse.owl#CELDA_00000798 -->

    <owl:Class rdf:about="http://mouse.owl#CELDA_00000798">
        <rdfs:label rdf:datatype="http://www.w3.org/2001/XMLSchema#string">hES-NCL-4/R-07-016</rdfs:label>
    </owl:Class>


    <!-- http://mouse.owl#CELDA_00000799 -->

    <owl:Class rdf:about="http://mouse.owl#CELDA_00000799">
        <rdfs:label rdf:datatype="http://www.w3.org/2001/XMLSchema#string">hES-NCL-5/R-07-017</rdfs:label>
    </owl:Class>


    <!-- http://mouse.owl#CELDA_00000800 -->

    <owl:Class rdf:about="http://mouse.owl#CELDA_00000800">
        <rdfs:label rdf:datatype="http://www.w3.org/2001/XMLSchema#string">hES-NCL-6/R-07-018</rdfs:label>
    </owl:Class>


    <!-- http://mouse.owl#CELDA_00000801 -->

    <owl:Class rdf:about="http://mouse.owl#CELDA_00000801">
        <rdfs:label rdf:datatype="http://www.w3.org/2001/XMLSchema#string">hES-NCL-9/R-07-021</rdfs:label>
    </owl:Class>


    <!-- http://mouse.owl#CELDA_00000802 -->

    <owl:Class rdf:about="http://mouse.owl#CELDA_00000802">
        <rdfs:label rdf:datatype="http://www.w3.org/2001/XMLSchema#string">hES-NCL-7/R-07-019</rdfs:label>
    </owl:Class>


    <!-- http://mouse.owl#CELDA_00000803 -->

    <owl:Class rdf:about="http://mouse.owl#CELDA_00000803">
        <rdfs:label rdf:datatype="http://www.w3.org/2001/XMLSchema#string">hES-NCL-8/R-07-020</rdfs:label>
    </owl:Class>


    <!-- http://mouse.owl#CELDA_00000804 -->

    <owl:Class rdf:about="http://mouse.owl#CELDA_00000804">
        <rdfs:label rdf:datatype="http://www.w3.org/2001/XMLSchema#string">EDI-2/R-07-023</rdfs:label>
    </owl:Class>


    <!-- http://mouse.owl#CELDA_00000805 -->

    <owl:Class rdf:about="http://mouse.owl#CELDA_00000805">
        <rdfs:label rdf:datatype="http://www.w3.org/2001/XMLSchema#string">EDI-3/R-07-024</rdfs:label>
    </owl:Class>


    <!-- http://mouse.owl#CELDA_00000806 -->

    <owl:Class rdf:about="http://mouse.owl#CELDA_00000806">
        <rdfs:label rdf:datatype="http://www.w3.org/2001/XMLSchema#string">EDI-4/R-07-025</rdfs:label>
    </owl:Class>


    <!-- http://mouse.owl#CELDA_00000807 -->

    <owl:Class rdf:about="http://mouse.owl#CELDA_00000807">
        <rdfs:label rdf:datatype="http://www.w3.org/2001/XMLSchema#string">SHEF-7/R-07-008</rdfs:label>
    </owl:Class>


    <!-- http://mouse.owl#CELDA_00000808 -->

    <owl:Class rdf:about="http://mouse.owl#CELDA_00000808">
        <rdfs:label rdf:datatype="http://www.w3.org/2001/XMLSchema#string">ES-4</rdfs:label>
    </owl:Class>


    <!-- http://mouse.owl#CELDA_00000809 -->

    <owl:Class rdf:about="http://mouse.owl#CELDA_00000809">
        <rdfs:label rdf:datatype="http://www.w3.org/2001/XMLSchema#string">ES-6</rdfs:label>
    </owl:Class>


    <!-- http://mouse.owl#CELDA_00000810 -->

    <owl:Class rdf:about="http://mouse.owl#CELDA_00000810">
        <rdfs:label rdf:datatype="http://www.w3.org/2001/XMLSchema#string">ES-5</rdfs:label>
    </owl:Class>


    <!-- http://mouse.owl#CELDA_00000811 -->

    <owl:Class rdf:about="http://mouse.owl#CELDA_00000811">
        <rdfs:label rdf:datatype="http://www.w3.org/2001/XMLSchema#string">SA001</rdfs:label>
    </owl:Class>


    <!-- http://mouse.owl#CELDA_00000812 -->

    <owl:Class rdf:about="http://mouse.owl#CELDA_00000812">
        <rdfs:label rdf:datatype="http://www.w3.org/2001/XMLSchema#string">SA002</rdfs:label>
        <rdfs:subClassOf>
            <owl:Restriction>
                <owl:onProperty rdf:resource="http://mouse.owl#UNDEFINED_part_of"/>
                <owl:someValuesFrom rdf:resource="http://mouse.owl#FMA_86557"/>
            </owl:Restriction>
        </rdfs:subClassOf>
    </owl:Class>


    <!-- http://mouse.owl#CELDA_00000813 -->

    <owl:Class rdf:about="http://mouse.owl#CELDA_00000813">
        <rdfs:label rdf:datatype="http://www.w3.org/2001/XMLSchema#string">BJNhem19</rdfs:label>
    </owl:Class>


    <!-- http://mouse.owl#CELDA_00000814 -->

    <owl:Class rdf:about="http://mouse.owl#CELDA_00000814">
        <rdfs:label rdf:datatype="http://www.w3.org/2001/XMLSchema#string">BJNhem20</rdfs:label>
    </owl:Class>


    <!-- http://mouse.owl#CELDA_00000815 -->

    <owl:Class rdf:about="http://mouse.owl#CELDA_00000815">
        <rdfs:label rdf:datatype="http://www.w3.org/2001/XMLSchema#string">NS-3</rdfs:label>
    </owl:Class>


    <!-- http://mouse.owl#CELDA_00000816 -->

    <owl:Class rdf:about="http://mouse.owl#CELDA_00000816">
        <rdfs:label rdf:datatype="http://www.w3.org/2001/XMLSchema#string">NS-4</rdfs:label>
    </owl:Class>


    <!-- http://mouse.owl#CELDA_00000817 -->

    <owl:Class rdf:about="http://mouse.owl#CELDA_00000817">
        <rdfs:label rdf:datatype="http://www.w3.org/2001/XMLSchema#string">NS-5</rdfs:label>
    </owl:Class>


    <!-- http://mouse.owl#CELDA_00000818 -->

    <owl:Class rdf:about="http://mouse.owl#CELDA_00000818">
        <rdfs:label rdf:datatype="http://www.w3.org/2001/XMLSchema#string">NS-6</rdfs:label>
    </owl:Class>


    <!-- http://mouse.owl#CELDA_00000819 -->

    <owl:Class rdf:about="http://mouse.owl#CELDA_00000819">
        <rdfs:label rdf:datatype="http://www.w3.org/2001/XMLSchema#string">NS-7</rdfs:label>
    </owl:Class>


    <!-- http://mouse.owl#CELDA_00000820 -->

    <owl:Class rdf:about="http://mouse.owl#CELDA_00000820">
        <rdfs:label rdf:datatype="http://www.w3.org/2001/XMLSchema#string">NS-8</rdfs:label>
    </owl:Class>


    <!-- http://mouse.owl#CELDA_00000821 -->

    <owl:Class rdf:about="http://mouse.owl#CELDA_00000821">
        <rdfs:label rdf:datatype="http://www.w3.org/2001/XMLSchema#string">MINE</rdfs:label>
    </owl:Class>


    <!-- http://mouse.owl#CELDA_00000822 -->

    <owl:Class rdf:about="http://mouse.owl#CELDA_00000822">
        <rdfs:label rdf:datatype="http://www.w3.org/2001/XMLSchema#string">OZ</rdfs:label>
    </owl:Class>


    <!-- http://mouse.owl#CELDA_00000823 -->

    <owl:Class rdf:about="http://mouse.owl#CELDA_00000823">
        <rdfs:label rdf:datatype="http://www.w3.org/2001/XMLSchema#string">OZ-1</rdfs:label>
    </owl:Class>


    <!-- http://mouse.owl#CELDA_00000824 -->

    <owl:Class rdf:about="http://mouse.owl#CELDA_00000824">
        <rdfs:label rdf:datatype="http://www.w3.org/2001/XMLSchema#string">OZ-2</rdfs:label>
    </owl:Class>


    <!-- http://mouse.owl#CELDA_00000825 -->

    <owl:Class rdf:about="http://mouse.owl#CELDA_00000825">
        <rdfs:label rdf:datatype="http://www.w3.org/2001/XMLSchema#string">OZ-8</rdfs:label>
    </owl:Class>


    <!-- http://mouse.owl#CELDA_00000826 -->

    <owl:Class rdf:about="http://mouse.owl#CELDA_00000826">
        <rdfs:label rdf:datatype="http://www.w3.org/2001/XMLSchema#string">VAL-6M</rdfs:label>
    </owl:Class>


    <!-- http://mouse.owl#CELDA_00000827 -->

    <owl:Class rdf:about="http://mouse.owl#CELDA_00000827">
        <rdfs:label rdf:datatype="http://www.w3.org/2001/XMLSchema#string">VAL-7</rdfs:label>
    </owl:Class>


    <!-- http://mouse.owl#CELDA_00000828 -->

    <owl:Class rdf:about="http://mouse.owl#CELDA_00000828">
        <rdfs:label rdf:datatype="http://www.w3.org/2001/XMLSchema#string">Endeavour 2</rdfs:label>
    </owl:Class>


    <!-- http://mouse.owl#CELDA_00000829 -->

    <owl:Class rdf:about="http://mouse.owl#CELDA_00000829">
        <rdfs:label rdf:datatype="http://www.w3.org/2001/XMLSchema#string">LRB013</rdfs:label>
    </owl:Class>


    <!-- http://mouse.owl#CELDA_00000830 -->

    <owl:Class rdf:about="http://mouse.owl#CELDA_00000830">
        <rdfs:label rdf:datatype="http://www.w3.org/2001/XMLSchema#string">LRB010</rdfs:label>
    </owl:Class>


    <!-- http://mouse.owl#CELDA_00000831 -->

    <owl:Class rdf:about="http://mouse.owl#CELDA_00000831">
        <rdfs:label rdf:datatype="http://www.w3.org/2001/XMLSchema#string">LRB014</rdfs:label>
    </owl:Class>


    <!-- http://mouse.owl#CELDA_00000832 -->

    <owl:Class rdf:about="http://mouse.owl#CELDA_00000832">
        <rdfs:label rdf:datatype="http://www.w3.org/2001/XMLSchema#string">LRB016</rdfs:label>
    </owl:Class>


    <!-- http://mouse.owl#CELDA_00000833 -->

    <owl:Class rdf:about="http://mouse.owl#CELDA_00000833">
        <rdfs:label rdf:datatype="http://www.w3.org/2001/XMLSchema#string">LRB017</rdfs:label>
    </owl:Class>


    <!-- http://mouse.owl#CELDA_00000834 -->

    <owl:Class rdf:about="http://mouse.owl#CELDA_00000834">
        <rdfs:label rdf:datatype="http://www.w3.org/2001/XMLSchema#string">KMEB2</rdfs:label>
    </owl:Class>


    <!-- http://mouse.owl#CELDA_00000835 -->

    <owl:Class rdf:about="http://mouse.owl#CELDA_00000835">
        <rdfs:label rdf:datatype="http://www.w3.org/2001/XMLSchema#string">CHB-7</rdfs:label>
    </owl:Class>


    <!-- http://mouse.owl#CELDA_00000836 -->

    <owl:Class rdf:about="http://mouse.owl#CELDA_00000836">
        <rdfs:label rdf:datatype="http://www.w3.org/2001/XMLSchema#string">CHB-8</rdfs:label>
    </owl:Class>


    <!-- http://mouse.owl#CELDA_00000837 -->

    <owl:Class rdf:about="http://mouse.owl#CELDA_00000837">
        <rdfs:label rdf:datatype="http://www.w3.org/2001/XMLSchema#string">CHB-9</rdfs:label>
    </owl:Class>


    <!-- http://mouse.owl#CELDA_00000838 -->

    <owl:Class rdf:about="http://mouse.owl#CELDA_00000838">
        <rdfs:label rdf:datatype="http://www.w3.org/2001/XMLSchema#string">CHB-10</rdfs:label>
    </owl:Class>


    <!-- http://mouse.owl#CELDA_00000839 -->

    <owl:Class rdf:about="http://mouse.owl#CELDA_00000839">
        <rdfs:label rdf:datatype="http://www.w3.org/2001/XMLSchema#string">CHB-11</rdfs:label>
    </owl:Class>


    <!-- http://mouse.owl#CELDA_00000840 -->

    <owl:Class rdf:about="http://mouse.owl#CELDA_00000840">
        <rdfs:label rdf:datatype="http://www.w3.org/2001/XMLSchema#string">CHB-12</rdfs:label>
    </owl:Class>


    <!-- http://mouse.owl#CELDA_00000841 -->

    <owl:Class rdf:about="http://mouse.owl#CELDA_00000841">
        <rdfs:label rdf:datatype="http://www.w3.org/2001/XMLSchema#string">CLS1</rdfs:label>
    </owl:Class>


    <!-- http://mouse.owl#CELDA_00000842 -->

    <owl:Class rdf:about="http://mouse.owl#CELDA_00000842">
        <rdfs:label rdf:datatype="http://www.w3.org/2001/XMLSchema#string">CLS2</rdfs:label>
    </owl:Class>


    <!-- http://mouse.owl#CELDA_00000843 -->

    <owl:Class rdf:about="http://mouse.owl#CELDA_00000843">
        <rdfs:label rdf:datatype="http://www.w3.org/2001/XMLSchema#string">CLS3</rdfs:label>
    </owl:Class>


    <!-- http://mouse.owl#CELDA_00000844 -->

    <owl:Class rdf:about="http://mouse.owl#CELDA_00000844">
        <rdfs:label rdf:datatype="http://www.w3.org/2001/XMLSchema#string">CLS4</rdfs:label>
    </owl:Class>


    <!-- http://mouse.owl#CELDA_00000845 -->

    <owl:Class rdf:about="http://mouse.owl#CELDA_00000845">
        <rdfs:label rdf:datatype="http://www.w3.org/2001/XMLSchema#string">ESM01</rdfs:label>
    </owl:Class>


    <!-- http://mouse.owl#CELDA_00000846 -->

    <owl:Class rdf:about="http://mouse.owl#CELDA_00000846">
        <rdfs:label rdf:datatype="http://www.w3.org/2001/XMLSchema#string">ESM02</rdfs:label>
    </owl:Class>


    <!-- http://mouse.owl#CELDA_00000847 -->

    <owl:Class rdf:about="http://mouse.owl#CELDA_00000847">
        <rdfs:label rdf:datatype="http://www.w3.org/2001/XMLSchema#string">ESM03</rdfs:label>
    </owl:Class>


    <!-- http://mouse.owl#CELDA_00000848 -->

    <owl:Class rdf:about="http://mouse.owl#CELDA_00000848">
        <rdfs:label rdf:datatype="http://www.w3.org/2001/XMLSchema#string">H1.1</rdfs:label>
    </owl:Class>


    <!-- http://mouse.owl#CELDA_00000849 -->

    <owl:Class rdf:about="http://mouse.owl#CELDA_00000849">
        <rdfs:label rdf:datatype="http://www.w3.org/2001/XMLSchema#string">H9.1</rdfs:label>
    </owl:Class>


    <!-- http://mouse.owl#CELDA_00000850 -->

    <owl:Class rdf:about="http://mouse.owl#CELDA_00000850">
        <rdfs:label rdf:datatype="http://www.w3.org/2001/XMLSchema#string">H9.2</rdfs:label>
    </owl:Class>


    <!-- http://mouse.owl#CELDA_00000851 -->

    <owl:Class rdf:about="http://mouse.owl#CELDA_00000851">
        <rdfs:label rdf:datatype="http://www.w3.org/2001/XMLSchema#string">HES-6</rdfs:label>
    </owl:Class>


    <!-- http://mouse.owl#CELDA_00000852 -->

    <owl:Class rdf:about="http://mouse.owl#CELDA_00000852">
        <rdfs:label rdf:datatype="http://www.w3.org/2001/XMLSchema#string">HSF-1</rdfs:label>
    </owl:Class>


    <!-- http://mouse.owl#CELDA_00000853 -->

    <owl:Class rdf:about="http://mouse.owl#CELDA_00000853">
        <rdfs:label rdf:datatype="http://www.w3.org/2001/XMLSchema#string">MEL-3</rdfs:label>
    </owl:Class>


    <!-- http://mouse.owl#CELDA_00000854 -->

    <owl:Class rdf:about="http://mouse.owl#CELDA_00000854">
        <rdfs:label rdf:datatype="http://www.w3.org/2001/XMLSchema#string">MEL-4</rdfs:label>
    </owl:Class>


    <!-- http://mouse.owl#CELDA_00000855 -->

    <owl:Class rdf:about="http://mouse.owl#CELDA_00000855">
        <rdfs:label rdf:datatype="http://www.w3.org/2001/XMLSchema#string">I3.3</rdfs:label>
    </owl:Class>


    <!-- http://mouse.owl#CELDA_00000856 -->

    <owl:Class rdf:about="http://mouse.owl#CELDA_00000856">
        <rdfs:label rdf:datatype="http://www.w3.org/2001/XMLSchema#string">I6.2</rdfs:label>
    </owl:Class>


    <!-- http://mouse.owl#CELDA_00000857 -->

    <owl:Class rdf:about="http://mouse.owl#CELDA_00000857">
        <rdfs:label rdf:datatype="http://www.w3.org/2001/XMLSchema#string">J3.2</rdfs:label>
    </owl:Class>


    <!-- http://mouse.owl#CELDA_00000858 -->

    <owl:Class rdf:about="http://mouse.owl#CELDA_00000858">
        <rdfs:label rdf:datatype="http://www.w3.org/2001/XMLSchema#string">Royan H1</rdfs:label>
    </owl:Class>


    <!-- http://mouse.owl#CELDA_00000859 -->

    <owl:Class rdf:about="http://mouse.owl#CELDA_00000859">
        <rdfs:label rdf:datatype="http://www.w3.org/2001/XMLSchema#string">Royan H2</rdfs:label>
    </owl:Class>
[truncated: 8,063,286 more chars]
