# Supplementary material for: FOntCell: Fusion of Ontologies of Cells
Source: Front Cell Dev Biol. 2021 Feb 11;9:562908. doi: 10.3389/fcell.2021.562908 (PMC7905052; doi:10.3389/fcell.2021.562908)
Supplement: Supplementary file 1 [file Data_Sheet_1.ZIP › AdditionalRawFiles/AdaptedOntologies/LifeMap_adapted.owl]

<?xml version="1.0"?>
<rdf:RDF xmlns="http://mouse.owl#"
     xml:base="http://mouse.owl"
     xmlns:rdfs="http://www.w3.org/2000/01/rdf-schema#"
     xmlns:oboRel="http://www.obofoundry.org/ro/ro.owl#"
     xmlns:owl="http://www.w3.org/2002/07/owl#"
     xmlns:xsd="http://www.w3.org/2001/XMLSchema#"
     xmlns:rdf="http://www.w3.org/1999/02/22-rdf-syntax-ns#"
     xmlns:oboInOwl="http://www.geneontology.org/formats/oboInOwl#">
    <owl:Ontology rdf:about="http://mouse.owl">
        <oboInOwl:hasDate rdf:datatype="http://www.w3.org/2001/XMLSchema#string">2007-01-18T12:17:00</oboInOwl:hasDate>
        <oboInOwl:hasDefaultNamespace rdf:datatype="http://www.w3.org/2001/XMLSchema#string">adult_mouse_anatomy.gxd</oboInOwl:hasDefaultNamespace>
        <oboInOwl:savedBy rdf:datatype="http://www.w3.org/2001/XMLSchema#string">terryh</oboInOwl:savedBy>
    </owl:Ontology>
    


    <!-- 
    ///////////////////////////////////////////////////////////////////////////////////////
    //
    // Annotation properties
    //
    ///////////////////////////////////////////////////////////////////////////////////////
     -->

    <owl:AnnotationProperty rdf:about="http://www.geneontology.org/formats/oboInOwl#hasRelatedSynonym"/>
    <owl:AnnotationProperty rdf:about="http://www.geneontology.org/formats/oboInOwl#hasDbXref"/>
    <owl:AnnotationProperty rdf:about="http://www.geneontology.org/formats/oboInOwl#hasDefaultNamespace"/>
    <owl:AnnotationProperty rdf:about="http://www.geneontology.org/formats/oboInOwl#hasAlternativeId"/>
    <owl:AnnotationProperty rdf:about="http://www.geneontology.org/formats/oboInOwl#savedBy"/>
    <owl:AnnotationProperty rdf:about="http://www.w3.org/2000/01/rdf-schema#label"/>
    <owl:AnnotationProperty rdf:about="http://www.geneontology.org/formats/oboInOwl#hasDate"/>
    


    <!-- 
    ///////////////////////////////////////////////////////////////////////////////////////
    //
    // Object Properties
    //
    ///////////////////////////////////////////////////////////////////////////////////////
     -->

    


    <!-- http://mouse.owl#UNDEFINED_is_a -->

    <owl:ObjectProperty rdf:about="http://mouse.owl#UNDEFINED_is_a">
        <rdfs:label rdf:datatype="http://www.w3.org/2001/XMLSchema#string">is a</rdfs:label>
    </owl:ObjectProperty>
    


    <!-- http://mouse.owl#UNDEFINED_part_of -->

    <owl:ObjectProperty rdf:about="http://mouse.owl#UNDEFINED_part_of">
        <rdfs:label rdf:datatype="http://www.w3.org/2001/XMLSchema#string">Part of</rdfs:label>
    </owl:ObjectProperty>
    


    <!-- http://www.geneontology.org/formats/oboInOwl#ObsoleteProperty -->

    <owl:ObjectProperty rdf:about="http://www.geneontology.org/formats/oboInOwl#ObsoleteProperty"/>
    


    <!-- 
    ///////////////////////////////////////////////////////////////////////////////////////
    //
    // Classes
    //
    ///////////////////////////////////////////////////////////////////////////////////////
     -->

    <!-- http://mouse.owl#Lifemap_00000 -->

    <owl:Class rdf:about="http://mouse.owl#Lifemap_00000">
        <rdfs:label rdf:datatype="http://www.w3.org/2001/XMLSchema#string">pre leydig cells</rdfs:label>
        <rdfs:subClassOf>
            <owl:Restriction>
                <owl:onProperty rdf:resource="http://mouse.owl#UNDEFINED_part_of"/>
                <owl:someValuesFrom rdf:resource="http://mouse.owl#Lifemap_001033"/>
            </owl:Restriction>
        </rdfs:subClassOf>
    </owl:Class>


    <!-- http://mouse.owl#Lifemap_00001 -->

    <owl:Class rdf:about="http://mouse.owl#Lifemap_00001">
        <rdfs:label rdf:datatype="http://www.w3.org/2001/XMLSchema#string">sensory ganglia of cranial nerves</rdfs:label>
        <rdfs:subClassOf>
            <owl:Restriction>
                <owl:onProperty rdf:resource="http://mouse.owl#UNDEFINED_part_of"/>
                <owl:someValuesFrom rdf:resource="http://mouse.owl#Lifemap_00234"/>
            </owl:Restriction>
        </rdfs:subClassOf>
    </owl:Class>


    <!-- http://mouse.owl#Lifemap_00002 -->

    <owl:Class rdf:about="http://mouse.owl#Lifemap_00002">
        <rdfs:label rdf:datatype="http://www.w3.org/2001/XMLSchema#string">common dendritic cell precursors</rdfs:label>
        <rdfs:subClassOf>
            <owl:Restriction>
                <owl:onProperty rdf:resource="http://mouse.owl#UNDEFINED_part_of"/>
                <owl:someValuesFrom rdf:resource="http://mouse.owl#Lifemap_00852"/>
            </owl:Restriction>
        </rdfs:subClassOf>
    </owl:Class>


    <!-- http://mouse.owl#Lifemap_00003 -->

    <owl:Class rdf:about="http://mouse.owl#Lifemap_00003">
        <rdfs:label rdf:datatype="http://www.w3.org/2001/XMLSchema#string">forelimb muscle satellite cells</rdfs:label>
        <rdfs:subClassOf>
            <owl:Restriction>
                <owl:onProperty rdf:resource="http://mouse.owl#UNDEFINED_part_of"/>
                <owl:someValuesFrom rdf:resource="http://mouse.owl#Lifemap_00359"/>
            </owl:Restriction>
        </rdfs:subClassOf>
    </owl:Class>


    <!-- http://mouse.owl#Lifemap_00004 -->

    <owl:Class rdf:about="http://mouse.owl#Lifemap_00004">
        <rdfs:label rdf:datatype="http://www.w3.org/2001/XMLSchema#string">late mn progenitor cells</rdfs:label>
    </owl:Class>


    <!-- http://mouse.owl#Lifemap_00005 -->

    <owl:Class rdf:about="http://mouse.owl#Lifemap_00005">
        <rdfs:label rdf:datatype="http://www.w3.org/2001/XMLSchema#string">mature cardiomyocytes</rdfs:label>
        <rdfs:subClassOf>
            <owl:Restriction>
                <owl:onProperty rdf:resource="http://mouse.owl#UNDEFINED_part_of"/>
                <owl:someValuesFrom rdf:resource="http://mouse.owl#Lifemap_00257"/>
            </owl:Restriction>
        </rdfs:subClassOf>
    </owl:Class>


    <!-- http://mouse.owl#Lifemap_00006 -->

    <owl:Class rdf:about="http://mouse.owl#Lifemap_00006">
        <rdfs:label rdf:datatype="http://www.w3.org/2001/XMLSchema#string">cardiac crescent cells</rdfs:label>
        <rdfs:subClassOf>
            <owl:Restriction>
                <owl:onProperty rdf:resource="http://mouse.owl#UNDEFINED_part_of"/>
                <owl:someValuesFrom rdf:resource="http://mouse.owl#Lifemap_00369"/>
            </owl:Restriction>
        </rdfs:subClassOf>
    </owl:Class>


    <!-- http://mouse.owl#Lifemap_00007 -->

    <owl:Class rdf:about="http://mouse.owl#Lifemap_00007">
        <rdfs:label rdf:datatype="http://www.w3.org/2001/XMLSchema#string">secondary lens fiber cells</rdfs:label>
        <rdfs:subClassOf>
            <owl:Restriction>
                <owl:onProperty rdf:resource="http://mouse.owl#UNDEFINED_part_of"/>
                <owl:someValuesFrom rdf:resource="http://mouse.owl#Lifemap_00884"/>
            </owl:Restriction>
        </rdfs:subClassOf>
    </owl:Class>


    <!-- http://mouse.owl#Lifemap_00008 -->

    <owl:Class rdf:about="http://mouse.owl#Lifemap_00008">
        <rdfs:label rdf:datatype="http://www.w3.org/2001/XMLSchema#string">heart tube cells</rdfs:label>
        <rdfs:subClassOf>
            <owl:Restriction>
                <owl:onProperty rdf:resource="http://mouse.owl#UNDEFINED_part_of"/>
                <owl:someValuesFrom rdf:resource="http://mouse.owl#Lifemap_00211"/>
            </owl:Restriction>
        </rdfs:subClassOf>
    </owl:Class>


    <!-- http://mouse.owl#Lifemap_00009 -->

    <owl:Class rdf:about="http://mouse.owl#Lifemap_00009">
        <rdfs:label rdf:datatype="http://www.w3.org/2001/XMLSchema#string">pancreatic progenitor cells</rdfs:label>
        <rdfs:subClassOf>
            <owl:Restriction>
                <owl:onProperty rdf:resource="http://mouse.owl#UNDEFINED_part_of"/>
                <owl:someValuesFrom rdf:resource="http://mouse.owl#Lifemap_00210"/>
            </owl:Restriction>
        </rdfs:subClassOf>
    </owl:Class>


    <!-- http://mouse.owl#Lifemap_00010 -->

    <owl:Class rdf:about="http://mouse.owl#Lifemap_00010">
        <rdfs:label rdf:datatype="http://www.w3.org/2001/XMLSchema#string">multinuclear myocytes</rdfs:label>
        <rdfs:subClassOf>
            <owl:Restriction>
                <owl:onProperty rdf:resource="http://mouse.owl#UNDEFINED_part_of"/>
                <owl:someValuesFrom rdf:resource="http://mouse.owl#Lifemap_00857"/>
            </owl:Restriction>
        </rdfs:subClassOf>
    </owl:Class>


    <!-- http://mouse.owl#Lifemap_00011 -->

    <owl:Class rdf:about="http://mouse.owl#Lifemap_00011">
        <rdfs:label rdf:datatype="http://www.w3.org/2001/XMLSchema#string">mature ganglion cells</rdfs:label>
        <rdfs:subClassOf>
            <owl:Restriction>
                <owl:onProperty rdf:resource="http://mouse.owl#UNDEFINED_part_of"/>
                <owl:someValuesFrom rdf:resource="http://mouse.owl#Lifemap_00514"/>
            </owl:Restriction>
        </rdfs:subClassOf>
    </owl:Class>


    <!-- http://mouse.owl#Lifemap_00012 -->

    <owl:Class rdf:about="http://mouse.owl#Lifemap_00012">
        <rdfs:label rdf:datatype="http://www.w3.org/2001/XMLSchema#string">paraxial mesoderm cells</rdfs:label>
    </owl:Class>


    <!-- http://mouse.owl#Lifemap_00013 -->

    <owl:Class rdf:about="http://mouse.owl#Lifemap_00013">
        <rdfs:label rdf:datatype="http://www.w3.org/2001/XMLSchema#string">somite epithelial cells</rdfs:label>
        <rdfs:subClassOf>
            <owl:Restriction>
                <owl:onProperty rdf:resource="http://mouse.owl#UNDEFINED_part_of"/>
                <owl:someValuesFrom rdf:resource="http://mouse.owl#Lifemap_001142"/>
            </owl:Restriction>
        </rdfs:subClassOf>
    </owl:Class>


    <!-- http://mouse.owl#Lifemap_00014 -->

    <owl:Class rdf:about="http://mouse.owl#Lifemap_00014">
        <rdfs:label rdf:datatype="http://www.w3.org/2001/XMLSchema#string">dopaminergic progenitor cells</rdfs:label>
        <rdfs:subClassOf>
            <owl:Restriction>
                <owl:onProperty rdf:resource="http://mouse.owl#UNDEFINED_part_of"/>
                <owl:someValuesFrom rdf:resource="http://mouse.owl#Lifemap_00063"/>
            </owl:Restriction>
        </rdfs:subClassOf>
    </owl:Class>


    <!-- http://mouse.owl#Lifemap_00015 -->

    <owl:Class rdf:about="http://mouse.owl#Lifemap_00015">
        <rdfs:label rdf:datatype="http://www.w3.org/2001/XMLSchema#string">va1 fibrous astrocyte cells</rdfs:label>
        <rdfs:subClassOf>
            <owl:Restriction>
                <owl:onProperty rdf:resource="http://mouse.owl#UNDEFINED_part_of"/>
                <owl:someValuesFrom rdf:resource="http://mouse.owl#Lifemap_00802"/>
            </owl:Restriction>
        </rdfs:subClassOf>
    </owl:Class>


    <!-- http://mouse.owl#Lifemap_00016 -->

    <owl:Class rdf:about="http://mouse.owl#Lifemap_00016">
        <rdfs:label rdf:datatype="http://www.w3.org/2001/XMLSchema#string">d4 neural progenitor cells</rdfs:label>
        <rdfs:subClassOf>
            <owl:Restriction>
                <owl:onProperty rdf:resource="http://mouse.owl#UNDEFINED_part_of"/>
                <owl:someValuesFrom rdf:resource="http://mouse.owl#Lifemap_001194"/>
            </owl:Restriction>
        </rdfs:subClassOf>
    </owl:Class>


    <!-- http://mouse.owl#Lifemap_00017 -->

    <owl:Class rdf:about="http://mouse.owl#Lifemap_00017">
        <rdfs:label rdf:datatype="http://www.w3.org/2001/XMLSchema#string">bipolar precursor cells</rdfs:label>
        <rdfs:subClassOf>
            <owl:Restriction>
                <owl:onProperty rdf:resource="http://mouse.owl#UNDEFINED_part_of"/>
                <owl:someValuesFrom rdf:resource="http://mouse.owl#Lifemap_00589"/>
            </owl:Restriction>
        </rdfs:subClassOf>
    </owl:Class>


    <!-- http://mouse.owl#Lifemap_00018 -->

    <owl:Class rdf:about="http://mouse.owl#Lifemap_00018">
        <rdfs:label rdf:datatype="http://www.w3.org/2001/XMLSchema#string">double negative 2 thymocytes</rdfs:label>
    </owl:Class>


    <!-- http://mouse.owl#Lifemap_00019 -->

    <owl:Class rdf:about="http://mouse.owl#Lifemap_00019">
        <rdfs:label rdf:datatype="http://www.w3.org/2001/XMLSchema#string">primitive syncytiotrophoblast cells</rdfs:label>
        <rdfs:subClassOf>
            <owl:Restriction>
                <owl:onProperty rdf:resource="http://mouse.owl#UNDEFINED_part_of"/>
                <owl:someValuesFrom rdf:resource="http://mouse.owl#Lifemap_00166"/>
            </owl:Restriction>
        </rdfs:subClassOf>
    </owl:Class>


    <!-- http://mouse.owl#Lifemap_00020 -->

    <owl:Class rdf:about="http://mouse.owl#Lifemap_00020">
        <rdfs:label rdf:datatype="http://www.w3.org/2001/XMLSchema#string">hypoblast cells</rdfs:label>
        <rdfs:subClassOf>
            <owl:Restriction>
                <owl:onProperty rdf:resource="http://mouse.owl#UNDEFINED_part_of"/>
                <owl:someValuesFrom rdf:resource="http://mouse.owl#Lifemap_001144"/>
            </owl:Restriction>
        </rdfs:subClassOf>
    </owl:Class>


    <!-- http://mouse.owl#Lifemap_00021 -->

    <owl:Class rdf:about="http://mouse.owl#Lifemap_00021">
        <rdfs:label rdf:datatype="http://www.w3.org/2001/XMLSchema#string">cementoblasts</rdfs:label>
        <rdfs:subClassOf>
            <owl:Restriction>
                <owl:onProperty rdf:resource="http://mouse.owl#UNDEFINED_part_of"/>
                <owl:someValuesFrom rdf:resource="http://mouse.owl#Lifemap_00464"/>
            </owl:Restriction>
        </rdfs:subClassOf>
    </owl:Class>


    <!-- http://mouse.owl#Lifemap_00022 -->

    <owl:Class rdf:about="http://mouse.owl#Lifemap_00022">
        <rdfs:label rdf:datatype="http://www.w3.org/2001/XMLSchema#string">prehypertrophic chondrocytes</rdfs:label>
        <rdfs:subClassOf>
            <owl:Restriction>
                <owl:onProperty rdf:resource="http://mouse.owl#UNDEFINED_part_of"/>
                <owl:someValuesFrom rdf:resource="http://mouse.owl#Lifemap_00708"/>
            </owl:Restriction>
        </rdfs:subClassOf>
    </owl:Class>


    <!-- http://mouse.owl#Lifemap_00023 -->

    <owl:Class rdf:about="http://mouse.owl#Lifemap_00023">
        <rdfs:label rdf:datatype="http://www.w3.org/2001/XMLSchema#string">early rostral floor plate cells</rdfs:label>
        <rdfs:subClassOf>
            <owl:Restriction>
                <owl:onProperty rdf:resource="http://mouse.owl#UNDEFINED_part_of"/>
                <owl:someValuesFrom rdf:resource="http://mouse.owl#Lifemap_00534"/>
            </owl:Restriction>
        </rdfs:subClassOf>
    </owl:Class>


    <!-- http://mouse.owl#Lifemap_00024 -->

    <owl:Class rdf:about="http://mouse.owl#Lifemap_00024">
        <rdfs:label rdf:datatype="http://www.w3.org/2001/XMLSchema#string">alveolar epithelial type 2 cells</rdfs:label>
    </owl:Class>


    <!-- http://mouse.owl#Lifemap_00025 -->

    <owl:Class rdf:about="http://mouse.owl#Lifemap_00025">
        <rdfs:label rdf:datatype="http://www.w3.org/2001/XMLSchema#string">bergmann glia precursor cells</rdfs:label>
        <rdfs:subClassOf>
            <owl:Restriction>
                <owl:onProperty rdf:resource="http://mouse.owl#UNDEFINED_part_of"/>
                <owl:someValuesFrom rdf:resource="http://mouse.owl#Lifemap_00397"/>
            </owl:Restriction>
        </rdfs:subClassOf>
    </owl:Class>


    <!-- http://mouse.owl#Lifemap_00026 -->

    <owl:Class rdf:about="http://mouse.owl#Lifemap_00026">
        <rdfs:label rdf:datatype="http://www.w3.org/2001/XMLSchema#string">definitive endoderm cells</rdfs:label>
        <rdfs:subClassOf>
            <owl:Restriction>
                <owl:onProperty rdf:resource="http://mouse.owl#UNDEFINED_part_of"/>
                <owl:someValuesFrom rdf:resource="http://mouse.owl#Lifemap_00706"/>
            </owl:Restriction>
        </rdfs:subClassOf>
    </owl:Class>


    <!-- http://mouse.owl#Lifemap_00027 -->

    <owl:Class rdf:about="http://mouse.owl#Lifemap_00027">
        <rdfs:label rdf:datatype="http://www.w3.org/2001/XMLSchema#string">aorticopulmonary septum cells</rdfs:label>
        <rdfs:subClassOf>
            <owl:Restriction>
                <owl:onProperty rdf:resource="http://mouse.owl#UNDEFINED_part_of"/>
                <owl:someValuesFrom rdf:resource="http://mouse.owl#Lifemap_00314"/>
            </owl:Restriction>
        </rdfs:subClassOf>
    </owl:Class>


    <!-- http://mouse.owl#Lifemap_00028 -->

    <owl:Class rdf:about="http://mouse.owl#Lifemap_00028">
        <rdfs:label rdf:datatype="http://www.w3.org/2001/XMLSchema#string">type2 off cone bipolar cells</rdfs:label>
        <rdfs:subClassOf>
            <owl:Restriction>
                <owl:onProperty rdf:resource="http://mouse.owl#UNDEFINED_part_of"/>
                <owl:someValuesFrom rdf:resource="http://mouse.owl#Lifemap_001247"/>
            </owl:Restriction>
        </rdfs:subClassOf>
    </owl:Class>


    <!-- http://mouse.owl#Lifemap_00029 -->

    <owl:Class rdf:about="http://mouse.owl#Lifemap_00029">
        <rdfs:label rdf:datatype="http://www.w3.org/2001/XMLSchema#string">early retinal progenitor cells</rdfs:label>
        <rdfs:subClassOf>
            <owl:Restriction>
                <owl:onProperty rdf:resource="http://mouse.owl#UNDEFINED_part_of"/>
                <owl:someValuesFrom rdf:resource="http://mouse.owl#Lifemap_00836"/>
            </owl:Restriction>
        </rdfs:subClassOf>
    </owl:Class>


    <!-- http://mouse.owl#Lifemap_00030 -->

    <owl:Class rdf:about="http://mouse.owl#Lifemap_00030">
        <rdfs:label rdf:datatype="http://www.w3.org/2001/XMLSchema#string">pancreatic progenitor cells</rdfs:label>
    </owl:Class>


    <!-- http://mouse.owl#Lifemap_00031 -->

    <owl:Class rdf:about="http://mouse.owl#Lifemap_00031">
        <rdfs:label rdf:datatype="http://www.w3.org/2001/XMLSchema#string">morula cells</rdfs:label>
        <rdfs:subClassOf>
            <owl:Restriction>
                <owl:onProperty rdf:resource="http://mouse.owl#UNDEFINED_part_of"/>
                <owl:someValuesFrom rdf:resource="http://mouse.owl#Lifemap_001251"/>
            </owl:Restriction>
        </rdfs:subClassOf>
    </owl:Class>


    <!-- http://mouse.owl#Lifemap_00032 -->

    <owl:Class rdf:about="http://mouse.owl#Lifemap_00032">
        <rdfs:label rdf:datatype="http://www.w3.org/2001/XMLSchema#string">dorsolateral hinge point cells</rdfs:label>
        <rdfs:subClassOf>
            <owl:Restriction>
                <owl:onProperty rdf:resource="http://mouse.owl#UNDEFINED_part_of"/>
                <owl:someValuesFrom rdf:resource="http://mouse.owl#Lifemap_00044"/>
            </owl:Restriction>
        </rdfs:subClassOf>
    </owl:Class>


    <!-- http://mouse.owl#Lifemap_00033 -->

    <owl:Class rdf:about="http://mouse.owl#Lifemap_00033">
        <rdfs:label rdf:datatype="http://www.w3.org/2001/XMLSchema#string">multinuclear myocytes</rdfs:label>
        <rdfs:subClassOf>
            <owl:Restriction>
                <owl:onProperty rdf:resource="http://mouse.owl#UNDEFINED_part_of"/>
                <owl:someValuesFrom rdf:resource="http://mouse.owl#Lifemap_00441"/>
            </owl:Restriction>
        </rdfs:subClassOf>
    </owl:Class>


    <!-- http://mouse.owl#Lifemap_00034 -->

    <owl:Class rdf:about="http://mouse.owl#Lifemap_00034">
        <rdfs:label rdf:datatype="http://www.w3.org/2001/XMLSchema#string">primitive heart tube cells</rdfs:label>
        <rdfs:subClassOf>
            <owl:Restriction>
                <owl:onProperty rdf:resource="http://mouse.owl#UNDEFINED_part_of"/>
                <owl:someValuesFrom rdf:resource="http://mouse.owl#Lifemap_00006"/>
            </owl:Restriction>
        </rdfs:subClassOf>
    </owl:Class>


    <!-- http://mouse.owl#Lifemap_00035 -->

    <owl:Class rdf:about="http://mouse.owl#Lifemap_00035">
        <rdfs:label rdf:datatype="http://www.w3.org/2001/XMLSchema#string">mature s cone cells</rdfs:label>
        <rdfs:subClassOf>
            <owl:Restriction>
                <owl:onProperty rdf:resource="http://mouse.owl#UNDEFINED_part_of"/>
                <owl:someValuesFrom rdf:resource="http://mouse.owl#Lifemap_001169"/>
            </owl:Restriction>
        </rdfs:subClassOf>
    </owl:Class>


    <!-- http://mouse.owl#Lifemap_00036 -->

    <owl:Class rdf:about="http://mouse.owl#Lifemap_00036">
        <rdfs:label rdf:datatype="http://www.w3.org/2001/XMLSchema#string">mural cells</rdfs:label>
    </owl:Class>


    <!-- http://mouse.owl#Lifemap_00037 -->

    <owl:Class rdf:about="http://mouse.owl#Lifemap_00037">
        <rdfs:label rdf:datatype="http://www.w3.org/2001/XMLSchema#string">lumbar dermomyotome cells</rdfs:label>
        <rdfs:subClassOf>
            <owl:Restriction>
                <owl:onProperty rdf:resource="http://mouse.owl#UNDEFINED_part_of"/>
                <owl:someValuesFrom rdf:resource="http://mouse.owl#Lifemap_00937"/>
            </owl:Restriction>
        </rdfs:subClassOf>
    </owl:Class>


    <!-- http://mouse.owl#Lifemap_00038 -->

    <owl:Class rdf:about="http://mouse.owl#Lifemap_00038">
        <rdfs:label rdf:datatype="http://www.w3.org/2001/XMLSchema#string">roof plate cells</rdfs:label>
        <rdfs:subClassOf>
            <owl:Restriction>
                <owl:onProperty rdf:resource="http://mouse.owl#UNDEFINED_part_of"/>
                <owl:someValuesFrom rdf:resource="http://mouse.owl#Lifemap_00078"/>
            </owl:Restriction>
        </rdfs:subClassOf>
    </owl:Class>


    <!-- http://mouse.owl#Lifemap_00039 -->

    <owl:Class rdf:about="http://mouse.owl#Lifemap_00039">
        <rdfs:label rdf:datatype="http://www.w3.org/2001/XMLSchema#string">v3 interneurons</rdfs:label>
        <rdfs:subClassOf>
            <owl:Restriction>
                <owl:onProperty rdf:resource="http://mouse.owl#UNDEFINED_part_of"/>
                <owl:someValuesFrom rdf:resource="http://mouse.owl#Lifemap_00278"/>
            </owl:Restriction>
        </rdfs:subClassOf>
    </owl:Class>


    <!-- http://mouse.owl#Lifemap_00040 -->

    <owl:Class rdf:about="http://mouse.owl#Lifemap_00040">
        <rdfs:label rdf:datatype="http://www.w3.org/2001/XMLSchema#string">dermal fibroblasts</rdfs:label>
        <rdfs:subClassOf>
            <owl:Restriction>
                <owl:onProperty rdf:resource="http://mouse.owl#UNDEFINED_part_of"/>
                <owl:someValuesFrom rdf:resource="http://mouse.owl#Lifemap_00739"/>
            </owl:Restriction>
        </rdfs:subClassOf>
    </owl:Class>


    <!-- http://mouse.owl#Lifemap_00041 -->

    <owl:Class rdf:about="http://mouse.owl#Lifemap_00041">
        <rdfs:label rdf:datatype="http://www.w3.org/2001/XMLSchema#string">spermatozoan</rdfs:label>
        <rdfs:subClassOf>
            <owl:Restriction>
                <owl:onProperty rdf:resource="http://mouse.owl#UNDEFINED_part_of"/>
                <owl:someValuesFrom rdf:resource="http://mouse.owl#Lifemap_00450"/>
            </owl:Restriction>
        </rdfs:subClassOf>
    </owl:Class>


    <!-- http://mouse.owl#Lifemap_00042 -->

    <owl:Class rdf:about="http://mouse.owl#Lifemap_00042">
        <rdfs:label rdf:datatype="http://www.w3.org/2001/XMLSchema#string">mononuclear myocytes</rdfs:label>
        <rdfs:subClassOf>
            <owl:Restriction>
                <owl:onProperty rdf:resource="http://mouse.owl#UNDEFINED_part_of"/>
                <owl:someValuesFrom rdf:resource="http://mouse.owl#Lifemap_00666"/>
            </owl:Restriction>
        </rdfs:subClassOf>
    </owl:Class>


    <!-- http://mouse.owl#Lifemap_00043 -->

    <owl:Class rdf:about="http://mouse.owl#Lifemap_00043">
        <rdfs:label rdf:datatype="http://www.w3.org/2001/XMLSchema#string">primitive streak cells</rdfs:label>
        <rdfs:subClassOf>
            <owl:Restriction>
                <owl:onProperty rdf:resource="http://mouse.owl#UNDEFINED_part_of"/>
                <owl:someValuesFrom rdf:resource="http://mouse.owl#Lifemap_00766"/>
            </owl:Restriction>
        </rdfs:subClassOf>
    </owl:Class>


    <!-- http://mouse.owl#Lifemap_00044 -->

    <owl:Class rdf:about="http://mouse.owl#Lifemap_00044">
        <rdfs:label rdf:datatype="http://www.w3.org/2001/XMLSchema#string">cranial neural plate cells</rdfs:label>
        <rdfs:subClassOf>
            <owl:Restriction>
                <owl:onProperty rdf:resource="http://mouse.owl#UNDEFINED_part_of"/>
                <owl:someValuesFrom rdf:resource="http://mouse.owl#Lifemap_00789"/>
            </owl:Restriction>
        </rdfs:subClassOf>
    </owl:Class>


    <!-- http://mouse.owl#Lifemap_00045 -->

    <owl:Class rdf:about="http://mouse.owl#Lifemap_00045">
        <rdfs:label rdf:datatype="http://www.w3.org/2001/XMLSchema#string">double negative 4 thymocytes</rdfs:label>
        <rdfs:subClassOf>
            <owl:Restriction>
                <owl:onProperty rdf:resource="http://mouse.owl#UNDEFINED_part_of"/>
                <owl:someValuesFrom rdf:resource="http://mouse.owl#Lifemap_00226"/>
            </owl:Restriction>
        </rdfs:subClassOf>
    </owl:Class>


    <!-- http://mouse.owl#Lifemap_00046 -->

    <owl:Class rdf:about="http://mouse.owl#Lifemap_00046">
        <rdfs:label rdf:datatype="http://www.w3.org/2001/XMLSchema#string">extraembryonic hemangioblast cells</rdfs:label>
        <rdfs:subClassOf>
            <owl:Restriction>
                <owl:onProperty rdf:resource="http://mouse.owl#UNDEFINED_part_of"/>
                <owl:someValuesFrom rdf:resource="http://mouse.owl#Lifemap_00094"/>
            </owl:Restriction>
        </rdfs:subClassOf>
    </owl:Class>


    <!-- http://mouse.owl#Lifemap_00047 -->

    <owl:Class rdf:about="http://mouse.owl#Lifemap_00047">
        <rdfs:label rdf:datatype="http://www.w3.org/2001/XMLSchema#string">muscle progenitor cells</rdfs:label>
        <rdfs:subClassOf>
            <owl:Restriction>
                <owl:onProperty rdf:resource="http://mouse.owl#UNDEFINED_part_of"/>
                <owl:someValuesFrom rdf:resource="http://mouse.owl#Lifemap_00037"/>
            </owl:Restriction>
        </rdfs:subClassOf>
    </owl:Class>


    <!-- http://mouse.owl#Lifemap_00048 -->

    <owl:Class rdf:about="http://mouse.owl#Lifemap_00048">
        <rdfs:label rdf:datatype="http://www.w3.org/2001/XMLSchema#string">immature horizontal cells</rdfs:label>
        <rdfs:subClassOf>
            <owl:Restriction>
                <owl:onProperty rdf:resource="http://mouse.owl#UNDEFINED_part_of"/>
                <owl:someValuesFrom rdf:resource="http://mouse.owl#Lifemap_00767"/>
            </owl:Restriction>
        </rdfs:subClassOf>
    </owl:Class>


    <!-- http://mouse.owl#Lifemap_00049 -->

    <owl:Class rdf:about="http://mouse.owl#Lifemap_00049">
        <rdfs:label rdf:datatype="http://www.w3.org/2001/XMLSchema#string">protoplasmic astrocyte cells</rdfs:label>
        <rdfs:subClassOf>
            <owl:Restriction>
                <owl:onProperty rdf:resource="http://mouse.owl#UNDEFINED_part_of"/>
                <owl:someValuesFrom rdf:resource="http://mouse.owl#Lifemap_00119"/>
            </owl:Restriction>
        </rdfs:subClassOf>
    </owl:Class>


    <!-- http://mouse.owl#Lifemap_00050 -->

    <owl:Class rdf:about="http://mouse.owl#Lifemap_00050">
        <rdfs:label rdf:datatype="http://www.w3.org/2001/XMLSchema#string">beta delta progenitor cells</rdfs:label>
        <rdfs:subClassOf>
            <owl:Restriction>
                <owl:onProperty rdf:resource="http://mouse.owl#UNDEFINED_part_of"/>
                <owl:someValuesFrom rdf:resource="http://mouse.owl#Lifemap_00877"/>
            </owl:Restriction>
        </rdfs:subClassOf>
    </owl:Class>


    <!-- http://mouse.owl#Lifemap_00051 -->

    <owl:Class rdf:about="http://mouse.owl#Lifemap_00051">
        <rdfs:label rdf:datatype="http://www.w3.org/2001/XMLSchema#string">terminal chondrocytes</rdfs:label>
        <rdfs:subClassOf>
            <owl:Restriction>
                <owl:onProperty rdf:resource="http://mouse.owl#UNDEFINED_part_of"/>
                <owl:someValuesFrom rdf:resource="http://mouse.owl#Lifemap_00521"/>
            </owl:Restriction>
        </rdfs:subClassOf>
    </owl:Class>


    <!-- http://mouse.owl#Lifemap_00052 -->

    <owl:Class rdf:about="http://mouse.owl#Lifemap_00052">
        <rdfs:label rdf:datatype="http://www.w3.org/2001/XMLSchema#string">muscle progenitor cells</rdfs:label>
        <rdfs:subClassOf>
            <owl:Restriction>
                <owl:onProperty rdf:resource="http://mouse.owl#UNDEFINED_part_of"/>
                <owl:someValuesFrom rdf:resource="http://mouse.owl#Lifemap_00354"/>
            </owl:Restriction>
        </rdfs:subClassOf>
    </owl:Class>


    <!-- http://mouse.owl#Lifemap_00053 -->

    <owl:Class rdf:about="http://mouse.owl#Lifemap_00053">
        <rdfs:label rdf:datatype="http://www.w3.org/2001/XMLSchema#string">column cytotrophoblast cells</rdfs:label>
    </owl:Class>


    <!-- http://mouse.owl#Lifemap_00054 -->

    <owl:Class rdf:about="http://mouse.owl#Lifemap_00054">
        <rdfs:label rdf:datatype="http://www.w3.org/2001/XMLSchema#string">clara cells</rdfs:label>
    </owl:Class>


    <!-- http://mouse.owl#Lifemap_00055 -->

    <owl:Class rdf:about="http://mouse.owl#Lifemap_00055">
        <rdfs:label rdf:datatype="http://www.w3.org/2001/XMLSchema#string">cap mesenchyme cells</rdfs:label>
    </owl:Class>


    <!-- http://mouse.owl#Lifemap_00056 -->

    <owl:Class rdf:about="http://mouse.owl#Lifemap_00056">
        <rdfs:label rdf:datatype="http://www.w3.org/2001/XMLSchema#string">dopaminergic progenitor cells</rdfs:label>
    </owl:Class>


    <!-- http://mouse.owl#Lifemap_00057 -->

    <owl:Class rdf:about="http://mouse.owl#Lifemap_00057">
        <rdfs:label rdf:datatype="http://www.w3.org/2001/XMLSchema#string">acinar progenitor cells</rdfs:label>
    </owl:Class>


    <!-- http://mouse.owl#Lifemap_00058 -->

    <owl:Class rdf:about="http://mouse.owl#Lifemap_00058">
        <rdfs:label rdf:datatype="http://www.w3.org/2001/XMLSchema#string">visceral white adipocytes</rdfs:label>
        <rdfs:subClassOf>
            <owl:Restriction>
                <owl:onProperty rdf:resource="http://mouse.owl#UNDEFINED_part_of"/>
                <owl:someValuesFrom rdf:resource="http://mouse.owl#Lifemap_00952"/>
            </owl:Restriction>
        </rdfs:subClassOf>
    </owl:Class>


    <!-- http://mouse.owl#Lifemap_00059 -->

    <owl:Class rdf:about="http://mouse.owl#Lifemap_00059">
        <rdfs:label rdf:datatype="http://www.w3.org/2001/XMLSchema#string">primordial germ cell precursors</rdfs:label>
        <rdfs:subClassOf>
            <owl:Restriction>
                <owl:onProperty rdf:resource="http://mouse.owl#UNDEFINED_part_of"/>
                <owl:someValuesFrom rdf:resource="http://mouse.owl#Lifemap_00766"/>
            </owl:Restriction>
        </rdfs:subClassOf>
    </owl:Class>


    <!-- http://mouse.owl#Lifemap_00060 -->

    <owl:Class rdf:about="http://mouse.owl#Lifemap_00060">
        <rdfs:label rdf:datatype="http://www.w3.org/2001/XMLSchema#string">mononuclear myocytes</rdfs:label>
        <rdfs:subClassOf>
            <owl:Restriction>
                <owl:onProperty rdf:resource="http://mouse.owl#UNDEFINED_part_of"/>
                <owl:someValuesFrom rdf:resource="http://mouse.owl#Lifemap_00843"/>
            </owl:Restriction>
        </rdfs:subClassOf>
    </owl:Class>


    <!-- http://mouse.owl#Lifemap_00061 -->

    <owl:Class rdf:about="http://mouse.owl#Lifemap_00061">
        <rdfs:label rdf:datatype="http://www.w3.org/2001/XMLSchema#string">vascular smooth muscle cells</rdfs:label>
        <rdfs:subClassOf>
            <owl:Restriction>
                <owl:onProperty rdf:resource="http://mouse.owl#UNDEFINED_part_of"/>
                <owl:someValuesFrom rdf:resource="http://mouse.owl#Lifemap_00914"/>
            </owl:Restriction>
        </rdfs:subClassOf>
    </owl:Class>


    <!-- http://mouse.owl#Lifemap_00062 -->

    <owl:Class rdf:about="http://mouse.owl#Lifemap_00062">
        <rdfs:label rdf:datatype="http://www.w3.org/2001/XMLSchema#string">double positive thymocytes</rdfs:label>
    </owl:Class>


    <!-- http://mouse.owl#Lifemap_00063 -->

    <owl:Class rdf:about="http://mouse.owl#Lifemap_00063">
        <rdfs:label rdf:datatype="http://www.w3.org/2001/XMLSchema#string">meso diencephalic dopaminergic precursor cells</rdfs:label>
    </owl:Class>


    <!-- http://mouse.owl#Lifemap_00064 -->

    <owl:Class rdf:about="http://mouse.owl#Lifemap_00064">
        <rdfs:label rdf:datatype="http://www.w3.org/2001/XMLSchema#string">delta cells</rdfs:label>
        <rdfs:subClassOf>
            <owl:Restriction>
                <owl:onProperty rdf:resource="http://mouse.owl#UNDEFINED_part_of"/>
                <owl:someValuesFrom rdf:resource="http://mouse.owl#Lifemap_001039"/>
            </owl:Restriction>
        </rdfs:subClassOf>
    </owl:Class>


    <!-- http://mouse.owl#Lifemap_00065 -->

    <owl:Class rdf:about="http://mouse.owl#Lifemap_00065">
        <rdfs:label rdf:datatype="http://www.w3.org/2001/XMLSchema#string">endothelial cells</rdfs:label>
        <rdfs:subClassOf>
            <owl:Restriction>
                <owl:onProperty rdf:resource="http://mouse.owl#UNDEFINED_part_of"/>
                <owl:someValuesFrom rdf:resource="http://mouse.owl#Lifemap_00977"/>
            </owl:Restriction>
        </rdfs:subClassOf>
    </owl:Class>


    <!-- http://mouse.owl#Lifemap_00066 -->

    <owl:Class rdf:about="http://mouse.owl#Lifemap_00066">
        <rdfs:label rdf:datatype="http://www.w3.org/2001/XMLSchema#string">trunk neural crest cells</rdfs:label>
        <rdfs:subClassOf>
            <owl:Restriction>
                <owl:onProperty rdf:resource="http://mouse.owl#UNDEFINED_part_of"/>
                <owl:someValuesFrom rdf:resource="http://mouse.owl#Lifemap_00440"/>
            </owl:Restriction>
        </rdfs:subClassOf>
    </owl:Class>


    <!-- http://mouse.owl#Lifemap_00067 -->

    <owl:Class rdf:about="http://mouse.owl#Lifemap_00067">
        <rdfs:label rdf:datatype="http://www.w3.org/2001/XMLSchema#string">chorionic mesoderm cells</rdfs:label>
        <rdfs:subClassOf>
            <owl:Restriction>
                <owl:onProperty rdf:resource="http://mouse.owl#UNDEFINED_part_of"/>
                <owl:someValuesFrom rdf:resource="http://mouse.owl#Lifemap_00979"/>
            </owl:Restriction>
        </rdfs:subClassOf>
    </owl:Class>


    <!-- http://mouse.owl#Lifemap_00068 -->

    <owl:Class rdf:about="http://mouse.owl#Lifemap_00068">
        <rdfs:label rdf:datatype="http://www.w3.org/2001/XMLSchema#string">alar plate cells</rdfs:label>
        <rdfs:subClassOf>
            <owl:Restriction>
                <owl:onProperty rdf:resource="http://mouse.owl#UNDEFINED_part_of"/>
                <owl:someValuesFrom rdf:resource="http://mouse.owl#Lifemap_00836"/>
            </owl:Restriction>
        </rdfs:subClassOf>
    </owl:Class>


    <!-- http://mouse.owl#Lifemap_00069 -->

    <owl:Class rdf:about="http://mouse.owl#Lifemap_00069">
        <rdfs:label rdf:datatype="http://www.w3.org/2001/XMLSchema#string">neutrophils</rdfs:label>
        <rdfs:subClassOf>
            <owl:Restriction>
                <owl:onProperty rdf:resource="http://mouse.owl#UNDEFINED_part_of"/>
                <owl:someValuesFrom rdf:resource="http://mouse.owl#Lifemap_00410"/>
            </owl:Restriction>
        </rdfs:subClassOf>
    </owl:Class>


    <!-- http://mouse.owl#Lifemap_00070 -->

    <owl:Class rdf:about="http://mouse.owl#Lifemap_00070">
        <rdfs:label rdf:datatype="http://www.w3.org/2001/XMLSchema#string">lateral motor neurons</rdfs:label>
        <rdfs:subClassOf>
            <owl:Restriction>
                <owl:onProperty rdf:resource="http://mouse.owl#UNDEFINED_part_of"/>
                <owl:someValuesFrom rdf:resource="http://mouse.owl#Lifemap_00710"/>
            </owl:Restriction>
        </rdfs:subClassOf>
    </owl:Class>


    <!-- http://mouse.owl#Lifemap_00071 -->

    <owl:Class rdf:about="http://mouse.owl#Lifemap_00071">
        <rdfs:label rdf:datatype="http://www.w3.org/2001/XMLSchema#string">anterior lens epithelial cells</rdfs:label>
        <rdfs:subClassOf>
            <owl:Restriction>
                <owl:onProperty rdf:resource="http://mouse.owl#UNDEFINED_part_of"/>
                <owl:someValuesFrom rdf:resource="http://mouse.owl#Lifemap_00813"/>
            </owl:Restriction>
        </rdfs:subClassOf>
    </owl:Class>


    <!-- http://mouse.owl#Lifemap_00072 -->

    <owl:Class rdf:about="http://mouse.owl#Lifemap_00072">
        <rdfs:label rdf:datatype="http://www.w3.org/2001/XMLSchema#string">immature extrahepatic bile duct cells</rdfs:label>
        <rdfs:subClassOf>
            <owl:Restriction>
                <owl:onProperty rdf:resource="http://mouse.owl#UNDEFINED_part_of"/>
                <owl:someValuesFrom rdf:resource="http://mouse.owl#Lifemap_00409"/>
            </owl:Restriction>
        </rdfs:subClassOf>
    </owl:Class>


    <!-- http://mouse.owl#Lifemap_00073 -->

    <owl:Class rdf:about="http://mouse.owl#Lifemap_00073">
        <rdfs:label rdf:datatype="http://www.w3.org/2001/XMLSchema#string">interzone cells</rdfs:label>
        <rdfs:subClassOf>
            <owl:Restriction>
                <owl:onProperty rdf:resource="http://mouse.owl#UNDEFINED_part_of"/>
                <owl:someValuesFrom rdf:resource="http://mouse.owl#Lifemap_00423"/>
            </owl:Restriction>
        </rdfs:subClassOf>
    </owl:Class>


    <!-- http://mouse.owl#Lifemap_00074 -->

    <owl:Class rdf:about="http://mouse.owl#Lifemap_00074">
        <rdfs:label rdf:datatype="http://www.w3.org/2001/XMLSchema#string">prechondrocytic mesenchymal cells</rdfs:label>
        <rdfs:subClassOf>
            <owl:Restriction>
                <owl:onProperty rdf:resource="http://mouse.owl#UNDEFINED_part_of"/>
                <owl:someValuesFrom rdf:resource="http://mouse.owl#Lifemap_00925"/>
            </owl:Restriction>
        </rdfs:subClassOf>
    </owl:Class>


    <!-- http://mouse.owl#Lifemap_00075 -->

    <owl:Class rdf:about="http://mouse.owl#Lifemap_00075">
        <rdfs:label rdf:datatype="http://www.w3.org/2001/XMLSchema#string">lumbar brown adipocyte cells</rdfs:label>
        <rdfs:subClassOf>
            <owl:Restriction>
                <owl:onProperty rdf:resource="http://mouse.owl#UNDEFINED_part_of"/>
                <owl:someValuesFrom rdf:resource="http://mouse.owl#Lifemap_00563"/>
            </owl:Restriction>
        </rdfs:subClassOf>
    </owl:Class>


    <!-- http://mouse.owl#Lifemap_00076 -->

    <owl:Class rdf:about="http://mouse.owl#Lifemap_00076">
        <rdfs:label rdf:datatype="http://www.w3.org/2001/XMLSchema#string">terminal chondrocytes</rdfs:label>
        <rdfs:subClassOf>
            <owl:Restriction>
                <owl:onProperty rdf:resource="http://mouse.owl#UNDEFINED_part_of"/>
                <owl:someValuesFrom rdf:resource="http://mouse.owl#Lifemap_00838"/>
            </owl:Restriction>
        </rdfs:subClassOf>
    </owl:Class>


    <!-- http://mouse.owl#Lifemap_00077 -->

    <owl:Class rdf:about="http://mouse.owl#Lifemap_00077">
        <rdfs:label rdf:datatype="http://www.w3.org/2001/XMLSchema#string">muscle satellite cells</rdfs:label>
        <rdfs:subClassOf>
            <owl:Restriction>
                <owl:onProperty rdf:resource="http://mouse.owl#UNDEFINED_part_of"/>
                <owl:someValuesFrom rdf:resource="http://mouse.owl#Lifemap_00354"/>
            </owl:Restriction>
        </rdfs:subClassOf>
    </owl:Class>


    <!-- http://mouse.owl#Lifemap_00078 -->

    <owl:Class rdf:about="http://mouse.owl#Lifemap_00078">
        <rdfs:label rdf:datatype="http://www.w3.org/2001/XMLSchema#string">dorsolateral hinge point cells</rdfs:label>
    </owl:Class>


    <!-- http://mouse.owl#Lifemap_00079 -->

    <owl:Class rdf:about="http://mouse.owl#Lifemap_00079">
        <rdfs:label rdf:datatype="http://www.w3.org/2001/XMLSchema#string">subcutaneous white adipocytes</rdfs:label>
        <rdfs:subClassOf>
            <owl:Restriction>
                <owl:onProperty rdf:resource="http://mouse.owl#UNDEFINED_part_of"/>
                <owl:someValuesFrom rdf:resource="http://mouse.owl#Lifemap_00364"/>
            </owl:Restriction>
        </rdfs:subClassOf>
    </owl:Class>


    <!-- http://mouse.owl#Lifemap_00080 -->

    <owl:Class rdf:about="http://mouse.owl#Lifemap_00080">
        <rdfs:label rdf:datatype="http://www.w3.org/2001/XMLSchema#string">paraxial mesoderm cells</rdfs:label>
        <rdfs:subClassOf>
            <owl:Restriction>
                <owl:onProperty rdf:resource="http://mouse.owl#UNDEFINED_part_of"/>
                <owl:someValuesFrom rdf:resource="http://mouse.owl#Lifemap_00653"/>
            </owl:Restriction>
        </rdfs:subClassOf>
    </owl:Class>


    <!-- http://mouse.owl#Lifemap_00081 -->

    <owl:Class rdf:about="http://mouse.owl#Lifemap_00081">
        <rdfs:label rdf:datatype="http://www.w3.org/2001/XMLSchema#string">endochondral osteoblasts</rdfs:label>
    </owl:Class>


    <!-- http://mouse.owl#Lifemap_00082 -->

    <owl:Class rdf:about="http://mouse.owl#Lifemap_00082">
        <rdfs:label rdf:datatype="http://www.w3.org/2001/XMLSchema#string">mature retinal pigmented epithelium cells</rdfs:label>
        <rdfs:subClassOf>
            <owl:Restriction>
                <owl:onProperty rdf:resource="http://mouse.owl#UNDEFINED_part_of"/>
                <owl:someValuesFrom rdf:resource="http://mouse.owl#Lifemap_00865"/>
            </owl:Restriction>
        </rdfs:subClassOf>
    </owl:Class>


    <!-- http://mouse.owl#Lifemap_00083 -->

    <owl:Class rdf:about="http://mouse.owl#Lifemap_00083">
        <rdfs:label rdf:datatype="http://www.w3.org/2001/XMLSchema#string">monocytes</rdfs:label>
        <rdfs:subClassOf>
            <owl:Restriction>
                <owl:onProperty rdf:resource="http://mouse.owl#UNDEFINED_part_of"/>
                <owl:someValuesFrom rdf:resource="http://mouse.owl#Lifemap_00410"/>
            </owl:Restriction>
        </rdfs:subClassOf>
    </owl:Class>


    <!-- http://mouse.owl#Lifemap_00084 -->

    <owl:Class rdf:about="http://mouse.owl#Lifemap_00084">
        <rdfs:label rdf:datatype="http://www.w3.org/2001/XMLSchema#string">dila interneurons</rdfs:label>
        <rdfs:subClassOf>
            <owl:Restriction>
                <owl:onProperty rdf:resource="http://mouse.owl#UNDEFINED_part_of"/>
                <owl:someValuesFrom rdf:resource="http://mouse.owl#Lifemap_00016"/>
            </owl:Restriction>
        </rdfs:subClassOf>
    </owl:Class>


    <!-- http://mouse.owl#Lifemap_00085 -->

    <owl:Class rdf:about="http://mouse.owl#Lifemap_00085">
        <rdfs:label rdf:datatype="http://www.w3.org/2001/XMLSchema#string">neuroendocrine cells</rdfs:label>
        <rdfs:subClassOf>
            <owl:Restriction>
                <owl:onProperty rdf:resource="http://mouse.owl#UNDEFINED_part_of"/>
                <owl:someValuesFrom rdf:resource="http://mouse.owl#Lifemap_00575"/>
            </owl:Restriction>
        </rdfs:subClassOf>
    </owl:Class>


    <!-- http://mouse.owl#Lifemap_00086 -->

    <owl:Class rdf:about="http://mouse.owl#Lifemap_00086">
        <rdfs:label rdf:datatype="http://www.w3.org/2001/XMLSchema#string">chondrocytes</rdfs:label>
        <rdfs:subClassOf>
            <owl:Restriction>
                <owl:onProperty rdf:resource="http://mouse.owl#UNDEFINED_part_of"/>
                <owl:someValuesFrom rdf:resource="http://mouse.owl#Lifemap_00196"/>
            </owl:Restriction>
        </rdfs:subClassOf>
    </owl:Class>


    <!-- http://mouse.owl#Lifemap_00087 -->

    <owl:Class rdf:about="http://mouse.owl#Lifemap_00087">
        <rdfs:label rdf:datatype="http://www.w3.org/2001/XMLSchema#string">fusing suture cells</rdfs:label>
        <rdfs:subClassOf>
            <owl:Restriction>
                <owl:onProperty rdf:resource="http://mouse.owl#UNDEFINED_part_of"/>
                <owl:someValuesFrom rdf:resource="http://mouse.owl#Lifemap_00582"/>
            </owl:Restriction>
        </rdfs:subClassOf>
    </owl:Class>


    <!-- http://mouse.owl#Lifemap_00088 -->

    <owl:Class rdf:about="http://mouse.owl#Lifemap_00088">
        <rdfs:label rdf:datatype="http://www.w3.org/2001/XMLSchema#string">b cell progenitor cells</rdfs:label>
        <rdfs:subClassOf>
            <owl:Restriction>
                <owl:onProperty rdf:resource="http://mouse.owl#UNDEFINED_part_of"/>
                <owl:someValuesFrom rdf:resource="http://mouse.owl#Lifemap_00447"/>
            </owl:Restriction>
        </rdfs:subClassOf>
    </owl:Class>


    <!-- http://mouse.owl#Lifemap_00089 -->

    <owl:Class rdf:about="http://mouse.owl#Lifemap_00089">
        <rdfs:label rdf:datatype="http://www.w3.org/2001/XMLSchema#string">medial neurons of the lmc</rdfs:label>
    </owl:Class>


    <!-- http://mouse.owl#Lifemap_00090 -->

    <owl:Class rdf:about="http://mouse.owl#Lifemap_00090">
        <rdfs:label rdf:datatype="http://www.w3.org/2001/XMLSchema#string">interzone cells</rdfs:label>
        <rdfs:subClassOf>
            <owl:Restriction>
                <owl:onProperty rdf:resource="http://mouse.owl#UNDEFINED_part_of"/>
                <owl:someValuesFrom rdf:resource="http://mouse.owl#Lifemap_001095"/>
            </owl:Restriction>
        </rdfs:subClassOf>
    </owl:Class>


    <!-- http://mouse.owl#Lifemap_00091 -->

    <owl:Class rdf:about="http://mouse.owl#Lifemap_00091">
        <rdfs:label rdf:datatype="http://www.w3.org/2001/XMLSchema#string">rhombencephalic neural crest cells</rdfs:label>
        <rdfs:subClassOf>
            <owl:Restriction>
                <owl:onProperty rdf:resource="http://mouse.owl#UNDEFINED_part_of"/>
                <owl:someValuesFrom rdf:resource="http://mouse.owl#Lifemap_001035"/>
            </owl:Restriction>
        </rdfs:subClassOf>
    </owl:Class>


    <!-- http://mouse.owl#Lifemap_00092 -->

    <owl:Class rdf:about="http://mouse.owl#Lifemap_00092">
        <rdfs:label rdf:datatype="http://www.w3.org/2001/XMLSchema#string">proximal mesodermal progenitor cells</rdfs:label>
        <rdfs:subClassOf>
            <owl:Restriction>
                <owl:onProperty rdf:resource="http://mouse.owl#UNDEFINED_part_of"/>
                <owl:someValuesFrom rdf:resource="http://mouse.owl#Lifemap_00832"/>
            </owl:Restriction>
        </rdfs:subClassOf>
    </owl:Class>


    <!-- http://mouse.owl#Lifemap_00093 -->

    <owl:Class rdf:about="http://mouse.owl#Lifemap_00093">
        <rdfs:label rdf:datatype="http://www.w3.org/2001/XMLSchema#string">mesenchymal condensate cells</rdfs:label>
        <rdfs:subClassOf>
            <owl:Restriction>
                <owl:onProperty rdf:resource="http://mouse.owl#UNDEFINED_part_of"/>
                <owl:someValuesFrom rdf:resource="http://mouse.owl#Lifemap_00879"/>
            </owl:Restriction>
        </rdfs:subClassOf>
    </owl:Class>


    <!-- http://mouse.owl#Lifemap_00094 -->

    <owl:Class rdf:about="http://mouse.owl#Lifemap_00094">
        <rdfs:label rdf:datatype="http://www.w3.org/2001/XMLSchema#string">extraembryonic mesenchymal stem cells</rdfs:label>
        <rdfs:subClassOf>
            <owl:Restriction>
                <owl:onProperty rdf:resource="http://mouse.owl#UNDEFINED_part_of"/>
                <owl:someValuesFrom rdf:resource="http://mouse.owl#Lifemap_001143"/>
            </owl:Restriction>
        </rdfs:subClassOf>
    </owl:Class>


    <!-- http://mouse.owl#Lifemap_00095 -->

    <owl:Class rdf:about="http://mouse.owl#Lifemap_00095">
        <rdfs:label rdf:datatype="http://www.w3.org/2001/XMLSchema#string">astrocyte precursor cells</rdfs:label>
        <rdfs:subClassOf>
            <owl:Restriction>
                <owl:onProperty rdf:resource="http://mouse.owl#UNDEFINED_part_of"/>
                <owl:someValuesFrom rdf:resource="http://mouse.owl#Lifemap_00278"/>
            </owl:Restriction>
        </rdfs:subClassOf>
    </owl:Class>


    <!-- http://mouse.owl#Lifemap_00096 -->

    <owl:Class rdf:about="http://mouse.owl#Lifemap_00096">
        <rdfs:label rdf:datatype="http://www.w3.org/2001/XMLSchema#string">osteochondro progenitor cells</rdfs:label>
    </owl:Class>


    <!-- http://mouse.owl#Lifemap_00097 -->

    <owl:Class rdf:about="http://mouse.owl#Lifemap_00097">
        <rdfs:label rdf:datatype="http://www.w3.org/2001/XMLSchema#string">chondrocytes</rdfs:label>
    </owl:Class>


    <!-- http://mouse.owl#Lifemap_00098 -->

    <owl:Class rdf:about="http://mouse.owl#Lifemap_00098">
        <rdfs:label rdf:datatype="http://www.w3.org/2001/XMLSchema#string">cilliated cells</rdfs:label>
        <rdfs:subClassOf>
            <owl:Restriction>
                <owl:onProperty rdf:resource="http://mouse.owl#UNDEFINED_part_of"/>
                <owl:someValuesFrom rdf:resource="http://mouse.owl#Lifemap_00947"/>
            </owl:Restriction>
        </rdfs:subClassOf>
    </owl:Class>


    <!-- http://mouse.owl#Lifemap_00099 -->

    <owl:Class rdf:about="http://mouse.owl#Lifemap_00099">
        <rdfs:label rdf:datatype="http://www.w3.org/2001/XMLSchema#string">mature endothelial cells</rdfs:label>
        <rdfs:subClassOf>
            <owl:Restriction>
                <owl:onProperty rdf:resource="http://mouse.owl#UNDEFINED_part_of"/>
                <owl:someValuesFrom rdf:resource="http://mouse.owl#Lifemap_00300"/>
            </owl:Restriction>
        </rdfs:subClassOf>
    </owl:Class>


    <!-- http://mouse.owl#Lifemap_00100 -->

    <owl:Class rdf:about="http://mouse.owl#Lifemap_00100">
        <rdfs:label rdf:datatype="http://www.w3.org/2001/XMLSchema#string">muscle progenitor cells</rdfs:label>
        <rdfs:subClassOf>
            <owl:Restriction>
                <owl:onProperty rdf:resource="http://mouse.owl#UNDEFINED_part_of"/>
                <owl:someValuesFrom rdf:resource="http://mouse.owl#Lifemap_00143"/>
            </owl:Restriction>
        </rdfs:subClassOf>
    </owl:Class>


    <!-- http://mouse.owl#Lifemap_00101 -->

    <owl:Class rdf:about="http://mouse.owl#Lifemap_00101">
        <rdfs:label rdf:datatype="http://www.w3.org/2001/XMLSchema#string">medial rhombic lip progenitor cells</rdfs:label>
        <rdfs:subClassOf>
            <owl:Restriction>
                <owl:onProperty rdf:resource="http://mouse.owl#UNDEFINED_part_of"/>
                <owl:someValuesFrom rdf:resource="http://mouse.owl#Lifemap_00150"/>
            </owl:Restriction>
        </rdfs:subClassOf>
    </owl:Class>


    <!-- http://mouse.owl#Lifemap_00102 -->

    <owl:Class rdf:about="http://mouse.owl#Lifemap_00102">
        <rdfs:label rdf:datatype="http://www.w3.org/2001/XMLSchema#string">trophoblast stem cells</rdfs:label>
        <rdfs:subClassOf>
            <owl:Restriction>
                <owl:onProperty rdf:resource="http://mouse.owl#UNDEFINED_part_of"/>
                <owl:someValuesFrom rdf:resource="http://mouse.owl#Lifemap_00280"/>
            </owl:Restriction>
        </rdfs:subClassOf>
    </owl:Class>


    <!-- http://mouse.owl#Lifemap_00103 -->

    <owl:Class rdf:about="http://mouse.owl#Lifemap_00103">
        <rdfs:label rdf:datatype="http://www.w3.org/2001/XMLSchema#string">capillary endothelial cells</rdfs:label>
        <rdfs:subClassOf>
            <owl:Restriction>
                <owl:onProperty rdf:resource="http://mouse.owl#UNDEFINED_part_of"/>
                <owl:someValuesFrom rdf:resource="http://mouse.owl#Lifemap_001023"/>
            </owl:Restriction>
        </rdfs:subClassOf>
    </owl:Class>


    <!-- http://mouse.owl#Lifemap_00104 -->

    <owl:Class rdf:about="http://mouse.owl#Lifemap_00104">
        <rdfs:label rdf:datatype="http://www.w3.org/2001/XMLSchema#string">condylar condensation cells</rdfs:label>
        <rdfs:subClassOf>
            <owl:Restriction>
                <owl:onProperty rdf:resource="http://mouse.owl#UNDEFINED_part_of"/>
                <owl:someValuesFrom rdf:resource="http://mouse.owl#Lifemap_00096"/>
            </owl:Restriction>
        </rdfs:subClassOf>
    </owl:Class>


    <!-- http://mouse.owl#Lifemap_00105 -->

    <owl:Class rdf:about="http://mouse.owl#Lifemap_00105">
        <rdfs:label rdf:datatype="http://www.w3.org/2001/XMLSchema#string">bergmann glia</rdfs:label>
        <rdfs:subClassOf>
            <owl:Restriction>
                <owl:onProperty rdf:resource="http://mouse.owl#UNDEFINED_part_of"/>
                <owl:someValuesFrom rdf:resource="http://mouse.owl#Lifemap_00025"/>
            </owl:Restriction>
        </rdfs:subClassOf>
    </owl:Class>


    <!-- http://mouse.owl#Lifemap_00106 -->

    <owl:Class rdf:about="http://mouse.owl#Lifemap_00106">
        <rdfs:label rdf:datatype="http://www.w3.org/2001/XMLSchema#string">t regulatory cells</rdfs:label>
        <rdfs:subClassOf>
            <owl:Restriction>
                <owl:onProperty rdf:resource="http://mouse.owl#UNDEFINED_part_of"/>
                <owl:someValuesFrom rdf:resource="http://mouse.owl#Lifemap_00062"/>
            </owl:Restriction>
        </rdfs:subClassOf>
    </owl:Class>


    <!-- http://mouse.owl#Lifemap_00107 -->

    <owl:Class rdf:about="http://mouse.owl#Lifemap_00107">
        <rdfs:label rdf:datatype="http://www.w3.org/2001/XMLSchema#string">intramembrenous osteocytes</rdfs:label>
        <rdfs:subClassOf>
            <owl:Restriction>
                <owl:onProperty rdf:resource="http://mouse.owl#UNDEFINED_part_of"/>
                <owl:someValuesFrom rdf:resource="http://mouse.owl#Lifemap_00399"/>
            </owl:Restriction>
        </rdfs:subClassOf>
    </owl:Class>


    <!-- http://mouse.owl#Lifemap_00108 -->

    <owl:Class rdf:about="http://mouse.owl#Lifemap_00108">
        <rdfs:label rdf:datatype="http://www.w3.org/2001/XMLSchema#string">astrocyte precursor cells</rdfs:label>
        <rdfs:subClassOf>
            <owl:Restriction>
                <owl:onProperty rdf:resource="http://mouse.owl#UNDEFINED_part_of"/>
                <owl:someValuesFrom rdf:resource="http://mouse.owl#Lifemap_00874"/>
            </owl:Restriction>
        </rdfs:subClassOf>
    </owl:Class>


    <!-- http://mouse.owl#Lifemap_00109 -->

    <owl:Class rdf:about="http://mouse.owl#Lifemap_00109">
        <rdfs:label rdf:datatype="http://www.w3.org/2001/XMLSchema#string">endovascular cytotrophoblast cells</rdfs:label>
        <rdfs:subClassOf>
            <owl:Restriction>
                <owl:onProperty rdf:resource="http://mouse.owl#UNDEFINED_part_of"/>
                <owl:someValuesFrom rdf:resource="http://mouse.owl#Lifemap_00053"/>
            </owl:Restriction>
        </rdfs:subClassOf>
    </owl:Class>


    <!-- http://mouse.owl#Lifemap_00110 -->

    <owl:Class rdf:about="http://mouse.owl#Lifemap_00110">
        <rdfs:label rdf:datatype="http://www.w3.org/2001/XMLSchema#string">conventional dendritic cells i</rdfs:label>
        <rdfs:subClassOf>
            <owl:Restriction>
                <owl:onProperty rdf:resource="http://mouse.owl#UNDEFINED_part_of"/>
                <owl:someValuesFrom rdf:resource="http://mouse.owl#Lifemap_00895"/>
            </owl:Restriction>
        </rdfs:subClassOf>
    </owl:Class>


    <!-- http://mouse.owl#Lifemap_00111 -->

    <owl:Class rdf:about="http://mouse.owl#Lifemap_00111">
        <rdfs:label rdf:datatype="http://www.w3.org/2001/XMLSchema#string">myoblasts</rdfs:label>
        <rdfs:subClassOf>
            <owl:Restriction>
                <owl:onProperty rdf:resource="http://mouse.owl#UNDEFINED_part_of"/>
                <owl:someValuesFrom rdf:resource="http://mouse.owl#Lifemap_00128"/>
            </owl:Restriction>
        </rdfs:subClassOf>
    </owl:Class>


    <!-- http://mouse.owl#Lifemap_00112 -->

    <owl:Class rdf:about="http://mouse.owl#Lifemap_00112">
        <rdfs:label rdf:datatype="http://www.w3.org/2001/XMLSchema#string">mature cardiomyocytes</rdfs:label>
        <rdfs:subClassOf>
            <owl:Restriction>
                <owl:onProperty rdf:resource="http://mouse.owl#UNDEFINED_part_of"/>
                <owl:someValuesFrom rdf:resource="http://mouse.owl#Lifemap_001074"/>
            </owl:Restriction>
        </rdfs:subClassOf>
    </owl:Class>


    <!-- http://mouse.owl#Lifemap_00113 -->

    <owl:Class rdf:about="http://mouse.owl#Lifemap_00113">
        <rdfs:label rdf:datatype="http://www.w3.org/2001/XMLSchema#string">adult neural stem cells</rdfs:label>
        <rdfs:subClassOf>
            <owl:Restriction>
                <owl:onProperty rdf:resource="http://mouse.owl#UNDEFINED_part_of"/>
                <owl:someValuesFrom rdf:resource="http://mouse.owl#Lifemap_00555"/>
            </owl:Restriction>
        </rdfs:subClassOf>
    </owl:Class>


    <!-- http://mouse.owl#Lifemap_00114 -->

    <owl:Class rdf:about="http://mouse.owl#Lifemap_00114">
        <rdfs:label rdf:datatype="http://www.w3.org/2001/XMLSchema#string">angioblasts</rdfs:label>
        <rdfs:subClassOf>
            <owl:Restriction>
                <owl:onProperty rdf:resource="http://mouse.owl#UNDEFINED_part_of"/>
                <owl:someValuesFrom rdf:resource="http://mouse.owl#Lifemap_00152"/>
            </owl:Restriction>
        </rdfs:subClassOf>
    </owl:Class>


    <!-- http://mouse.owl#Lifemap_00115 -->

    <owl:Class rdf:about="http://mouse.owl#Lifemap_00115">
        <rdfs:label rdf:datatype="http://www.w3.org/2001/XMLSchema#string">melanocytes</rdfs:label>
        <rdfs:subClassOf>
            <owl:Restriction>
                <owl:onProperty rdf:resource="http://mouse.owl#UNDEFINED_part_of"/>
                <owl:someValuesFrom rdf:resource="http://mouse.owl#Lifemap_00975"/>
            </owl:Restriction>
        </rdfs:subClassOf>
    </owl:Class>


    <!-- http://mouse.owl#Lifemap_00116 -->

    <owl:Class rdf:about="http://mouse.owl#Lifemap_00116">
        <rdfs:label rdf:datatype="http://www.w3.org/2001/XMLSchema#string">pre myocardial cells</rdfs:label>
        <rdfs:subClassOf>
            <owl:Restriction>
                <owl:onProperty rdf:resource="http://mouse.owl#UNDEFINED_part_of"/>
                <owl:someValuesFrom rdf:resource="http://mouse.owl#Lifemap_001215"/>
            </owl:Restriction>
        </rdfs:subClassOf>
    </owl:Class>


    <!-- http://mouse.owl#Lifemap_00117 -->

    <owl:Class rdf:about="http://mouse.owl#Lifemap_00117">
        <rdfs:label rdf:datatype="http://www.w3.org/2001/XMLSchema#string">type b cells</rdfs:label>
        <rdfs:subClassOf>
            <owl:Restriction>
                <owl:onProperty rdf:resource="http://mouse.owl#UNDEFINED_part_of"/>
                <owl:someValuesFrom rdf:resource="http://mouse.owl#Lifemap_001004"/>
            </owl:Restriction>
        </rdfs:subClassOf>
    </owl:Class>


    <!-- http://mouse.owl#Lifemap_00118 -->

    <owl:Class rdf:about="http://mouse.owl#Lifemap_00118">
        <rdfs:label rdf:datatype="http://www.w3.org/2001/XMLSchema#string">myoblasts</rdfs:label>
        <rdfs:subClassOf>
            <owl:Restriction>
                <owl:onProperty rdf:resource="http://mouse.owl#UNDEFINED_part_of"/>
                <owl:someValuesFrom rdf:resource="http://mouse.owl#Lifemap_00189"/>
            </owl:Restriction>
        </rdfs:subClassOf>
    </owl:Class>


    <!-- http://mouse.owl#Lifemap_00119 -->

    <owl:Class rdf:about="http://mouse.owl#Lifemap_00119">
        <rdfs:label rdf:datatype="http://www.w3.org/2001/XMLSchema#string">astrocyte precursor cells</rdfs:label>
        <rdfs:subClassOf>
            <owl:Restriction>
                <owl:onProperty rdf:resource="http://mouse.owl#UNDEFINED_part_of"/>
                <owl:someValuesFrom rdf:resource="http://mouse.owl#Lifemap_00555"/>
            </owl:Restriction>
        </rdfs:subClassOf>
    </owl:Class>


    <!-- http://mouse.owl#Lifemap_00120 -->

    <owl:Class rdf:about="http://mouse.owl#Lifemap_00120">
        <rdfs:label rdf:datatype="http://www.w3.org/2001/XMLSchema#string">maxillary ectoderm cells</rdfs:label>
        <rdfs:subClassOf>
            <owl:Restriction>
                <owl:onProperty rdf:resource="http://mouse.owl#UNDEFINED_part_of"/>
                <owl:someValuesFrom rdf:resource="http://mouse.owl#Lifemap_00785"/>
            </owl:Restriction>
        </rdfs:subClassOf>
    </owl:Class>


    <!-- http://mouse.owl#Lifemap_00121 -->

    <owl:Class rdf:about="http://mouse.owl#Lifemap_00121">
        <rdfs:label rdf:datatype="http://www.w3.org/2001/XMLSchema#string">endocardial cells</rdfs:label>
        <rdfs:subClassOf>
            <owl:Restriction>
                <owl:onProperty rdf:resource="http://mouse.owl#UNDEFINED_part_of"/>
                <owl:someValuesFrom rdf:resource="http://mouse.owl#Lifemap_001141"/>
            </owl:Restriction>
        </rdfs:subClassOf>
    </owl:Class>


    <!-- http://mouse.owl#Lifemap_00122 -->

    <owl:Class rdf:about="http://mouse.owl#Lifemap_00122">
        <rdfs:label rdf:datatype="http://www.w3.org/2001/XMLSchema#string">lateral neurons of the lmc</rdfs:label>
    </owl:Class>


    <!-- http://mouse.owl#Lifemap_00123 -->

    <owl:Class rdf:about="http://mouse.owl#Lifemap_00123">
        <rdfs:label rdf:datatype="http://www.w3.org/2001/XMLSchema#string">mononuclear myocytes</rdfs:label>
        <rdfs:subClassOf>
            <owl:Restriction>
                <owl:onProperty rdf:resource="http://mouse.owl#UNDEFINED_part_of"/>
                <owl:someValuesFrom rdf:resource="http://mouse.owl#Lifemap_00685"/>
            </owl:Restriction>
        </rdfs:subClassOf>
    </owl:Class>


    <!-- http://mouse.owl#Lifemap_00124 -->

    <owl:Class rdf:about="http://mouse.owl#Lifemap_00124">
        <rdfs:label rdf:datatype="http://www.w3.org/2001/XMLSchema#string">fetal macrophages</rdfs:label>
        <rdfs:subClassOf>
            <owl:Restriction>
                <owl:onProperty rdf:resource="http://mouse.owl#UNDEFINED_part_of"/>
                <owl:someValuesFrom rdf:resource="http://mouse.owl#Lifemap_001024"/>
            </owl:Restriction>
        </rdfs:subClassOf>
    </owl:Class>


    <!-- http://mouse.owl#Lifemap_00125 -->

    <owl:Class rdf:about="http://mouse.owl#Lifemap_00125">
        <rdfs:label rdf:datatype="http://www.w3.org/2001/XMLSchema#string">muscle progenitor cells</rdfs:label>
        <rdfs:subClassOf>
            <owl:Restriction>
                <owl:onProperty rdf:resource="http://mouse.owl#UNDEFINED_part_of"/>
                <owl:someValuesFrom rdf:resource="http://mouse.owl#Lifemap_00012"/>
            </owl:Restriction>
        </rdfs:subClassOf>
    </owl:Class>


    <!-- http://mouse.owl#Lifemap_00126 -->

    <owl:Class rdf:about="http://mouse.owl#Lifemap_00126">
        <rdfs:label rdf:datatype="http://www.w3.org/2001/XMLSchema#string">apical ectodermal ridge cells</rdfs:label>
        <rdfs:subClassOf>
            <owl:Restriction>
                <owl:onProperty rdf:resource="http://mouse.owl#UNDEFINED_part_of"/>
                <owl:someValuesFrom rdf:resource="http://mouse.owl#Lifemap_00510"/>
            </owl:Restriction>
        </rdfs:subClassOf>
    </owl:Class>


    <!-- http://mouse.owl#Lifemap_00127 -->

    <owl:Class rdf:about="http://mouse.owl#Lifemap_00127">
        <rdfs:label rdf:datatype="http://www.w3.org/2001/XMLSchema#string">double negative 2 thymocytes</rdfs:label>
        <rdfs:subClassOf>
            <owl:Restriction>
                <owl:onProperty rdf:resource="http://mouse.owl#UNDEFINED_part_of"/>
                <owl:someValuesFrom rdf:resource="http://mouse.owl#Lifemap_00261"/>
            </owl:Restriction>
        </rdfs:subClassOf>
    </owl:Class>


    <!-- http://mouse.owl#Lifemap_00128 -->

    <owl:Class rdf:about="http://mouse.owl#Lifemap_00128">
        <rdfs:label rdf:datatype="http://www.w3.org/2001/XMLSchema#string">muscle progenitor cells</rdfs:label>
        <rdfs:subClassOf>
            <owl:Restriction>
                <owl:onProperty rdf:resource="http://mouse.owl#UNDEFINED_part_of"/>
                <owl:someValuesFrom rdf:resource="http://mouse.owl#Lifemap_00576"/>
            </owl:Restriction>
        </rdfs:subClassOf>
    </owl:Class>


    <!-- http://mouse.owl#Lifemap_00129 -->

    <owl:Class rdf:about="http://mouse.owl#Lifemap_00129">
        <rdfs:label rdf:datatype="http://www.w3.org/2001/XMLSchema#string">inner root sheath cuticle cells</rdfs:label>
        <rdfs:subClassOf>
            <owl:Restriction>
                <owl:onProperty rdf:resource="http://mouse.owl#UNDEFINED_part_of"/>
                <owl:someValuesFrom rdf:resource="http://mouse.owl#Lifemap_00636"/>
            </owl:Restriction>
        </rdfs:subClassOf>
    </owl:Class>


    <!-- http://mouse.owl#Lifemap_00130 -->

    <owl:Class rdf:about="http://mouse.owl#Lifemap_00130">
        <rdfs:label rdf:datatype="http://www.w3.org/2001/XMLSchema#string">alpha progenitor cells</rdfs:label>
        <rdfs:subClassOf>
            <owl:Restriction>
                <owl:onProperty rdf:resource="http://mouse.owl#UNDEFINED_part_of"/>
                <owl:someValuesFrom rdf:resource="http://mouse.owl#Lifemap_00182"/>
            </owl:Restriction>
        </rdfs:subClassOf>
    </owl:Class>


    <!-- http://mouse.owl#Lifemap_00131 -->

    <owl:Class rdf:about="http://mouse.owl#Lifemap_00131">
        <rdfs:label rdf:datatype="http://www.w3.org/2001/XMLSchema#string">cartilage cells</rdfs:label>
        <rdfs:subClassOf>
            <owl:Restriction>
                <owl:onProperty rdf:resource="http://mouse.owl#UNDEFINED_part_of"/>
                <owl:someValuesFrom rdf:resource="http://mouse.owl#Lifemap_00496"/>
            </owl:Restriction>
        </rdfs:subClassOf>
    </owl:Class>


    <!-- http://mouse.owl#Lifemap_00132 -->

    <owl:Class rdf:about="http://mouse.owl#Lifemap_00132">
        <rdfs:label rdf:datatype="http://www.w3.org/2001/XMLSchema#string">spermatogonial stem cells</rdfs:label>
        <rdfs:subClassOf>
            <owl:Restriction>
                <owl:onProperty rdf:resource="http://mouse.owl#UNDEFINED_part_of"/>
                <owl:someValuesFrom rdf:resource="http://mouse.owl#Lifemap_00454"/>
            </owl:Restriction>
        </rdfs:subClassOf>
    </owl:Class>


    <!-- http://mouse.owl#Lifemap_00133 -->

    <owl:Class rdf:about="http://mouse.owl#Lifemap_00133">
        <rdfs:label rdf:datatype="http://www.w3.org/2001/XMLSchema#string">early sebocytes</rdfs:label>
    </owl:Class>


    <!-- http://mouse.owl#Lifemap_00134 -->

    <owl:Class rdf:about="http://mouse.owl#Lifemap_00134">
        <rdfs:label rdf:datatype="http://www.w3.org/2001/XMLSchema#string">myelinating schwann cells</rdfs:label>
        <rdfs:subClassOf>
            <owl:Restriction>
                <owl:onProperty rdf:resource="http://mouse.owl#UNDEFINED_part_of"/>
                <owl:someValuesFrom rdf:resource="http://mouse.owl#Lifemap_001233"/>
            </owl:Restriction>
        </rdfs:subClassOf>
    </owl:Class>


    <!-- http://mouse.owl#Lifemap_00135 -->

    <owl:Class rdf:about="http://mouse.owl#Lifemap_00135">
        <rdfs:label rdf:datatype="http://www.w3.org/2001/XMLSchema#string">presomitic mesoderm cells</rdfs:label>
        <rdfs:subClassOf>
            <owl:Restriction>
                <owl:onProperty rdf:resource="http://mouse.owl#UNDEFINED_part_of"/>
                <owl:someValuesFrom rdf:resource="http://mouse.owl#Lifemap_00591"/>
            </owl:Restriction>
        </rdfs:subClassOf>
    </owl:Class>


    <!-- http://mouse.owl#Lifemap_00136 -->

    <owl:Class rdf:about="http://mouse.owl#Lifemap_00136">
        <rdfs:label rdf:datatype="http://www.w3.org/2001/XMLSchema#string">central intermediate lamina cells</rdfs:label>
        <rdfs:subClassOf>
            <owl:Restriction>
                <owl:onProperty rdf:resource="http://mouse.owl#UNDEFINED_part_of"/>
                <owl:someValuesFrom rdf:resource="http://mouse.owl#Lifemap_00073"/>
            </owl:Restriction>
        </rdfs:subClassOf>
    </owl:Class>


    <!-- http://mouse.owl#Lifemap_00137 -->

    <owl:Class rdf:about="http://mouse.owl#Lifemap_00137">
        <rdfs:label rdf:datatype="http://www.w3.org/2001/XMLSchema#string">endochondral preosteoblasts</rdfs:label>
    </owl:Class>


    <!-- http://mouse.owl#Lifemap_00138 -->

    <owl:Class rdf:about="http://mouse.owl#Lifemap_00138">
        <rdfs:label rdf:datatype="http://www.w3.org/2001/XMLSchema#string">sertoli cells</rdfs:label>
        <rdfs:subClassOf>
            <owl:Restriction>
                <owl:onProperty rdf:resource="http://mouse.owl#UNDEFINED_part_of"/>
                <owl:someValuesFrom rdf:resource="http://mouse.owl#Lifemap_00992"/>
            </owl:Restriction>
        </rdfs:subClassOf>
    </owl:Class>


    <!-- http://mouse.owl#Lifemap_00139 -->

    <owl:Class rdf:about="http://mouse.owl#Lifemap_00139">
        <rdfs:label rdf:datatype="http://www.w3.org/2001/XMLSchema#string">mature cardiomyocytes</rdfs:label>
        <rdfs:subClassOf>
            <owl:Restriction>
                <owl:onProperty rdf:resource="http://mouse.owl#UNDEFINED_part_of"/>
                <owl:someValuesFrom rdf:resource="http://mouse.owl#Lifemap_00763"/>
            </owl:Restriction>
        </rdfs:subClassOf>
    </owl:Class>


    <!-- http://mouse.owl#Lifemap_00140 -->

    <owl:Class rdf:about="http://mouse.owl#Lifemap_00140">
        <rdfs:label rdf:datatype="http://www.w3.org/2001/XMLSchema#string">early tenocyte cells</rdfs:label>
        <rdfs:subClassOf>
            <owl:Restriction>
                <owl:onProperty rdf:resource="http://mouse.owl#UNDEFINED_part_of"/>
                <owl:someValuesFrom rdf:resource="http://mouse.owl#Lifemap_00703"/>
            </owl:Restriction>
        </rdfs:subClassOf>
    </owl:Class>


    <!-- http://mouse.owl#Lifemap_00141 -->

    <owl:Class rdf:about="http://mouse.owl#Lifemap_00141">
        <rdfs:label rdf:datatype="http://www.w3.org/2001/XMLSchema#string">immature endochondral osteoblasts</rdfs:label>
        <rdfs:subClassOf>
            <owl:Restriction>
                <owl:onProperty rdf:resource="http://mouse.owl#UNDEFINED_part_of"/>
                <owl:someValuesFrom rdf:resource="http://mouse.owl#Lifemap_00567"/>
            </owl:Restriction>
        </rdfs:subClassOf>
    </owl:Class>


    <!-- http://mouse.owl#Lifemap_00142 -->

    <owl:Class rdf:about="http://mouse.owl#Lifemap_00142">
        <rdfs:label rdf:datatype="http://www.w3.org/2001/XMLSchema#string">ngng amacrine cells</rdfs:label>
        <rdfs:subClassOf>
            <owl:Restriction>
                <owl:onProperty rdf:resource="http://mouse.owl#UNDEFINED_part_of"/>
                <owl:someValuesFrom rdf:resource="http://mouse.owl#Lifemap_00569"/>
            </owl:Restriction>
        </rdfs:subClassOf>
    </owl:Class>


    <!-- http://mouse.owl#Lifemap_00143 -->

    <owl:Class rdf:about="http://mouse.owl#Lifemap_00143">
        <rdfs:label rdf:datatype="http://www.w3.org/2001/XMLSchema#string">cervical dermomyotome cells</rdfs:label>
        <rdfs:subClassOf>
            <owl:Restriction>
                <owl:onProperty rdf:resource="http://mouse.owl#UNDEFINED_part_of"/>
                <owl:someValuesFrom rdf:resource="http://mouse.owl#Lifemap_00013"/>
            </owl:Restriction>
        </rdfs:subClassOf>
    </owl:Class>


    <!-- http://mouse.owl#Lifemap_00144 -->

    <owl:Class rdf:about="http://mouse.owl#Lifemap_00144">
        <rdfs:label rdf:datatype="http://www.w3.org/2001/XMLSchema#string">erythroid progenitor cells</rdfs:label>
        <rdfs:subClassOf>
            <owl:Restriction>
                <owl:onProperty rdf:resource="http://mouse.owl#UNDEFINED_part_of"/>
                <owl:someValuesFrom rdf:resource="http://mouse.owl#Lifemap_00203"/>
            </owl:Restriction>
        </rdfs:subClassOf>
    </owl:Class>


    <!-- http://mouse.owl#Lifemap_00145 -->

    <owl:Class rdf:about="http://mouse.owl#Lifemap_00145">
        <rdfs:label rdf:datatype="http://www.w3.org/2001/XMLSchema#string">caudal ganglionic eminence progenitor cells</rdfs:label>
        <rdfs:subClassOf>
            <owl:Restriction>
                <owl:onProperty rdf:resource="http://mouse.owl#UNDEFINED_part_of"/>
                <owl:someValuesFrom rdf:resource="http://mouse.owl#Lifemap_00317"/>
            </owl:Restriction>
        </rdfs:subClassOf>
    </owl:Class>


    <!-- http://mouse.owl#Lifemap_00146 -->

    <owl:Class rdf:about="http://mouse.owl#Lifemap_00146">
        <rdfs:label rdf:datatype="http://www.w3.org/2001/XMLSchema#string">distal renal vesicle cells</rdfs:label>
        <rdfs:subClassOf>
            <owl:Restriction>
                <owl:onProperty rdf:resource="http://mouse.owl#UNDEFINED_part_of"/>
                <owl:someValuesFrom rdf:resource="http://mouse.owl#Lifemap_00698"/>
            </owl:Restriction>
        </rdfs:subClassOf>
    </owl:Class>


    <!-- http://mouse.owl#Lifemap_00147 -->

    <owl:Class rdf:about="http://mouse.owl#Lifemap_00147">
        <rdfs:label rdf:datatype="http://www.w3.org/2001/XMLSchema#string">corneal transient amplifying cells</rdfs:label>
    </owl:Class>


    <!-- http://mouse.owl#Lifemap_00148 -->

    <owl:Class rdf:about="http://mouse.owl#Lifemap_00148">
        <rdfs:label rdf:datatype="http://www.w3.org/2001/XMLSchema#string">ventricular septum cells</rdfs:label>
        <rdfs:subClassOf>
            <owl:Restriction>
                <owl:onProperty rdf:resource="http://mouse.owl#UNDEFINED_part_of"/>
                <owl:someValuesFrom rdf:resource="http://mouse.owl#Lifemap_00211"/>
            </owl:Restriction>
        </rdfs:subClassOf>
    </owl:Class>


    <!-- http://mouse.owl#Lifemap_00149 -->

    <owl:Class rdf:about="http://mouse.owl#Lifemap_00149">
        <rdfs:label rdf:datatype="http://www.w3.org/2001/XMLSchema#string">cervical committed brown preadipocytes</rdfs:label>
        <rdfs:subClassOf>
            <owl:Restriction>
                <owl:onProperty rdf:resource="http://mouse.owl#UNDEFINED_part_of"/>
                <owl:someValuesFrom rdf:resource="http://mouse.owl#Lifemap_00143"/>
            </owl:Restriction>
        </rdfs:subClassOf>
    </owl:Class>


    <!-- http://mouse.owl#Lifemap_00150 -->

    <owl:Class rdf:about="http://mouse.owl#Lifemap_00150">
        <rdfs:label rdf:datatype="http://www.w3.org/2001/XMLSchema#string">roof plate cells</rdfs:label>
        <rdfs:subClassOf>
            <owl:Restriction>
                <owl:onProperty rdf:resource="http://mouse.owl#UNDEFINED_part_of"/>
                <owl:someValuesFrom rdf:resource="http://mouse.owl#Lifemap_00216"/>
            </owl:Restriction>
        </rdfs:subClassOf>
    </owl:Class>


    <!-- http://mouse.owl#Lifemap_00151 -->

    <owl:Class rdf:about="http://mouse.owl#Lifemap_00151">
        <rdfs:label rdf:datatype="http://www.w3.org/2001/XMLSchema#string">lens placode cells</rdfs:label>
        <rdfs:subClassOf>
            <owl:Restriction>
                <owl:onProperty rdf:resource="http://mouse.owl#UNDEFINED_part_of"/>
                <owl:someValuesFrom rdf:resource="http://mouse.owl#Lifemap_00214"/>
            </owl:Restriction>
        </rdfs:subClassOf>
    </owl:Class>


    <!-- http://mouse.owl#Lifemap_00152 -->

    <owl:Class rdf:about="http://mouse.owl#Lifemap_00152">
        <rdfs:label rdf:datatype="http://www.w3.org/2001/XMLSchema#string">angioblasts</rdfs:label>
        <rdfs:subClassOf>
            <owl:Restriction>
                <owl:onProperty rdf:resource="http://mouse.owl#UNDEFINED_part_of"/>
                <owl:someValuesFrom rdf:resource="http://mouse.owl#Lifemap_00548"/>
            </owl:Restriction>
        </rdfs:subClassOf>
    </owl:Class>


    <!-- http://mouse.owl#Lifemap_00153 -->

    <owl:Class rdf:about="http://mouse.owl#Lifemap_00153">
        <rdfs:label rdf:datatype="http://www.w3.org/2001/XMLSchema#string">arterial endothelial cells</rdfs:label>
        <rdfs:subClassOf>
            <owl:Restriction>
                <owl:onProperty rdf:resource="http://mouse.owl#UNDEFINED_part_of"/>
                <owl:someValuesFrom rdf:resource="http://mouse.owl#Lifemap_00507"/>
            </owl:Restriction>
        </rdfs:subClassOf>
    </owl:Class>


    <!-- http://mouse.owl#Lifemap_00154 -->

    <owl:Class rdf:about="http://mouse.owl#Lifemap_00154">
        <rdfs:label rdf:datatype="http://www.w3.org/2001/XMLSchema#string">endochondral preosteoblasts</rdfs:label>
    </owl:Class>


    <!-- http://mouse.owl#Lifemap_00155 -->

    <owl:Class rdf:about="http://mouse.owl#Lifemap_00155">
        <rdfs:label rdf:datatype="http://www.w3.org/2001/XMLSchema#string">inner root sheath huxley cells</rdfs:label>
        <rdfs:subClassOf>
            <owl:Restriction>
                <owl:onProperty rdf:resource="http://mouse.owl#UNDEFINED_part_of"/>
                <owl:someValuesFrom rdf:resource="http://mouse.owl#Lifemap_00636"/>
            </owl:Restriction>
        </rdfs:subClassOf>
    </owl:Class>


    <!-- http://mouse.owl#Lifemap_00156 -->

    <owl:Class rdf:about="http://mouse.owl#Lifemap_00156">
        <rdfs:label rdf:datatype="http://www.w3.org/2001/XMLSchema#string">osteochondro mesenchymal cells</rdfs:label>
    </owl:Class>


    <!-- http://mouse.owl#Lifemap_00157 -->

    <owl:Class rdf:about="http://mouse.owl#Lifemap_00157">
        <rdfs:label rdf:datatype="http://www.w3.org/2001/XMLSchema#string">muscle satellite cells</rdfs:label>
        <rdfs:subClassOf>
            <owl:Restriction>
                <owl:onProperty rdf:resource="http://mouse.owl#UNDEFINED_part_of"/>
                <owl:someValuesFrom rdf:resource="http://mouse.owl#Lifemap_00012"/>
            </owl:Restriction>
        </rdfs:subClassOf>
    </owl:Class>


    <!-- http://mouse.owl#Lifemap_00158 -->

    <owl:Class rdf:about="http://mouse.owl#Lifemap_00158">
        <rdfs:label rdf:datatype="http://www.w3.org/2001/XMLSchema#string">dental mesenchymal cells</rdfs:label>
        <rdfs:subClassOf>
            <owl:Restriction>
                <owl:onProperty rdf:resource="http://mouse.owl#UNDEFINED_part_of"/>
                <owl:someValuesFrom rdf:resource="http://mouse.owl#Lifemap_00975"/>
            </owl:Restriction>
        </rdfs:subClassOf>
    </owl:Class>


    <!-- http://mouse.owl#Lifemap_00159 -->

    <owl:Class rdf:about="http://mouse.owl#Lifemap_00159">
        <rdfs:label rdf:datatype="http://www.w3.org/2001/XMLSchema#string">thoracic committed brown preadipocytes</rdfs:label>
        <rdfs:subClassOf>
            <owl:Restriction>
                <owl:onProperty rdf:resource="http://mouse.owl#UNDEFINED_part_of"/>
                <owl:someValuesFrom rdf:resource="http://mouse.owl#Lifemap_00576"/>
            </owl:Restriction>
        </rdfs:subClassOf>
    </owl:Class>


    <!-- http://mouse.owl#Lifemap_00160 -->

    <owl:Class rdf:about="http://mouse.owl#Lifemap_00160">
        <rdfs:label rdf:datatype="http://www.w3.org/2001/XMLSchema#string">pre myocardial cells</rdfs:label>
    </owl:Class>


    <!-- http://mouse.owl#Lifemap_00161 -->

    <owl:Class rdf:about="http://mouse.owl#Lifemap_00161">
        <rdfs:label rdf:datatype="http://www.w3.org/2001/XMLSchema#string">fetal matrix cells</rdfs:label>
    </owl:Class>


    <!-- http://mouse.owl#Lifemap_00162 -->

    <owl:Class rdf:about="http://mouse.owl#Lifemap_00162">
        <rdfs:label rdf:datatype="http://www.w3.org/2001/XMLSchema#string">eosinophils</rdfs:label>
        <rdfs:subClassOf>
            <owl:Restriction>
                <owl:onProperty rdf:resource="http://mouse.owl#UNDEFINED_part_of"/>
                <owl:someValuesFrom rdf:resource="http://mouse.owl#Lifemap_00416"/>
            </owl:Restriction>
        </rdfs:subClassOf>
    </owl:Class>


    <!-- http://mouse.owl#Lifemap_00163 -->

    <owl:Class rdf:about="http://mouse.owl#Lifemap_00163">
        <rdfs:label rdf:datatype="http://www.w3.org/2001/XMLSchema#string">intramembranous osteoblasts</rdfs:label>
    </owl:Class>


    <!-- http://mouse.owl#Lifemap_00164 -->

    <owl:Class rdf:about="http://mouse.owl#Lifemap_00164">
        <rdfs:label rdf:datatype="http://www.w3.org/2001/XMLSchema#string">large luteal cells</rdfs:label>
        <rdfs:subClassOf>
            <owl:Restriction>
                <owl:onProperty rdf:resource="http://mouse.owl#UNDEFINED_part_of"/>
                <owl:someValuesFrom rdf:resource="http://mouse.owl#Lifemap_00677"/>
            </owl:Restriction>
        </rdfs:subClassOf>
    </owl:Class>


    <!-- http://mouse.owl#Lifemap_00165 -->

    <owl:Class rdf:about="http://mouse.owl#Lifemap_00165">
        <rdfs:label rdf:datatype="http://www.w3.org/2001/XMLSchema#string">natural killer cells</rdfs:label>
        <rdfs:subClassOf>
            <owl:Restriction>
                <owl:onProperty rdf:resource="http://mouse.owl#UNDEFINED_part_of"/>
                <owl:someValuesFrom rdf:resource="http://mouse.owl#Lifemap_00447"/>
            </owl:Restriction>
        </rdfs:subClassOf>
    </owl:Class>


    <!-- http://mouse.owl#Lifemap_00166 -->

    <owl:Class rdf:about="http://mouse.owl#Lifemap_00166">
        <rdfs:label rdf:datatype="http://www.w3.org/2001/XMLSchema#string">primitive cytotrophoblast cells</rdfs:label>
    </owl:Class>


    <!-- http://mouse.owl#Lifemap_00167 -->

    <owl:Class rdf:about="http://mouse.owl#Lifemap_00167">
        <rdfs:label rdf:datatype="http://www.w3.org/2001/XMLSchema#string">association neurons</rdfs:label>
        <rdfs:subClassOf>
            <owl:Restriction>
                <owl:onProperty rdf:resource="http://mouse.owl#UNDEFINED_part_of"/>
                <owl:someValuesFrom rdf:resource="http://mouse.owl#Lifemap_00084"/>
            </owl:Restriction>
        </rdfs:subClassOf>
    </owl:Class>


    <!-- http://mouse.owl#Lifemap_00168 -->

    <owl:Class rdf:about="http://mouse.owl#Lifemap_00168">
        <rdfs:label rdf:datatype="http://www.w3.org/2001/XMLSchema#string">multinuclear myocytes</rdfs:label>
        <rdfs:subClassOf>
            <owl:Restriction>
                <owl:onProperty rdf:resource="http://mouse.owl#UNDEFINED_part_of"/>
                <owl:someValuesFrom rdf:resource="http://mouse.owl#Lifemap_00387"/>
            </owl:Restriction>
        </rdfs:subClassOf>
    </owl:Class>


    <!-- http://mouse.owl#Lifemap_00169 -->

    <owl:Class rdf:about="http://mouse.owl#Lifemap_00169">
        <rdfs:label rdf:datatype="http://www.w3.org/2001/XMLSchema#string">chondrocytes</rdfs:label>
        <rdfs:subClassOf>
            <owl:Restriction>
                <owl:onProperty rdf:resource="http://mouse.owl#UNDEFINED_part_of"/>
                <owl:someValuesFrom rdf:resource="http://mouse.owl#Lifemap_00097"/>
            </owl:Restriction>
        </rdfs:subClassOf>
    </owl:Class>


    <!-- http://mouse.owl#Lifemap_00170 -->

    <owl:Class rdf:about="http://mouse.owl#Lifemap_00170">
        <rdfs:label rdf:datatype="http://www.w3.org/2001/XMLSchema#string">erythroid progenitor cells</rdfs:label>
    </owl:Class>


    <!-- http://mouse.owl#Lifemap_00171 -->

    <owl:Class rdf:about="http://mouse.owl#Lifemap_00171">
        <rdfs:label rdf:datatype="http://www.w3.org/2001/XMLSchema#string">anterior visceral endoderm cells</rdfs:label>
        <rdfs:subClassOf>
            <owl:Restriction>
                <owl:onProperty rdf:resource="http://mouse.owl#UNDEFINED_part_of"/>
                <owl:someValuesFrom rdf:resource="http://mouse.owl#Lifemap_00286"/>
            </owl:Restriction>
        </rdfs:subClassOf>
    </owl:Class>


    <!-- http://mouse.owl#Lifemap_00172 -->

    <owl:Class rdf:about="http://mouse.owl#Lifemap_00172">
        <rdfs:label rdf:datatype="http://www.w3.org/2001/XMLSchema#string">multinuclear myocytes</rdfs:label>
        <rdfs:subClassOf>
            <owl:Restriction>
                <owl:onProperty rdf:resource="http://mouse.owl#UNDEFINED_part_of"/>
                <owl:someValuesFrom rdf:resource="http://mouse.owl#Lifemap_00060"/>
            </owl:Restriction>
        </rdfs:subClassOf>
    </owl:Class>


    <!-- http://mouse.owl#Lifemap_00173 -->

    <owl:Class rdf:about="http://mouse.owl#Lifemap_00173">
        <rdfs:label rdf:datatype="http://www.w3.org/2001/XMLSchema#string">dopaminergic progenitor cells</rdfs:label>
    </owl:Class>


    <!-- http://mouse.owl#Lifemap_00174 -->

    <owl:Class rdf:about="http://mouse.owl#Lifemap_00174">
        <rdfs:label rdf:datatype="http://www.w3.org/2001/XMLSchema#string">proerythroblasts</rdfs:label>
    </owl:Class>


    <!-- http://mouse.owl#Lifemap_00175 -->

    <owl:Class rdf:about="http://mouse.owl#Lifemap_00175">
        <rdfs:label rdf:datatype="http://www.w3.org/2001/XMLSchema#string">myoblasts</rdfs:label>
        <rdfs:subClassOf>
            <owl:Restriction>
                <owl:onProperty rdf:resource="http://mouse.owl#UNDEFINED_part_of"/>
                <owl:someValuesFrom rdf:resource="http://mouse.owl#Lifemap_00588"/>
            </owl:Restriction>
        </rdfs:subClassOf>
    </owl:Class>


    <!-- http://mouse.owl#Lifemap_00176 -->

    <owl:Class rdf:about="http://mouse.owl#Lifemap_00176">
        <rdfs:label rdf:datatype="http://www.w3.org/2001/XMLSchema#string">mucus producing cells</rdfs:label>
        <rdfs:subClassOf>
            <owl:Restriction>
                <owl:onProperty rdf:resource="http://mouse.owl#UNDEFINED_part_of"/>
                <owl:someValuesFrom rdf:resource="http://mouse.owl#Lifemap_001155"/>
            </owl:Restriction>
        </rdfs:subClassOf>
    </owl:Class>


    <!-- http://mouse.owl#Lifemap_00177 -->

    <owl:Class rdf:about="http://mouse.owl#Lifemap_00177">
        <rdfs:label rdf:datatype="http://www.w3.org/2001/XMLSchema#string">scapulohumeralis posterior muscle motor neurons</rdfs:label>
        <rdfs:subClassOf>
            <owl:Restriction>
                <owl:onProperty rdf:resource="http://mouse.owl#UNDEFINED_part_of"/>
                <owl:someValuesFrom rdf:resource="http://mouse.owl#Lifemap_00122"/>
            </owl:Restriction>
        </rdfs:subClassOf>
    </owl:Class>


    <!-- http://mouse.owl#Lifemap_00178 -->

    <owl:Class rdf:about="http://mouse.owl#Lifemap_00178">
        <rdfs:label rdf:datatype="http://www.w3.org/2001/XMLSchema#string">prepancreatic foregut endoderm cells</rdfs:label>
        <rdfs:subClassOf>
            <owl:Restriction>
                <owl:onProperty rdf:resource="http://mouse.owl#UNDEFINED_part_of"/>
                <owl:someValuesFrom rdf:resource="http://mouse.owl#Lifemap_00788"/>
            </owl:Restriction>
        </rdfs:subClassOf>
    </owl:Class>


    <!-- http://mouse.owl#Lifemap_00179 -->

    <owl:Class rdf:about="http://mouse.owl#Lifemap_00179">
        <rdfs:label rdf:datatype="http://www.w3.org/2001/XMLSchema#string">hypertrophic chondrocytes</rdfs:label>
        <rdfs:subClassOf>
            <owl:Restriction>
                <owl:onProperty rdf:resource="http://mouse.owl#UNDEFINED_part_of"/>
                <owl:someValuesFrom rdf:resource="http://mouse.owl#Lifemap_00398"/>
            </owl:Restriction>
        </rdfs:subClassOf>
    </owl:Class>


    <!-- http://mouse.owl#Lifemap_00180 -->

    <owl:Class rdf:about="http://mouse.owl#Lifemap_00180">
        <rdfs:label rdf:datatype="http://www.w3.org/2001/XMLSchema#string">early ameloblasts</rdfs:label>
        <rdfs:subClassOf>
            <owl:Restriction>
                <owl:onProperty rdf:resource="http://mouse.owl#UNDEFINED_part_of"/>
                <owl:someValuesFrom rdf:resource="http://mouse.owl#Lifemap_001217"/>
            </owl:Restriction>
        </rdfs:subClassOf>
    </owl:Class>


    <!-- http://mouse.owl#Lifemap_00181 -->

    <owl:Class rdf:about="http://mouse.owl#Lifemap_00181">
        <rdfs:label rdf:datatype="http://www.w3.org/2001/XMLSchema#string">stromal vascular preadipocyte progenitor cells</rdfs:label>
        <rdfs:subClassOf>
            <owl:Restriction>
                <owl:onProperty rdf:resource="http://mouse.owl#UNDEFINED_part_of"/>
                <owl:someValuesFrom rdf:resource="http://mouse.owl#Lifemap_001236"/>
            </owl:Restriction>
        </rdfs:subClassOf>
    </owl:Class>


    <!-- http://mouse.owl#Lifemap_00182 -->

    <owl:Class rdf:about="http://mouse.owl#Lifemap_00182">
        <rdfs:label rdf:datatype="http://www.w3.org/2001/XMLSchema#string">endocrine progenitor cells</rdfs:label>
        <rdfs:subClassOf>
            <owl:Restriction>
                <owl:onProperty rdf:resource="http://mouse.owl#UNDEFINED_part_of"/>
                <owl:someValuesFrom rdf:resource="http://mouse.owl#Lifemap_001056"/>
            </owl:Restriction>
        </rdfs:subClassOf>
    </owl:Class>


    <!-- http://mouse.owl#Lifemap_00183 -->

    <owl:Class rdf:about="http://mouse.owl#Lifemap_00183">
        <rdfs:label rdf:datatype="http://www.w3.org/2001/XMLSchema#string">hepatic diverticulum cells</rdfs:label>
        <rdfs:subClassOf>
            <owl:Restriction>
                <owl:onProperty rdf:resource="http://mouse.owl#UNDEFINED_part_of"/>
                <owl:someValuesFrom rdf:resource="http://mouse.owl#Lifemap_00714"/>
            </owl:Restriction>
        </rdfs:subClassOf>
    </owl:Class>


    <!-- http://mouse.owl#Lifemap_00184 -->

    <owl:Class rdf:about="http://mouse.owl#Lifemap_00184">
        <rdfs:label rdf:datatype="http://www.w3.org/2001/XMLSchema#string">intermediate mesoderm cells</rdfs:label>
        <rdfs:subClassOf>
            <owl:Restriction>
                <owl:onProperty rdf:resource="http://mouse.owl#UNDEFINED_part_of"/>
                <owl:someValuesFrom rdf:resource="http://mouse.owl#Lifemap_001218"/>
            </owl:Restriction>
        </rdfs:subClassOf>
    </owl:Class>


    <!-- http://mouse.owl#Lifemap_00185 -->

    <owl:Class rdf:about="http://mouse.owl#Lifemap_00185">
        <rdfs:label rdf:datatype="http://www.w3.org/2001/XMLSchema#string">erythrocytes</rdfs:label>
        <rdfs:subClassOf>
            <owl:Restriction>
                <owl:onProperty rdf:resource="http://mouse.owl#UNDEFINED_part_of"/>
                <owl:someValuesFrom rdf:resource="http://mouse.owl#Lifemap_00590"/>
            </owl:Restriction>
        </rdfs:subClassOf>
    </owl:Class>


    <!-- http://mouse.owl#Lifemap_00186 -->

    <owl:Class rdf:about="http://mouse.owl#Lifemap_00186">
        <rdfs:label rdf:datatype="http://www.w3.org/2001/XMLSchema#string">di4 interneurons</rdfs:label>
        <rdfs:subClassOf>
            <owl:Restriction>
                <owl:onProperty rdf:resource="http://mouse.owl#UNDEFINED_part_of"/>
                <owl:someValuesFrom rdf:resource="http://mouse.owl#Lifemap_00016"/>
            </owl:Restriction>
        </rdfs:subClassOf>
    </owl:Class>


    <!-- http://mouse.owl#Lifemap_00187 -->

    <owl:Class rdf:about="http://mouse.owl#Lifemap_00187">
        <rdfs:label rdf:datatype="http://www.w3.org/2001/XMLSchema#string">mesothelial cells</rdfs:label>
        <rdfs:subClassOf>
            <owl:Restriction>
                <owl:onProperty rdf:resource="http://mouse.owl#UNDEFINED_part_of"/>
                <owl:someValuesFrom rdf:resource="http://mouse.owl#Lifemap_00944"/>
            </owl:Restriction>
        </rdfs:subClassOf>
    </owl:Class>


    <!-- http://mouse.owl#Lifemap_00188 -->

    <owl:Class rdf:about="http://mouse.owl#Lifemap_00188">
        <rdfs:label rdf:datatype="http://www.w3.org/2001/XMLSchema#string">ectoderm cells</rdfs:label>
        <rdfs:subClassOf>
            <owl:Restriction>
                <owl:onProperty rdf:resource="http://mouse.owl#UNDEFINED_part_of"/>
                <owl:someValuesFrom rdf:resource="http://mouse.owl#Lifemap_00785"/>
            </owl:Restriction>
        </rdfs:subClassOf>
    </owl:Class>


    <!-- http://mouse.owl#Lifemap_00189 -->

    <owl:Class rdf:about="http://mouse.owl#Lifemap_00189">
        <rdfs:label rdf:datatype="http://www.w3.org/2001/XMLSchema#string">muscle progenitor cells</rdfs:label>
        <rdfs:subClassOf>
            <owl:Restriction>
                <owl:onProperty rdf:resource="http://mouse.owl#UNDEFINED_part_of"/>
                <owl:someValuesFrom rdf:resource="http://mouse.owl#Lifemap_001111"/>
            </owl:Restriction>
        </rdfs:subClassOf>
    </owl:Class>


    <!-- http://mouse.owl#Lifemap_00190 -->

    <owl:Class rdf:about="http://mouse.owl#Lifemap_00190">
        <rdfs:label rdf:datatype="http://www.w3.org/2001/XMLSchema#string">alar plate cells</rdfs:label>
    </owl:Class>


    <!-- http://mouse.owl#Lifemap_00191 -->

    <owl:Class rdf:about="http://mouse.owl#Lifemap_00191">
        <rdfs:label rdf:datatype="http://www.w3.org/2001/XMLSchema#string">venous endothelial cells</rdfs:label>
        <rdfs:subClassOf>
            <owl:Restriction>
                <owl:onProperty rdf:resource="http://mouse.owl#UNDEFINED_part_of"/>
                <owl:someValuesFrom rdf:resource="http://mouse.owl#Lifemap_00548"/>
            </owl:Restriction>
        </rdfs:subClassOf>
    </owl:Class>


    <!-- http://mouse.owl#Lifemap_00192 -->

    <owl:Class rdf:about="http://mouse.owl#Lifemap_00192">
        <rdfs:label rdf:datatype="http://www.w3.org/2001/XMLSchema#string">late photoreceptor precursor cells</rdfs:label>
        <rdfs:subClassOf>
            <owl:Restriction>
                <owl:onProperty rdf:resource="http://mouse.owl#UNDEFINED_part_of"/>
                <owl:someValuesFrom rdf:resource="http://mouse.owl#Lifemap_00589"/>
            </owl:Restriction>
        </rdfs:subClassOf>
    </owl:Class>


    <!-- http://mouse.owl#Lifemap_00193 -->

    <owl:Class rdf:about="http://mouse.owl#Lifemap_00193">
        <rdfs:label rdf:datatype="http://www.w3.org/2001/XMLSchema#string">sebocyte progenitor cells</rdfs:label>
        <rdfs:subClassOf>
            <owl:Restriction>
                <owl:onProperty rdf:resource="http://mouse.owl#UNDEFINED_part_of"/>
                <owl:someValuesFrom rdf:resource="http://mouse.owl#Lifemap_00631"/>
            </owl:Restriction>
        </rdfs:subClassOf>
    </owl:Class>


    <!-- http://mouse.owl#Lifemap_00194 -->

    <owl:Class rdf:about="http://mouse.owl#Lifemap_00194">
        <rdfs:label rdf:datatype="http://www.w3.org/2001/XMLSchema#string">endochondral osteocytes</rdfs:label>
        <rdfs:subClassOf>
            <owl:Restriction>
                <owl:onProperty rdf:resource="http://mouse.owl#UNDEFINED_part_of"/>
                <owl:someValuesFrom rdf:resource="http://mouse.owl#Lifemap_00849"/>
            </owl:Restriction>
        </rdfs:subClassOf>
    </owl:Class>


    <!-- http://mouse.owl#Lifemap_00195 -->

    <owl:Class rdf:about="http://mouse.owl#Lifemap_00195">
        <rdfs:label rdf:datatype="http://www.w3.org/2001/XMLSchema#string">melanocytes</rdfs:label>
        <rdfs:subClassOf>
            <owl:Restriction>
                <owl:onProperty rdf:resource="http://mouse.owl#UNDEFINED_part_of"/>
                <owl:someValuesFrom rdf:resource="http://mouse.owl#Lifemap_00760"/>
            </owl:Restriction>
        </rdfs:subClassOf>
    </owl:Class>


    <!-- http://mouse.owl#Lifemap_00196 -->

    <owl:Class rdf:about="http://mouse.owl#Lifemap_00196">
        <rdfs:label rdf:datatype="http://www.w3.org/2001/XMLSchema#string">prechondrocytes</rdfs:label>
        <rdfs:subClassOf>
            <owl:Restriction>
                <owl:onProperty rdf:resource="http://mouse.owl#UNDEFINED_part_of"/>
                <owl:someValuesFrom rdf:resource="http://mouse.owl#Lifemap_001095"/>
            </owl:Restriction>
        </rdfs:subClassOf>
    </owl:Class>


    <!-- http://mouse.owl#Lifemap_00197 -->

    <owl:Class rdf:about="http://mouse.owl#Lifemap_00197">
        <rdfs:label rdf:datatype="http://www.w3.org/2001/XMLSchema#string">intermediate beta progenitor cells</rdfs:label>
        <rdfs:subClassOf>
            <owl:Restriction>
                <owl:onProperty rdf:resource="http://mouse.owl#UNDEFINED_part_of"/>
                <owl:someValuesFrom rdf:resource="http://mouse.owl#Lifemap_00307"/>
            </owl:Restriction>
        </rdfs:subClassOf>
    </owl:Class>


    <!-- http://mouse.owl#Lifemap_00198 -->

    <owl:Class rdf:about="http://mouse.owl#Lifemap_00198">
        <rdfs:label rdf:datatype="http://www.w3.org/2001/XMLSchema#string">spermatogonium type a</rdfs:label>
        <rdfs:subClassOf>
            <owl:Restriction>
                <owl:onProperty rdf:resource="http://mouse.owl#UNDEFINED_part_of"/>
                <owl:someValuesFrom rdf:resource="http://mouse.owl#Lifemap_00620"/>
            </owl:Restriction>
        </rdfs:subClassOf>
    </owl:Class>


    <!-- http://mouse.owl#Lifemap_00199 -->

    <owl:Class rdf:about="http://mouse.owl#Lifemap_00199">
        <rdfs:label rdf:datatype="http://www.w3.org/2001/XMLSchema#string">lateral rhombic lip progenitor cells</rdfs:label>
    </owl:Class>


    <!-- http://mouse.owl#Lifemap_00200 -->

    <owl:Class rdf:about="http://mouse.owl#Lifemap_00200">
        <rdfs:label rdf:datatype="http://www.w3.org/2001/XMLSchema#string">subcutaneous white adipocytes</rdfs:label>
        <rdfs:subClassOf>
            <owl:Restriction>
                <owl:onProperty rdf:resource="http://mouse.owl#UNDEFINED_part_of"/>
                <owl:someValuesFrom rdf:resource="http://mouse.owl#Lifemap_00890"/>
            </owl:Restriction>
        </rdfs:subClassOf>
    </owl:Class>


    <!-- http://mouse.owl#Lifemap_00201 -->

    <owl:Class rdf:about="http://mouse.owl#Lifemap_00201">
        <rdfs:label rdf:datatype="http://www.w3.org/2001/XMLSchema#string">dermal fibroblasts</rdfs:label>
        <rdfs:subClassOf>
            <owl:Restriction>
                <owl:onProperty rdf:resource="http://mouse.owl#UNDEFINED_part_of"/>
                <owl:someValuesFrom rdf:resource="http://mouse.owl#Lifemap_001210"/>
            </owl:Restriction>
        </rdfs:subClassOf>
    </owl:Class>


    <!-- http://mouse.owl#Lifemap_00202 -->

    <owl:Class rdf:about="http://mouse.owl#Lifemap_00202">
        <rdfs:label rdf:datatype="http://www.w3.org/2001/XMLSchema#string">extraembryonic hemangioblast cells</rdfs:label>
    </owl:Class>


    <!-- http://mouse.owl#Lifemap_00203 -->

    <owl:Class rdf:about="http://mouse.owl#Lifemap_00203">
        <rdfs:label rdf:datatype="http://www.w3.org/2001/XMLSchema#string">megakaryocyte erythroid precursor cells</rdfs:label>
    </owl:Class>


    <!-- http://mouse.owl#Lifemap_00204 -->

    <owl:Class rdf:about="http://mouse.owl#Lifemap_00204">
        <rdfs:label rdf:datatype="http://www.w3.org/2001/XMLSchema#string">dermal progenitor cells</rdfs:label>
        <rdfs:subClassOf>
            <owl:Restriction>
                <owl:onProperty rdf:resource="http://mouse.owl#UNDEFINED_part_of"/>
                <owl:someValuesFrom rdf:resource="http://mouse.owl#Lifemap_00037"/>
            </owl:Restriction>
        </rdfs:subClassOf>
    </owl:Class>


    <!-- http://mouse.owl#Lifemap_00205 -->

    <owl:Class rdf:about="http://mouse.owl#Lifemap_00205">
        <rdfs:label rdf:datatype="http://www.w3.org/2001/XMLSchema#string">double negative 4 thymocytes</rdfs:label>
    </owl:Class>


    <!-- http://mouse.owl#Lifemap_00206 -->

    <owl:Class rdf:about="http://mouse.owl#Lifemap_00206">
        <rdfs:label rdf:datatype="http://www.w3.org/2001/XMLSchema#string">primitive macrophages</rdfs:label>
        <rdfs:subClassOf>
            <owl:Restriction>
                <owl:onProperty rdf:resource="http://mouse.owl#UNDEFINED_part_of"/>
                <owl:someValuesFrom rdf:resource="http://mouse.owl#Lifemap_00485"/>
            </owl:Restriction>
        </rdfs:subClassOf>
    </owl:Class>


    <!-- http://mouse.owl#Lifemap_00207 -->

    <owl:Class rdf:about="http://mouse.owl#Lifemap_00207">
        <rdfs:label rdf:datatype="http://www.w3.org/2001/XMLSchema#string">basophils</rdfs:label>
        <rdfs:subClassOf>
            <owl:Restriction>
                <owl:onProperty rdf:resource="http://mouse.owl#UNDEFINED_part_of"/>
                <owl:someValuesFrom rdf:resource="http://mouse.owl#Lifemap_00540"/>
            </owl:Restriction>
        </rdfs:subClassOf>
    </owl:Class>


    <!-- http://mouse.owl#Lifemap_00208 -->

    <owl:Class rdf:about="http://mouse.owl#Lifemap_00208">
        <rdfs:label rdf:datatype="http://www.w3.org/2001/XMLSchema#string">endothelial cells</rdfs:label>
        <rdfs:subClassOf>
            <owl:Restriction>
                <owl:onProperty rdf:resource="http://mouse.owl#UNDEFINED_part_of"/>
                <owl:someValuesFrom rdf:resource="http://mouse.owl#Lifemap_001043"/>
            </owl:Restriction>
        </rdfs:subClassOf>
    </owl:Class>


    <!-- http://mouse.owl#Lifemap_00209 -->

    <owl:Class rdf:about="http://mouse.owl#Lifemap_00209">
        <rdfs:label rdf:datatype="http://www.w3.org/2001/XMLSchema#string">prechondrocytes</rdfs:label>
        <rdfs:subClassOf>
            <owl:Restriction>
                <owl:onProperty rdf:resource="http://mouse.owl#UNDEFINED_part_of"/>
                <owl:someValuesFrom rdf:resource="http://mouse.owl#Lifemap_00650"/>
            </owl:Restriction>
        </rdfs:subClassOf>
    </owl:Class>


    <!-- http://mouse.owl#Lifemap_00210 -->

    <owl:Class rdf:about="http://mouse.owl#Lifemap_00210">
        <rdfs:label rdf:datatype="http://www.w3.org/2001/XMLSchema#string">prepancreatic foregut endoderm cells</rdfs:label>
        <rdfs:subClassOf>
            <owl:Restriction>
                <owl:onProperty rdf:resource="http://mouse.owl#UNDEFINED_part_of"/>
                <owl:someValuesFrom rdf:resource="http://mouse.owl#Lifemap_00652"/>
            </owl:Restriction>
        </rdfs:subClassOf>
    </owl:Class>


    <!-- http://mouse.owl#Lifemap_00211 -->

    <owl:Class rdf:about="http://mouse.owl#Lifemap_00211">
        <rdfs:label rdf:datatype="http://www.w3.org/2001/XMLSchema#string">cardiomyocytes</rdfs:label>
    </owl:Class>


    <!-- http://mouse.owl#Lifemap_00212 -->

    <owl:Class rdf:about="http://mouse.owl#Lifemap_00212">
        <rdfs:label rdf:datatype="http://www.w3.org/2001/XMLSchema#string">myelinating oligodendrocyte cells</rdfs:label>
        <rdfs:subClassOf>
            <owl:Restriction>
                <owl:onProperty rdf:resource="http://mouse.owl#UNDEFINED_part_of"/>
                <owl:someValuesFrom rdf:resource="http://mouse.owl#Lifemap_00571"/>
            </owl:Restriction>
        </rdfs:subClassOf>
    </owl:Class>


    <!-- http://mouse.owl#Lifemap_00213 -->

    <owl:Class rdf:about="http://mouse.owl#Lifemap_00213">
        <rdfs:label rdf:datatype="http://www.w3.org/2001/XMLSchema#string">cardiac neural crest cells</rdfs:label>
    </owl:Class>


    <!-- http://mouse.owl#Lifemap_00214 -->

    <owl:Class rdf:about="http://mouse.owl#Lifemap_00214">
        <rdfs:label rdf:datatype="http://www.w3.org/2001/XMLSchema#string">preplacodal lens ectoderm cells</rdfs:label>
    </owl:Class>


    <!-- http://mouse.owl#Lifemap_00215 -->

    <owl:Class rdf:about="http://mouse.owl#Lifemap_00215">
        <rdfs:label rdf:datatype="http://www.w3.org/2001/XMLSchema#string">atrioventricular node cells</rdfs:label>
        <rdfs:subClassOf>
            <owl:Restriction>
                <owl:onProperty rdf:resource="http://mouse.owl#UNDEFINED_part_of"/>
                <owl:someValuesFrom rdf:resource="http://mouse.owl#Lifemap_00449"/>
            </owl:Restriction>
        </rdfs:subClassOf>
    </owl:Class>


    <!-- http://mouse.owl#Lifemap_00216 -->

    <owl:Class rdf:about="http://mouse.owl#Lifemap_00216">
        <rdfs:label rdf:datatype="http://www.w3.org/2001/XMLSchema#string">dorsolateral hinge point cells</rdfs:label>
    </owl:Class>


    <!-- http://mouse.owl#Lifemap_00217 -->

    <owl:Class rdf:about="http://mouse.owl#Lifemap_00217">
        <rdfs:label rdf:datatype="http://www.w3.org/2001/XMLSchema#string">oligodendrocyte precursor cells</rdfs:label>
        <rdfs:subClassOf>
            <owl:Restriction>
                <owl:onProperty rdf:resource="http://mouse.owl#UNDEFINED_part_of"/>
                <owl:someValuesFrom rdf:resource="http://mouse.owl#Lifemap_00412"/>
            </owl:Restriction>
        </rdfs:subClassOf>
    </owl:Class>


    <!-- http://mouse.owl#Lifemap_00218 -->

    <owl:Class rdf:about="http://mouse.owl#Lifemap_00218">
        <rdfs:label rdf:datatype="http://www.w3.org/2001/XMLSchema#string">perivascular cells</rdfs:label>
        <rdfs:subClassOf>
            <owl:Restriction>
                <owl:onProperty rdf:resource="http://mouse.owl#UNDEFINED_part_of"/>
                <owl:someValuesFrom rdf:resource="http://mouse.owl#Lifemap_00735"/>
            </owl:Restriction>
        </rdfs:subClassOf>
    </owl:Class>


    <!-- http://mouse.owl#Lifemap_00219 -->

    <owl:Class rdf:about="http://mouse.owl#Lifemap_00219">
        <rdfs:label rdf:datatype="http://www.w3.org/2001/XMLSchema#string">multinuclear myocytes</rdfs:label>
        <rdfs:subClassOf>
            <owl:Restriction>
                <owl:onProperty rdf:resource="http://mouse.owl#UNDEFINED_part_of"/>
                <owl:someValuesFrom rdf:resource="http://mouse.owl#Lifemap_00953"/>
            </owl:Restriction>
        </rdfs:subClassOf>
    </owl:Class>


    <!-- http://mouse.owl#Lifemap_00220 -->

    <owl:Class rdf:about="http://mouse.owl#Lifemap_00220">
        <rdfs:label rdf:datatype="http://www.w3.org/2001/XMLSchema#string">immature endochondral osteoblasts</rdfs:label>
        <rdfs:subClassOf>
            <owl:Restriction>
                <owl:onProperty rdf:resource="http://mouse.owl#UNDEFINED_part_of"/>
                <owl:someValuesFrom rdf:resource="http://mouse.owl#Lifemap_00424"/>
            </owl:Restriction>
        </rdfs:subClassOf>
    </owl:Class>


    <!-- http://mouse.owl#Lifemap_00221 -->

    <owl:Class rdf:about="http://mouse.owl#Lifemap_00221">
        <rdfs:label rdf:datatype="http://www.w3.org/2001/XMLSchema#string">liver fibroblasts</rdfs:label>
        <rdfs:subClassOf>
            <owl:Restriction>
                <owl:onProperty rdf:resource="http://mouse.owl#UNDEFINED_part_of"/>
                <owl:someValuesFrom rdf:resource="http://mouse.owl#Lifemap_00944"/>
            </owl:Restriction>
        </rdfs:subClassOf>
    </owl:Class>


    <!-- http://mouse.owl#Lifemap_00222 -->

    <owl:Class rdf:about="http://mouse.owl#Lifemap_00222">
        <rdfs:label rdf:datatype="http://www.w3.org/2001/XMLSchema#string">type5 on cone bipolar cells</rdfs:label>
        <rdfs:subClassOf>
            <owl:Restriction>
                <owl:onProperty rdf:resource="http://mouse.owl#UNDEFINED_part_of"/>
                <owl:someValuesFrom rdf:resource="http://mouse.owl#Lifemap_001247"/>
            </owl:Restriction>
        </rdfs:subClassOf>
    </owl:Class>


    <!-- http://mouse.owl#Lifemap_00223 -->

    <owl:Class rdf:about="http://mouse.owl#Lifemap_00223">
        <rdfs:label rdf:datatype="http://www.w3.org/2001/XMLSchema#string">disc cells</rdfs:label>
        <rdfs:subClassOf>
            <owl:Restriction>
                <owl:onProperty rdf:resource="http://mouse.owl#UNDEFINED_part_of"/>
                <owl:someValuesFrom rdf:resource="http://mouse.owl#Lifemap_001180"/>
            </owl:Restriction>
        </rdfs:subClassOf>
    </owl:Class>


    <!-- http://mouse.owl#Lifemap_00224 -->

    <owl:Class rdf:about="http://mouse.owl#Lifemap_00224">
        <rdfs:label rdf:datatype="http://www.w3.org/2001/XMLSchema#string">vascular smooth muscle cells</rdfs:label>
        <rdfs:subClassOf>
            <owl:Restriction>
                <owl:onProperty rdf:resource="http://mouse.owl#UNDEFINED_part_of"/>
                <owl:someValuesFrom rdf:resource="http://mouse.owl#Lifemap_00488"/>
            </owl:Restriction>
        </rdfs:subClassOf>
    </owl:Class>


    <!-- http://mouse.owl#Lifemap_00225 -->

    <owl:Class rdf:about="http://mouse.owl#Lifemap_00225">
        <rdfs:label rdf:datatype="http://www.w3.org/2001/XMLSchema#string">immature beta progenitor cells</rdfs:label>
        <rdfs:subClassOf>
            <owl:Restriction>
                <owl:onProperty rdf:resource="http://mouse.owl#UNDEFINED_part_of"/>
                <owl:someValuesFrom rdf:resource="http://mouse.owl#Lifemap_00967"/>
            </owl:Restriction>
        </rdfs:subClassOf>
    </owl:Class>


    <!-- http://mouse.owl#Lifemap_00226 -->

    <owl:Class rdf:about="http://mouse.owl#Lifemap_00226">
        <rdfs:label rdf:datatype="http://www.w3.org/2001/XMLSchema#string">double negative 3 thymocytes</rdfs:label>
    </owl:Class>


    <!-- http://mouse.owl#Lifemap_00227 -->

    <owl:Class rdf:about="http://mouse.owl#Lifemap_00227">
        <rdfs:label rdf:datatype="http://www.w3.org/2001/XMLSchema#string">mesonephric cells</rdfs:label>
        <rdfs:subClassOf>
            <owl:Restriction>
                <owl:onProperty rdf:resource="http://mouse.owl#UNDEFINED_part_of"/>
                <owl:someValuesFrom rdf:resource="http://mouse.owl#Lifemap_00184"/>
            </owl:Restriction>
        </rdfs:subClassOf>
    </owl:Class>


    <!-- http://mouse.owl#Lifemap_00228 -->

    <owl:Class rdf:about="http://mouse.owl#Lifemap_00228">
        <rdfs:label rdf:datatype="http://www.w3.org/2001/XMLSchema#string">conjunctival superbasal epithelial cells</rdfs:label>
        <rdfs:subClassOf>
            <owl:Restriction>
                <owl:onProperty rdf:resource="http://mouse.owl#UNDEFINED_part_of"/>
                <owl:someValuesFrom rdf:resource="http://mouse.owl#Lifemap_001130"/>
            </owl:Restriction>
        </rdfs:subClassOf>
    </owl:Class>


    <!-- http://mouse.owl#Lifemap_00229 -->

    <owl:Class rdf:about="http://mouse.owl#Lifemap_00229">
        <rdfs:label rdf:datatype="http://www.w3.org/2001/XMLSchema#string">prechondrocytic mesenchymal cells</rdfs:label>
        <rdfs:subClassOf>
            <owl:Restriction>
                <owl:onProperty rdf:resource="http://mouse.owl#UNDEFINED_part_of"/>
                <owl:someValuesFrom rdf:resource="http://mouse.owl#Lifemap_00925"/>
            </owl:Restriction>
        </rdfs:subClassOf>
    </owl:Class>


    <!-- http://mouse.owl#Lifemap_00230 -->

    <owl:Class rdf:about="http://mouse.owl#Lifemap_00230">
        <rdfs:label rdf:datatype="http://www.w3.org/2001/XMLSchema#string">chorionic ectoderm cells</rdfs:label>
        <rdfs:subClassOf>
            <owl:Restriction>
                <owl:onProperty rdf:resource="http://mouse.owl#UNDEFINED_part_of"/>
                <owl:someValuesFrom rdf:resource="http://mouse.owl#Lifemap_00280"/>
            </owl:Restriction>
        </rdfs:subClassOf>
    </owl:Class>


    <!-- http://mouse.owl#Lifemap_00231 -->

    <owl:Class rdf:about="http://mouse.owl#Lifemap_00231">
        <rdfs:label rdf:datatype="http://www.w3.org/2001/XMLSchema#string">immature endochondral osteoblasts</rdfs:label>
        <rdfs:subClassOf>
            <owl:Restriction>
                <owl:onProperty rdf:resource="http://mouse.owl#UNDEFINED_part_of"/>
                <owl:someValuesFrom rdf:resource="http://mouse.owl#Lifemap_00678"/>
            </owl:Restriction>
        </rdfs:subClassOf>
    </owl:Class>


    <!-- http://mouse.owl#Lifemap_00232 -->

    <owl:Class rdf:about="http://mouse.owl#Lifemap_00232">
        <rdfs:label rdf:datatype="http://www.w3.org/2001/XMLSchema#string">inflow progenitors</rdfs:label>
        <rdfs:subClassOf>
            <owl:Restriction>
                <owl:onProperty rdf:resource="http://mouse.owl#UNDEFINED_part_of"/>
                <owl:someValuesFrom rdf:resource="http://mouse.owl#Lifemap_00008"/>
            </owl:Restriction>
        </rdfs:subClassOf>
    </owl:Class>


    <!-- http://mouse.owl#Lifemap_00233 -->

    <owl:Class rdf:about="http://mouse.owl#Lifemap_00233">
        <rdfs:label rdf:datatype="http://www.w3.org/2001/XMLSchema#string">endocardial tube cells</rdfs:label>
        <rdfs:subClassOf>
            <owl:Restriction>
                <owl:onProperty rdf:resource="http://mouse.owl#UNDEFINED_part_of"/>
                <owl:someValuesFrom rdf:resource="http://mouse.owl#Lifemap_00347"/>
            </owl:Restriction>
        </rdfs:subClassOf>
    </owl:Class>


    <!-- http://mouse.owl#Lifemap_00234 -->

    <owl:Class rdf:about="http://mouse.owl#Lifemap_00234">
        <rdfs:label rdf:datatype="http://www.w3.org/2001/XMLSchema#string">mesencephalic neural crest cells</rdfs:label>
    </owl:Class>


    <!-- http://mouse.owl#Lifemap_00235 -->

    <owl:Class rdf:about="http://mouse.owl#Lifemap_00235">
        <rdfs:label rdf:datatype="http://www.w3.org/2001/XMLSchema#string">cartilage cells</rdfs:label>
        <rdfs:subClassOf>
            <owl:Restriction>
                <owl:onProperty rdf:resource="http://mouse.owl#UNDEFINED_part_of"/>
                <owl:someValuesFrom rdf:resource="http://mouse.owl#Lifemap_00358"/>
            </owl:Restriction>
        </rdfs:subClassOf>
    </owl:Class>


    <!-- http://mouse.owl#Lifemap_00236 -->

    <owl:Class rdf:about="http://mouse.owl#Lifemap_00236">
        <rdfs:label rdf:datatype="http://www.w3.org/2001/XMLSchema#string">intramembrenous osteocytes</rdfs:label>
        <rdfs:subClassOf>
            <owl:Restriction>
                <owl:onProperty rdf:resource="http://mouse.owl#UNDEFINED_part_of"/>
                <owl:someValuesFrom rdf:resource="http://mouse.owl#Lifemap_00163"/>
            </owl:Restriction>
        </rdfs:subClassOf>
    </owl:Class>


    <!-- http://mouse.owl#Lifemap_00237 -->

    <owl:Class rdf:about="http://mouse.owl#Lifemap_00237">
        <rdfs:label rdf:datatype="http://www.w3.org/2001/XMLSchema#string">primitive heart tube cells</rdfs:label>
    </owl:Class>


    <!-- http://mouse.owl#Lifemap_00238 -->

    <owl:Class rdf:about="http://mouse.owl#Lifemap_00238">
        <rdfs:label rdf:datatype="http://www.w3.org/2001/XMLSchema#string">multinuclear myocytes</rdfs:label>
        <rdfs:subClassOf>
            <owl:Restriction>
                <owl:onProperty rdf:resource="http://mouse.owl#UNDEFINED_part_of"/>
                <owl:someValuesFrom rdf:resource="http://mouse.owl#Lifemap_00500"/>
            </owl:Restriction>
        </rdfs:subClassOf>
    </owl:Class>


    <!-- http://mouse.owl#Lifemap_00239 -->

    <owl:Class rdf:about="http://mouse.owl#Lifemap_00239">
        <rdfs:label rdf:datatype="http://www.w3.org/2001/XMLSchema#string">fetal dopaminergic neurons</rdfs:label>
        <rdfs:subClassOf>
            <owl:Restriction>
                <owl:onProperty rdf:resource="http://mouse.owl#UNDEFINED_part_of"/>
                <owl:someValuesFrom rdf:resource="http://mouse.owl#Lifemap_00173"/>
            </owl:Restriction>
        </rdfs:subClassOf>
    </owl:Class>


    <!-- http://mouse.owl#Lifemap_00240 -->

    <owl:Class rdf:about="http://mouse.owl#Lifemap_00240">
        <rdfs:label rdf:datatype="http://www.w3.org/2001/XMLSchema#string">neural fold cells</rdfs:label>
        <rdfs:subClassOf>
            <owl:Restriction>
                <owl:onProperty rdf:resource="http://mouse.owl#UNDEFINED_part_of"/>
                <owl:someValuesFrom rdf:resource="http://mouse.owl#Lifemap_00044"/>
            </owl:Restriction>
        </rdfs:subClassOf>
    </owl:Class>


    <!-- http://mouse.owl#Lifemap_00241 -->

    <owl:Class rdf:about="http://mouse.owl#Lifemap_00241">
        <rdfs:label rdf:datatype="http://www.w3.org/2001/XMLSchema#string">ameloblasts</rdfs:label>
        <rdfs:subClassOf>
            <owl:Restriction>
                <owl:onProperty rdf:resource="http://mouse.owl#UNDEFINED_part_of"/>
                <owl:someValuesFrom rdf:resource="http://mouse.owl#Lifemap_001241"/>
            </owl:Restriction>
        </rdfs:subClassOf>
    </owl:Class>


    <!-- http://mouse.owl#Lifemap_00242 -->

    <owl:Class rdf:about="http://mouse.owl#Lifemap_00242">
        <rdfs:label rdf:datatype="http://www.w3.org/2001/XMLSchema#string">motor neural progenitor cells</rdfs:label>
        <rdfs:subClassOf>
            <owl:Restriction>
                <owl:onProperty rdf:resource="http://mouse.owl#UNDEFINED_part_of"/>
                <owl:someValuesFrom rdf:resource="http://mouse.owl#Lifemap_00644"/>
            </owl:Restriction>
        </rdfs:subClassOf>
    </owl:Class>


    <!-- http://mouse.owl#Lifemap_00243 -->

    <owl:Class rdf:about="http://mouse.owl#Lifemap_00243">
        <rdfs:label rdf:datatype="http://www.w3.org/2001/XMLSchema#string">definitive hematopoietic stem cells</rdfs:label>
    </owl:Class>


    <!-- http://mouse.owl#Lifemap_00244 -->

    <owl:Class rdf:about="http://mouse.owl#Lifemap_00244">
        <rdfs:label rdf:datatype="http://www.w3.org/2001/XMLSchema#string">immature endochondral osteoblasts</rdfs:label>
    </owl:Class>


    <!-- http://mouse.owl#Lifemap_00245 -->

    <owl:Class rdf:about="http://mouse.owl#Lifemap_00245">
        <rdfs:label rdf:datatype="http://www.w3.org/2001/XMLSchema#string">prehypertrophic chondrocytes</rdfs:label>
        <rdfs:subClassOf>
            <owl:Restriction>
                <owl:onProperty rdf:resource="http://mouse.owl#UNDEFINED_part_of"/>
                <owl:someValuesFrom rdf:resource="http://mouse.owl#Lifemap_00097"/>
            </owl:Restriction>
        </rdfs:subClassOf>
    </owl:Class>


    <!-- http://mouse.owl#Lifemap_00246 -->

    <owl:Class rdf:about="http://mouse.owl#Lifemap_00246">
        <rdfs:label rdf:datatype="http://www.w3.org/2001/XMLSchema#string">large pre b cells</rdfs:label>
        <rdfs:subClassOf>
            <owl:Restriction>
                <owl:onProperty rdf:resource="http://mouse.owl#UNDEFINED_part_of"/>
                <owl:someValuesFrom rdf:resource="http://mouse.owl#Lifemap_001000"/>
            </owl:Restriction>
        </rdfs:subClassOf>
    </owl:Class>


    <!-- http://mouse.owl#Lifemap_00247 -->

    <owl:Class rdf:about="http://mouse.owl#Lifemap_00247">
        <rdfs:label rdf:datatype="http://www.w3.org/2001/XMLSchema#string">medial hinge point cells</rdfs:label>
        <rdfs:subClassOf>
            <owl:Restriction>
                <owl:onProperty rdf:resource="http://mouse.owl#UNDEFINED_part_of"/>
                <owl:someValuesFrom rdf:resource="http://mouse.owl#Lifemap_00673"/>
            </owl:Restriction>
        </rdfs:subClassOf>
    </owl:Class>


    <!-- http://mouse.owl#Lifemap_00248 -->

    <owl:Class rdf:about="http://mouse.owl#Lifemap_00248">
        <rdfs:label rdf:datatype="http://www.w3.org/2001/XMLSchema#string">alpha cells</rdfs:label>
        <rdfs:subClassOf>
            <owl:Restriction>
                <owl:onProperty rdf:resource="http://mouse.owl#UNDEFINED_part_of"/>
                <owl:someValuesFrom rdf:resource="http://mouse.owl#Lifemap_00909"/>
            </owl:Restriction>
        </rdfs:subClassOf>
    </owl:Class>


    <!-- http://mouse.owl#Lifemap_00249 -->

    <owl:Class rdf:about="http://mouse.owl#Lifemap_00249">
        <rdfs:label rdf:datatype="http://www.w3.org/2001/XMLSchema#string">angioblasts</rdfs:label>
        <rdfs:subClassOf>
            <owl:Restriction>
                <owl:onProperty rdf:resource="http://mouse.owl#UNDEFINED_part_of"/>
                <owl:someValuesFrom rdf:resource="http://mouse.owl#Lifemap_001245"/>
            </owl:Restriction>
        </rdfs:subClassOf>
    </owl:Class>


    <!-- http://mouse.owl#Lifemap_00250 -->

    <owl:Class rdf:about="http://mouse.owl#Lifemap_00250">
        <rdfs:label rdf:datatype="http://www.w3.org/2001/XMLSchema#string">angioblasts</rdfs:label>
        <rdfs:subClassOf>
            <owl:Restriction>
                <owl:onProperty rdf:resource="http://mouse.owl#UNDEFINED_part_of"/>
                <owl:someValuesFrom rdf:resource="http://mouse.owl#Lifemap_00202"/>
            </owl:Restriction>
        </rdfs:subClassOf>
    </owl:Class>


    <!-- http://mouse.owl#Lifemap_00251 -->

    <owl:Class rdf:about="http://mouse.owl#Lifemap_00251">
        <rdfs:label rdf:datatype="http://www.w3.org/2001/XMLSchema#string">conventional dendritic cells ii</rdfs:label>
        <rdfs:subClassOf>
            <owl:Restriction>
                <owl:onProperty rdf:resource="http://mouse.owl#UNDEFINED_part_of"/>
                <owl:someValuesFrom rdf:resource="http://mouse.owl#Lifemap_00895"/>
            </owl:Restriction>
        </rdfs:subClassOf>
    </owl:Class>


    <!-- http://mouse.owl#Lifemap_00252 -->

    <owl:Class rdf:about="http://mouse.owl#Lifemap_00252">
        <rdfs:label rdf:datatype="http://www.w3.org/2001/XMLSchema#string">median motor neurons</rdfs:label>
        <rdfs:subClassOf>
            <owl:Restriction>
                <owl:onProperty rdf:resource="http://mouse.owl#UNDEFINED_part_of"/>
                <owl:someValuesFrom rdf:resource="http://mouse.owl#Lifemap_00710"/>
            </owl:Restriction>
        </rdfs:subClassOf>
    </owl:Class>


    <!-- http://mouse.owl#Lifemap_00253 -->

    <owl:Class rdf:about="http://mouse.owl#Lifemap_00253">
        <rdfs:label rdf:datatype="http://www.w3.org/2001/XMLSchema#string">airway smooth muscle progenitor cells</rdfs:label>
    </owl:Class>


    <!-- http://mouse.owl#Lifemap_00254 -->

    <owl:Class rdf:about="http://mouse.owl#Lifemap_00254">
        <rdfs:label rdf:datatype="http://www.w3.org/2001/XMLSchema#string">primary oocyte</rdfs:label>
        <rdfs:subClassOf>
            <owl:Restriction>
                <owl:onProperty rdf:resource="http://mouse.owl#UNDEFINED_part_of"/>
                <owl:someValuesFrom rdf:resource="http://mouse.owl#Lifemap_001064"/>
            </owl:Restriction>
        </rdfs:subClassOf>
    </owl:Class>


    <!-- http://mouse.owl#Lifemap_00255 -->

    <owl:Class rdf:about="http://mouse.owl#Lifemap_00255">
        <rdfs:label rdf:datatype="http://www.w3.org/2001/XMLSchema#string">bipotent endocrine duct progenitor cells</rdfs:label>
        <rdfs:subClassOf>
            <owl:Restriction>
                <owl:onProperty rdf:resource="http://mouse.owl#UNDEFINED_part_of"/>
                <owl:someValuesFrom rdf:resource="http://mouse.owl#Lifemap_00607"/>
            </owl:Restriction>
        </rdfs:subClassOf>
    </owl:Class>


    <!-- http://mouse.owl#Lifemap_00256 -->

    <owl:Class rdf:about="http://mouse.owl#Lifemap_00256">
        <rdfs:label rdf:datatype="http://www.w3.org/2001/XMLSchema#string">endochondral osteoblasts</rdfs:label>
    </owl:Class>


    <!-- http://mouse.owl#Lifemap_00257 -->

    <owl:Class rdf:about="http://mouse.owl#Lifemap_00257">
        <rdfs:label rdf:datatype="http://www.w3.org/2001/XMLSchema#string">cardiomyocytes</rdfs:label>
    </owl:Class>


    <!-- http://mouse.owl#Lifemap_00258 -->

    <owl:Class rdf:about="http://mouse.owl#Lifemap_00258">
        <rdfs:label rdf:datatype="http://www.w3.org/2001/XMLSchema#string">limb muscle progenitor cells</rdfs:label>
        <rdfs:subClassOf>
            <owl:Restriction>
                <owl:onProperty rdf:resource="http://mouse.owl#UNDEFINED_part_of"/>
                <owl:someValuesFrom rdf:resource="http://mouse.owl#Lifemap_00359"/>
            </owl:Restriction>
        </rdfs:subClassOf>
    </owl:Class>


    <!-- http://mouse.owl#Lifemap_00259 -->

    <owl:Class rdf:about="http://mouse.owl#Lifemap_00259">
        <rdfs:label rdf:datatype="http://www.w3.org/2001/XMLSchema#string">hypertrophic chondrocytes</rdfs:label>
        <rdfs:subClassOf>
            <owl:Restriction>
                <owl:onProperty rdf:resource="http://mouse.owl#UNDEFINED_part_of"/>
                <owl:someValuesFrom rdf:resource="http://mouse.owl#Lifemap_00668"/>
            </owl:Restriction>
        </rdfs:subClassOf>
    </owl:Class>


    <!-- http://mouse.owl#Lifemap_00260 -->

    <owl:Class rdf:about="http://mouse.owl#Lifemap_00260">
        <rdfs:label rdf:datatype="http://www.w3.org/2001/XMLSchema#string">va2 fibrous astrocyte cells</rdfs:label>
        <rdfs:subClassOf>
            <owl:Restriction>
                <owl:onProperty rdf:resource="http://mouse.owl#UNDEFINED_part_of"/>
                <owl:someValuesFrom rdf:resource="http://mouse.owl#Lifemap_001131"/>
            </owl:Restriction>
        </rdfs:subClassOf>
    </owl:Class>


    <!-- http://mouse.owl#Lifemap_00261 -->

    <owl:Class rdf:about="http://mouse.owl#Lifemap_00261">
        <rdfs:label rdf:datatype="http://www.w3.org/2001/XMLSchema#string">double negative 1 thymocytes</rdfs:label>
    </owl:Class>


    <!-- http://mouse.owl#Lifemap_00262 -->

    <owl:Class rdf:about="http://mouse.owl#Lifemap_00262">
        <rdfs:label rdf:datatype="http://www.w3.org/2001/XMLSchema#string">terminal chondrocytes</rdfs:label>
        <rdfs:subClassOf>
            <owl:Restriction>
                <owl:onProperty rdf:resource="http://mouse.owl#UNDEFINED_part_of"/>
                <owl:someValuesFrom rdf:resource="http://mouse.owl#Lifemap_001225"/>
            </owl:Restriction>
        </rdfs:subClassOf>
    </owl:Class>


    <!-- http://mouse.owl#Lifemap_00263 -->

    <owl:Class rdf:about="http://mouse.owl#Lifemap_00263">
        <rdfs:label rdf:datatype="http://www.w3.org/2001/XMLSchema#string">endochondral preosteoblasts</rdfs:label>
        <rdfs:subClassOf>
            <owl:Restriction>
                <owl:onProperty rdf:resource="http://mouse.owl#UNDEFINED_part_of"/>
                <owl:someValuesFrom rdf:resource="http://mouse.owl#Lifemap_00824"/>
            </owl:Restriction>
        </rdfs:subClassOf>
    </owl:Class>


    <!-- http://mouse.owl#Lifemap_00264 -->

    <owl:Class rdf:about="http://mouse.owl#Lifemap_00264">
        <rdfs:label rdf:datatype="http://www.w3.org/2001/XMLSchema#string">myoblasts</rdfs:label>
        <rdfs:subClassOf>
            <owl:Restriction>
                <owl:onProperty rdf:resource="http://mouse.owl#UNDEFINED_part_of"/>
                <owl:someValuesFrom rdf:resource="http://mouse.owl#Lifemap_00588"/>
            </owl:Restriction>
        </rdfs:subClassOf>
    </owl:Class>


    <!-- http://mouse.owl#Lifemap_00265 -->

    <owl:Class rdf:about="http://mouse.owl#Lifemap_00265">
        <rdfs:label rdf:datatype="http://www.w3.org/2001/XMLSchema#string">meningeal fibroblasts</rdfs:label>
        <rdfs:subClassOf>
            <owl:Restriction>
                <owl:onProperty rdf:resource="http://mouse.owl#UNDEFINED_part_of"/>
                <owl:someValuesFrom rdf:resource="http://mouse.owl#Lifemap_00638"/>
            </owl:Restriction>
        </rdfs:subClassOf>
    </owl:Class>


    <!-- http://mouse.owl#Lifemap_00266 -->

    <owl:Class rdf:about="http://mouse.owl#Lifemap_00266">
        <rdfs:label rdf:datatype="http://www.w3.org/2001/XMLSchema#string">late mn progenitor cells</rdfs:label>
        <rdfs:subClassOf>
            <owl:Restriction>
                <owl:onProperty rdf:resource="http://mouse.owl#UNDEFINED_part_of"/>
                <owl:someValuesFrom rdf:resource="http://mouse.owl#Lifemap_00684"/>
            </owl:Restriction>
        </rdfs:subClassOf>
    </owl:Class>


    <!-- http://mouse.owl#Lifemap_00267 -->

    <owl:Class rdf:about="http://mouse.owl#Lifemap_00267">
        <rdfs:label rdf:datatype="http://www.w3.org/2001/XMLSchema#string">t regulatory cells</rdfs:label>
        <rdfs:subClassOf>
            <owl:Restriction>
                <owl:onProperty rdf:resource="http://mouse.owl#UNDEFINED_part_of"/>
                <owl:someValuesFrom rdf:resource="http://mouse.owl#Lifemap_00062"/>
            </owl:Restriction>
        </rdfs:subClassOf>
    </owl:Class>


    <!-- http://mouse.owl#Lifemap_00268 -->

    <owl:Class rdf:about="http://mouse.owl#Lifemap_00268">
        <rdfs:label rdf:datatype="http://www.w3.org/2001/XMLSchema#string">choroid plexus progenitor cells</rdfs:label>
        <rdfs:subClassOf>
            <owl:Restriction>
                <owl:onProperty rdf:resource="http://mouse.owl#UNDEFINED_part_of"/>
                <owl:someValuesFrom rdf:resource="http://mouse.owl#Lifemap_001161"/>
            </owl:Restriction>
        </rdfs:subClassOf>
    </owl:Class>


    <!-- http://mouse.owl#Lifemap_00269 -->

    <owl:Class rdf:about="http://mouse.owl#Lifemap_00269">
        <rdfs:label rdf:datatype="http://www.w3.org/2001/XMLSchema#string">osteochondro progenitor cells</rdfs:label>
        <rdfs:subClassOf>
            <owl:Restriction>
                <owl:onProperty rdf:resource="http://mouse.owl#UNDEFINED_part_of"/>
                <owl:someValuesFrom rdf:resource="http://mouse.owl#Lifemap_00683"/>
            </owl:Restriction>
        </rdfs:subClassOf>
    </owl:Class>


    <!-- http://mouse.owl#Lifemap_00270 -->

    <owl:Class rdf:about="http://mouse.owl#Lifemap_00270">
        <rdfs:label rdf:datatype="http://www.w3.org/2001/XMLSchema#string">common lymphoid progenitor cells</rdfs:label>
        <rdfs:subClassOf>
            <owl:Restriction>
                <owl:onProperty rdf:resource="http://mouse.owl#UNDEFINED_part_of"/>
                <owl:someValuesFrom rdf:resource="http://mouse.owl#Lifemap_00782"/>
            </owl:Restriction>
        </rdfs:subClassOf>
    </owl:Class>


    <!-- http://mouse.owl#Lifemap_00271 -->

    <owl:Class rdf:about="http://mouse.owl#Lifemap_00271">
        <rdfs:label rdf:datatype="http://www.w3.org/2001/XMLSchema#string">preganglionic motor neurons</rdfs:label>
        <rdfs:subClassOf>
            <owl:Restriction>
                <owl:onProperty rdf:resource="http://mouse.owl#UNDEFINED_part_of"/>
                <owl:someValuesFrom rdf:resource="http://mouse.owl#Lifemap_00552"/>
            </owl:Restriction>
        </rdfs:subClassOf>
    </owl:Class>


    <!-- http://mouse.owl#Lifemap_00272 -->

    <owl:Class rdf:about="http://mouse.owl#Lifemap_00272">
        <rdfs:label rdf:datatype="http://www.w3.org/2001/XMLSchema#string">lateral plate mesoderm cells</rdfs:label>
        <rdfs:subClassOf>
            <owl:Restriction>
                <owl:onProperty rdf:resource="http://mouse.owl#UNDEFINED_part_of"/>
                <owl:someValuesFrom rdf:resource="http://mouse.owl#Lifemap_001218"/>
            </owl:Restriction>
        </rdfs:subClassOf>
    </owl:Class>


    <!-- http://mouse.owl#Lifemap_00273 -->

    <owl:Class rdf:about="http://mouse.owl#Lifemap_00273">
        <rdfs:label rdf:datatype="http://www.w3.org/2001/XMLSchema#string">semilunar valve cells</rdfs:label>
        <rdfs:subClassOf>
            <owl:Restriction>
                <owl:onProperty rdf:resource="http://mouse.owl#UNDEFINED_part_of"/>
                <owl:someValuesFrom rdf:resource="http://mouse.owl#Lifemap_00314"/>
            </owl:Restriction>
        </rdfs:subClassOf>
    </owl:Class>


    <!-- http://mouse.owl#Lifemap_00274 -->

    <owl:Class rdf:about="http://mouse.owl#Lifemap_00274">
        <rdfs:label rdf:datatype="http://www.w3.org/2001/XMLSchema#string">granulocytes</rdfs:label>
        <rdfs:subClassOf>
            <owl:Restriction>
                <owl:onProperty rdf:resource="http://mouse.owl#UNDEFINED_part_of"/>
                <owl:someValuesFrom rdf:resource="http://mouse.owl#Lifemap_00362"/>
            </owl:Restriction>
        </rdfs:subClassOf>
    </owl:Class>


    <!-- http://mouse.owl#Lifemap_00275 -->

    <owl:Class rdf:about="http://mouse.owl#Lifemap_00275">
        <rdfs:label rdf:datatype="http://www.w3.org/2001/XMLSchema#string">caudal pharynx cells</rdfs:label>
        <rdfs:subClassOf>
            <owl:Restriction>
                <owl:onProperty rdf:resource="http://mouse.owl#UNDEFINED_part_of"/>
                <owl:someValuesFrom rdf:resource="http://mouse.owl#Lifemap_00982"/>
            </owl:Restriction>
        </rdfs:subClassOf>
    </owl:Class>


    <!-- http://mouse.owl#Lifemap_00276 -->

    <owl:Class rdf:about="http://mouse.owl#Lifemap_00276">
        <rdfs:label rdf:datatype="http://www.w3.org/2001/XMLSchema#string">epicardial cells</rdfs:label>
        <rdfs:subClassOf>
            <owl:Restriction>
                <owl:onProperty rdf:resource="http://mouse.owl#UNDEFINED_part_of"/>
                <owl:someValuesFrom rdf:resource="http://mouse.owl#Lifemap_00288"/>
            </owl:Restriction>
        </rdfs:subClassOf>
    </owl:Class>


    <!-- http://mouse.owl#Lifemap_00277 -->

    <owl:Class rdf:about="http://mouse.owl#Lifemap_00277">
        <rdfs:label rdf:datatype="http://www.w3.org/2001/XMLSchema#string">basal plate cells</rdfs:label>
        <rdfs:subClassOf>
            <owl:Restriction>
                <owl:onProperty rdf:resource="http://mouse.owl#UNDEFINED_part_of"/>
                <owl:someValuesFrom rdf:resource="http://mouse.owl#Lifemap_00836"/>
            </owl:Restriction>
        </rdfs:subClassOf>
    </owl:Class>


    <!-- http://mouse.owl#Lifemap_00278 -->

    <owl:Class rdf:about="http://mouse.owl#Lifemap_00278">
        <rdfs:label rdf:datatype="http://www.w3.org/2001/XMLSchema#string">v3 neural progenitor cells</rdfs:label>
        <rdfs:subClassOf>
            <owl:Restriction>
                <owl:onProperty rdf:resource="http://mouse.owl#UNDEFINED_part_of"/>
                <owl:someValuesFrom rdf:resource="http://mouse.owl#Lifemap_00684"/>
            </owl:Restriction>
        </rdfs:subClassOf>
    </owl:Class>


    <!-- http://mouse.owl#Lifemap_00279 -->

    <owl:Class rdf:about="http://mouse.owl#Lifemap_00279">
        <rdfs:label rdf:datatype="http://www.w3.org/2001/XMLSchema#string">venous endothelial cells</rdfs:label>
        <rdfs:subClassOf>
            <owl:Restriction>
                <owl:onProperty rdf:resource="http://mouse.owl#UNDEFINED_part_of"/>
                <owl:someValuesFrom rdf:resource="http://mouse.owl#Lifemap_00191"/>
            </owl:Restriction>
        </rdfs:subClassOf>
    </owl:Class>


    <!-- http://mouse.owl#Lifemap_00280 -->

    <owl:Class rdf:about="http://mouse.owl#Lifemap_00280">
        <rdfs:label rdf:datatype="http://www.w3.org/2001/XMLSchema#string">extraembryonic ectoderm cells</rdfs:label>
        <rdfs:subClassOf>
            <owl:Restriction>
                <owl:onProperty rdf:resource="http://mouse.owl#UNDEFINED_part_of"/>
                <owl:someValuesFrom rdf:resource="http://mouse.owl#Lifemap_00404"/>
            </owl:Restriction>
        </rdfs:subClassOf>
    </owl:Class>


    <!-- http://mouse.owl#Lifemap_00281 -->

    <owl:Class rdf:about="http://mouse.owl#Lifemap_00281">
        <rdfs:label rdf:datatype="http://www.w3.org/2001/XMLSchema#string">extraembryonic angioblasts</rdfs:label>
    </owl:Class>


    <!-- http://mouse.owl#Lifemap_00282 -->

    <owl:Class rdf:about="http://mouse.owl#Lifemap_00282">
        <rdfs:label rdf:datatype="http://www.w3.org/2001/XMLSchema#string">adult dopaminergic neurons</rdfs:label>
        <rdfs:subClassOf>
            <owl:Restriction>
                <owl:onProperty rdf:resource="http://mouse.owl#UNDEFINED_part_of"/>
                <owl:someValuesFrom rdf:resource="http://mouse.owl#Lifemap_001127"/>
            </owl:Restriction>
        </rdfs:subClassOf>
    </owl:Class>


    <!-- http://mouse.owl#Lifemap_00283 -->

    <owl:Class rdf:about="http://mouse.owl#Lifemap_00283">
        <rdfs:label rdf:datatype="http://www.w3.org/2001/XMLSchema#string">pre endocardial cells</rdfs:label>
        <rdfs:subClassOf>
            <owl:Restriction>
                <owl:onProperty rdf:resource="http://mouse.owl#UNDEFINED_part_of"/>
                <owl:someValuesFrom rdf:resource="http://mouse.owl#Lifemap_001215"/>
            </owl:Restriction>
        </rdfs:subClassOf>
    </owl:Class>


    <!-- http://mouse.owl#Lifemap_00284 -->

    <owl:Class rdf:about="http://mouse.owl#Lifemap_00284">
        <rdfs:label rdf:datatype="http://www.w3.org/2001/XMLSchema#string">adult oligodendrocyte precursor cells</rdfs:label>
        <rdfs:subClassOf>
            <owl:Restriction>
                <owl:onProperty rdf:resource="http://mouse.owl#UNDEFINED_part_of"/>
                <owl:someValuesFrom rdf:resource="http://mouse.owl#Lifemap_00805"/>
            </owl:Restriction>
        </rdfs:subClassOf>
    </owl:Class>


    <!-- http://mouse.owl#Lifemap_00285 -->

    <owl:Class rdf:about="http://mouse.owl#Lifemap_00285">
        <rdfs:label rdf:datatype="http://www.w3.org/2001/XMLSchema#string">morula cells</rdfs:label>
    </owl:Class>


    <!-- http://mouse.owl#Lifemap_00286 -->

    <owl:Class rdf:about="http://mouse.owl#Lifemap_00286">
        <rdfs:label rdf:datatype="http://www.w3.org/2001/XMLSchema#string">early distal visceral endoderm cells</rdfs:label>
        <rdfs:subClassOf>
            <owl:Restriction>
                <owl:onProperty rdf:resource="http://mouse.owl#UNDEFINED_part_of"/>
                <owl:someValuesFrom rdf:resource="http://mouse.owl#Lifemap_00945"/>
            </owl:Restriction>
        </rdfs:subClassOf>
    </owl:Class>


    <!-- http://mouse.owl#Lifemap_00287 -->

    <owl:Class rdf:about="http://mouse.owl#Lifemap_00287">
        <rdfs:label rdf:datatype="http://www.w3.org/2001/XMLSchema#string">articular cartilage cells</rdfs:label>
        <rdfs:subClassOf>
            <owl:Restriction>
                <owl:onProperty rdf:resource="http://mouse.owl#UNDEFINED_part_of"/>
                <owl:someValuesFrom rdf:resource="http://mouse.owl#Lifemap_00465"/>
            </owl:Restriction>
        </rdfs:subClassOf>
    </owl:Class>


    <!-- http://mouse.owl#Lifemap_00288 -->

    <owl:Class rdf:about="http://mouse.owl#Lifemap_00288">
        <rdfs:label rdf:datatype="http://www.w3.org/2001/XMLSchema#string">epicardial progenitors cells</rdfs:label>
        <rdfs:subClassOf>
            <owl:Restriction>
                <owl:onProperty rdf:resource="http://mouse.owl#UNDEFINED_part_of"/>
                <owl:someValuesFrom rdf:resource="http://mouse.owl#Lifemap_00672"/>
            </owl:Restriction>
        </rdfs:subClassOf>
    </owl:Class>


    <!-- http://mouse.owl#Lifemap_00289 -->

    <owl:Class rdf:about="http://mouse.owl#Lifemap_00289">
        <rdfs:label rdf:datatype="http://www.w3.org/2001/XMLSchema#string">fetal limbal epithelial cells</rdfs:label>
        <rdfs:subClassOf>
            <owl:Restriction>
                <owl:onProperty rdf:resource="http://mouse.owl#UNDEFINED_part_of"/>
                <owl:someValuesFrom rdf:resource="http://mouse.owl#Lifemap_001151"/>
            </owl:Restriction>
        </rdfs:subClassOf>
    </owl:Class>


    <!-- http://mouse.owl#Lifemap_00290 -->

    <owl:Class rdf:about="http://mouse.owl#Lifemap_00290">
        <rdfs:label rdf:datatype="http://www.w3.org/2001/XMLSchema#string">visceral white preadipocytes</rdfs:label>
    </owl:Class>


    <!-- http://mouse.owl#Lifemap_00291 -->

    <owl:Class rdf:about="http://mouse.owl#Lifemap_00291">
        <rdfs:label rdf:datatype="http://www.w3.org/2001/XMLSchema#string">distal tubule cells</rdfs:label>
        <rdfs:subClassOf>
            <owl:Restriction>
                <owl:onProperty rdf:resource="http://mouse.owl#UNDEFINED_part_of"/>
                <owl:someValuesFrom rdf:resource="http://mouse.owl#Lifemap_001049"/>
            </owl:Restriction>
        </rdfs:subClassOf>
    </owl:Class>


    <!-- http://mouse.owl#Lifemap_00292 -->

    <owl:Class rdf:about="http://mouse.owl#Lifemap_00292">
        <rdfs:label rdf:datatype="http://www.w3.org/2001/XMLSchema#string">bulge stem cells</rdfs:label>
        <rdfs:subClassOf>
            <owl:Restriction>
                <owl:onProperty rdf:resource="http://mouse.owl#UNDEFINED_part_of"/>
                <owl:someValuesFrom rdf:resource="http://mouse.owl#Lifemap_00631"/>
            </owl:Restriction>
        </rdfs:subClassOf>
    </owl:Class>


    <!-- http://mouse.owl#Lifemap_00293 -->

    <owl:Class rdf:about="http://mouse.owl#Lifemap_00293">
        <rdfs:label rdf:datatype="http://www.w3.org/2001/XMLSchema#string">endochondral osteoblasts</rdfs:label>
    </owl:Class>


    <!-- http://mouse.owl#Lifemap_00294 -->

    <owl:Class rdf:about="http://mouse.owl#Lifemap_00294">
        <rdfs:label rdf:datatype="http://www.w3.org/2001/XMLSchema#string">floor plate cells</rdfs:label>
        <rdfs:subClassOf>
            <owl:Restriction>
                <owl:onProperty rdf:resource="http://mouse.owl#UNDEFINED_part_of"/>
                <owl:someValuesFrom rdf:resource="http://mouse.owl#Lifemap_00370"/>
            </owl:Restriction>
        </rdfs:subClassOf>
    </owl:Class>


    <!-- http://mouse.owl#Lifemap_00295 -->

    <owl:Class rdf:about="http://mouse.owl#Lifemap_00295">
        <rdfs:label rdf:datatype="http://www.w3.org/2001/XMLSchema#string">mature hepatocytes</rdfs:label>
        <rdfs:subClassOf>
            <owl:Restriction>
                <owl:onProperty rdf:resource="http://mouse.owl#UNDEFINED_part_of"/>
                <owl:someValuesFrom rdf:resource="http://mouse.owl#Lifemap_00586"/>
            </owl:Restriction>
        </rdfs:subClassOf>
    </owl:Class>


    <!-- http://mouse.owl#Lifemap_00296 -->

    <owl:Class rdf:about="http://mouse.owl#Lifemap_00296">
        <rdfs:label rdf:datatype="http://www.w3.org/2001/XMLSchema#string">chondrocytes</rdfs:label>
        <rdfs:subClassOf>
            <owl:Restriction>
                <owl:onProperty rdf:resource="http://mouse.owl#UNDEFINED_part_of"/>
                <owl:someValuesFrom rdf:resource="http://mouse.owl#Lifemap_00721"/>
            </owl:Restriction>
        </rdfs:subClassOf>
    </owl:Class>


    <!-- http://mouse.owl#Lifemap_00297 -->

    <owl:Class rdf:about="http://mouse.owl#Lifemap_00297">
        <rdfs:label rdf:datatype="http://www.w3.org/2001/XMLSchema#string">vascular smooth muscle cells</rdfs:label>
        <rdfs:subClassOf>
            <owl:Restriction>
                <owl:onProperty rdf:resource="http://mouse.owl#UNDEFINED_part_of"/>
                <owl:someValuesFrom rdf:resource="http://mouse.owl#Lifemap_00520"/>
            </owl:Restriction>
        </rdfs:subClassOf>
    </owl:Class>


    <!-- http://mouse.owl#Lifemap_00298 -->

    <owl:Class rdf:about="http://mouse.owl#Lifemap_00298">
        <rdfs:label rdf:datatype="http://www.w3.org/2001/XMLSchema#string">v2 neural progenitor cells</rdfs:label>
        <rdfs:subClassOf>
            <owl:Restriction>
                <owl:onProperty rdf:resource="http://mouse.owl#UNDEFINED_part_of"/>
                <owl:someValuesFrom rdf:resource="http://mouse.owl#Lifemap_00684"/>
            </owl:Restriction>
        </rdfs:subClassOf>
    </owl:Class>


    <!-- http://mouse.owl#Lifemap_00299 -->

    <owl:Class rdf:about="http://mouse.owl#Lifemap_00299">
        <rdfs:label rdf:datatype="http://www.w3.org/2001/XMLSchema#string">neural fold cells</rdfs:label>
        <rdfs:subClassOf>
            <owl:Restriction>
                <owl:onProperty rdf:resource="http://mouse.owl#UNDEFINED_part_of"/>
                <owl:someValuesFrom rdf:resource="http://mouse.owl#Lifemap_00673"/>
            </owl:Restriction>
        </rdfs:subClassOf>
    </owl:Class>


    <!-- http://mouse.owl#Lifemap_00300 -->

    <owl:Class rdf:about="http://mouse.owl#Lifemap_00300">
        <rdfs:label rdf:datatype="http://www.w3.org/2001/XMLSchema#string">endothelial cells</rdfs:label>
        <rdfs:subClassOf>
            <owl:Restriction>
                <owl:onProperty rdf:resource="http://mouse.owl#UNDEFINED_part_of"/>
                <owl:someValuesFrom rdf:resource="http://mouse.owl#Lifemap_001168"/>
            </owl:Restriction>
        </rdfs:subClassOf>
    </owl:Class>


    <!-- http://mouse.owl#Lifemap_00301 -->

    <owl:Class rdf:about="http://mouse.owl#Lifemap_00301">
        <rdfs:label rdf:datatype="http://www.w3.org/2001/XMLSchema#string">alar plate cells</rdfs:label>
        <rdfs:subClassOf>
            <owl:Restriction>
                <owl:onProperty rdf:resource="http://mouse.owl#UNDEFINED_part_of"/>
                <owl:someValuesFrom rdf:resource="http://mouse.owl#Lifemap_00240"/>
            </owl:Restriction>
        </rdfs:subClassOf>
    </owl:Class>


    <!-- http://mouse.owl#Lifemap_00302 -->

    <owl:Class rdf:about="http://mouse.owl#Lifemap_00302">
        <rdfs:label rdf:datatype="http://www.w3.org/2001/XMLSchema#string">dental placode cells</rdfs:label>
        <rdfs:subClassOf>
            <owl:Restriction>
                <owl:onProperty rdf:resource="http://mouse.owl#UNDEFINED_part_of"/>
                <owl:someValuesFrom rdf:resource="http://mouse.owl#Lifemap_00976"/>
            </owl:Restriction>
        </rdfs:subClassOf>
    </owl:Class>


    <!-- http://mouse.owl#Lifemap_00303 -->

    <owl:Class rdf:about="http://mouse.owl#Lifemap_00303">
        <rdfs:label rdf:datatype="http://www.w3.org/2001/XMLSchema#string">type1 off cone bipolar cells</rdfs:label>
        <rdfs:subClassOf>
            <owl:Restriction>
                <owl:onProperty rdf:resource="http://mouse.owl#UNDEFINED_part_of"/>
                <owl:someValuesFrom rdf:resource="http://mouse.owl#Lifemap_001247"/>
            </owl:Restriction>
        </rdfs:subClassOf>
    </owl:Class>


    <!-- http://mouse.owl#Lifemap_00304 -->

    <owl:Class rdf:about="http://mouse.owl#Lifemap_00304">
        <rdfs:label rdf:datatype="http://www.w3.org/2001/XMLSchema#string">mesenchymal condensate cells</rdfs:label>
        <rdfs:subClassOf>
            <owl:Restriction>
                <owl:onProperty rdf:resource="http://mouse.owl#UNDEFINED_part_of"/>
                <owl:someValuesFrom rdf:resource="http://mouse.owl#Lifemap_001117"/>
            </owl:Restriction>
        </rdfs:subClassOf>
    </owl:Class>


    <!-- http://mouse.owl#Lifemap_00305 -->

    <owl:Class rdf:about="http://mouse.owl#Lifemap_00305">
        <rdfs:label rdf:datatype="http://www.w3.org/2001/XMLSchema#string">syncytiotrophoblast multinuclear cells</rdfs:label>
        <rdfs:subClassOf>
            <owl:Restriction>
                <owl:onProperty rdf:resource="http://mouse.owl#UNDEFINED_part_of"/>
                <owl:someValuesFrom rdf:resource="http://mouse.owl#Lifemap_00752"/>
            </owl:Restriction>
        </rdfs:subClassOf>
    </owl:Class>


    <!-- http://mouse.owl#Lifemap_00306 -->

    <owl:Class rdf:about="http://mouse.owl#Lifemap_00306">
        <rdfs:label rdf:datatype="http://www.w3.org/2001/XMLSchema#string">fetal inner root sheath cells</rdfs:label>
        <rdfs:subClassOf>
            <owl:Restriction>
                <owl:onProperty rdf:resource="http://mouse.owl#UNDEFINED_part_of"/>
                <owl:someValuesFrom rdf:resource="http://mouse.owl#Lifemap_00636"/>
            </owl:Restriction>
        </rdfs:subClassOf>
    </owl:Class>


    <!-- http://mouse.owl#Lifemap_00307 -->

    <owl:Class rdf:about="http://mouse.owl#Lifemap_00307">
        <rdfs:label rdf:datatype="http://www.w3.org/2001/XMLSchema#string">early beta progenitor cells</rdfs:label>
        <rdfs:subClassOf>
            <owl:Restriction>
                <owl:onProperty rdf:resource="http://mouse.owl#UNDEFINED_part_of"/>
                <owl:someValuesFrom rdf:resource="http://mouse.owl#Lifemap_00050"/>
            </owl:Restriction>
        </rdfs:subClassOf>
    </owl:Class>


    <!-- http://mouse.owl#Lifemap_00308 -->

    <owl:Class rdf:about="http://mouse.owl#Lifemap_00308">
        <rdfs:label rdf:datatype="http://www.w3.org/2001/XMLSchema#string">extraembryonic angioblasts</rdfs:label>
        <rdfs:subClassOf>
            <owl:Restriction>
                <owl:onProperty rdf:resource="http://mouse.owl#UNDEFINED_part_of"/>
                <owl:someValuesFrom rdf:resource="http://mouse.owl#Lifemap_00602"/>
            </owl:Restriction>
        </rdfs:subClassOf>
    </owl:Class>


    <!-- http://mouse.owl#Lifemap_00309 -->

    <owl:Class rdf:about="http://mouse.owl#Lifemap_00309">
        <rdfs:label rdf:datatype="http://www.w3.org/2001/XMLSchema#string">sclerotome cells</rdfs:label>
        <rdfs:subClassOf>
            <owl:Restriction>
                <owl:onProperty rdf:resource="http://mouse.owl#UNDEFINED_part_of"/>
                <owl:someValuesFrom rdf:resource="http://mouse.owl#Lifemap_00937"/>
            </owl:Restriction>
        </rdfs:subClassOf>
    </owl:Class>


    <!-- http://mouse.owl#Lifemap_00310 -->

    <owl:Class rdf:about="http://mouse.owl#Lifemap_00310">
        <rdfs:label rdf:datatype="http://www.w3.org/2001/XMLSchema#string">intervertebral disc nucleus pulposus cells</rdfs:label>
        <rdfs:subClassOf>
            <owl:Restriction>
                <owl:onProperty rdf:resource="http://mouse.owl#UNDEFINED_part_of"/>
                <owl:someValuesFrom rdf:resource="http://mouse.owl#Lifemap_00910"/>
            </owl:Restriction>
        </rdfs:subClassOf>
    </owl:Class>


    <!-- http://mouse.owl#Lifemap_00311 -->

    <owl:Class rdf:about="http://mouse.owl#Lifemap_00311">
        <rdfs:label rdf:datatype="http://www.w3.org/2001/XMLSchema#string">amniotic mesenchymal stromal cells</rdfs:label>
        <rdfs:subClassOf>
            <owl:Restriction>
                <owl:onProperty rdf:resource="http://mouse.owl#UNDEFINED_part_of"/>
                <owl:someValuesFrom rdf:resource="http://mouse.owl#Lifemap_00979"/>
            </owl:Restriction>
        </rdfs:subClassOf>
    </owl:Class>


    <!-- http://mouse.owl#Lifemap_00312 -->

    <owl:Class rdf:about="http://mouse.owl#Lifemap_00312">
        <rdfs:label rdf:datatype="http://www.w3.org/2001/XMLSchema#string">myoblasts</rdfs:label>
        <rdfs:subClassOf>
            <owl:Restriction>
                <owl:onProperty rdf:resource="http://mouse.owl#UNDEFINED_part_of"/>
                <owl:someValuesFrom rdf:resource="http://mouse.owl#Lifemap_00560"/>
            </owl:Restriction>
        </rdfs:subClassOf>
    </owl:Class>


    <!-- http://mouse.owl#Lifemap_00313 -->

    <owl:Class rdf:about="http://mouse.owl#Lifemap_00313">
        <rdfs:label rdf:datatype="http://www.w3.org/2001/XMLSchema#string">guard dermal papilla cells</rdfs:label>
        <rdfs:subClassOf>
            <owl:Restriction>
                <owl:onProperty rdf:resource="http://mouse.owl#UNDEFINED_part_of"/>
                <owl:someValuesFrom rdf:resource="http://mouse.owl#Lifemap_00530"/>
            </owl:Restriction>
        </rdfs:subClassOf>
    </owl:Class>


    <!-- http://mouse.owl#Lifemap_00314 -->

    <owl:Class rdf:about="http://mouse.owl#Lifemap_00314">
        <rdfs:label rdf:datatype="http://www.w3.org/2001/XMLSchema#string">outflow tract cushion cells</rdfs:label>
        <rdfs:subClassOf>
            <owl:Restriction>
                <owl:onProperty rdf:resource="http://mouse.owl#UNDEFINED_part_of"/>
                <owl:someValuesFrom rdf:resource="http://mouse.owl#Lifemap_00322"/>
            </owl:Restriction>
        </rdfs:subClassOf>
    </owl:Class>


    <!-- http://mouse.owl#Lifemap_00315 -->

    <owl:Class rdf:about="http://mouse.owl#Lifemap_00315">
        <rdfs:label rdf:datatype="http://www.w3.org/2001/XMLSchema#string">endochondral preosteoblasts</rdfs:label>
        <rdfs:subClassOf>
            <owl:Restriction>
                <owl:onProperty rdf:resource="http://mouse.owl#UNDEFINED_part_of"/>
                <owl:someValuesFrom rdf:resource="http://mouse.owl#Lifemap_001095"/>
            </owl:Restriction>
        </rdfs:subClassOf>
    </owl:Class>


    <!-- http://mouse.owl#Lifemap_00316 -->

    <owl:Class rdf:about="http://mouse.owl#Lifemap_00316">
        <rdfs:label rdf:datatype="http://www.w3.org/2001/XMLSchema#string">oligodendrocyte precursor cells</rdfs:label>
    </owl:Class>


    <!-- http://mouse.owl#Lifemap_00317 -->

    <owl:Class rdf:about="http://mouse.owl#Lifemap_00317">
        <rdfs:label rdf:datatype="http://www.w3.org/2001/XMLSchema#string">ventral telencephalic progenitor cells</rdfs:label>
    </owl:Class>


    <!-- http://mouse.owl#Lifemap_00318 -->

    <owl:Class rdf:about="http://mouse.owl#Lifemap_00318">
        <rdfs:label rdf:datatype="http://www.w3.org/2001/XMLSchema#string">prechondrocytic mesenchymal cells</rdfs:label>
    </owl:Class>


    <!-- http://mouse.owl#Lifemap_00319 -->

    <owl:Class rdf:about="http://mouse.owl#Lifemap_00319">
        <rdfs:label rdf:datatype="http://www.w3.org/2001/XMLSchema#string">fetal conjunctival epithelial cells</rdfs:label>
        <rdfs:subClassOf>
            <owl:Restriction>
                <owl:onProperty rdf:resource="http://mouse.owl#UNDEFINED_part_of"/>
                <owl:someValuesFrom rdf:resource="http://mouse.owl#Lifemap_001151"/>
            </owl:Restriction>
        </rdfs:subClassOf>
    </owl:Class>


    <!-- http://mouse.owl#Lifemap_00320 -->

    <owl:Class rdf:about="http://mouse.owl#Lifemap_00320">
        <rdfs:label rdf:datatype="http://www.w3.org/2001/XMLSchema#string">mononucleated osteoclasts</rdfs:label>
    </owl:Class>


    <!-- http://mouse.owl#Lifemap_00321 -->

    <owl:Class rdf:about="http://mouse.owl#Lifemap_00321">
        <rdfs:label rdf:datatype="http://www.w3.org/2001/XMLSchema#string">myoblasts</rdfs:label>
        <rdfs:subClassOf>
            <owl:Restriction>
                <owl:onProperty rdf:resource="http://mouse.owl#UNDEFINED_part_of"/>
                <owl:someValuesFrom rdf:resource="http://mouse.owl#Lifemap_00928"/>
            </owl:Restriction>
        </rdfs:subClassOf>
    </owl:Class>


    <!-- http://mouse.owl#Lifemap_00322 -->

    <owl:Class rdf:about="http://mouse.owl#Lifemap_00322">
        <rdfs:label rdf:datatype="http://www.w3.org/2001/XMLSchema#string">neural crest outflow tract cells</rdfs:label>
        <rdfs:subClassOf>
            <owl:Restriction>
                <owl:onProperty rdf:resource="http://mouse.owl#UNDEFINED_part_of"/>
                <owl:someValuesFrom rdf:resource="http://mouse.owl#Lifemap_00429"/>
            </owl:Restriction>
        </rdfs:subClassOf>
    </owl:Class>


    <!-- http://mouse.owl#Lifemap_00323 -->

    <owl:Class rdf:about="http://mouse.owl#Lifemap_00323">
        <rdfs:label rdf:datatype="http://www.w3.org/2001/XMLSchema#string">early mn progenitor cells</rdfs:label>
        <rdfs:subClassOf>
            <owl:Restriction>
                <owl:onProperty rdf:resource="http://mouse.owl#UNDEFINED_part_of"/>
                <owl:someValuesFrom rdf:resource="http://mouse.owl#Lifemap_00684"/>
            </owl:Restriction>
        </rdfs:subClassOf>
    </owl:Class>


    <!-- http://mouse.owl#Lifemap_00324 -->

    <owl:Class rdf:about="http://mouse.owl#Lifemap_00324">
        <rdfs:label rdf:datatype="http://www.w3.org/2001/XMLSchema#string">medial neurons of the lmc</rdfs:label>
        <rdfs:subClassOf>
            <owl:Restriction>
                <owl:onProperty rdf:resource="http://mouse.owl#UNDEFINED_part_of"/>
                <owl:someValuesFrom rdf:resource="http://mouse.owl#Lifemap_001088"/>
            </owl:Restriction>
        </rdfs:subClassOf>
    </owl:Class>


    <!-- http://mouse.owl#Lifemap_00325 -->

    <owl:Class rdf:about="http://mouse.owl#Lifemap_00325">
        <rdfs:label rdf:datatype="http://www.w3.org/2001/XMLSchema#string">limb bud mesenchyme cells</rdfs:label>
        <rdfs:subClassOf>
            <owl:Restriction>
                <owl:onProperty rdf:resource="http://mouse.owl#UNDEFINED_part_of"/>
                <owl:someValuesFrom rdf:resource="http://mouse.owl#Lifemap_00272"/>
            </owl:Restriction>
        </rdfs:subClassOf>
    </owl:Class>


    <!-- http://mouse.owl#Lifemap_00326 -->

    <owl:Class rdf:about="http://mouse.owl#Lifemap_00326">
        <rdfs:label rdf:datatype="http://www.w3.org/2001/XMLSchema#string">mononuclear myocytes</rdfs:label>
        <rdfs:subClassOf>
            <owl:Restriction>
                <owl:onProperty rdf:resource="http://mouse.owl#UNDEFINED_part_of"/>
                <owl:someValuesFrom rdf:resource="http://mouse.owl#Lifemap_00799"/>
            </owl:Restriction>
        </rdfs:subClassOf>
    </owl:Class>


    <!-- http://mouse.owl#Lifemap_00327 -->

    <owl:Class rdf:about="http://mouse.owl#Lifemap_00327">
        <rdfs:label rdf:datatype="http://www.w3.org/2001/XMLSchema#string">atrioventricular valve cells</rdfs:label>
        <rdfs:subClassOf>
            <owl:Restriction>
                <owl:onProperty rdf:resource="http://mouse.owl#UNDEFINED_part_of"/>
                <owl:someValuesFrom rdf:resource="http://mouse.owl#Lifemap_00556"/>
            </owl:Restriction>
        </rdfs:subClassOf>
    </owl:Class>


    <!-- http://mouse.owl#Lifemap_00328 -->

    <owl:Class rdf:about="http://mouse.owl#Lifemap_00328">
        <rdfs:label rdf:datatype="http://www.w3.org/2001/XMLSchema#string">multinuclear myocytes</rdfs:label>
        <rdfs:subClassOf>
            <owl:Restriction>
                <owl:onProperty rdf:resource="http://mouse.owl#UNDEFINED_part_of"/>
                <owl:someValuesFrom rdf:resource="http://mouse.owl#Lifemap_00963"/>
            </owl:Restriction>
        </rdfs:subClassOf>
    </owl:Class>


    <!-- http://mouse.owl#Lifemap_00329 -->

    <owl:Class rdf:about="http://mouse.owl#Lifemap_00329">
        <rdfs:label rdf:datatype="http://www.w3.org/2001/XMLSchema#string">paraxial mesoderm cells</rdfs:label>
        <rdfs:subClassOf>
            <owl:Restriction>
                <owl:onProperty rdf:resource="http://mouse.owl#UNDEFINED_part_of"/>
                <owl:someValuesFrom rdf:resource="http://mouse.owl#Lifemap_001020"/>
            </owl:Restriction>
        </rdfs:subClassOf>
    </owl:Class>


    <!-- http://mouse.owl#Lifemap_00330 -->

    <owl:Class rdf:about="http://mouse.owl#Lifemap_00330">
        <rdfs:label rdf:datatype="http://www.w3.org/2001/XMLSchema#string">prehypertrophic chondrocytes</rdfs:label>
        <rdfs:subClassOf>
            <owl:Restriction>
                <owl:onProperty rdf:resource="http://mouse.owl#UNDEFINED_part_of"/>
                <owl:someValuesFrom rdf:resource="http://mouse.owl#Lifemap_00745"/>
            </owl:Restriction>
        </rdfs:subClassOf>
    </owl:Class>


    <!-- http://mouse.owl#Lifemap_00331 -->

    <owl:Class rdf:about="http://mouse.owl#Lifemap_00331">
        <rdfs:label rdf:datatype="http://www.w3.org/2001/XMLSchema#string">outer root sheath cells</rdfs:label>
        <rdfs:subClassOf>
            <owl:Restriction>
                <owl:onProperty rdf:resource="http://mouse.owl#UNDEFINED_part_of"/>
                <owl:someValuesFrom rdf:resource="http://mouse.owl#Lifemap_00855"/>
            </owl:Restriction>
        </rdfs:subClassOf>
    </owl:Class>


    <!-- http://mouse.owl#Lifemap_00332 -->

    <owl:Class rdf:about="http://mouse.owl#Lifemap_00332">
        <rdfs:label rdf:datatype="http://www.w3.org/2001/XMLSchema#string">early amacrine precursor cells</rdfs:label>
        <rdfs:subClassOf>
            <owl:Restriction>
                <owl:onProperty rdf:resource="http://mouse.owl#UNDEFINED_part_of"/>
                <owl:someValuesFrom rdf:resource="http://mouse.owl#Lifemap_00841"/>
            </owl:Restriction>
        </rdfs:subClassOf>
    </owl:Class>


    <!-- http://mouse.owl#Lifemap_00333 -->

    <owl:Class rdf:about="http://mouse.owl#Lifemap_00333">
        <rdfs:label rdf:datatype="http://www.w3.org/2001/XMLSchema#string">dorsolateral hinge point cells</rdfs:label>
        <rdfs:subClassOf>
            <owl:Restriction>
                <owl:onProperty rdf:resource="http://mouse.owl#UNDEFINED_part_of"/>
                <owl:someValuesFrom rdf:resource="http://mouse.owl#Lifemap_00673"/>
            </owl:Restriction>
        </rdfs:subClassOf>
    </owl:Class>


    <!-- http://mouse.owl#Lifemap_00334 -->

    <owl:Class rdf:about="http://mouse.owl#Lifemap_00334">
        <rdfs:label rdf:datatype="http://www.w3.org/2001/XMLSchema#string">mature muller glia cells</rdfs:label>
        <rdfs:subClassOf>
            <owl:Restriction>
                <owl:onProperty rdf:resource="http://mouse.owl#UNDEFINED_part_of"/>
                <owl:someValuesFrom rdf:resource="http://mouse.owl#Lifemap_001158"/>
            </owl:Restriction>
        </rdfs:subClassOf>
    </owl:Class>


    <!-- http://mouse.owl#Lifemap_00335 -->

    <owl:Class rdf:about="http://mouse.owl#Lifemap_00335">
        <rdfs:label rdf:datatype="http://www.w3.org/2001/XMLSchema#string">testicular interstitial cells</rdfs:label>
        <rdfs:subClassOf>
            <owl:Restriction>
                <owl:onProperty rdf:resource="http://mouse.owl#UNDEFINED_part_of"/>
                <owl:someValuesFrom rdf:resource="http://mouse.owl#Lifemap_00608"/>
            </owl:Restriction>
        </rdfs:subClassOf>
    </owl:Class>


    <!-- http://mouse.owl#Lifemap_00336 -->

    <owl:Class rdf:about="http://mouse.owl#Lifemap_00336">
        <rdfs:label rdf:datatype="http://www.w3.org/2001/XMLSchema#string">s shaped body cells</rdfs:label>
        <rdfs:subClassOf>
            <owl:Restriction>
                <owl:onProperty rdf:resource="http://mouse.owl#UNDEFINED_part_of"/>
                <owl:someValuesFrom rdf:resource="http://mouse.owl#Lifemap_00438"/>
            </owl:Restriction>
        </rdfs:subClassOf>
    </owl:Class>


    <!-- http://mouse.owl#Lifemap_00337 -->

    <owl:Class rdf:about="http://mouse.owl#Lifemap_00337">
        <rdfs:label rdf:datatype="http://www.w3.org/2001/XMLSchema#string">multinuclear myocytes</rdfs:label>
        <rdfs:subClassOf>
            <owl:Restriction>
                <owl:onProperty rdf:resource="http://mouse.owl#UNDEFINED_part_of"/>
                <owl:someValuesFrom rdf:resource="http://mouse.owl#Lifemap_00716"/>
            </owl:Restriction>
        </rdfs:subClassOf>
    </owl:Class>


    <!-- http://mouse.owl#Lifemap_00338 -->

    <owl:Class rdf:about="http://mouse.owl#Lifemap_00338">
        <rdfs:label rdf:datatype="http://www.w3.org/2001/XMLSchema#string">preplacodal ectoderm cells</rdfs:label>
        <rdfs:subClassOf>
            <owl:Restriction>
                <owl:onProperty rdf:resource="http://mouse.owl#UNDEFINED_part_of"/>
                <owl:someValuesFrom rdf:resource="http://mouse.owl#Lifemap_00491"/>
            </owl:Restriction>
        </rdfs:subClassOf>
    </owl:Class>


    <!-- http://mouse.owl#Lifemap_00339 -->

    <owl:Class rdf:about="http://mouse.owl#Lifemap_00339">
        <rdfs:label rdf:datatype="http://www.w3.org/2001/XMLSchema#string">first catagen medulla cells</rdfs:label>
        <rdfs:subClassOf>
            <owl:Restriction>
                <owl:onProperty rdf:resource="http://mouse.owl#UNDEFINED_part_of"/>
                <owl:someValuesFrom rdf:resource="http://mouse.owl#Lifemap_00593"/>
            </owl:Restriction>
        </rdfs:subClassOf>
    </owl:Class>


    <!-- http://mouse.owl#Lifemap_00340 -->

    <owl:Class rdf:about="http://mouse.owl#Lifemap_00340">
        <rdfs:label rdf:datatype="http://www.w3.org/2001/XMLSchema#string">airway smooth muscle cells</rdfs:label>
        <rdfs:subClassOf>
            <owl:Restriction>
                <owl:onProperty rdf:resource="http://mouse.owl#UNDEFINED_part_of"/>
                <owl:someValuesFrom rdf:resource="http://mouse.owl#Lifemap_00253"/>
            </owl:Restriction>
        </rdfs:subClassOf>
    </owl:Class>


    <!-- http://mouse.owl#Lifemap_00341 -->

    <owl:Class rdf:about="http://mouse.owl#Lifemap_00341">
        <rdfs:label rdf:datatype="http://www.w3.org/2001/XMLSchema#string">adult retinal pigmented epithelium cells</rdfs:label>
        <rdfs:subClassOf>
            <owl:Restriction>
                <owl:onProperty rdf:resource="http://mouse.owl#UNDEFINED_part_of"/>
                <owl:someValuesFrom rdf:resource="http://mouse.owl#Lifemap_00082"/>
            </owl:Restriction>
        </rdfs:subClassOf>
    </owl:Class>


    <!-- http://mouse.owl#Lifemap_00342 -->

    <owl:Class rdf:about="http://mouse.owl#Lifemap_00342">
        <rdfs:label rdf:datatype="http://www.w3.org/2001/XMLSchema#string">inner cell mass cells</rdfs:label>
        <rdfs:subClassOf>
            <owl:Restriction>
                <owl:onProperty rdf:resource="http://mouse.owl#UNDEFINED_part_of"/>
                <owl:someValuesFrom rdf:resource="http://mouse.owl#Lifemap_00285"/>
            </owl:Restriction>
        </rdfs:subClassOf>
    </owl:Class>


    <!-- http://mouse.owl#Lifemap_00343 -->

    <owl:Class rdf:about="http://mouse.owl#Lifemap_00343">
        <rdfs:label rdf:datatype="http://www.w3.org/2001/XMLSchema#string">type4 off cone bipolar cells</rdfs:label>
        <rdfs:subClassOf>
            <owl:Restriction>
                <owl:onProperty rdf:resource="http://mouse.owl#UNDEFINED_part_of"/>
                <owl:someValuesFrom rdf:resource="http://mouse.owl#Lifemap_001247"/>
            </owl:Restriction>
        </rdfs:subClassOf>
    </owl:Class>


    <!-- http://mouse.owl#Lifemap_00344 -->

    <owl:Class rdf:about="http://mouse.owl#Lifemap_00344">
        <rdfs:label rdf:datatype="http://www.w3.org/2001/XMLSchema#string">lateral ganglionic eminence progenitor cells</rdfs:label>
        <rdfs:subClassOf>
            <owl:Restriction>
                <owl:onProperty rdf:resource="http://mouse.owl#UNDEFINED_part_of"/>
                <owl:someValuesFrom rdf:resource="http://mouse.owl#Lifemap_00317"/>
            </owl:Restriction>
        </rdfs:subClassOf>
    </owl:Class>


    <!-- http://mouse.owl#Lifemap_00345 -->

    <owl:Class rdf:about="http://mouse.owl#Lifemap_00345">
        <rdfs:label rdf:datatype="http://www.w3.org/2001/XMLSchema#string">limbal superbasal epithelial cells</rdfs:label>
        <rdfs:subClassOf>
            <owl:Restriction>
                <owl:onProperty rdf:resource="http://mouse.owl#UNDEFINED_part_of"/>
                <owl:someValuesFrom rdf:resource="http://mouse.owl#Lifemap_00619"/>
            </owl:Restriction>
        </rdfs:subClassOf>
    </owl:Class>


    <!-- http://mouse.owl#Lifemap_00346 -->

    <owl:Class rdf:about="http://mouse.owl#Lifemap_00346">
        <rdfs:label rdf:datatype="http://www.w3.org/2001/XMLSchema#string">intermediate keratinocytes</rdfs:label>
    </owl:Class>


    <!-- http://mouse.owl#Lifemap_00347 -->

    <owl:Class rdf:about="http://mouse.owl#Lifemap_00347">
        <rdfs:label rdf:datatype="http://www.w3.org/2001/XMLSchema#string">endocardial tube cells</rdfs:label>
        <rdfs:subClassOf>
            <owl:Restriction>
                <owl:onProperty rdf:resource="http://mouse.owl#UNDEFINED_part_of"/>
                <owl:someValuesFrom rdf:resource="http://mouse.owl#Lifemap_00121"/>
            </owl:Restriction>
        </rdfs:subClassOf>
    </owl:Class>


    <!-- http://mouse.owl#Lifemap_00348 -->

    <owl:Class rdf:about="http://mouse.owl#Lifemap_00348">
        <rdfs:label rdf:datatype="http://www.w3.org/2001/XMLSchema#string">lateral neurons of the median motor column</rdfs:label>
        <rdfs:subClassOf>
            <owl:Restriction>
                <owl:onProperty rdf:resource="http://mouse.owl#UNDEFINED_part_of"/>
                <owl:someValuesFrom rdf:resource="http://mouse.owl#Lifemap_00670"/>
            </owl:Restriction>
        </rdfs:subClassOf>
    </owl:Class>


    <!-- http://mouse.owl#Lifemap_00349 -->

    <owl:Class rdf:about="http://mouse.owl#Lifemap_00349">
        <rdfs:label rdf:datatype="http://www.w3.org/2001/XMLSchema#string">central intermediate lamina cells</rdfs:label>
        <rdfs:subClassOf>
            <owl:Restriction>
                <owl:onProperty rdf:resource="http://mouse.owl#UNDEFINED_part_of"/>
                <owl:someValuesFrom rdf:resource="http://mouse.owl#Lifemap_00090"/>
            </owl:Restriction>
        </rdfs:subClassOf>
    </owl:Class>


    <!-- http://mouse.owl#Lifemap_00350 -->

    <owl:Class rdf:about="http://mouse.owl#Lifemap_00350">
        <rdfs:label rdf:datatype="http://www.w3.org/2001/XMLSchema#string">sebocytes</rdfs:label>
        <rdfs:subClassOf>
            <owl:Restriction>
                <owl:onProperty rdf:resource="http://mouse.owl#UNDEFINED_part_of"/>
                <owl:someValuesFrom rdf:resource="http://mouse.owl#Lifemap_00133"/>
            </owl:Restriction>
        </rdfs:subClassOf>
    </owl:Class>


    <!-- http://mouse.owl#Lifemap_00351 -->

    <owl:Class rdf:about="http://mouse.owl#Lifemap_00351">
        <rdfs:label rdf:datatype="http://www.w3.org/2001/XMLSchema#string">v0 interneurons</rdfs:label>
        <rdfs:subClassOf>
            <owl:Restriction>
                <owl:onProperty rdf:resource="http://mouse.owl#UNDEFINED_part_of"/>
                <owl:someValuesFrom rdf:resource="http://mouse.owl#Lifemap_00655"/>
            </owl:Restriction>
        </rdfs:subClassOf>
    </owl:Class>


    <!-- http://mouse.owl#Lifemap_00352 -->

    <owl:Class rdf:about="http://mouse.owl#Lifemap_00352">
        <rdfs:label rdf:datatype="http://www.w3.org/2001/XMLSchema#string">vascular smooth muscle cells</rdfs:label>
        <rdfs:subClassOf>
            <owl:Restriction>
                <owl:onProperty rdf:resource="http://mouse.owl#UNDEFINED_part_of"/>
                <owl:someValuesFrom rdf:resource="http://mouse.owl#Lifemap_00322"/>
            </owl:Restriction>
        </rdfs:subClassOf>
    </owl:Class>


    <!-- http://mouse.owl#Lifemap_00353 -->

    <owl:Class rdf:about="http://mouse.owl#Lifemap_00353">
        <rdfs:label rdf:datatype="http://www.w3.org/2001/XMLSchema#string">pericytes</rdfs:label>
    </owl:Class>


    <!-- http://mouse.owl#Lifemap_00354 -->

    <owl:Class rdf:about="http://mouse.owl#Lifemap_00354">
        <rdfs:label rdf:datatype="http://www.w3.org/2001/XMLSchema#string">paraxial mesoderm cells</rdfs:label>
    </owl:Class>


    <!-- http://mouse.owl#Lifemap_00355 -->

    <owl:Class rdf:about="http://mouse.owl#Lifemap_00355">
        <rdfs:label rdf:datatype="http://www.w3.org/2001/XMLSchema#string">endochondral preosteoblasts</rdfs:label>
    </owl:Class>


    <!-- http://mouse.owl#Lifemap_00356 -->

    <owl:Class rdf:about="http://mouse.owl#Lifemap_00356">
        <rdfs:label rdf:datatype="http://www.w3.org/2001/XMLSchema#string">airway smooth muscle progenitor cells</rdfs:label>
        <rdfs:subClassOf>
            <owl:Restriction>
                <owl:onProperty rdf:resource="http://mouse.owl#UNDEFINED_part_of"/>
                <owl:someValuesFrom rdf:resource="http://mouse.owl#Lifemap_001249"/>
            </owl:Restriction>
        </rdfs:subClassOf>
    </owl:Class>


    <!-- http://mouse.owl#Lifemap_00357 -->

    <owl:Class rdf:about="http://mouse.owl#Lifemap_00357">
        <rdfs:label rdf:datatype="http://www.w3.org/2001/XMLSchema#string">anterior entopeduncular progenitor cells</rdfs:label>
    </owl:Class>


    <!-- http://mouse.owl#Lifemap_00358 -->

    <owl:Class rdf:about="http://mouse.owl#Lifemap_00358">
        <rdfs:label rdf:datatype="http://www.w3.org/2001/XMLSchema#string">chondrocytes</rdfs:label>
    </owl:Class>


    <!-- http://mouse.owl#Lifemap_00359 -->

    <owl:Class rdf:about="http://mouse.owl#Lifemap_00359">
        <rdfs:label rdf:datatype="http://www.w3.org/2001/XMLSchema#string">muscle progenitor cells</rdfs:label>
        <rdfs:subClassOf>
            <owl:Restriction>
                <owl:onProperty rdf:resource="http://mouse.owl#UNDEFINED_part_of"/>
                <owl:someValuesFrom rdf:resource="http://mouse.owl#Lifemap_00143"/>
            </owl:Restriction>
        </rdfs:subClassOf>
    </owl:Class>


    <!-- http://mouse.owl#Lifemap_00360 -->

    <owl:Class rdf:about="http://mouse.owl#Lifemap_00360">
        <rdfs:label rdf:datatype="http://www.w3.org/2001/XMLSchema#string">sinoatrial node cells</rdfs:label>
        <rdfs:subClassOf>
            <owl:Restriction>
                <owl:onProperty rdf:resource="http://mouse.owl#UNDEFINED_part_of"/>
                <owl:someValuesFrom rdf:resource="http://mouse.owl#Lifemap_00449"/>
            </owl:Restriction>
        </rdfs:subClassOf>
    </owl:Class>


    <!-- http://mouse.owl#Lifemap_00361 -->

    <owl:Class rdf:about="http://mouse.owl#Lifemap_00361">
        <rdfs:label rdf:datatype="http://www.w3.org/2001/XMLSchema#string">brown like adipocyte cells</rdfs:label>
        <rdfs:subClassOf>
            <owl:Restriction>
                <owl:onProperty rdf:resource="http://mouse.owl#UNDEFINED_part_of"/>
                <owl:someValuesFrom rdf:resource="http://mouse.owl#Lifemap_00290"/>
            </owl:Restriction>
        </rdfs:subClassOf>
    </owl:Class>


    <!-- http://mouse.owl#Lifemap_00362 -->

    <owl:Class rdf:about="http://mouse.owl#Lifemap_00362">
        <rdfs:label rdf:datatype="http://www.w3.org/2001/XMLSchema#string">definitive myeloid progenitor cells</rdfs:label>
        <rdfs:subClassOf>
            <owl:Restriction>
                <owl:onProperty rdf:resource="http://mouse.owl#UNDEFINED_part_of"/>
                <owl:someValuesFrom rdf:resource="http://mouse.owl#Lifemap_00243"/>
            </owl:Restriction>
        </rdfs:subClassOf>
    </owl:Class>


    <!-- http://mouse.owl#Lifemap_00363 -->

    <owl:Class rdf:about="http://mouse.owl#Lifemap_00363">
        <rdfs:label rdf:datatype="http://www.w3.org/2001/XMLSchema#string">occipital dermomyotome cells</rdfs:label>
        <rdfs:subClassOf>
            <owl:Restriction>
                <owl:onProperty rdf:resource="http://mouse.owl#UNDEFINED_part_of"/>
                <owl:someValuesFrom rdf:resource="http://mouse.owl#Lifemap_00820"/>
            </owl:Restriction>
        </rdfs:subClassOf>
    </owl:Class>


    <!-- http://mouse.owl#Lifemap_00364 -->

    <owl:Class rdf:about="http://mouse.owl#Lifemap_00364">
        <rdfs:label rdf:datatype="http://www.w3.org/2001/XMLSchema#string">subcutaneous white preadipocytes</rdfs:label>
        <rdfs:subClassOf>
            <owl:Restriction>
                <owl:onProperty rdf:resource="http://mouse.owl#UNDEFINED_part_of"/>
                <owl:someValuesFrom rdf:resource="http://mouse.owl#Lifemap_001136"/>
            </owl:Restriction>
        </rdfs:subClassOf>
    </owl:Class>


    <!-- http://mouse.owl#Lifemap_00365 -->

    <owl:Class rdf:about="http://mouse.owl#Lifemap_00365">
        <rdfs:label rdf:datatype="http://www.w3.org/2001/XMLSchema#string">intramembranous osteoblasts</rdfs:label>
        <rdfs:subClassOf>
            <owl:Restriction>
                <owl:onProperty rdf:resource="http://mouse.owl#UNDEFINED_part_of"/>
                <owl:someValuesFrom rdf:resource="http://mouse.owl#Lifemap_00437"/>
            </owl:Restriction>
        </rdfs:subClassOf>
    </owl:Class>


    <!-- http://mouse.owl#Lifemap_00366 -->

    <owl:Class rdf:about="http://mouse.owl#Lifemap_00366">
        <rdfs:label rdf:datatype="http://www.w3.org/2001/XMLSchema#string">oligodendrocyte precursor cells</rdfs:label>
        <rdfs:subClassOf>
            <owl:Restriction>
                <owl:onProperty rdf:resource="http://mouse.owl#UNDEFINED_part_of"/>
                <owl:someValuesFrom rdf:resource="http://mouse.owl#Lifemap_00344"/>
            </owl:Restriction>
        </rdfs:subClassOf>
    </owl:Class>


    <!-- http://mouse.owl#Lifemap_00367 -->

    <owl:Class rdf:about="http://mouse.owl#Lifemap_00367">
        <rdfs:label rdf:datatype="http://www.w3.org/2001/XMLSchema#string">endochondral osteoblasts</rdfs:label>
    </owl:Class>


    <!-- http://mouse.owl#Lifemap_00368 -->

    <owl:Class rdf:about="http://mouse.owl#Lifemap_00368">
        <rdfs:label rdf:datatype="http://www.w3.org/2001/XMLSchema#string">mature m s cone cells</rdfs:label>
        <rdfs:subClassOf>
            <owl:Restriction>
                <owl:onProperty rdf:resource="http://mouse.owl#UNDEFINED_part_of"/>
                <owl:someValuesFrom rdf:resource="http://mouse.owl#Lifemap_001169"/>
            </owl:Restriction>
        </rdfs:subClassOf>
    </owl:Class>


    <!-- http://mouse.owl#Lifemap_00369 -->

    <owl:Class rdf:about="http://mouse.owl#Lifemap_00369">
        <rdfs:label rdf:datatype="http://www.w3.org/2001/XMLSchema#string">cardiomyocyte progenitor cells</rdfs:label>
    </owl:Class>


    <!-- http://mouse.owl#Lifemap_00370 -->

    <owl:Class rdf:about="http://mouse.owl#Lifemap_00370">
        <rdfs:label rdf:datatype="http://www.w3.org/2001/XMLSchema#string">medial hinge point cells</rdfs:label>
    </owl:Class>


    <!-- http://mouse.owl#Lifemap_00371 -->

    <owl:Class rdf:about="http://mouse.owl#Lifemap_00371">
        <rdfs:label rdf:datatype="http://www.w3.org/2001/XMLSchema#string">basal plate cells</rdfs:label>
    </owl:Class>


    <!-- http://mouse.owl#Lifemap_00372 -->

    <owl:Class rdf:about="http://mouse.owl#Lifemap_00372">
        <rdfs:label rdf:datatype="http://www.w3.org/2001/XMLSchema#string">lung bud progenitor cells</rdfs:label>
        <rdfs:subClassOf>
            <owl:Restriction>
                <owl:onProperty rdf:resource="http://mouse.owl#UNDEFINED_part_of"/>
                <owl:someValuesFrom rdf:resource="http://mouse.owl#Lifemap_00566"/>
            </owl:Restriction>
        </rdfs:subClassOf>
    </owl:Class>


    <!-- http://mouse.owl#Lifemap_00373 -->

    <owl:Class rdf:about="http://mouse.owl#Lifemap_00373">
        <rdfs:label rdf:datatype="http://www.w3.org/2001/XMLSchema#string">acinar progenitor cells</rdfs:label>
    </owl:Class>


    <!-- http://mouse.owl#Lifemap_00374 -->

    <owl:Class rdf:about="http://mouse.owl#Lifemap_00374">
        <rdfs:label rdf:datatype="http://www.w3.org/2001/XMLSchema#string">polymorphic cells</rdfs:label>
        <rdfs:subClassOf>
            <owl:Restriction>
                <owl:onProperty rdf:resource="http://mouse.owl#UNDEFINED_part_of"/>
                <owl:someValuesFrom rdf:resource="http://mouse.owl#Lifemap_00995"/>
            </owl:Restriction>
        </rdfs:subClassOf>
    </owl:Class>


    <!-- http://mouse.owl#Lifemap_00375 -->

    <owl:Class rdf:about="http://mouse.owl#Lifemap_00375">
        <rdfs:label rdf:datatype="http://www.w3.org/2001/XMLSchema#string">cardiomyocyte progenitor cells</rdfs:label>
        <rdfs:subClassOf>
            <owl:Restriction>
                <owl:onProperty rdf:resource="http://mouse.owl#UNDEFINED_part_of"/>
                <owl:someValuesFrom rdf:resource="http://mouse.owl#Lifemap_00160"/>
            </owl:Restriction>
        </rdfs:subClassOf>
    </owl:Class>


    <!-- http://mouse.owl#Lifemap_00376 -->

    <owl:Class rdf:about="http://mouse.owl#Lifemap_00376">
        <rdfs:label rdf:datatype="http://www.w3.org/2001/XMLSchema#string">non neuroendocrine cells</rdfs:label>
        <rdfs:subClassOf>
            <owl:Restriction>
                <owl:onProperty rdf:resource="http://mouse.owl#UNDEFINED_part_of"/>
                <owl:someValuesFrom rdf:resource="http://mouse.owl#Lifemap_00575"/>
            </owl:Restriction>
        </rdfs:subClassOf>
    </owl:Class>


    <!-- http://mouse.owl#Lifemap_00377 -->

    <owl:Class rdf:about="http://mouse.owl#Lifemap_00377">
        <rdfs:label rdf:datatype="http://www.w3.org/2001/XMLSchema#string">cardiomyocytes</rdfs:label>
        <rdfs:subClassOf>
            <owl:Restriction>
                <owl:onProperty rdf:resource="http://mouse.owl#UNDEFINED_part_of"/>
                <owl:someValuesFrom rdf:resource="http://mouse.owl#Lifemap_00653"/>
            </owl:Restriction>
        </rdfs:subClassOf>
    </owl:Class>


    <!-- http://mouse.owl#Lifemap_00378 -->

    <owl:Class rdf:about="http://mouse.owl#Lifemap_00378">
        <rdfs:label rdf:datatype="http://www.w3.org/2001/XMLSchema#string">d3 neural progenitor cells</rdfs:label>
        <rdfs:subClassOf>
            <owl:Restriction>
                <owl:onProperty rdf:resource="http://mouse.owl#UNDEFINED_part_of"/>
                <owl:someValuesFrom rdf:resource="http://mouse.owl#Lifemap_001194"/>
            </owl:Restriction>
        </rdfs:subClassOf>
    </owl:Class>


    <!-- http://mouse.owl#Lifemap_00379 -->

    <owl:Class rdf:about="http://mouse.owl#Lifemap_00379">
        <rdfs:label rdf:datatype="http://www.w3.org/2001/XMLSchema#string">mature granulosa cells</rdfs:label>
        <rdfs:subClassOf>
            <owl:Restriction>
                <owl:onProperty rdf:resource="http://mouse.owl#UNDEFINED_part_of"/>
                <owl:someValuesFrom rdf:resource="http://mouse.owl#Lifemap_00817"/>
            </owl:Restriction>
        </rdfs:subClassOf>
    </owl:Class>


    <!-- http://mouse.owl#Lifemap_00380 -->

    <owl:Class rdf:about="http://mouse.owl#Lifemap_00380">
        <rdfs:label rdf:datatype="http://www.w3.org/2001/XMLSchema#string">subepicardial cells</rdfs:label>
        <rdfs:subClassOf>
            <owl:Restriction>
                <owl:onProperty rdf:resource="http://mouse.owl#UNDEFINED_part_of"/>
                <owl:someValuesFrom rdf:resource="http://mouse.owl#Lifemap_00288"/>
            </owl:Restriction>
        </rdfs:subClassOf>
    </owl:Class>


    <!-- http://mouse.owl#Lifemap_00381 -->

    <owl:Class rdf:about="http://mouse.owl#Lifemap_00381">
        <rdfs:label rdf:datatype="http://www.w3.org/2001/XMLSchema#string">mature sertoli cells</rdfs:label>
        <rdfs:subClassOf>
            <owl:Restriction>
                <owl:onProperty rdf:resource="http://mouse.owl#UNDEFINED_part_of"/>
                <owl:someValuesFrom rdf:resource="http://mouse.owl#Lifemap_00138"/>
            </owl:Restriction>
        </rdfs:subClassOf>
    </owl:Class>


    <!-- http://mouse.owl#Lifemap_00382 -->

    <owl:Class rdf:about="http://mouse.owl#Lifemap_00382">
        <rdfs:label rdf:datatype="http://www.w3.org/2001/XMLSchema#string">sclerotome cells</rdfs:label>
    </owl:Class>


    <!-- http://mouse.owl#Lifemap_00383 -->

    <owl:Class rdf:about="http://mouse.owl#Lifemap_00383">
        <rdfs:label rdf:datatype="http://www.w3.org/2001/XMLSchema#string">neural plate border cells</rdfs:label>
        <rdfs:subClassOf>
            <owl:Restriction>
                <owl:onProperty rdf:resource="http://mouse.owl#UNDEFINED_part_of"/>
                <owl:someValuesFrom rdf:resource="http://mouse.owl#Lifemap_00491"/>
            </owl:Restriction>
        </rdfs:subClassOf>
    </owl:Class>


    <!-- http://mouse.owl#Lifemap_00384 -->

    <owl:Class rdf:about="http://mouse.owl#Lifemap_00384">
        <rdfs:label rdf:datatype="http://www.w3.org/2001/XMLSchema#string">neocortical radial glia cells</rdfs:label>
        <rdfs:subClassOf>
            <owl:Restriction>
                <owl:onProperty rdf:resource="http://mouse.owl#UNDEFINED_part_of"/>
                <owl:someValuesFrom rdf:resource="http://mouse.owl#Lifemap_00516"/>
            </owl:Restriction>
        </rdfs:subClassOf>
    </owl:Class>


    <!-- http://mouse.owl#Lifemap_00385 -->

    <owl:Class rdf:about="http://mouse.owl#Lifemap_00385">
        <rdfs:label rdf:datatype="http://www.w3.org/2001/XMLSchema#string">endochondral osteoblasts</rdfs:label>
    </owl:Class>


    <!-- http://mouse.owl#Lifemap_00386 -->

    <owl:Class rdf:about="http://mouse.owl#Lifemap_00386">
        <rdfs:label rdf:datatype="http://www.w3.org/2001/XMLSchema#string">preadipocytes</rdfs:label>
        <rdfs:subClassOf>
            <owl:Restriction>
                <owl:onProperty rdf:resource="http://mouse.owl#UNDEFINED_part_of"/>
                <owl:someValuesFrom rdf:resource="http://mouse.owl#Lifemap_00891"/>
            </owl:Restriction>
        </rdfs:subClassOf>
    </owl:Class>


    <!-- http://mouse.owl#Lifemap_00387 -->

    <owl:Class rdf:about="http://mouse.owl#Lifemap_00387">
        <rdfs:label rdf:datatype="http://www.w3.org/2001/XMLSchema#string">mononuclear myocytes</rdfs:label>
        <rdfs:subClassOf>
            <owl:Restriction>
                <owl:onProperty rdf:resource="http://mouse.owl#UNDEFINED_part_of"/>
                <owl:someValuesFrom rdf:resource="http://mouse.owl#Lifemap_00920"/>
            </owl:Restriction>
        </rdfs:subClassOf>
    </owl:Class>


    <!-- http://mouse.owl#Lifemap_00388 -->

    <owl:Class rdf:about="http://mouse.owl#Lifemap_00388">
        <rdfs:label rdf:datatype="http://www.w3.org/2001/XMLSchema#string">amniotic epithelial cells</rdfs:label>
        <rdfs:subClassOf>
            <owl:Restriction>
                <owl:onProperty rdf:resource="http://mouse.owl#UNDEFINED_part_of"/>
                <owl:someValuesFrom rdf:resource="http://mouse.owl#Lifemap_00940"/>
            </owl:Restriction>
        </rdfs:subClassOf>
    </owl:Class>


    <!-- http://mouse.owl#Lifemap_00389 -->

    <owl:Class rdf:about="http://mouse.owl#Lifemap_00389">
        <rdfs:label rdf:datatype="http://www.w3.org/2001/XMLSchema#string">basal cells</rdfs:label>
        <rdfs:subClassOf>
            <owl:Restriction>
                <owl:onProperty rdf:resource="http://mouse.owl#UNDEFINED_part_of"/>
                <owl:someValuesFrom rdf:resource="http://mouse.owl#Lifemap_00947"/>
            </owl:Restriction>
        </rdfs:subClassOf>
    </owl:Class>


    <!-- http://mouse.owl#Lifemap_00390 -->

    <owl:Class rdf:about="http://mouse.owl#Lifemap_00390">
        <rdfs:label rdf:datatype="http://www.w3.org/2001/XMLSchema#string">tenocytes</rdfs:label>
        <rdfs:subClassOf>
            <owl:Restriction>
                <owl:onProperty rdf:resource="http://mouse.owl#UNDEFINED_part_of"/>
                <owl:someValuesFrom rdf:resource="http://mouse.owl#Lifemap_00691"/>
            </owl:Restriction>
        </rdfs:subClassOf>
    </owl:Class>


    <!-- http://mouse.owl#Lifemap_00391 -->

    <owl:Class rdf:about="http://mouse.owl#Lifemap_00391">
        <rdfs:label rdf:datatype="http://www.w3.org/2001/XMLSchema#string">muscle progenitor cells</rdfs:label>
        <rdfs:subClassOf>
            <owl:Restriction>
                <owl:onProperty rdf:resource="http://mouse.owl#UNDEFINED_part_of"/>
                <owl:someValuesFrom rdf:resource="http://mouse.owl#Lifemap_001111"/>
            </owl:Restriction>
        </rdfs:subClassOf>
    </owl:Class>


    <!-- http://mouse.owl#Lifemap_00392 -->

    <owl:Class rdf:about="http://mouse.owl#Lifemap_00392">
        <rdfs:label rdf:datatype="http://www.w3.org/2001/XMLSchema#string">oligodendrocyte precursor cells</rdfs:label>
        <rdfs:subClassOf>
            <owl:Restriction>
                <owl:onProperty rdf:resource="http://mouse.owl#UNDEFINED_part_of"/>
                <owl:someValuesFrom rdf:resource="http://mouse.owl#Lifemap_00004"/>
            </owl:Restriction>
        </rdfs:subClassOf>
    </owl:Class>


    <!-- http://mouse.owl#Lifemap_00393 -->

    <owl:Class rdf:about="http://mouse.owl#Lifemap_00393">
        <rdfs:label rdf:datatype="http://www.w3.org/2001/XMLSchema#string">fetal hepatocytes</rdfs:label>
    </owl:Class>


    <!-- http://mouse.owl#Lifemap_00394 -->

    <owl:Class rdf:about="http://mouse.owl#Lifemap_00394">
        <rdfs:label rdf:datatype="http://www.w3.org/2001/XMLSchema#string">oligodendrocyte precursor cells</rdfs:label>
    </owl:Class>


    <!-- http://mouse.owl#Lifemap_00395 -->

    <owl:Class rdf:about="http://mouse.owl#Lifemap_00395">
        <rdfs:label rdf:datatype="http://www.w3.org/2001/XMLSchema#string">prechondrocytes</rdfs:label>
        <rdfs:subClassOf>
            <owl:Restriction>
                <owl:onProperty rdf:resource="http://mouse.owl#UNDEFINED_part_of"/>
                <owl:someValuesFrom rdf:resource="http://mouse.owl#Lifemap_00451"/>
            </owl:Restriction>
        </rdfs:subClassOf>
    </owl:Class>


    <!-- http://mouse.owl#Lifemap_00396 -->

    <owl:Class rdf:about="http://mouse.owl#Lifemap_00396">
        <rdfs:label rdf:datatype="http://www.w3.org/2001/XMLSchema#string">d6 neural progenitor cells</rdfs:label>
        <rdfs:subClassOf>
            <owl:Restriction>
                <owl:onProperty rdf:resource="http://mouse.owl#UNDEFINED_part_of"/>
                <owl:someValuesFrom rdf:resource="http://mouse.owl#Lifemap_001194"/>
            </owl:Restriction>
        </rdfs:subClassOf>
    </owl:Class>


    <!-- http://mouse.owl#Lifemap_00397 -->

    <owl:Class rdf:about="http://mouse.owl#Lifemap_00397">
        <rdfs:label rdf:datatype="http://www.w3.org/2001/XMLSchema#string">cerebellar radial glia cells</rdfs:label>
        <rdfs:subClassOf>
            <owl:Restriction>
                <owl:onProperty rdf:resource="http://mouse.owl#UNDEFINED_part_of"/>
                <owl:someValuesFrom rdf:resource="http://mouse.owl#Lifemap_00190"/>
            </owl:Restriction>
        </rdfs:subClassOf>
    </owl:Class>


    <!-- http://mouse.owl#Lifemap_00398 -->

    <owl:Class rdf:about="http://mouse.owl#Lifemap_00398">
        <rdfs:label rdf:datatype="http://www.w3.org/2001/XMLSchema#string">flattened chondrocytes</rdfs:label>
        <rdfs:subClassOf>
            <owl:Restriction>
                <owl:onProperty rdf:resource="http://mouse.owl#UNDEFINED_part_of"/>
                <owl:someValuesFrom rdf:resource="http://mouse.owl#Lifemap_00993"/>
            </owl:Restriction>
        </rdfs:subClassOf>
    </owl:Class>


    <!-- http://mouse.owl#Lifemap_00399 -->

    <owl:Class rdf:about="http://mouse.owl#Lifemap_00399">
        <rdfs:label rdf:datatype="http://www.w3.org/2001/XMLSchema#string">intramembranous osteoblasts</rdfs:label>
    </owl:Class>


    <!-- http://mouse.owl#Lifemap_00400 -->

    <owl:Class rdf:about="http://mouse.owl#Lifemap_00400">
        <rdfs:label rdf:datatype="http://www.w3.org/2001/XMLSchema#string">fetal cortex cells</rdfs:label>
        <rdfs:subClassOf>
            <owl:Restriction>
                <owl:onProperty rdf:resource="http://mouse.owl#UNDEFINED_part_of"/>
                <owl:someValuesFrom rdf:resource="http://mouse.owl#Lifemap_00523"/>
            </owl:Restriction>
        </rdfs:subClassOf>
    </owl:Class>


    <!-- http://mouse.owl#Lifemap_00401 -->

    <owl:Class rdf:about="http://mouse.owl#Lifemap_00401">
        <rdfs:label rdf:datatype="http://www.w3.org/2001/XMLSchema#string">fetal corneal superbasal epithelial cells</rdfs:label>
    </owl:Class>


    <!-- http://mouse.owl#Lifemap_00402 -->

    <owl:Class rdf:about="http://mouse.owl#Lifemap_00402">
        <rdfs:label rdf:datatype="http://www.w3.org/2001/XMLSchema#string">oligodendrocyte precursor cells</rdfs:label>
        <rdfs:subClassOf>
            <owl:Restriction>
                <owl:onProperty rdf:resource="http://mouse.owl#UNDEFINED_part_of"/>
                <owl:someValuesFrom rdf:resource="http://mouse.owl#Lifemap_00016"/>
            </owl:Restriction>
        </rdfs:subClassOf>
    </owl:Class>


    <!-- http://mouse.owl#Lifemap_00403 -->

    <owl:Class rdf:about="http://mouse.owl#Lifemap_00403">
        <rdfs:label rdf:datatype="http://www.w3.org/2001/XMLSchema#string">seg amacrine cells</rdfs:label>
        <rdfs:subClassOf>
            <owl:Restriction>
                <owl:onProperty rdf:resource="http://mouse.owl#UNDEFINED_part_of"/>
                <owl:someValuesFrom rdf:resource="http://mouse.owl#Lifemap_00569"/>
            </owl:Restriction>
        </rdfs:subClassOf>
    </owl:Class>


    <!-- http://mouse.owl#Lifemap_00404 -->

    <owl:Class rdf:about="http://mouse.owl#Lifemap_00404">
        <rdfs:label rdf:datatype="http://www.w3.org/2001/XMLSchema#string">polar trophectoderm cells</rdfs:label>
        <rdfs:subClassOf>
            <owl:Restriction>
                <owl:onProperty rdf:resource="http://mouse.owl#UNDEFINED_part_of"/>
                <owl:someValuesFrom rdf:resource="http://mouse.owl#Lifemap_00545"/>
            </owl:Restriction>
        </rdfs:subClassOf>
    </owl:Class>


    <!-- http://mouse.owl#Lifemap_00405 -->

    <owl:Class rdf:about="http://mouse.owl#Lifemap_00405">
        <rdfs:label rdf:datatype="http://www.w3.org/2001/XMLSchema#string">fibrous astrocyte cells</rdfs:label>
        <rdfs:subClassOf>
            <owl:Restriction>
                <owl:onProperty rdf:resource="http://mouse.owl#UNDEFINED_part_of"/>
                <owl:someValuesFrom rdf:resource="http://mouse.owl#Lifemap_00108"/>
            </owl:Restriction>
        </rdfs:subClassOf>
    </owl:Class>


    <!-- http://mouse.owl#Lifemap_00406 -->

    <owl:Class rdf:about="http://mouse.owl#Lifemap_00406">
        <rdfs:label rdf:datatype="http://www.w3.org/2001/XMLSchema#string">hepatic endoderm cells</rdfs:label>
        <rdfs:subClassOf>
            <owl:Restriction>
                <owl:onProperty rdf:resource="http://mouse.owl#UNDEFINED_part_of"/>
                <owl:someValuesFrom rdf:resource="http://mouse.owl#Lifemap_00788"/>
            </owl:Restriction>
        </rdfs:subClassOf>
    </owl:Class>


    <!-- http://mouse.owl#Lifemap_00407 -->

    <owl:Class rdf:about="http://mouse.owl#Lifemap_00407">
        <rdfs:label rdf:datatype="http://www.w3.org/2001/XMLSchema#string">mature rod bipolar cells</rdfs:label>
        <rdfs:subClassOf>
            <owl:Restriction>
                <owl:onProperty rdf:resource="http://mouse.owl#UNDEFINED_part_of"/>
                <owl:someValuesFrom rdf:resource="http://mouse.owl#Lifemap_00900"/>
            </owl:Restriction>
        </rdfs:subClassOf>
    </owl:Class>


    <!-- http://mouse.owl#Lifemap_00408 -->

    <owl:Class rdf:about="http://mouse.owl#Lifemap_00408">
        <rdfs:label rdf:datatype="http://www.w3.org/2001/XMLSchema#string">multinucleated osteoclasts</rdfs:label>
        <rdfs:subClassOf>
            <owl:Restriction>
                <owl:onProperty rdf:resource="http://mouse.owl#UNDEFINED_part_of"/>
                <owl:someValuesFrom rdf:resource="http://mouse.owl#Lifemap_00320"/>
            </owl:Restriction>
        </rdfs:subClassOf>
    </owl:Class>


    <!-- http://mouse.owl#Lifemap_00409 -->

    <owl:Class rdf:about="http://mouse.owl#Lifemap_00409">
        <rdfs:label rdf:datatype="http://www.w3.org/2001/XMLSchema#string">posterior hepatic diverticulum cells</rdfs:label>
    </owl:Class>


    <!-- http://mouse.owl#Lifemap_00410 -->

    <owl:Class rdf:about="http://mouse.owl#Lifemap_00410">
        <rdfs:label rdf:datatype="http://www.w3.org/2001/XMLSchema#string">granulocyte monocyte progenitor cells</rdfs:label>
    </owl:Class>


    <!-- http://mouse.owl#Lifemap_00411 -->

    <owl:Class rdf:about="http://mouse.owl#Lifemap_00411">
        <rdfs:label rdf:datatype="http://www.w3.org/2001/XMLSchema#string">osteochondro progenitor cells</rdfs:label>
        <rdfs:subClassOf>
            <owl:Restriction>
                <owl:onProperty rdf:resource="http://mouse.owl#UNDEFINED_part_of"/>
                <owl:someValuesFrom rdf:resource="http://mouse.owl#Lifemap_00975"/>
            </owl:Restriction>
        </rdfs:subClassOf>
    </owl:Class>


    <!-- http://mouse.owl#Lifemap_00412 -->

    <owl:Class rdf:about="http://mouse.owl#Lifemap_00412">
        <rdfs:label rdf:datatype="http://www.w3.org/2001/XMLSchema#string">oligodendrocyte precursor cells</rdfs:label>
    </owl:Class>


    <!-- http://mouse.owl#Lifemap_00413 -->

    <owl:Class rdf:about="http://mouse.owl#Lifemap_00413">
        <rdfs:label rdf:datatype="http://www.w3.org/2001/XMLSchema#string">astrocyte precursor cells</rdfs:label>
        <rdfs:subClassOf>
            <owl:Restriction>
                <owl:onProperty rdf:resource="http://mouse.owl#UNDEFINED_part_of"/>
                <owl:someValuesFrom rdf:resource="http://mouse.owl#Lifemap_00298"/>
            </owl:Restriction>
        </rdfs:subClassOf>
    </owl:Class>


    <!-- http://mouse.owl#Lifemap_00414 -->

    <owl:Class rdf:about="http://mouse.owl#Lifemap_00414">
        <rdfs:label rdf:datatype="http://www.w3.org/2001/XMLSchema#string">platelets</rdfs:label>
        <rdfs:subClassOf>
            <owl:Restriction>
                <owl:onProperty rdf:resource="http://mouse.owl#UNDEFINED_part_of"/>
                <owl:someValuesFrom rdf:resource="http://mouse.owl#Lifemap_00881"/>
            </owl:Restriction>
        </rdfs:subClassOf>
    </owl:Class>


    <!-- http://mouse.owl#Lifemap_00415 -->

    <owl:Class rdf:about="http://mouse.owl#Lifemap_00415">
        <rdfs:label rdf:datatype="http://www.w3.org/2001/XMLSchema#string">mature b cells</rdfs:label>
        <rdfs:subClassOf>
            <owl:Restriction>
                <owl:onProperty rdf:resource="http://mouse.owl#UNDEFINED_part_of"/>
                <owl:someValuesFrom rdf:resource="http://mouse.owl#Lifemap_001246"/>
            </owl:Restriction>
        </rdfs:subClassOf>
    </owl:Class>


    <!-- http://mouse.owl#Lifemap_00416 -->

    <owl:Class rdf:about="http://mouse.owl#Lifemap_00416">
        <rdfs:label rdf:datatype="http://www.w3.org/2001/XMLSchema#string">eosinophil progenitors</rdfs:label>
        <rdfs:subClassOf>
            <owl:Restriction>
                <owl:onProperty rdf:resource="http://mouse.owl#UNDEFINED_part_of"/>
                <owl:someValuesFrom rdf:resource="http://mouse.owl#Lifemap_00410"/>
            </owl:Restriction>
        </rdfs:subClassOf>
    </owl:Class>


    <!-- http://mouse.owl#Lifemap_00417 -->

    <owl:Class rdf:about="http://mouse.owl#Lifemap_00417">
        <rdfs:label rdf:datatype="http://www.w3.org/2001/XMLSchema#string">s shaped body proximal cells</rdfs:label>
        <rdfs:subClassOf>
            <owl:Restriction>
                <owl:onProperty rdf:resource="http://mouse.owl#UNDEFINED_part_of"/>
                <owl:someValuesFrom rdf:resource="http://mouse.owl#Lifemap_00336"/>
            </owl:Restriction>
        </rdfs:subClassOf>
    </owl:Class>


    <!-- http://mouse.owl#Lifemap_00418 -->

    <owl:Class rdf:about="http://mouse.owl#Lifemap_00418">
        <rdfs:label rdf:datatype="http://www.w3.org/2001/XMLSchema#string">muscle progenitor cells</rdfs:label>
        <rdfs:subClassOf>
            <owl:Restriction>
                <owl:onProperty rdf:resource="http://mouse.owl#UNDEFINED_part_of"/>
                <owl:someValuesFrom rdf:resource="http://mouse.owl#Lifemap_001111"/>
            </owl:Restriction>
        </rdfs:subClassOf>
    </owl:Class>


    <!-- http://mouse.owl#Lifemap_00419 -->

    <owl:Class rdf:about="http://mouse.owl#Lifemap_00419">
        <rdfs:label rdf:datatype="http://www.w3.org/2001/XMLSchema#string">dermal progenitor cells</rdfs:label>
        <rdfs:subClassOf>
            <owl:Restriction>
                <owl:onProperty rdf:resource="http://mouse.owl#UNDEFINED_part_of"/>
                <owl:someValuesFrom rdf:resource="http://mouse.owl#Lifemap_00143"/>
            </owl:Restriction>
        </rdfs:subClassOf>
    </owl:Class>


    <!-- http://mouse.owl#Lifemap_00420 -->

    <owl:Class rdf:about="http://mouse.owl#Lifemap_00420">
        <rdfs:label rdf:datatype="http://www.w3.org/2001/XMLSchema#string">primitive cytotrophoblast cells</rdfs:label>
        <rdfs:subClassOf>
            <owl:Restriction>
                <owl:onProperty rdf:resource="http://mouse.owl#UNDEFINED_part_of"/>
                <owl:someValuesFrom rdf:resource="http://mouse.owl#Lifemap_00280"/>
            </owl:Restriction>
        </rdfs:subClassOf>
    </owl:Class>


    <!-- http://mouse.owl#Lifemap_00421 -->

    <owl:Class rdf:about="http://mouse.owl#Lifemap_00421">
        <rdfs:label rdf:datatype="http://www.w3.org/2001/XMLSchema#string">lateral rhombic lip progenitor cells</rdfs:label>
        <rdfs:subClassOf>
            <owl:Restriction>
                <owl:onProperty rdf:resource="http://mouse.owl#UNDEFINED_part_of"/>
                <owl:someValuesFrom rdf:resource="http://mouse.owl#Lifemap_00150"/>
            </owl:Restriction>
        </rdfs:subClassOf>
    </owl:Class>


    <!-- http://mouse.owl#Lifemap_00422 -->

    <owl:Class rdf:about="http://mouse.owl#Lifemap_00422">
        <rdfs:label rdf:datatype="http://www.w3.org/2001/XMLSchema#string">immature endochondral osteoblasts</rdfs:label>
    </owl:Class>


    <!-- http://mouse.owl#Lifemap_00423 -->

    <owl:Class rdf:about="http://mouse.owl#Lifemap_00423">
        <rdfs:label rdf:datatype="http://www.w3.org/2001/XMLSchema#string">mesenchymal condensate cells</rdfs:label>
    </owl:Class>


    <!-- http://mouse.owl#Lifemap_00424 -->

    <owl:Class rdf:about="http://mouse.owl#Lifemap_00424">
        <rdfs:label rdf:datatype="http://www.w3.org/2001/XMLSchema#string">endochondral preosteoblasts</rdfs:label>
    </owl:Class>


    <!-- http://mouse.owl#Lifemap_00425 -->

    <owl:Class rdf:about="http://mouse.owl#Lifemap_00425">
        <rdfs:label rdf:datatype="http://www.w3.org/2001/XMLSchema#string">ventricular conductive cells</rdfs:label>
        <rdfs:subClassOf>
            <owl:Restriction>
                <owl:onProperty rdf:resource="http://mouse.owl#UNDEFINED_part_of"/>
                <owl:someValuesFrom rdf:resource="http://mouse.owl#Lifemap_001068"/>
            </owl:Restriction>
        </rdfs:subClassOf>
    </owl:Class>


    <!-- http://mouse.owl#Lifemap_00426 -->

    <owl:Class rdf:about="http://mouse.owl#Lifemap_00426">
        <rdfs:label rdf:datatype="http://www.w3.org/2001/XMLSchema#string">arterial endothelial cells</rdfs:label>
        <rdfs:subClassOf>
            <owl:Restriction>
                <owl:onProperty rdf:resource="http://mouse.owl#UNDEFINED_part_of"/>
                <owl:someValuesFrom rdf:resource="http://mouse.owl#Lifemap_00717"/>
            </owl:Restriction>
        </rdfs:subClassOf>
    </owl:Class>


    <!-- http://mouse.owl#Lifemap_00427 -->

    <owl:Class rdf:about="http://mouse.owl#Lifemap_00427">
        <rdfs:label rdf:datatype="http://www.w3.org/2001/XMLSchema#string">dorsolateral hinge point cells</rdfs:label>
        <rdfs:subClassOf>
            <owl:Restriction>
                <owl:onProperty rdf:resource="http://mouse.owl#UNDEFINED_part_of"/>
                <owl:someValuesFrom rdf:resource="http://mouse.owl#Lifemap_00044"/>
            </owl:Restriction>
        </rdfs:subClassOf>
    </owl:Class>


    <!-- http://mouse.owl#Lifemap_00428 -->

    <owl:Class rdf:about="http://mouse.owl#Lifemap_00428">
        <rdfs:label rdf:datatype="http://www.w3.org/2001/XMLSchema#string">venous endothelial cells</rdfs:label>
        <rdfs:subClassOf>
            <owl:Restriction>
                <owl:onProperty rdf:resource="http://mouse.owl#UNDEFINED_part_of"/>
                <owl:someValuesFrom rdf:resource="http://mouse.owl#Lifemap_00507"/>
            </owl:Restriction>
        </rdfs:subClassOf>
    </owl:Class>


    <!-- http://mouse.owl#Lifemap_00429 -->

    <owl:Class rdf:about="http://mouse.owl#Lifemap_00429">
        <rdfs:label rdf:datatype="http://www.w3.org/2001/XMLSchema#string">cardiac neural crest cells</rdfs:label>
        <rdfs:subClassOf>
            <owl:Restriction>
                <owl:onProperty rdf:resource="http://mouse.owl#UNDEFINED_part_of"/>
                <owl:someValuesFrom rdf:resource="http://mouse.owl#Lifemap_00213"/>
            </owl:Restriction>
        </rdfs:subClassOf>
    </owl:Class>


    <!-- http://mouse.owl#Lifemap_00430 -->

    <owl:Class rdf:about="http://mouse.owl#Lifemap_00430">
        <rdfs:label rdf:datatype="http://www.w3.org/2001/XMLSchema#string">xx germ cells</rdfs:label>
        <rdfs:subClassOf>
            <owl:Restriction>
                <owl:onProperty rdf:resource="http://mouse.owl#UNDEFINED_part_of"/>
                <owl:someValuesFrom rdf:resource="http://mouse.owl#Lifemap_00851"/>
            </owl:Restriction>
        </rdfs:subClassOf>
    </owl:Class>


    <!-- http://mouse.owl#Lifemap_00431 -->

    <owl:Class rdf:about="http://mouse.owl#Lifemap_00431">
        <rdfs:label rdf:datatype="http://www.w3.org/2001/XMLSchema#string">meso diencephalic dopaminergic precursor cells</rdfs:label>
        <rdfs:subClassOf>
            <owl:Restriction>
                <owl:onProperty rdf:resource="http://mouse.owl#UNDEFINED_part_of"/>
                <owl:someValuesFrom rdf:resource="http://mouse.owl#Lifemap_001162"/>
            </owl:Restriction>
        </rdfs:subClassOf>
    </owl:Class>


    <!-- http://mouse.owl#Lifemap_00432 -->

    <owl:Class rdf:about="http://mouse.owl#Lifemap_00432">
        <rdfs:label rdf:datatype="http://www.w3.org/2001/XMLSchema#string">dilb interneurons</rdfs:label>
        <rdfs:subClassOf>
            <owl:Restriction>
                <owl:onProperty rdf:resource="http://mouse.owl#UNDEFINED_part_of"/>
                <owl:someValuesFrom rdf:resource="http://mouse.owl#Lifemap_00874"/>
            </owl:Restriction>
        </rdfs:subClassOf>
    </owl:Class>


    <!-- http://mouse.owl#Lifemap_00433 -->

    <owl:Class rdf:about="http://mouse.owl#Lifemap_00433">
        <rdfs:label rdf:datatype="http://www.w3.org/2001/XMLSchema#string">acinar progenitor cells</rdfs:label>
        <rdfs:subClassOf>
            <owl:Restriction>
                <owl:onProperty rdf:resource="http://mouse.owl#UNDEFINED_part_of"/>
                <owl:someValuesFrom rdf:resource="http://mouse.owl#Lifemap_00607"/>
            </owl:Restriction>
        </rdfs:subClassOf>
    </owl:Class>


    <!-- http://mouse.owl#Lifemap_00434 -->

    <owl:Class rdf:about="http://mouse.owl#Lifemap_00434">
        <rdfs:label rdf:datatype="http://www.w3.org/2001/XMLSchema#string">spermatid</rdfs:label>
        <rdfs:subClassOf>
            <owl:Restriction>
                <owl:onProperty rdf:resource="http://mouse.owl#UNDEFINED_part_of"/>
                <owl:someValuesFrom rdf:resource="http://mouse.owl#Lifemap_00479"/>
            </owl:Restriction>
        </rdfs:subClassOf>
    </owl:Class>


    <!-- http://mouse.owl#Lifemap_00435 -->

    <owl:Class rdf:about="http://mouse.owl#Lifemap_00435">
        <rdfs:label rdf:datatype="http://www.w3.org/2001/XMLSchema#string">macrophage dendritic cell progenitors</rdfs:label>
        <rdfs:subClassOf>
            <owl:Restriction>
                <owl:onProperty rdf:resource="http://mouse.owl#UNDEFINED_part_of"/>
                <owl:someValuesFrom rdf:resource="http://mouse.owl#Lifemap_001077"/>
            </owl:Restriction>
        </rdfs:subClassOf>
    </owl:Class>


    <!-- http://mouse.owl#Lifemap_00436 -->

    <owl:Class rdf:about="http://mouse.owl#Lifemap_00436">
        <rdfs:label rdf:datatype="http://www.w3.org/2001/XMLSchema#string">hematopoietic stem cells</rdfs:label>
        <rdfs:subClassOf>
            <owl:Restriction>
                <owl:onProperty rdf:resource="http://mouse.owl#UNDEFINED_part_of"/>
                <owl:someValuesFrom rdf:resource="http://mouse.owl#Lifemap_00202"/>
            </owl:Restriction>
        </rdfs:subClassOf>
    </owl:Class>


    <!-- http://mouse.owl#Lifemap_00437 -->

    <owl:Class rdf:about="http://mouse.owl#Lifemap_00437">
        <rdfs:label rdf:datatype="http://www.w3.org/2001/XMLSchema#string">intramembranous preosteoblasts</rdfs:label>
        <rdfs:subClassOf>
            <owl:Restriction>
                <owl:onProperty rdf:resource="http://mouse.owl#UNDEFINED_part_of"/>
                <owl:someValuesFrom rdf:resource="http://mouse.owl#Lifemap_001055"/>
            </owl:Restriction>
        </rdfs:subClassOf>
    </owl:Class>


    <!-- http://mouse.owl#Lifemap_00438 -->

    <owl:Class rdf:about="http://mouse.owl#Lifemap_00438">
        <rdfs:label rdf:datatype="http://www.w3.org/2001/XMLSchema#string">comma shaped body cells</rdfs:label>
        <rdfs:subClassOf>
            <owl:Restriction>
                <owl:onProperty rdf:resource="http://mouse.owl#UNDEFINED_part_of"/>
                <owl:someValuesFrom rdf:resource="http://mouse.owl#Lifemap_00146"/>
            </owl:Restriction>
        </rdfs:subClassOf>
    </owl:Class>


    <!-- http://mouse.owl#Lifemap_00439 -->

    <owl:Class rdf:about="http://mouse.owl#Lifemap_00439">
        <rdfs:label rdf:datatype="http://www.w3.org/2001/XMLSchema#string">clara cells</rdfs:label>
        <rdfs:subClassOf>
            <owl:Restriction>
                <owl:onProperty rdf:resource="http://mouse.owl#UNDEFINED_part_of"/>
                <owl:someValuesFrom rdf:resource="http://mouse.owl#Lifemap_00947"/>
            </owl:Restriction>
        </rdfs:subClassOf>
    </owl:Class>


    <!-- http://mouse.owl#Lifemap_00440 -->

    <owl:Class rdf:about="http://mouse.owl#Lifemap_00440">
        <rdfs:label rdf:datatype="http://www.w3.org/2001/XMLSchema#string">neural crest cells</rdfs:label>
        <rdfs:subClassOf>
            <owl:Restriction>
                <owl:onProperty rdf:resource="http://mouse.owl#UNDEFINED_part_of"/>
                <owl:someValuesFrom rdf:resource="http://mouse.owl#Lifemap_00383"/>
            </owl:Restriction>
        </rdfs:subClassOf>
    </owl:Class>


    <!-- http://mouse.owl#Lifemap_00441 -->

    <owl:Class rdf:about="http://mouse.owl#Lifemap_00441">
        <rdfs:label rdf:datatype="http://www.w3.org/2001/XMLSchema#string">mononuclear myocytes</rdfs:label>
        <rdfs:subClassOf>
            <owl:Restriction>
                <owl:onProperty rdf:resource="http://mouse.owl#UNDEFINED_part_of"/>
                <owl:someValuesFrom rdf:resource="http://mouse.owl#Lifemap_00969"/>
            </owl:Restriction>
        </rdfs:subClassOf>
    </owl:Class>


    <!-- http://mouse.owl#Lifemap_00442 -->

    <owl:Class rdf:about="http://mouse.owl#Lifemap_00442">
        <rdfs:label rdf:datatype="http://www.w3.org/2001/XMLSchema#string">first telogen hair shaft cuticle cells</rdfs:label>
        <rdfs:subClassOf>
            <owl:Restriction>
                <owl:onProperty rdf:resource="http://mouse.owl#UNDEFINED_part_of"/>
                <owl:someValuesFrom rdf:resource="http://mouse.owl#Lifemap_001191"/>
            </owl:Restriction>
        </rdfs:subClassOf>
    </owl:Class>


    <!-- http://mouse.owl#Lifemap_00443 -->

    <owl:Class rdf:about="http://mouse.owl#Lifemap_00443">
        <rdfs:label rdf:datatype="http://www.w3.org/2001/XMLSchema#string">odontoblasts</rdfs:label>
        <rdfs:subClassOf>
            <owl:Restriction>
                <owl:onProperty rdf:resource="http://mouse.owl#UNDEFINED_part_of"/>
                <owl:someValuesFrom rdf:resource="http://mouse.owl#Lifemap_001106"/>
            </owl:Restriction>
        </rdfs:subClassOf>
    </owl:Class>


    <!-- http://mouse.owl#Lifemap_00444 -->

    <owl:Class rdf:about="http://mouse.owl#Lifemap_00444">
        <rdfs:label rdf:datatype="http://www.w3.org/2001/XMLSchema#string">extraembryonic visceral endoderm cells</rdfs:label>
        <rdfs:subClassOf>
            <owl:Restriction>
                <owl:onProperty rdf:resource="http://mouse.owl#UNDEFINED_part_of"/>
                <owl:someValuesFrom rdf:resource="http://mouse.owl#Lifemap_00945"/>
            </owl:Restriction>
        </rdfs:subClassOf>
    </owl:Class>


    <!-- http://mouse.owl#Lifemap_00445 -->

    <owl:Class rdf:about="http://mouse.owl#Lifemap_00445">
        <rdfs:label rdf:datatype="http://www.w3.org/2001/XMLSchema#string">fetal conjunctival epithelial cells</rdfs:label>
    </owl:Class>


    <!-- http://mouse.owl#Lifemap_00446 -->

    <owl:Class rdf:about="http://mouse.owl#Lifemap_00446">
        <rdfs:label rdf:datatype="http://www.w3.org/2001/XMLSchema#string">prechondrocytes</rdfs:label>
        <rdfs:subClassOf>
            <owl:Restriction>
                <owl:onProperty rdf:resource="http://mouse.owl#UNDEFINED_part_of"/>
                <owl:someValuesFrom rdf:resource="http://mouse.owl#Lifemap_00156"/>
            </owl:Restriction>
        </rdfs:subClassOf>
    </owl:Class>


    <!-- http://mouse.owl#Lifemap_00447 -->

    <owl:Class rdf:about="http://mouse.owl#Lifemap_00447">
        <rdfs:label rdf:datatype="http://www.w3.org/2001/XMLSchema#string">common lymphoid progenitor cells</rdfs:label>
    </owl:Class>


    <!-- http://mouse.owl#Lifemap_00448 -->

    <owl:Class rdf:about="http://mouse.owl#Lifemap_00448">
        <rdfs:label rdf:datatype="http://www.w3.org/2001/XMLSchema#string">oligodendrocyte precursor cells</rdfs:label>
    </owl:Class>


    <!-- http://mouse.owl#Lifemap_00449 -->

    <owl:Class rdf:about="http://mouse.owl#Lifemap_00449">
        <rdfs:label rdf:datatype="http://www.w3.org/2001/XMLSchema#string">atrioventricular canal cells</rdfs:label>
        <rdfs:subClassOf>
            <owl:Restriction>
                <owl:onProperty rdf:resource="http://mouse.owl#UNDEFINED_part_of"/>
                <owl:someValuesFrom rdf:resource="http://mouse.owl#Lifemap_00008"/>
            </owl:Restriction>
        </rdfs:subClassOf>
    </owl:Class>


    <!-- http://mouse.owl#Lifemap_00450 -->

    <owl:Class rdf:about="http://mouse.owl#Lifemap_00450">
        <rdfs:label rdf:datatype="http://www.w3.org/2001/XMLSchema#string">elongated spermatid</rdfs:label>
        <rdfs:subClassOf>
            <owl:Restriction>
                <owl:onProperty rdf:resource="http://mouse.owl#UNDEFINED_part_of"/>
                <owl:someValuesFrom rdf:resource="http://mouse.owl#Lifemap_00527"/>
            </owl:Restriction>
        </rdfs:subClassOf>
    </owl:Class>


    <!-- http://mouse.owl#Lifemap_00451 -->

    <owl:Class rdf:about="http://mouse.owl#Lifemap_00451">
        <rdfs:label rdf:datatype="http://www.w3.org/2001/XMLSchema#string">osteochondro progenitor cells</rdfs:label>
    </owl:Class>


    <!-- http://mouse.owl#Lifemap_00452 -->

    <owl:Class rdf:about="http://mouse.owl#Lifemap_00452">
        <rdfs:label rdf:datatype="http://www.w3.org/2001/XMLSchema#string">fetal dopaminergic neurons</rdfs:label>
        <rdfs:subClassOf>
            <owl:Restriction>
                <owl:onProperty rdf:resource="http://mouse.owl#UNDEFINED_part_of"/>
                <owl:someValuesFrom rdf:resource="http://mouse.owl#Lifemap_00056"/>
            </owl:Restriction>
        </rdfs:subClassOf>
    </owl:Class>


    <!-- http://mouse.owl#Lifemap_00453 -->

    <owl:Class rdf:about="http://mouse.owl#Lifemap_00453">
        <rdfs:label rdf:datatype="http://www.w3.org/2001/XMLSchema#string">endochondral osteoblasts</rdfs:label>
        <rdfs:subClassOf>
            <owl:Restriction>
                <owl:onProperty rdf:resource="http://mouse.owl#UNDEFINED_part_of"/>
                <owl:someValuesFrom rdf:resource="http://mouse.owl#Lifemap_001228"/>
            </owl:Restriction>
        </rdfs:subClassOf>
    </owl:Class>


    <!-- http://mouse.owl#Lifemap_00454 -->

    <owl:Class rdf:about="http://mouse.owl#Lifemap_00454">
        <rdfs:label rdf:datatype="http://www.w3.org/2001/XMLSchema#string">xy germ cells</rdfs:label>
    </owl:Class>


    <!-- http://mouse.owl#Lifemap_00455 -->

    <owl:Class rdf:about="http://mouse.owl#Lifemap_00455">
        <rdfs:label rdf:datatype="http://www.w3.org/2001/XMLSchema#string">chondrocytes</rdfs:label>
        <rdfs:subClassOf>
            <owl:Restriction>
                <owl:onProperty rdf:resource="http://mouse.owl#UNDEFINED_part_of"/>
                <owl:someValuesFrom rdf:resource="http://mouse.owl#Lifemap_001248"/>
            </owl:Restriction>
        </rdfs:subClassOf>
    </owl:Class>


    <!-- http://mouse.owl#Lifemap_00456 -->

    <owl:Class rdf:about="http://mouse.owl#Lifemap_00456">
        <rdfs:label rdf:datatype="http://www.w3.org/2001/XMLSchema#string">ovum</rdfs:label>
        <rdfs:subClassOf>
            <owl:Restriction>
                <owl:onProperty rdf:resource="http://mouse.owl#UNDEFINED_part_of"/>
                <owl:someValuesFrom rdf:resource="http://mouse.owl#Lifemap_00504"/>
            </owl:Restriction>
        </rdfs:subClassOf>
    </owl:Class>


    <!-- http://mouse.owl#Lifemap_00457 -->

    <owl:Class rdf:about="http://mouse.owl#Lifemap_00457">
        <rdfs:label rdf:datatype="http://www.w3.org/2001/XMLSchema#string">lateral neurons of the lmc</rdfs:label>
        <rdfs:subClassOf>
            <owl:Restriction>
                <owl:onProperty rdf:resource="http://mouse.owl#UNDEFINED_part_of"/>
                <owl:someValuesFrom rdf:resource="http://mouse.owl#Lifemap_001160"/>
            </owl:Restriction>
        </rdfs:subClassOf>
    </owl:Class>


    <!-- http://mouse.owl#Lifemap_00458 -->

    <owl:Class rdf:about="http://mouse.owl#Lifemap_00458">
        <rdfs:label rdf:datatype="http://www.w3.org/2001/XMLSchema#string">plasmacytoid dendritic cells</rdfs:label>
        <rdfs:subClassOf>
            <owl:Restriction>
                <owl:onProperty rdf:resource="http://mouse.owl#UNDEFINED_part_of"/>
                <owl:someValuesFrom rdf:resource="http://mouse.owl#Lifemap_00002"/>
            </owl:Restriction>
        </rdfs:subClassOf>
    </owl:Class>


    <!-- http://mouse.owl#Lifemap_00459 -->

    <owl:Class rdf:about="http://mouse.owl#Lifemap_00459">
        <rdfs:label rdf:datatype="http://www.w3.org/2001/XMLSchema#string">preadipocytes</rdfs:label>
        <rdfs:subClassOf>
            <owl:Restriction>
                <owl:onProperty rdf:resource="http://mouse.owl#UNDEFINED_part_of"/>
                <owl:someValuesFrom rdf:resource="http://mouse.owl#Lifemap_00683"/>
            </owl:Restriction>
        </rdfs:subClassOf>
    </owl:Class>


    <!-- http://mouse.owl#Lifemap_00460 -->

    <owl:Class rdf:about="http://mouse.owl#Lifemap_00460">
        <rdfs:label rdf:datatype="http://www.w3.org/2001/XMLSchema#string">prechondrocytic mesenchymal cells</rdfs:label>
        <rdfs:subClassOf>
            <owl:Restriction>
                <owl:onProperty rdf:resource="http://mouse.owl#UNDEFINED_part_of"/>
                <owl:someValuesFrom rdf:resource="http://mouse.owl#Lifemap_00925"/>
            </owl:Restriction>
        </rdfs:subClassOf>
    </owl:Class>


    <!-- http://mouse.owl#Lifemap_00461 -->

    <owl:Class rdf:about="http://mouse.owl#Lifemap_00461">
        <rdfs:label rdf:datatype="http://www.w3.org/2001/XMLSchema#string">mononucleated osteoclasts</rdfs:label>
        <rdfs:subClassOf>
            <owl:Restriction>
                <owl:onProperty rdf:resource="http://mouse.owl#UNDEFINED_part_of"/>
                <owl:someValuesFrom rdf:resource="http://mouse.owl#Lifemap_001134"/>
            </owl:Restriction>
        </rdfs:subClassOf>
    </owl:Class>


    <!-- http://mouse.owl#Lifemap_00462 -->

    <owl:Class rdf:about="http://mouse.owl#Lifemap_00462">
        <rdfs:label rdf:datatype="http://www.w3.org/2001/XMLSchema#string">dermal progenitor cells</rdfs:label>
        <rdfs:subClassOf>
            <owl:Restriction>
                <owl:onProperty rdf:resource="http://mouse.owl#UNDEFINED_part_of"/>
                <owl:someValuesFrom rdf:resource="http://mouse.owl#Lifemap_00037"/>
            </owl:Restriction>
        </rdfs:subClassOf>
    </owl:Class>


    <!-- http://mouse.owl#Lifemap_00463 -->

    <owl:Class rdf:about="http://mouse.owl#Lifemap_00463">
        <rdfs:label rdf:datatype="http://www.w3.org/2001/XMLSchema#string">medullary stroma cells</rdfs:label>
        <rdfs:subClassOf>
            <owl:Restriction>
                <owl:onProperty rdf:resource="http://mouse.owl#UNDEFINED_part_of"/>
                <owl:someValuesFrom rdf:resource="http://mouse.owl#Lifemap_00625"/>
            </owl:Restriction>
        </rdfs:subClassOf>
    </owl:Class>


    <!-- http://mouse.owl#Lifemap_00464 -->

    <owl:Class rdf:about="http://mouse.owl#Lifemap_00464">
        <rdfs:label rdf:datatype="http://www.w3.org/2001/XMLSchema#string">dental follicle cells</rdfs:label>
    </owl:Class>


    <!-- http://mouse.owl#Lifemap_00465 -->

    <owl:Class rdf:about="http://mouse.owl#Lifemap_00465">
        <rdfs:label rdf:datatype="http://www.w3.org/2001/XMLSchema#string">interzone cells</rdfs:label>
        <rdfs:subClassOf>
            <owl:Restriction>
                <owl:onProperty rdf:resource="http://mouse.owl#UNDEFINED_part_of"/>
                <owl:someValuesFrom rdf:resource="http://mouse.owl#Lifemap_00824"/>
            </owl:Restriction>
        </rdfs:subClassOf>
    </owl:Class>


    <!-- http://mouse.owl#Lifemap_00466 -->

    <owl:Class rdf:about="http://mouse.owl#Lifemap_00466">
        <rdfs:label rdf:datatype="http://www.w3.org/2001/XMLSchema#string">mesencephalic neural crest cells</rdfs:label>
        <rdfs:subClassOf>
            <owl:Restriction>
                <owl:onProperty rdf:resource="http://mouse.owl#UNDEFINED_part_of"/>
                <owl:someValuesFrom rdf:resource="http://mouse.owl#Lifemap_001035"/>
            </owl:Restriction>
        </rdfs:subClassOf>
    </owl:Class>


    <!-- http://mouse.owl#Lifemap_00467 -->

    <owl:Class rdf:about="http://mouse.owl#Lifemap_00467">
        <rdfs:label rdf:datatype="http://www.w3.org/2001/XMLSchema#string">lateral neurons of the lmc</rdfs:label>
        <rdfs:subClassOf>
            <owl:Restriction>
                <owl:onProperty rdf:resource="http://mouse.owl#UNDEFINED_part_of"/>
                <owl:someValuesFrom rdf:resource="http://mouse.owl#Lifemap_001139"/>
            </owl:Restriction>
        </rdfs:subClassOf>
    </owl:Class>


    <!-- http://mouse.owl#Lifemap_00468 -->

    <owl:Class rdf:about="http://mouse.owl#Lifemap_00468">
        <rdfs:label rdf:datatype="http://www.w3.org/2001/XMLSchema#string">anterior latissimus dorsi muscle motor neurons</rdfs:label>
        <rdfs:subClassOf>
            <owl:Restriction>
                <owl:onProperty rdf:resource="http://mouse.owl#UNDEFINED_part_of"/>
                <owl:someValuesFrom rdf:resource="http://mouse.owl#Lifemap_00471"/>
            </owl:Restriction>
        </rdfs:subClassOf>
    </owl:Class>


    <!-- http://mouse.owl#Lifemap_00469 -->

    <owl:Class rdf:about="http://mouse.owl#Lifemap_00469">
        <rdfs:label rdf:datatype="http://www.w3.org/2001/XMLSchema#string">chondrocytes</rdfs:label>
        <rdfs:subClassOf>
            <owl:Restriction>
                <owl:onProperty rdf:resource="http://mouse.owl#UNDEFINED_part_of"/>
                <owl:someValuesFrom rdf:resource="http://mouse.owl#Lifemap_00728"/>
            </owl:Restriction>
        </rdfs:subClassOf>
    </owl:Class>


    <!-- http://mouse.owl#Lifemap_00470 -->

    <owl:Class rdf:about="http://mouse.owl#Lifemap_00470">
        <rdfs:label rdf:datatype="http://www.w3.org/2001/XMLSchema#string">myoblasts</rdfs:label>
        <rdfs:subClassOf>
            <owl:Restriction>
                <owl:onProperty rdf:resource="http://mouse.owl#UNDEFINED_part_of"/>
                <owl:someValuesFrom rdf:resource="http://mouse.owl#Lifemap_00572"/>
            </owl:Restriction>
        </rdfs:subClassOf>
    </owl:Class>


    <!-- http://mouse.owl#Lifemap_00471 -->

    <owl:Class rdf:about="http://mouse.owl#Lifemap_00471">
        <rdfs:label rdf:datatype="http://www.w3.org/2001/XMLSchema#string">lateral neurons of the lmc</rdfs:label>
    </owl:Class>


    <!-- http://mouse.owl#Lifemap_00472 -->

    <owl:Class rdf:about="http://mouse.owl#Lifemap_00472">
        <rdfs:label rdf:datatype="http://www.w3.org/2001/XMLSchema#string">flexor carpi ulnaris muscle motor neurons</rdfs:label>
        <rdfs:subClassOf>
            <owl:Restriction>
                <owl:onProperty rdf:resource="http://mouse.owl#UNDEFINED_part_of"/>
                <owl:someValuesFrom rdf:resource="http://mouse.owl#Lifemap_00089"/>
            </owl:Restriction>
        </rdfs:subClassOf>
    </owl:Class>


    <!-- http://mouse.owl#Lifemap_00473 -->

    <owl:Class rdf:about="http://mouse.owl#Lifemap_00473">
        <rdfs:label rdf:datatype="http://www.w3.org/2001/XMLSchema#string">zigzag dermal papilla cells</rdfs:label>
        <rdfs:subClassOf>
            <owl:Restriction>
                <owl:onProperty rdf:resource="http://mouse.owl#UNDEFINED_part_of"/>
                <owl:someValuesFrom rdf:resource="http://mouse.owl#Lifemap_00530"/>
            </owl:Restriction>
        </rdfs:subClassOf>
    </owl:Class>


    <!-- http://mouse.owl#Lifemap_00474 -->

    <owl:Class rdf:about="http://mouse.owl#Lifemap_00474">
        <rdfs:label rdf:datatype="http://www.w3.org/2001/XMLSchema#string">mature meningeal cells</rdfs:label>
        <rdfs:subClassOf>
            <owl:Restriction>
                <owl:onProperty rdf:resource="http://mouse.owl#UNDEFINED_part_of"/>
                <owl:someValuesFrom rdf:resource="http://mouse.owl#Lifemap_00871"/>
            </owl:Restriction>
        </rdfs:subClassOf>
    </owl:Class>


    <!-- http://mouse.owl#Lifemap_00475 -->

    <owl:Class rdf:about="http://mouse.owl#Lifemap_00475">
        <rdfs:label rdf:datatype="http://www.w3.org/2001/XMLSchema#string">non myelinating schwann cells</rdfs:label>
        <rdfs:subClassOf>
            <owl:Restriction>
                <owl:onProperty rdf:resource="http://mouse.owl#UNDEFINED_part_of"/>
                <owl:someValuesFrom rdf:resource="http://mouse.owl#Lifemap_00878"/>
            </owl:Restriction>
        </rdfs:subClassOf>
    </owl:Class>


    <!-- http://mouse.owl#Lifemap_00476 -->

    <owl:Class rdf:about="http://mouse.owl#Lifemap_00476">
        <rdfs:label rdf:datatype="http://www.w3.org/2001/XMLSchema#string">granulocytes</rdfs:label>
        <rdfs:subClassOf>
            <owl:Restriction>
                <owl:onProperty rdf:resource="http://mouse.owl#UNDEFINED_part_of"/>
                <owl:someValuesFrom rdf:resource="http://mouse.owl#Lifemap_00410"/>
            </owl:Restriction>
        </rdfs:subClassOf>
    </owl:Class>


    <!-- http://mouse.owl#Lifemap_00477 -->

    <owl:Class rdf:about="http://mouse.owl#Lifemap_00477">
        <rdfs:label rdf:datatype="http://www.w3.org/2001/XMLSchema#string">primitive pit cells</rdfs:label>
        <rdfs:subClassOf>
            <owl:Restriction>
                <owl:onProperty rdf:resource="http://mouse.owl#UNDEFINED_part_of"/>
                <owl:someValuesFrom rdf:resource="http://mouse.owl#Lifemap_001110"/>
            </owl:Restriction>
        </rdfs:subClassOf>
    </owl:Class>


    <!-- http://mouse.owl#Lifemap_00478 -->

    <owl:Class rdf:about="http://mouse.owl#Lifemap_00478">
        <rdfs:label rdf:datatype="http://www.w3.org/2001/XMLSchema#string">cranial neural crest cells</rdfs:label>
        <rdfs:subClassOf>
            <owl:Restriction>
                <owl:onProperty rdf:resource="http://mouse.owl#UNDEFINED_part_of"/>
                <owl:someValuesFrom rdf:resource="http://mouse.owl#Lifemap_001001"/>
            </owl:Restriction>
        </rdfs:subClassOf>
    </owl:Class>


    <!-- http://mouse.owl#Lifemap_00479 -->

    <owl:Class rdf:about="http://mouse.owl#Lifemap_00479">
        <rdfs:label rdf:datatype="http://www.w3.org/2001/XMLSchema#string">secondary spermatocyte</rdfs:label>
        <rdfs:subClassOf>
            <owl:Restriction>
                <owl:onProperty rdf:resource="http://mouse.owl#UNDEFINED_part_of"/>
                <owl:someValuesFrom rdf:resource="http://mouse.owl#Lifemap_00933"/>
            </owl:Restriction>
        </rdfs:subClassOf>
    </owl:Class>


    <!-- http://mouse.owl#Lifemap_00480 -->

    <owl:Class rdf:about="http://mouse.owl#Lifemap_00480">
        <rdfs:label rdf:datatype="http://www.w3.org/2001/XMLSchema#string">mononuclear myocytes</rdfs:label>
        <rdfs:subClassOf>
            <owl:Restriction>
                <owl:onProperty rdf:resource="http://mouse.owl#UNDEFINED_part_of"/>
                <owl:someValuesFrom rdf:resource="http://mouse.owl#Lifemap_001208"/>
            </owl:Restriction>
        </rdfs:subClassOf>
    </owl:Class>


    <!-- http://mouse.owl#Lifemap_00481 -->

    <owl:Class rdf:about="http://mouse.owl#Lifemap_00481">
        <rdfs:label rdf:datatype="http://www.w3.org/2001/XMLSchema#string">cardiac progenitor cells</rdfs:label>
        <rdfs:subClassOf>
            <owl:Restriction>
                <owl:onProperty rdf:resource="http://mouse.owl#UNDEFINED_part_of"/>
                <owl:someValuesFrom rdf:resource="http://mouse.owl#Lifemap_00911"/>
            </owl:Restriction>
        </rdfs:subClassOf>
    </owl:Class>


    <!-- http://mouse.owl#Lifemap_00482 -->

    <owl:Class rdf:about="http://mouse.owl#Lifemap_00482">
        <rdfs:label rdf:datatype="http://www.w3.org/2001/XMLSchema#string">villous stromal cells</rdfs:label>
        <rdfs:subClassOf>
            <owl:Restriction>
                <owl:onProperty rdf:resource="http://mouse.owl#UNDEFINED_part_of"/>
                <owl:someValuesFrom rdf:resource="http://mouse.owl#Lifemap_00094"/>
            </owl:Restriction>
        </rdfs:subClassOf>
    </owl:Class>


    <!-- http://mouse.owl#Lifemap_00483 -->

    <owl:Class rdf:about="http://mouse.owl#Lifemap_00483">
        <rdfs:label rdf:datatype="http://www.w3.org/2001/XMLSchema#string">endochondral osteocytes</rdfs:label>
        <rdfs:subClassOf>
            <owl:Restriction>
                <owl:onProperty rdf:resource="http://mouse.owl#UNDEFINED_part_of"/>
                <owl:someValuesFrom rdf:resource="http://mouse.owl#Lifemap_00256"/>
            </owl:Restriction>
        </rdfs:subClassOf>
    </owl:Class>


    <!-- http://mouse.owl#Lifemap_00484 -->

    <owl:Class rdf:about="http://mouse.owl#Lifemap_00484">
        <rdfs:label rdf:datatype="http://www.w3.org/2001/XMLSchema#string">prehypertrophic chondrocytes</rdfs:label>
        <rdfs:subClassOf>
            <owl:Restriction>
                <owl:onProperty rdf:resource="http://mouse.owl#UNDEFINED_part_of"/>
                <owl:someValuesFrom rdf:resource="http://mouse.owl#Lifemap_00641"/>
            </owl:Restriction>
        </rdfs:subClassOf>
    </owl:Class>


    <!-- http://mouse.owl#Lifemap_00485 -->

    <owl:Class rdf:about="http://mouse.owl#Lifemap_00485">
        <rdfs:label rdf:datatype="http://www.w3.org/2001/XMLSchema#string">primitive hematopoietic stem cells</rdfs:label>
    </owl:Class>


    <!-- http://mouse.owl#Lifemap_00486 -->

    <owl:Class rdf:about="http://mouse.owl#Lifemap_00486">
        <rdfs:label rdf:datatype="http://www.w3.org/2001/XMLSchema#string">chondrocytes</rdfs:label>
        <rdfs:subClassOf>
            <owl:Restriction>
                <owl:onProperty rdf:resource="http://mouse.owl#UNDEFINED_part_of"/>
                <owl:someValuesFrom rdf:resource="http://mouse.owl#Lifemap_00713"/>
            </owl:Restriction>
        </rdfs:subClassOf>
    </owl:Class>


    <!-- http://mouse.owl#Lifemap_00487 -->

    <owl:Class rdf:about="http://mouse.owl#Lifemap_00487">
        <rdfs:label rdf:datatype="http://www.w3.org/2001/XMLSchema#string">acinar cells</rdfs:label>
        <rdfs:subClassOf>
            <owl:Restriction>
                <owl:onProperty rdf:resource="http://mouse.owl#UNDEFINED_part_of"/>
                <owl:someValuesFrom rdf:resource="http://mouse.owl#Lifemap_00373"/>
            </owl:Restriction>
        </rdfs:subClassOf>
    </owl:Class>


    <!-- http://mouse.owl#Lifemap_00488 -->

    <owl:Class rdf:about="http://mouse.owl#Lifemap_00488">
        <rdfs:label rdf:datatype="http://www.w3.org/2001/XMLSchema#string">presomitic mesoderm cells</rdfs:label>
    </owl:Class>


    <!-- http://mouse.owl#Lifemap_00489 -->

    <owl:Class rdf:about="http://mouse.owl#Lifemap_00489">
        <rdfs:label rdf:datatype="http://www.w3.org/2001/XMLSchema#string">ciliary marginal zone cells</rdfs:label>
        <rdfs:subClassOf>
            <owl:Restriction>
                <owl:onProperty rdf:resource="http://mouse.owl#UNDEFINED_part_of"/>
                <owl:someValuesFrom rdf:resource="http://mouse.owl#Lifemap_00836"/>
            </owl:Restriction>
        </rdfs:subClassOf>
    </owl:Class>


    <!-- http://mouse.owl#Lifemap_00490 -->

    <owl:Class rdf:about="http://mouse.owl#Lifemap_00490">
        <rdfs:label rdf:datatype="http://www.w3.org/2001/XMLSchema#string">prechondrocytes</rdfs:label>
        <rdfs:subClassOf>
            <owl:Restriction>
                <owl:onProperty rdf:resource="http://mouse.owl#UNDEFINED_part_of"/>
                <owl:someValuesFrom rdf:resource="http://mouse.owl#Lifemap_00423"/>
            </owl:Restriction>
        </rdfs:subClassOf>
    </owl:Class>


    <!-- http://mouse.owl#Lifemap_00491 -->

    <owl:Class rdf:about="http://mouse.owl#Lifemap_00491">
        <rdfs:label rdf:datatype="http://www.w3.org/2001/XMLSchema#string">intraembryonic ectoderm cells</rdfs:label>
        <rdfs:subClassOf>
            <owl:Restriction>
                <owl:onProperty rdf:resource="http://mouse.owl#UNDEFINED_part_of"/>
                <owl:someValuesFrom rdf:resource="http://mouse.owl#Lifemap_00766"/>
            </owl:Restriction>
        </rdfs:subClassOf>
    </owl:Class>


    <!-- http://mouse.owl#Lifemap_00492 -->

    <owl:Class rdf:about="http://mouse.owl#Lifemap_00492">
        <rdfs:label rdf:datatype="http://www.w3.org/2001/XMLSchema#string">granulocyte monocyte progenitor cells</rdfs:label>
        <rdfs:subClassOf>
            <owl:Restriction>
                <owl:onProperty rdf:resource="http://mouse.owl#UNDEFINED_part_of"/>
                <owl:someValuesFrom rdf:resource="http://mouse.owl#Lifemap_001077"/>
            </owl:Restriction>
        </rdfs:subClassOf>
    </owl:Class>


    <!-- http://mouse.owl#Lifemap_00493 -->

    <owl:Class rdf:about="http://mouse.owl#Lifemap_00493">
        <rdfs:label rdf:datatype="http://www.w3.org/2001/XMLSchema#string">articular cartilage cells</rdfs:label>
        <rdfs:subClassOf>
            <owl:Restriction>
                <owl:onProperty rdf:resource="http://mouse.owl#UNDEFINED_part_of"/>
                <owl:someValuesFrom rdf:resource="http://mouse.owl#Lifemap_00073"/>
            </owl:Restriction>
        </rdfs:subClassOf>
    </owl:Class>


    <!-- http://mouse.owl#Lifemap_00494 -->

    <owl:Class rdf:about="http://mouse.owl#Lifemap_00494">
        <rdfs:label rdf:datatype="http://www.w3.org/2001/XMLSchema#string">type7 on cone bipolar cells</rdfs:label>
        <rdfs:subClassOf>
            <owl:Restriction>
                <owl:onProperty rdf:resource="http://mouse.owl#UNDEFINED_part_of"/>
                <owl:someValuesFrom rdf:resource="http://mouse.owl#Lifemap_001247"/>
            </owl:Restriction>
        </rdfs:subClassOf>
    </owl:Class>


    <!-- http://mouse.owl#Lifemap_00495 -->

    <owl:Class rdf:about="http://mouse.owl#Lifemap_00495">
        <rdfs:label rdf:datatype="http://www.w3.org/2001/XMLSchema#string">oligodendrocyte precursor cells</rdfs:label>
        <rdfs:subClassOf>
            <owl:Restriction>
                <owl:onProperty rdf:resource="http://mouse.owl#UNDEFINED_part_of"/>
                <owl:someValuesFrom rdf:resource="http://mouse.owl#Lifemap_00874"/>
            </owl:Restriction>
        </rdfs:subClassOf>
    </owl:Class>


    <!-- http://mouse.owl#Lifemap_00496 -->

    <owl:Class rdf:about="http://mouse.owl#Lifemap_00496">
        <rdfs:label rdf:datatype="http://www.w3.org/2001/XMLSchema#string">chondrocytes</rdfs:label>
        <rdfs:subClassOf>
            <owl:Restriction>
                <owl:onProperty rdf:resource="http://mouse.owl#UNDEFINED_part_of"/>
                <owl:someValuesFrom rdf:resource="http://mouse.owl#Lifemap_00745"/>
            </owl:Restriction>
        </rdfs:subClassOf>
    </owl:Class>


    <!-- http://mouse.owl#Lifemap_00497 -->

    <owl:Class rdf:about="http://mouse.owl#Lifemap_00497">
        <rdfs:label rdf:datatype="http://www.w3.org/2001/XMLSchema#string">hematopoietic stem cells</rdfs:label>
    </owl:Class>


    <!-- http://mouse.owl#Lifemap_00498 -->

    <owl:Class rdf:about="http://mouse.owl#Lifemap_00498">
        <rdfs:label rdf:datatype="http://www.w3.org/2001/XMLSchema#string">endochondral preosteoblasts</rdfs:label>
        <rdfs:subClassOf>
            <owl:Restriction>
                <owl:onProperty rdf:resource="http://mouse.owl#UNDEFINED_part_of"/>
                <owl:someValuesFrom rdf:resource="http://mouse.owl#Lifemap_00451"/>
            </owl:Restriction>
        </rdfs:subClassOf>
    </owl:Class>


    <!-- http://mouse.owl#Lifemap_00499 -->

    <owl:Class rdf:about="http://mouse.owl#Lifemap_00499">
        <rdfs:label rdf:datatype="http://www.w3.org/2001/XMLSchema#string">lens placode cells</rdfs:label>
    </owl:Class>


    <!-- http://mouse.owl#Lifemap_00500 -->

    <owl:Class rdf:about="http://mouse.owl#Lifemap_00500">
        <rdfs:label rdf:datatype="http://www.w3.org/2001/XMLSchema#string">mononuclear myocytes</rdfs:label>
        <rdfs:subClassOf>
            <owl:Restriction>
                <owl:onProperty rdf:resource="http://mouse.owl#UNDEFINED_part_of"/>
                <owl:someValuesFrom rdf:resource="http://mouse.owl#Lifemap_001122"/>
            </owl:Restriction>
        </rdfs:subClassOf>
    </owl:Class>


    <!-- http://mouse.owl#Lifemap_00501 -->

    <owl:Class rdf:about="http://mouse.owl#Lifemap_00501">
        <rdfs:label rdf:datatype="http://www.w3.org/2001/XMLSchema#string">primitive streak cells</rdfs:label>
        <rdfs:subClassOf>
            <owl:Restriction>
                <owl:onProperty rdf:resource="http://mouse.owl#UNDEFINED_part_of"/>
                <owl:someValuesFrom rdf:resource="http://mouse.owl#Lifemap_00766"/>
            </owl:Restriction>
        </rdfs:subClassOf>
    </owl:Class>


    <!-- http://mouse.owl#Lifemap_00502 -->

    <owl:Class rdf:about="http://mouse.owl#Lifemap_00502">
        <rdfs:label rdf:datatype="http://www.w3.org/2001/XMLSchema#string">cushion mesenchymal cells</rdfs:label>
        <rdfs:subClassOf>
            <owl:Restriction>
                <owl:onProperty rdf:resource="http://mouse.owl#UNDEFINED_part_of"/>
                <owl:someValuesFrom rdf:resource="http://mouse.owl#Lifemap_00121"/>
            </owl:Restriction>
        </rdfs:subClassOf>
    </owl:Class>


    <!-- http://mouse.owl#Lifemap_00503 -->

    <owl:Class rdf:about="http://mouse.owl#Lifemap_00503">
        <rdfs:label rdf:datatype="http://www.w3.org/2001/XMLSchema#string">first telogen medulla cells</rdfs:label>
        <rdfs:subClassOf>
            <owl:Restriction>
                <owl:onProperty rdf:resource="http://mouse.owl#UNDEFINED_part_of"/>
                <owl:someValuesFrom rdf:resource="http://mouse.owl#Lifemap_00339"/>
            </owl:Restriction>
        </rdfs:subClassOf>
    </owl:Class>


    <!-- http://mouse.owl#Lifemap_00504 -->

    <owl:Class rdf:about="http://mouse.owl#Lifemap_00504">
        <rdfs:label rdf:datatype="http://www.w3.org/2001/XMLSchema#string">secondary oocyte</rdfs:label>
        <rdfs:subClassOf>
            <owl:Restriction>
                <owl:onProperty rdf:resource="http://mouse.owl#UNDEFINED_part_of"/>
                <owl:someValuesFrom rdf:resource="http://mouse.owl#Lifemap_00254"/>
            </owl:Restriction>
        </rdfs:subClassOf>
    </owl:Class>


    <!-- http://mouse.owl#Lifemap_00505 -->

    <owl:Class rdf:about="http://mouse.owl#Lifemap_00505">
        <rdfs:label rdf:datatype="http://www.w3.org/2001/XMLSchema#string">dermal progenitor cells</rdfs:label>
        <rdfs:subClassOf>
            <owl:Restriction>
                <owl:onProperty rdf:resource="http://mouse.owl#UNDEFINED_part_of"/>
                <owl:someValuesFrom rdf:resource="http://mouse.owl#Lifemap_00272"/>
            </owl:Restriction>
        </rdfs:subClassOf>
    </owl:Class>


    <!-- http://mouse.owl#Lifemap_00506 -->

    <owl:Class rdf:about="http://mouse.owl#Lifemap_00506">
        <rdfs:label rdf:datatype="http://www.w3.org/2001/XMLSchema#string">acinar progenitor cells</rdfs:label>
        <rdfs:subClassOf>
            <owl:Restriction>
                <owl:onProperty rdf:resource="http://mouse.owl#UNDEFINED_part_of"/>
                <owl:someValuesFrom rdf:resource="http://mouse.owl#Lifemap_00030"/>
            </owl:Restriction>
        </rdfs:subClassOf>
    </owl:Class>


    <!-- http://mouse.owl#Lifemap_00507 -->

    <owl:Class rdf:about="http://mouse.owl#Lifemap_00507">
        <rdfs:label rdf:datatype="http://www.w3.org/2001/XMLSchema#string">pancreatic endothelial cells</rdfs:label>
        <rdfs:subClassOf>
            <owl:Restriction>
                <owl:onProperty rdf:resource="http://mouse.owl#UNDEFINED_part_of"/>
                <owl:someValuesFrom rdf:resource="http://mouse.owl#Lifemap_00756"/>
            </owl:Restriction>
        </rdfs:subClassOf>
    </owl:Class>


    <!-- http://mouse.owl#Lifemap_00508 -->

    <owl:Class rdf:about="http://mouse.owl#Lifemap_00508">
        <rdfs:label rdf:datatype="http://www.w3.org/2001/XMLSchema#string">prechordal mesoderm cells</rdfs:label>
        <rdfs:subClassOf>
            <owl:Restriction>
                <owl:onProperty rdf:resource="http://mouse.owl#UNDEFINED_part_of"/>
                <owl:someValuesFrom rdf:resource="http://mouse.owl#Lifemap_00653"/>
            </owl:Restriction>
        </rdfs:subClassOf>
    </owl:Class>


    <!-- http://mouse.owl#Lifemap_00509 -->

    <owl:Class rdf:about="http://mouse.owl#Lifemap_00509">
        <rdfs:label rdf:datatype="http://www.w3.org/2001/XMLSchema#string">primitive groove cells</rdfs:label>
        <rdfs:subClassOf>
            <owl:Restriction>
                <owl:onProperty rdf:resource="http://mouse.owl#UNDEFINED_part_of"/>
                <owl:someValuesFrom rdf:resource="http://mouse.owl#Lifemap_001038"/>
            </owl:Restriction>
        </rdfs:subClassOf>
    </owl:Class>


    <!-- http://mouse.owl#Lifemap_00510 -->

    <owl:Class rdf:about="http://mouse.owl#Lifemap_00510">
        <rdfs:label rdf:datatype="http://www.w3.org/2001/XMLSchema#string">limb surface ectoderm cells</rdfs:label>
        <rdfs:subClassOf>
            <owl:Restriction>
                <owl:onProperty rdf:resource="http://mouse.owl#UNDEFINED_part_of"/>
                <owl:someValuesFrom rdf:resource="http://mouse.owl#Lifemap_00785"/>
            </owl:Restriction>
        </rdfs:subClassOf>
    </owl:Class>


    <!-- http://mouse.owl#Lifemap_00511 -->

    <owl:Class rdf:about="http://mouse.owl#Lifemap_00511">
        <rdfs:label rdf:datatype="http://www.w3.org/2001/XMLSchema#string">dopaminergic progenitor cells</rdfs:label>
        <rdfs:subClassOf>
            <owl:Restriction>
                <owl:onProperty rdf:resource="http://mouse.owl#UNDEFINED_part_of"/>
                <owl:someValuesFrom rdf:resource="http://mouse.owl#Lifemap_001089"/>
            </owl:Restriction>
        </rdfs:subClassOf>
    </owl:Class>


    <!-- http://mouse.owl#Lifemap_00512 -->

    <owl:Class rdf:about="http://mouse.owl#Lifemap_00512">
        <rdfs:label rdf:datatype="http://www.w3.org/2001/XMLSchema#string">allantois cells</rdfs:label>
        <rdfs:subClassOf>
            <owl:Restriction>
                <owl:onProperty rdf:resource="http://mouse.owl#UNDEFINED_part_of"/>
                <owl:someValuesFrom rdf:resource="http://mouse.owl#Lifemap_00648"/>
            </owl:Restriction>
        </rdfs:subClassOf>
    </owl:Class>


    <!-- http://mouse.owl#Lifemap_00513 -->

    <owl:Class rdf:about="http://mouse.owl#Lifemap_00513">
        <rdfs:label rdf:datatype="http://www.w3.org/2001/XMLSchema#string">late caudal floor plate cells</rdfs:label>
        <rdfs:subClassOf>
            <owl:Restriction>
                <owl:onProperty rdf:resource="http://mouse.owl#UNDEFINED_part_of"/>
                <owl:someValuesFrom rdf:resource="http://mouse.owl#Lifemap_00651"/>
            </owl:Restriction>
        </rdfs:subClassOf>
    </owl:Class>


    <!-- http://mouse.owl#Lifemap_00514 -->

    <owl:Class rdf:about="http://mouse.owl#Lifemap_00514">
        <rdfs:label rdf:datatype="http://www.w3.org/2001/XMLSchema#string">immature ganglion cells</rdfs:label>
        <rdfs:subClassOf>
            <owl:Restriction>
                <owl:onProperty rdf:resource="http://mouse.owl#UNDEFINED_part_of"/>
                <owl:someValuesFrom rdf:resource="http://mouse.owl#Lifemap_00927"/>
            </owl:Restriction>
        </rdfs:subClassOf>
    </owl:Class>


    <!-- http://mouse.owl#Lifemap_00515 -->

    <owl:Class rdf:about="http://mouse.owl#Lifemap_00515">
        <rdfs:label rdf:datatype="http://www.w3.org/2001/XMLSchema#string">t cytotoxic cells</rdfs:label>
        <rdfs:subClassOf>
            <owl:Restriction>
                <owl:onProperty rdf:resource="http://mouse.owl#UNDEFINED_part_of"/>
                <owl:someValuesFrom rdf:resource="http://mouse.owl#Lifemap_00062"/>
            </owl:Restriction>
        </rdfs:subClassOf>
    </owl:Class>


    <!-- http://mouse.owl#Lifemap_00516 -->

    <owl:Class rdf:about="http://mouse.owl#Lifemap_00516">
        <rdfs:label rdf:datatype="http://www.w3.org/2001/XMLSchema#string">dorsal telencephalic progenitor cells</rdfs:label>
    </owl:Class>


    <!-- http://mouse.owl#Lifemap_00517 -->

    <owl:Class rdf:about="http://mouse.owl#Lifemap_00517">
        <rdfs:label rdf:datatype="http://www.w3.org/2001/XMLSchema#string">pre myelinating oligodendrocyte cells</rdfs:label>
    </owl:Class>


    <!-- http://mouse.owl#Lifemap_00518 -->

    <owl:Class rdf:about="http://mouse.owl#Lifemap_00518">
        <rdfs:label rdf:datatype="http://www.w3.org/2001/XMLSchema#string">mast cell progenitor cells</rdfs:label>
        <rdfs:subClassOf>
            <owl:Restriction>
                <owl:onProperty rdf:resource="http://mouse.owl#UNDEFINED_part_of"/>
                <owl:someValuesFrom rdf:resource="http://mouse.owl#Lifemap_00782"/>
            </owl:Restriction>
        </rdfs:subClassOf>
    </owl:Class>


    <!-- http://mouse.owl#Lifemap_00519 -->

    <owl:Class rdf:about="http://mouse.owl#Lifemap_00519">
        <rdfs:label rdf:datatype="http://www.w3.org/2001/XMLSchema#string">dopaminergic amacrine cells</rdfs:label>
        <rdfs:subClassOf>
            <owl:Restriction>
                <owl:onProperty rdf:resource="http://mouse.owl#UNDEFINED_part_of"/>
                <owl:someValuesFrom rdf:resource="http://mouse.owl#Lifemap_00692"/>
            </owl:Restriction>
        </rdfs:subClassOf>
    </owl:Class>


    <!-- http://mouse.owl#Lifemap_00520 -->

    <owl:Class rdf:about="http://mouse.owl#Lifemap_00520">
        <rdfs:label rdf:datatype="http://www.w3.org/2001/XMLSchema#string">vascular smooth muscle cells</rdfs:label>
        <rdfs:subClassOf>
            <owl:Restriction>
                <owl:onProperty rdf:resource="http://mouse.owl#UNDEFINED_part_of"/>
                <owl:someValuesFrom rdf:resource="http://mouse.owl#Lifemap_00036"/>
            </owl:Restriction>
        </rdfs:subClassOf>
    </owl:Class>


    <!-- http://mouse.owl#Lifemap_00521 -->

    <owl:Class rdf:about="http://mouse.owl#Lifemap_00521">
        <rdfs:label rdf:datatype="http://www.w3.org/2001/XMLSchema#string">hypertrophic chondrocytes</rdfs:label>
        <rdfs:subClassOf>
            <owl:Restriction>
                <owl:onProperty rdf:resource="http://mouse.owl#UNDEFINED_part_of"/>
                <owl:someValuesFrom rdf:resource="http://mouse.owl#Lifemap_00022"/>
            </owl:Restriction>
        </rdfs:subClassOf>
    </owl:Class>


    <!-- http://mouse.owl#Lifemap_00522 -->

    <owl:Class rdf:about="http://mouse.owl#Lifemap_00522">
        <rdfs:label rdf:datatype="http://www.w3.org/2001/XMLSchema#string">presumptive suture cells</rdfs:label>
        <rdfs:subClassOf>
            <owl:Restriction>
                <owl:onProperty rdf:resource="http://mouse.owl#UNDEFINED_part_of"/>
                <owl:someValuesFrom rdf:resource="http://mouse.owl#Lifemap_00096"/>
            </owl:Restriction>
        </rdfs:subClassOf>
    </owl:Class>


    <!-- http://mouse.owl#Lifemap_00523 -->

    <owl:Class rdf:about="http://mouse.owl#Lifemap_00523">
        <rdfs:label rdf:datatype="http://www.w3.org/2001/XMLSchema#string">fetal precortex cells</rdfs:label>
        <rdfs:subClassOf>
            <owl:Restriction>
                <owl:onProperty rdf:resource="http://mouse.owl#UNDEFINED_part_of"/>
                <owl:someValuesFrom rdf:resource="http://mouse.owl#Lifemap_00161"/>
            </owl:Restriction>
        </rdfs:subClassOf>
    </owl:Class>


    <!-- http://mouse.owl#Lifemap_00524 -->

    <owl:Class rdf:about="http://mouse.owl#Lifemap_00524">
        <rdfs:label rdf:datatype="http://www.w3.org/2001/XMLSchema#string">endochondral osteocytes</rdfs:label>
        <rdfs:subClassOf>
            <owl:Restriction>
                <owl:onProperty rdf:resource="http://mouse.owl#UNDEFINED_part_of"/>
                <owl:someValuesFrom rdf:resource="http://mouse.owl#Lifemap_00293"/>
            </owl:Restriction>
        </rdfs:subClassOf>
    </owl:Class>


    <!-- http://mouse.owl#Lifemap_00525 -->

    <owl:Class rdf:about="http://mouse.owl#Lifemap_00525">
        <rdfs:label rdf:datatype="http://www.w3.org/2001/XMLSchema#string">cardiac fibroblasts</rdfs:label>
    </owl:Class>


    <!-- http://mouse.owl#Lifemap_00526 -->

    <owl:Class rdf:about="http://mouse.owl#Lifemap_00526">
        <rdfs:label rdf:datatype="http://www.w3.org/2001/XMLSchema#string">erythroblasts</rdfs:label>
    </owl:Class>


    <!-- http://mouse.owl#Lifemap_00527 -->

    <owl:Class rdf:about="http://mouse.owl#Lifemap_00527">
        <rdfs:label rdf:datatype="http://www.w3.org/2001/XMLSchema#string">spermatid</rdfs:label>
    </owl:Class>


    <!-- http://mouse.owl#Lifemap_00528 -->

    <owl:Class rdf:about="http://mouse.owl#Lifemap_00528">
        <rdfs:label rdf:datatype="http://www.w3.org/2001/XMLSchema#string">pre sertoli cells</rdfs:label>
        <rdfs:subClassOf>
            <owl:Restriction>
                <owl:onProperty rdf:resource="http://mouse.owl#UNDEFINED_part_of"/>
                <owl:someValuesFrom rdf:resource="http://mouse.owl#Lifemap_001033"/>
            </owl:Restriction>
        </rdfs:subClassOf>
    </owl:Class>


    <!-- http://mouse.owl#Lifemap_00529 -->

    <owl:Class rdf:about="http://mouse.owl#Lifemap_00529">
        <rdfs:label rdf:datatype="http://www.w3.org/2001/XMLSchema#string">venous endothelial cells</rdfs:label>
        <rdfs:subClassOf>
            <owl:Restriction>
                <owl:onProperty rdf:resource="http://mouse.owl#UNDEFINED_part_of"/>
                <owl:someValuesFrom rdf:resource="http://mouse.owl#Lifemap_00613"/>
            </owl:Restriction>
        </rdfs:subClassOf>
    </owl:Class>


    <!-- http://mouse.owl#Lifemap_00530 -->

    <owl:Class rdf:about="http://mouse.owl#Lifemap_00530">
        <rdfs:label rdf:datatype="http://www.w3.org/2001/XMLSchema#string">dermal condensate cells</rdfs:label>
        <rdfs:subClassOf>
            <owl:Restriction>
                <owl:onProperty rdf:resource="http://mouse.owl#UNDEFINED_part_of"/>
                <owl:someValuesFrom rdf:resource="http://mouse.owl#Lifemap_00040"/>
            </owl:Restriction>
        </rdfs:subClassOf>
    </owl:Class>


    <!-- http://mouse.owl#Lifemap_00531 -->

    <owl:Class rdf:about="http://mouse.owl#Lifemap_00531">
        <rdfs:label rdf:datatype="http://www.w3.org/2001/XMLSchema#string">hofbauer cells</rdfs:label>
        <rdfs:subClassOf>
            <owl:Restriction>
                <owl:onProperty rdf:resource="http://mouse.owl#UNDEFINED_part_of"/>
                <owl:someValuesFrom rdf:resource="http://mouse.owl#Lifemap_00094"/>
            </owl:Restriction>
        </rdfs:subClassOf>
    </owl:Class>


    <!-- http://mouse.owl#Lifemap_00532 -->

    <owl:Class rdf:about="http://mouse.owl#Lifemap_00532">
        <rdfs:label rdf:datatype="http://www.w3.org/2001/XMLSchema#string">primitive megakaryocytes</rdfs:label>
        <rdfs:subClassOf>
            <owl:Restriction>
                <owl:onProperty rdf:resource="http://mouse.owl#UNDEFINED_part_of"/>
                <owl:someValuesFrom rdf:resource="http://mouse.owl#Lifemap_00485"/>
            </owl:Restriction>
        </rdfs:subClassOf>
    </owl:Class>


    <!-- http://mouse.owl#Lifemap_00533 -->

    <owl:Class rdf:about="http://mouse.owl#Lifemap_00533">
        <rdfs:label rdf:datatype="http://www.w3.org/2001/XMLSchema#string">epiblast cells</rdfs:label>
        <rdfs:subClassOf>
            <owl:Restriction>
                <owl:onProperty rdf:resource="http://mouse.owl#UNDEFINED_part_of"/>
                <owl:someValuesFrom rdf:resource="http://mouse.owl#Lifemap_001100"/>
            </owl:Restriction>
        </rdfs:subClassOf>
    </owl:Class>


    <!-- http://mouse.owl#Lifemap_00534 -->

    <owl:Class rdf:about="http://mouse.owl#Lifemap_00534">
        <rdfs:label rdf:datatype="http://www.w3.org/2001/XMLSchema#string">medial hinge point cells</rdfs:label>
    </owl:Class>


    <!-- http://mouse.owl#Lifemap_00535 -->

    <owl:Class rdf:about="http://mouse.owl#Lifemap_00535">
        <rdfs:label rdf:datatype="http://www.w3.org/2001/XMLSchema#string">pre stellate cells</rdfs:label>
        <rdfs:subClassOf>
            <owl:Restriction>
                <owl:onProperty rdf:resource="http://mouse.owl#UNDEFINED_part_of"/>
                <owl:someValuesFrom rdf:resource="http://mouse.owl#Lifemap_00898"/>
            </owl:Restriction>
        </rdfs:subClassOf>
    </owl:Class>


    <!-- http://mouse.owl#Lifemap_00536 -->

    <owl:Class rdf:about="http://mouse.owl#Lifemap_00536">
        <rdfs:label rdf:datatype="http://www.w3.org/2001/XMLSchema#string">dermal mesenchyme cells</rdfs:label>
        <rdfs:subClassOf>
            <owl:Restriction>
                <owl:onProperty rdf:resource="http://mouse.owl#UNDEFINED_part_of"/>
                <owl:someValuesFrom rdf:resource="http://mouse.owl#Lifemap_00204"/>
            </owl:Restriction>
        </rdfs:subClassOf>
    </owl:Class>


    <!-- http://mouse.owl#Lifemap_00537 -->

    <owl:Class rdf:about="http://mouse.owl#Lifemap_00537">
        <rdfs:label rdf:datatype="http://www.w3.org/2001/XMLSchema#string">association neurons</rdfs:label>
        <rdfs:subClassOf>
            <owl:Restriction>
                <owl:onProperty rdf:resource="http://mouse.owl#UNDEFINED_part_of"/>
                <owl:someValuesFrom rdf:resource="http://mouse.owl#Lifemap_00432"/>
            </owl:Restriction>
        </rdfs:subClassOf>
    </owl:Class>


    <!-- http://mouse.owl#Lifemap_00538 -->

    <owl:Class rdf:about="http://mouse.owl#Lifemap_00538">
        <rdfs:label rdf:datatype="http://www.w3.org/2001/XMLSchema#string">multinuclear myocytes</rdfs:label>
        <rdfs:subClassOf>
            <owl:Restriction>
                <owl:onProperty rdf:resource="http://mouse.owl#UNDEFINED_part_of"/>
                <owl:someValuesFrom rdf:resource="http://mouse.owl#Lifemap_001174"/>
            </owl:Restriction>
        </rdfs:subClassOf>
    </owl:Class>


    <!-- http://mouse.owl#Lifemap_00539 -->

    <owl:Class rdf:about="http://mouse.owl#Lifemap_00539">
        <rdfs:label rdf:datatype="http://www.w3.org/2001/XMLSchema#string">transitional lens fiber cells</rdfs:label>
        <rdfs:subClassOf>
            <owl:Restriction>
                <owl:onProperty rdf:resource="http://mouse.owl#UNDEFINED_part_of"/>
                <owl:someValuesFrom rdf:resource="http://mouse.owl#Lifemap_00778"/>
            </owl:Restriction>
        </rdfs:subClassOf>
    </owl:Class>


    <!-- http://mouse.owl#Lifemap_00540 -->

    <owl:Class rdf:about="http://mouse.owl#Lifemap_00540">
        <rdfs:label rdf:datatype="http://www.w3.org/2001/XMLSchema#string">basophil progenitors</rdfs:label>
        <rdfs:subClassOf>
            <owl:Restriction>
                <owl:onProperty rdf:resource="http://mouse.owl#UNDEFINED_part_of"/>
                <owl:someValuesFrom rdf:resource="http://mouse.owl#Lifemap_00410"/>
            </owl:Restriction>
        </rdfs:subClassOf>
    </owl:Class>


    <!-- http://mouse.owl#Lifemap_00541 -->

    <owl:Class rdf:about="http://mouse.owl#Lifemap_00541">
        <rdfs:label rdf:datatype="http://www.w3.org/2001/XMLSchema#string">prehypertrophic chondrocytes</rdfs:label>
        <rdfs:subClassOf>
            <owl:Restriction>
                <owl:onProperty rdf:resource="http://mouse.owl#UNDEFINED_part_of"/>
                <owl:someValuesFrom rdf:resource="http://mouse.owl#Lifemap_00086"/>
            </owl:Restriction>
        </rdfs:subClassOf>
    </owl:Class>


    <!-- http://mouse.owl#Lifemap_00542 -->

    <owl:Class rdf:about="http://mouse.owl#Lifemap_00542">
        <rdfs:label rdf:datatype="http://www.w3.org/2001/XMLSchema#string">hypertrophic chondrocytes</rdfs:label>
        <rdfs:subClassOf>
            <owl:Restriction>
                <owl:onProperty rdf:resource="http://mouse.owl#UNDEFINED_part_of"/>
                <owl:someValuesFrom rdf:resource="http://mouse.owl#Lifemap_00330"/>
            </owl:Restriction>
        </rdfs:subClassOf>
    </owl:Class>


    <!-- http://mouse.owl#Lifemap_00543 -->

    <owl:Class rdf:about="http://mouse.owl#Lifemap_00543">
        <rdfs:label rdf:datatype="http://www.w3.org/2001/XMLSchema#string">inner root sheath henle cells</rdfs:label>
        <rdfs:subClassOf>
            <owl:Restriction>
                <owl:onProperty rdf:resource="http://mouse.owl#UNDEFINED_part_of"/>
                <owl:someValuesFrom rdf:resource="http://mouse.owl#Lifemap_00636"/>
            </owl:Restriction>
        </rdfs:subClassOf>
    </owl:Class>


    <!-- http://mouse.owl#Lifemap_00544 -->

    <owl:Class rdf:about="http://mouse.owl#Lifemap_00544">
        <rdfs:label rdf:datatype="http://www.w3.org/2001/XMLSchema#string">endochondral osteocytes</rdfs:label>
        <rdfs:subClassOf>
            <owl:Restriction>
                <owl:onProperty rdf:resource="http://mouse.owl#UNDEFINED_part_of"/>
                <owl:someValuesFrom rdf:resource="http://mouse.owl#Lifemap_00385"/>
            </owl:Restriction>
        </rdfs:subClassOf>
    </owl:Class>


    <!-- http://mouse.owl#Lifemap_00545 -->

    <owl:Class rdf:about="http://mouse.owl#Lifemap_00545">
        <rdfs:label rdf:datatype="http://www.w3.org/2001/XMLSchema#string">trophoblast cells</rdfs:label>
    </owl:Class>


    <!-- http://mouse.owl#Lifemap_00546 -->

    <owl:Class rdf:about="http://mouse.owl#Lifemap_00546">
        <rdfs:label rdf:datatype="http://www.w3.org/2001/XMLSchema#string">sacral committed brown preadipocytes</rdfs:label>
        <rdfs:subClassOf>
            <owl:Restriction>
                <owl:onProperty rdf:resource="http://mouse.owl#UNDEFINED_part_of"/>
                <owl:someValuesFrom rdf:resource="http://mouse.owl#Lifemap_001111"/>
            </owl:Restriction>
        </rdfs:subClassOf>
    </owl:Class>


    <!-- http://mouse.owl#Lifemap_00547 -->

    <owl:Class rdf:about="http://mouse.owl#Lifemap_00547">
        <rdfs:label rdf:datatype="http://www.w3.org/2001/XMLSchema#string">keratoblasts</rdfs:label>
        <rdfs:subClassOf>
            <owl:Restriction>
                <owl:onProperty rdf:resource="http://mouse.owl#UNDEFINED_part_of"/>
                <owl:someValuesFrom rdf:resource="http://mouse.owl#Lifemap_001168"/>
            </owl:Restriction>
        </rdfs:subClassOf>
    </owl:Class>


    <!-- http://mouse.owl#Lifemap_00548 -->

    <owl:Class rdf:about="http://mouse.owl#Lifemap_00548">
        <rdfs:label rdf:datatype="http://www.w3.org/2001/XMLSchema#string">angioblasts</rdfs:label>
    </owl:Class>


    <!-- http://mouse.owl#Lifemap_00549 -->

    <owl:Class rdf:about="http://mouse.owl#Lifemap_00549">
        <rdfs:label rdf:datatype="http://www.w3.org/2001/XMLSchema#string">bronchial multipotent progenitor cells</rdfs:label>
        <rdfs:subClassOf>
            <owl:Restriction>
                <owl:onProperty rdf:resource="http://mouse.owl#UNDEFINED_part_of"/>
                <owl:someValuesFrom rdf:resource="http://mouse.owl#Lifemap_00695"/>
            </owl:Restriction>
        </rdfs:subClassOf>
    </owl:Class>


    <!-- http://mouse.owl#Lifemap_00550 -->

    <owl:Class rdf:about="http://mouse.owl#Lifemap_00550">
        <rdfs:label rdf:datatype="http://www.w3.org/2001/XMLSchema#string">neuroendocrine cells</rdfs:label>
        <rdfs:subClassOf>
            <owl:Restriction>
                <owl:onProperty rdf:resource="http://mouse.owl#UNDEFINED_part_of"/>
                <owl:someValuesFrom rdf:resource="http://mouse.owl#Lifemap_00947"/>
            </owl:Restriction>
        </rdfs:subClassOf>
    </owl:Class>


    <!-- http://mouse.owl#Lifemap_00551 -->

    <owl:Class rdf:about="http://mouse.owl#Lifemap_00551">
        <rdfs:label rdf:datatype="http://www.w3.org/2001/XMLSchema#string">pre conventional dendritic cells</rdfs:label>
        <rdfs:subClassOf>
            <owl:Restriction>
                <owl:onProperty rdf:resource="http://mouse.owl#UNDEFINED_part_of"/>
                <owl:someValuesFrom rdf:resource="http://mouse.owl#Lifemap_00002"/>
            </owl:Restriction>
        </rdfs:subClassOf>
    </owl:Class>


    <!-- http://mouse.owl#Lifemap_00552 -->

    <owl:Class rdf:about="http://mouse.owl#Lifemap_00552">
        <rdfs:label rdf:datatype="http://www.w3.org/2001/XMLSchema#string">visceral motor neurons</rdfs:label>
        <rdfs:subClassOf>
            <owl:Restriction>
                <owl:onProperty rdf:resource="http://mouse.owl#UNDEFINED_part_of"/>
                <owl:someValuesFrom rdf:resource="http://mouse.owl#Lifemap_00960"/>
            </owl:Restriction>
        </rdfs:subClassOf>
    </owl:Class>


    <!-- http://mouse.owl#Lifemap_00553 -->

    <owl:Class rdf:about="http://mouse.owl#Lifemap_00553">
        <rdfs:label rdf:datatype="http://www.w3.org/2001/XMLSchema#string">alveolar epithelial type 1 cells</rdfs:label>
        <rdfs:subClassOf>
            <owl:Restriction>
                <owl:onProperty rdf:resource="http://mouse.owl#UNDEFINED_part_of"/>
                <owl:someValuesFrom rdf:resource="http://mouse.owl#Lifemap_001119"/>
            </owl:Restriction>
        </rdfs:subClassOf>
    </owl:Class>


    <!-- http://mouse.owl#Lifemap_00554 -->

    <owl:Class rdf:about="http://mouse.owl#Lifemap_00554">
        <rdfs:label rdf:datatype="http://www.w3.org/2001/XMLSchema#string">mononuclear myocytes</rdfs:label>
        <rdfs:subClassOf>
            <owl:Restriction>
                <owl:onProperty rdf:resource="http://mouse.owl#UNDEFINED_part_of"/>
                <owl:someValuesFrom rdf:resource="http://mouse.owl#Lifemap_00662"/>
            </owl:Restriction>
        </rdfs:subClassOf>
    </owl:Class>


    <!-- http://mouse.owl#Lifemap_00555 -->

    <owl:Class rdf:about="http://mouse.owl#Lifemap_00555">
        <rdfs:label rdf:datatype="http://www.w3.org/2001/XMLSchema#string">neocortical radial glia cells</rdfs:label>
    </owl:Class>


    <!-- http://mouse.owl#Lifemap_00556 -->

    <owl:Class rdf:about="http://mouse.owl#Lifemap_00556">
        <rdfs:label rdf:datatype="http://www.w3.org/2001/XMLSchema#string">endocardial cushion cells</rdfs:label>
    </owl:Class>


    <!-- http://mouse.owl#Lifemap_00557 -->

    <owl:Class rdf:about="http://mouse.owl#Lifemap_00557">
        <rdfs:label rdf:datatype="http://www.w3.org/2001/XMLSchema#string">periderm cells</rdfs:label>
        <rdfs:subClassOf>
            <owl:Restriction>
                <owl:onProperty rdf:resource="http://mouse.owl#UNDEFINED_part_of"/>
                <owl:someValuesFrom rdf:resource="http://mouse.owl#Lifemap_00631"/>
            </owl:Restriction>
        </rdfs:subClassOf>
    </owl:Class>


    <!-- http://mouse.owl#Lifemap_00558 -->

    <owl:Class rdf:about="http://mouse.owl#Lifemap_00558">
        <rdfs:label rdf:datatype="http://www.w3.org/2001/XMLSchema#string">kupffer cells</rdfs:label>
        <rdfs:subClassOf>
            <owl:Restriction>
                <owl:onProperty rdf:resource="http://mouse.owl#UNDEFINED_part_of"/>
                <owl:someValuesFrom rdf:resource="http://mouse.owl#Lifemap_00124"/>
            </owl:Restriction>
        </rdfs:subClassOf>
    </owl:Class>


    <!-- http://mouse.owl#Lifemap_00559 -->

    <owl:Class rdf:about="http://mouse.owl#Lifemap_00559">
        <rdfs:label rdf:datatype="http://www.w3.org/2001/XMLSchema#string">oligodendrocyte precursor cells</rdfs:label>
        <rdfs:subClassOf>
            <owl:Restriction>
                <owl:onProperty rdf:resource="http://mouse.owl#UNDEFINED_part_of"/>
                <owl:someValuesFrom rdf:resource="http://mouse.owl#Lifemap_001126"/>
            </owl:Restriction>
        </rdfs:subClassOf>
    </owl:Class>


    <!-- http://mouse.owl#Lifemap_00560 -->

    <owl:Class rdf:about="http://mouse.owl#Lifemap_00560">
        <rdfs:label rdf:datatype="http://www.w3.org/2001/XMLSchema#string">limb muscle progenitor cells</rdfs:label>
    </owl:Class>


    <!-- http://mouse.owl#Lifemap_00561 -->

    <owl:Class rdf:about="http://mouse.owl#Lifemap_00561">
        <rdfs:label rdf:datatype="http://www.w3.org/2001/XMLSchema#string">extrahepatic bile duct cells</rdfs:label>
        <rdfs:subClassOf>
            <owl:Restriction>
                <owl:onProperty rdf:resource="http://mouse.owl#UNDEFINED_part_of"/>
                <owl:someValuesFrom rdf:resource="http://mouse.owl#Lifemap_00072"/>
            </owl:Restriction>
        </rdfs:subClassOf>
    </owl:Class>


    <!-- http://mouse.owl#Lifemap_00562 -->

    <owl:Class rdf:about="http://mouse.owl#Lifemap_00562">
        <rdfs:label rdf:datatype="http://www.w3.org/2001/XMLSchema#string">sclerotome cells</rdfs:label>
    </owl:Class>


    <!-- http://mouse.owl#Lifemap_00563 -->

    <owl:Class rdf:about="http://mouse.owl#Lifemap_00563">
        <rdfs:label rdf:datatype="http://www.w3.org/2001/XMLSchema#string">lumbar committed brown preadipocytes</rdfs:label>
        <rdfs:subClassOf>
            <owl:Restriction>
                <owl:onProperty rdf:resource="http://mouse.owl#UNDEFINED_part_of"/>
                <owl:someValuesFrom rdf:resource="http://mouse.owl#Lifemap_00037"/>
            </owl:Restriction>
        </rdfs:subClassOf>
    </owl:Class>


    <!-- http://mouse.owl#Lifemap_00564 -->

    <owl:Class rdf:about="http://mouse.owl#Lifemap_00564">
        <rdfs:label rdf:datatype="http://www.w3.org/2001/XMLSchema#string">small luteal cells</rdfs:label>
        <rdfs:subClassOf>
            <owl:Restriction>
                <owl:onProperty rdf:resource="http://mouse.owl#UNDEFINED_part_of"/>
                <owl:someValuesFrom rdf:resource="http://mouse.owl#Lifemap_00958"/>
            </owl:Restriction>
        </rdfs:subClassOf>
    </owl:Class>


    <!-- http://mouse.owl#Lifemap_00565 -->

    <owl:Class rdf:about="http://mouse.owl#Lifemap_00565">
        <rdfs:label rdf:datatype="http://www.w3.org/2001/XMLSchema#string">presumptive suture cells</rdfs:label>
        <rdfs:subClassOf>
            <owl:Restriction>
                <owl:onProperty rdf:resource="http://mouse.owl#UNDEFINED_part_of"/>
                <owl:someValuesFrom rdf:resource="http://mouse.owl#Lifemap_001055"/>
            </owl:Restriction>
        </rdfs:subClassOf>
    </owl:Class>


    <!-- http://mouse.owl#Lifemap_00566 -->

    <owl:Class rdf:about="http://mouse.owl#Lifemap_00566">
        <rdfs:label rdf:datatype="http://www.w3.org/2001/XMLSchema#string">multipotent lung progenitor cells</rdfs:label>
    </owl:Class>


    <!-- http://mouse.owl#Lifemap_00567 -->

    <owl:Class rdf:about="http://mouse.owl#Lifemap_00567">
        <rdfs:label rdf:datatype="http://www.w3.org/2001/XMLSchema#string">endochondral preosteoblasts</rdfs:label>
    </owl:Class>


    <!-- http://mouse.owl#Lifemap_00568 -->

    <owl:Class rdf:about="http://mouse.owl#Lifemap_00568">
        <rdfs:label rdf:datatype="http://www.w3.org/2001/XMLSchema#string">endothelial cells</rdfs:label>
        <rdfs:subClassOf>
            <owl:Restriction>
                <owl:onProperty rdf:resource="http://mouse.owl#UNDEFINED_part_of"/>
                <owl:someValuesFrom rdf:resource="http://mouse.owl#Lifemap_00250"/>
            </owl:Restriction>
        </rdfs:subClassOf>
    </owl:Class>


    <!-- http://mouse.owl#Lifemap_00569 -->

    <owl:Class rdf:about="http://mouse.owl#Lifemap_00569">
        <rdfs:label rdf:datatype="http://www.w3.org/2001/XMLSchema#string">late immature amacrine cells</rdfs:label>
        <rdfs:subClassOf>
            <owl:Restriction>
                <owl:onProperty rdf:resource="http://mouse.owl#UNDEFINED_part_of"/>
                <owl:someValuesFrom rdf:resource="http://mouse.owl#Lifemap_00921"/>
            </owl:Restriction>
        </rdfs:subClassOf>
    </owl:Class>


    <!-- http://mouse.owl#Lifemap_00570 -->

    <owl:Class rdf:about="http://mouse.owl#Lifemap_00570">
        <rdfs:label rdf:datatype="http://www.w3.org/2001/XMLSchema#string">terminal chondrocytes</rdfs:label>
        <rdfs:subClassOf>
            <owl:Restriction>
                <owl:onProperty rdf:resource="http://mouse.owl#UNDEFINED_part_of"/>
                <owl:someValuesFrom rdf:resource="http://mouse.owl#Lifemap_00179"/>
            </owl:Restriction>
        </rdfs:subClassOf>
    </owl:Class>


    <!-- http://mouse.owl#Lifemap_00571 -->

    <owl:Class rdf:about="http://mouse.owl#Lifemap_00571">
        <rdfs:label rdf:datatype="http://www.w3.org/2001/XMLSchema#string">pre myelinating oligodendrocyte cells</rdfs:label>
    </owl:Class>


    <!-- http://mouse.owl#Lifemap_00572 -->

    <owl:Class rdf:about="http://mouse.owl#Lifemap_00572">
        <rdfs:label rdf:datatype="http://www.w3.org/2001/XMLSchema#string">muscle progenitor cells</rdfs:label>
        <rdfs:subClassOf>
            <owl:Restriction>
                <owl:onProperty rdf:resource="http://mouse.owl#UNDEFINED_part_of"/>
                <owl:someValuesFrom rdf:resource="http://mouse.owl#Lifemap_00576"/>
            </owl:Restriction>
        </rdfs:subClassOf>
    </owl:Class>


    <!-- http://mouse.owl#Lifemap_00573 -->

    <owl:Class rdf:about="http://mouse.owl#Lifemap_00573">
        <rdfs:label rdf:datatype="http://www.w3.org/2001/XMLSchema#string">adult corneal superbasal epithelial cells</rdfs:label>
    </owl:Class>


    <!-- http://mouse.owl#Lifemap_00574 -->

    <owl:Class rdf:about="http://mouse.owl#Lifemap_00574">
        <rdfs:label rdf:datatype="http://www.w3.org/2001/XMLSchema#string">proximal renal vesicle cells</rdfs:label>
        <rdfs:subClassOf>
            <owl:Restriction>
                <owl:onProperty rdf:resource="http://mouse.owl#UNDEFINED_part_of"/>
                <owl:someValuesFrom rdf:resource="http://mouse.owl#Lifemap_00698"/>
            </owl:Restriction>
        </rdfs:subClassOf>
    </owl:Class>


    <!-- http://mouse.owl#Lifemap_00575 -->

    <owl:Class rdf:about="http://mouse.owl#Lifemap_00575">
        <rdfs:label rdf:datatype="http://www.w3.org/2001/XMLSchema#string">bronchiolar progenitor cells</rdfs:label>
        <rdfs:subClassOf>
            <owl:Restriction>
                <owl:onProperty rdf:resource="http://mouse.owl#UNDEFINED_part_of"/>
                <owl:someValuesFrom rdf:resource="http://mouse.owl#Lifemap_00549"/>
            </owl:Restriction>
        </rdfs:subClassOf>
    </owl:Class>


    <!-- http://mouse.owl#Lifemap_00576 -->

    <owl:Class rdf:about="http://mouse.owl#Lifemap_00576">
        <rdfs:label rdf:datatype="http://www.w3.org/2001/XMLSchema#string">thoracic dermomyotome cells</rdfs:label>
        <rdfs:subClassOf>
            <owl:Restriction>
                <owl:onProperty rdf:resource="http://mouse.owl#UNDEFINED_part_of"/>
                <owl:someValuesFrom rdf:resource="http://mouse.owl#Lifemap_00864"/>
            </owl:Restriction>
        </rdfs:subClassOf>
    </owl:Class>


    <!-- http://mouse.owl#Lifemap_00577 -->

    <owl:Class rdf:about="http://mouse.owl#Lifemap_00577">
        <rdfs:label rdf:datatype="http://www.w3.org/2001/XMLSchema#string">mast cells</rdfs:label>
        <rdfs:subClassOf>
            <owl:Restriction>
                <owl:onProperty rdf:resource="http://mouse.owl#UNDEFINED_part_of"/>
                <owl:someValuesFrom rdf:resource="http://mouse.owl#Lifemap_00362"/>
            </owl:Restriction>
        </rdfs:subClassOf>
    </owl:Class>


    <!-- http://mouse.owl#Lifemap_00578 -->

    <owl:Class rdf:about="http://mouse.owl#Lifemap_00578">
        <rdfs:label rdf:datatype="http://www.w3.org/2001/XMLSchema#string">cilliated cells</rdfs:label>
        <rdfs:subClassOf>
            <owl:Restriction>
                <owl:onProperty rdf:resource="http://mouse.owl#UNDEFINED_part_of"/>
                <owl:someValuesFrom rdf:resource="http://mouse.owl#Lifemap_00376"/>
            </owl:Restriction>
        </rdfs:subClassOf>
    </owl:Class>


    <!-- http://mouse.owl#Lifemap_00579 -->

    <owl:Class rdf:about="http://mouse.owl#Lifemap_00579">
        <rdfs:label rdf:datatype="http://www.w3.org/2001/XMLSchema#string">mononuclear myocytes</rdfs:label>
        <rdfs:subClassOf>
            <owl:Restriction>
                <owl:onProperty rdf:resource="http://mouse.owl#UNDEFINED_part_of"/>
                <owl:someValuesFrom rdf:resource="http://mouse.owl#Lifemap_00970"/>
            </owl:Restriction>
        </rdfs:subClassOf>
    </owl:Class>


    <!-- http://mouse.owl#Lifemap_00580 -->

    <owl:Class rdf:about="http://mouse.owl#Lifemap_00580">
        <rdfs:label rdf:datatype="http://www.w3.org/2001/XMLSchema#string">double negative 1 thymocytes</rdfs:label>
        <rdfs:subClassOf>
            <owl:Restriction>
                <owl:onProperty rdf:resource="http://mouse.owl#UNDEFINED_part_of"/>
                <owl:someValuesFrom rdf:resource="http://mouse.owl#Lifemap_00447"/>
            </owl:Restriction>
        </rdfs:subClassOf>
    </owl:Class>


    <!-- http://mouse.owl#Lifemap_00581 -->

    <owl:Class rdf:about="http://mouse.owl#Lifemap_00581">
        <rdfs:label rdf:datatype="http://www.w3.org/2001/XMLSchema#string">dental pulp stem cells</rdfs:label>
        <rdfs:subClassOf>
            <owl:Restriction>
                <owl:onProperty rdf:resource="http://mouse.owl#UNDEFINED_part_of"/>
                <owl:someValuesFrom rdf:resource="http://mouse.owl#Lifemap_00443"/>
            </owl:Restriction>
        </rdfs:subClassOf>
    </owl:Class>


    <!-- http://mouse.owl#Lifemap_00582 -->

    <owl:Class rdf:about="http://mouse.owl#Lifemap_00582">
        <rdfs:label rdf:datatype="http://www.w3.org/2001/XMLSchema#string">suture cells</rdfs:label>
    </owl:Class>


    <!-- http://mouse.owl#Lifemap_00583 -->

    <owl:Class rdf:about="http://mouse.owl#Lifemap_00583">
        <rdfs:label rdf:datatype="http://www.w3.org/2001/XMLSchema#string">prechondrocytic mesenchymal cells</rdfs:label>
        <rdfs:subClassOf>
            <owl:Restriction>
                <owl:onProperty rdf:resource="http://mouse.owl#UNDEFINED_part_of"/>
                <owl:someValuesFrom rdf:resource="http://mouse.owl#Lifemap_00925"/>
            </owl:Restriction>
        </rdfs:subClassOf>
    </owl:Class>


    <!-- http://mouse.owl#Lifemap_00584 -->

    <owl:Class rdf:about="http://mouse.owl#Lifemap_00584">
        <rdfs:label rdf:datatype="http://www.w3.org/2001/XMLSchema#string">cardiomyocytes</rdfs:label>
        <rdfs:subClassOf>
            <owl:Restriction>
                <owl:onProperty rdf:resource="http://mouse.owl#UNDEFINED_part_of"/>
                <owl:someValuesFrom rdf:resource="http://mouse.owl#Lifemap_00211"/>
            </owl:Restriction>
        </rdfs:subClassOf>
    </owl:Class>


    <!-- http://mouse.owl#Lifemap_00585 -->

    <owl:Class rdf:about="http://mouse.owl#Lifemap_00585">
        <rdfs:label rdf:datatype="http://www.w3.org/2001/XMLSchema#string">di3 interneurons</rdfs:label>
        <rdfs:subClassOf>
            <owl:Restriction>
                <owl:onProperty rdf:resource="http://mouse.owl#UNDEFINED_part_of"/>
                <owl:someValuesFrom rdf:resource="http://mouse.owl#Lifemap_00378"/>
            </owl:Restriction>
        </rdfs:subClassOf>
    </owl:Class>


    <!-- http://mouse.owl#Lifemap_00586 -->

    <owl:Class rdf:about="http://mouse.owl#Lifemap_00586">
        <rdfs:label rdf:datatype="http://www.w3.org/2001/XMLSchema#string">hepatocytes</rdfs:label>
        <rdfs:subClassOf>
            <owl:Restriction>
                <owl:onProperty rdf:resource="http://mouse.owl#UNDEFINED_part_of"/>
                <owl:someValuesFrom rdf:resource="http://mouse.owl#Lifemap_00393"/>
            </owl:Restriction>
        </rdfs:subClassOf>
    </owl:Class>


    <!-- http://mouse.owl#Lifemap_00587 -->

    <owl:Class rdf:about="http://mouse.owl#Lifemap_00587">
        <rdfs:label rdf:datatype="http://www.w3.org/2001/XMLSchema#string">pulmonary vascular smooth muscle cells</rdfs:label>
        <rdfs:subClassOf>
            <owl:Restriction>
                <owl:onProperty rdf:resource="http://mouse.owl#UNDEFINED_part_of"/>
                <owl:someValuesFrom rdf:resource="http://mouse.owl#Lifemap_001249"/>
            </owl:Restriction>
        </rdfs:subClassOf>
    </owl:Class>


    <!-- http://mouse.owl#Lifemap_00588 -->

    <owl:Class rdf:about="http://mouse.owl#Lifemap_00588">
        <rdfs:label rdf:datatype="http://www.w3.org/2001/XMLSchema#string">limb muscle progenitor cells</rdfs:label>
    </owl:Class>


    <!-- http://mouse.owl#Lifemap_00589 -->

    <owl:Class rdf:about="http://mouse.owl#Lifemap_00589">
        <rdfs:label rdf:datatype="http://www.w3.org/2001/XMLSchema#string">late retinal progenitor cells</rdfs:label>
    </owl:Class>


    <!-- http://mouse.owl#Lifemap_00590 -->

    <owl:Class rdf:about="http://mouse.owl#Lifemap_00590">
        <rdfs:label rdf:datatype="http://www.w3.org/2001/XMLSchema#string">reticulocytes</rdfs:label>
        <rdfs:subClassOf>
            <owl:Restriction>
                <owl:onProperty rdf:resource="http://mouse.owl#UNDEFINED_part_of"/>
                <owl:someValuesFrom rdf:resource="http://mouse.owl#Lifemap_00526"/>
            </owl:Restriction>
        </rdfs:subClassOf>
    </owl:Class>


    <!-- http://mouse.owl#Lifemap_00591 -->

    <owl:Class rdf:about="http://mouse.owl#Lifemap_00591">
        <rdfs:label rdf:datatype="http://www.w3.org/2001/XMLSchema#string">paraxial mesoderm cells</rdfs:label>
    </owl:Class>


    <!-- http://mouse.owl#Lifemap_00592 -->

    <owl:Class rdf:about="http://mouse.owl#Lifemap_00592">
        <rdfs:label rdf:datatype="http://www.w3.org/2001/XMLSchema#string">pre granulosa cells</rdfs:label>
        <rdfs:subClassOf>
            <owl:Restriction>
                <owl:onProperty rdf:resource="http://mouse.owl#UNDEFINED_part_of"/>
                <owl:someValuesFrom rdf:resource="http://mouse.owl#Lifemap_001033"/>
            </owl:Restriction>
        </rdfs:subClassOf>
    </owl:Class>


    <!-- http://mouse.owl#Lifemap_00593 -->

    <owl:Class rdf:about="http://mouse.owl#Lifemap_00593">
        <rdfs:label rdf:datatype="http://www.w3.org/2001/XMLSchema#string">fetal medulla cells</rdfs:label>
        <rdfs:subClassOf>
            <owl:Restriction>
                <owl:onProperty rdf:resource="http://mouse.owl#UNDEFINED_part_of"/>
                <owl:someValuesFrom rdf:resource="http://mouse.owl#Lifemap_00523"/>
            </owl:Restriction>
        </rdfs:subClassOf>
    </owl:Class>


    <!-- http://mouse.owl#Lifemap_00594 -->

    <owl:Class rdf:about="http://mouse.owl#Lifemap_00594">
        <rdfs:label rdf:datatype="http://www.w3.org/2001/XMLSchema#string">late amacrine horizontal precursor cells</rdfs:label>
        <rdfs:subClassOf>
            <owl:Restriction>
                <owl:onProperty rdf:resource="http://mouse.owl#UNDEFINED_part_of"/>
                <owl:someValuesFrom rdf:resource="http://mouse.owl#Lifemap_00589"/>
            </owl:Restriction>
        </rdfs:subClassOf>
    </owl:Class>


    <!-- http://mouse.owl#Lifemap_00595 -->

    <owl:Class rdf:about="http://mouse.owl#Lifemap_00595">
        <rdfs:label rdf:datatype="http://www.w3.org/2001/XMLSchema#string">type9 on cone bipolar cells</rdfs:label>
        <rdfs:subClassOf>
            <owl:Restriction>
                <owl:onProperty rdf:resource="http://mouse.owl#UNDEFINED_part_of"/>
                <owl:someValuesFrom rdf:resource="http://mouse.owl#Lifemap_001247"/>
            </owl:Restriction>
        </rdfs:subClassOf>
    </owl:Class>


    <!-- http://mouse.owl#Lifemap_00596 -->

    <owl:Class rdf:about="http://mouse.owl#Lifemap_00596">
        <rdfs:label rdf:datatype="http://www.w3.org/2001/XMLSchema#string">multinuclear myocytes</rdfs:label>
        <rdfs:subClassOf>
            <owl:Restriction>
                <owl:onProperty rdf:resource="http://mouse.owl#UNDEFINED_part_of"/>
                <owl:someValuesFrom rdf:resource="http://mouse.owl#Lifemap_001137"/>
            </owl:Restriction>
        </rdfs:subClassOf>
    </owl:Class>


    <!-- http://mouse.owl#Lifemap_00597 -->

    <owl:Class rdf:about="http://mouse.owl#Lifemap_00597">
        <rdfs:label rdf:datatype="http://www.w3.org/2001/XMLSchema#string">podocytes</rdfs:label>
        <rdfs:subClassOf>
            <owl:Restriction>
                <owl:onProperty rdf:resource="http://mouse.owl#UNDEFINED_part_of"/>
                <owl:someValuesFrom rdf:resource="http://mouse.owl#Lifemap_001031"/>
            </owl:Restriction>
        </rdfs:subClassOf>
    </owl:Class>


    <!-- http://mouse.owl#Lifemap_00598 -->

    <owl:Class rdf:about="http://mouse.owl#Lifemap_00598">
        <rdfs:label rdf:datatype="http://www.w3.org/2001/XMLSchema#string">bundle branch cells</rdfs:label>
        <rdfs:subClassOf>
            <owl:Restriction>
                <owl:onProperty rdf:resource="http://mouse.owl#UNDEFINED_part_of"/>
                <owl:someValuesFrom rdf:resource="http://mouse.owl#Lifemap_00425"/>
            </owl:Restriction>
        </rdfs:subClassOf>
    </owl:Class>


    <!-- http://mouse.owl#Lifemap_00599 -->

    <owl:Class rdf:about="http://mouse.owl#Lifemap_00599">
        <rdfs:label rdf:datatype="http://www.w3.org/2001/XMLSchema#string">parietal epithelial cells</rdfs:label>
        <rdfs:subClassOf>
            <owl:Restriction>
                <owl:onProperty rdf:resource="http://mouse.owl#UNDEFINED_part_of"/>
                <owl:someValuesFrom rdf:resource="http://mouse.owl#Lifemap_00417"/>
            </owl:Restriction>
        </rdfs:subClassOf>
    </owl:Class>


    <!-- http://mouse.owl#Lifemap_00600 -->

    <owl:Class rdf:about="http://mouse.owl#Lifemap_00600">
        <rdfs:label rdf:datatype="http://www.w3.org/2001/XMLSchema#string">primitive gut endoderm cells</rdfs:label>
        <rdfs:subClassOf>
            <owl:Restriction>
                <owl:onProperty rdf:resource="http://mouse.owl#UNDEFINED_part_of"/>
                <owl:someValuesFrom rdf:resource="http://mouse.owl#Lifemap_00026"/>
            </owl:Restriction>
        </rdfs:subClassOf>
    </owl:Class>


    <!-- http://mouse.owl#Lifemap_00601 -->

    <owl:Class rdf:about="http://mouse.owl#Lifemap_00601">
        <rdfs:label rdf:datatype="http://www.w3.org/2001/XMLSchema#string">immature endochondral osteoblasts</rdfs:label>
        <rdfs:subClassOf>
            <owl:Restriction>
                <owl:onProperty rdf:resource="http://mouse.owl#UNDEFINED_part_of"/>
                <owl:someValuesFrom rdf:resource="http://mouse.owl#Lifemap_00154"/>
            </owl:Restriction>
        </rdfs:subClassOf>
    </owl:Class>


    <!-- http://mouse.owl#Lifemap_00602 -->

    <owl:Class rdf:about="http://mouse.owl#Lifemap_00602">
        <rdfs:label rdf:datatype="http://www.w3.org/2001/XMLSchema#string">extraembryonic angioblasts</rdfs:label>
        <rdfs:subClassOf>
            <owl:Restriction>
                <owl:onProperty rdf:resource="http://mouse.owl#UNDEFINED_part_of"/>
                <owl:someValuesFrom rdf:resource="http://mouse.owl#Lifemap_001245"/>
            </owl:Restriction>
        </rdfs:subClassOf>
    </owl:Class>


    <!-- http://mouse.owl#Lifemap_00603 -->

    <owl:Class rdf:about="http://mouse.owl#Lifemap_00603">
        <rdfs:label rdf:datatype="http://www.w3.org/2001/XMLSchema#string">endochondral preosteoblasts</rdfs:label>
        <rdfs:subClassOf>
            <owl:Restriction>
                <owl:onProperty rdf:resource="http://mouse.owl#UNDEFINED_part_of"/>
                <owl:someValuesFrom rdf:resource="http://mouse.owl#Lifemap_00650"/>
            </owl:Restriction>
        </rdfs:subClassOf>
    </owl:Class>


    <!-- http://mouse.owl#Lifemap_00604 -->

    <owl:Class rdf:about="http://mouse.owl#Lifemap_00604">
        <rdfs:label rdf:datatype="http://www.w3.org/2001/XMLSchema#string">anterior hepatic diverticulum cells</rdfs:label>
        <rdfs:subClassOf>
            <owl:Restriction>
                <owl:onProperty rdf:resource="http://mouse.owl#UNDEFINED_part_of"/>
                <owl:someValuesFrom rdf:resource="http://mouse.owl#Lifemap_00183"/>
            </owl:Restriction>
        </rdfs:subClassOf>
    </owl:Class>


    <!-- http://mouse.owl#Lifemap_00605 -->

    <owl:Class rdf:about="http://mouse.owl#Lifemap_00605">
        <rdfs:label rdf:datatype="http://www.w3.org/2001/XMLSchema#string">pre myelinating oligodendrocyte cells</rdfs:label>
        <rdfs:subClassOf>
            <owl:Restriction>
                <owl:onProperty rdf:resource="http://mouse.owl#UNDEFINED_part_of"/>
                <owl:someValuesFrom rdf:resource="http://mouse.owl#Lifemap_00316"/>
            </owl:Restriction>
        </rdfs:subClassOf>
    </owl:Class>


    <!-- http://mouse.owl#Lifemap_00606 -->

    <owl:Class rdf:about="http://mouse.owl#Lifemap_00606">
        <rdfs:label rdf:datatype="http://www.w3.org/2001/XMLSchema#string">extraembryonic endoderm cells</rdfs:label>
        <rdfs:subClassOf>
            <owl:Restriction>
                <owl:onProperty rdf:resource="http://mouse.owl#UNDEFINED_part_of"/>
                <owl:someValuesFrom rdf:resource="http://mouse.owl#Lifemap_00731"/>
            </owl:Restriction>
        </rdfs:subClassOf>
    </owl:Class>


    <!-- http://mouse.owl#Lifemap_00607 -->

    <owl:Class rdf:about="http://mouse.owl#Lifemap_00607">
        <rdfs:label rdf:datatype="http://www.w3.org/2001/XMLSchema#string">pancreatic progenitor cells</rdfs:label>
        <rdfs:subClassOf>
            <owl:Restriction>
                <owl:onProperty rdf:resource="http://mouse.owl#UNDEFINED_part_of"/>
                <owl:someValuesFrom rdf:resource="http://mouse.owl#Lifemap_00178"/>
            </owl:Restriction>
        </rdfs:subClassOf>
    </owl:Class>


    <!-- http://mouse.owl#Lifemap_00608 -->

    <owl:Class rdf:about="http://mouse.owl#Lifemap_00608">
        <rdfs:label rdf:datatype="http://www.w3.org/2001/XMLSchema#string">coelomic epithelial cells</rdfs:label>
        <rdfs:subClassOf>
            <owl:Restriction>
                <owl:onProperty rdf:resource="http://mouse.owl#UNDEFINED_part_of"/>
                <owl:someValuesFrom rdf:resource="http://mouse.owl#Lifemap_00184"/>
            </owl:Restriction>
        </rdfs:subClassOf>
    </owl:Class>


    <!-- http://mouse.owl#Lifemap_00609 -->

    <owl:Class rdf:about="http://mouse.owl#Lifemap_00609">
        <rdfs:label rdf:datatype="http://www.w3.org/2001/XMLSchema#string">gabaergic amacrine cells</rdfs:label>
        <rdfs:subClassOf>
            <owl:Restriction>
                <owl:onProperty rdf:resource="http://mouse.owl#UNDEFINED_part_of"/>
                <owl:someValuesFrom rdf:resource="http://mouse.owl#Lifemap_00692"/>
            </owl:Restriction>
        </rdfs:subClassOf>
    </owl:Class>


    <!-- http://mouse.owl#Lifemap_00610 -->

    <owl:Class rdf:about="http://mouse.owl#Lifemap_00610">
        <rdfs:label rdf:datatype="http://www.w3.org/2001/XMLSchema#string">zona limitans intrathalamica cells</rdfs:label>
        <rdfs:subClassOf>
            <owl:Restriction>
                <owl:onProperty rdf:resource="http://mouse.owl#UNDEFINED_part_of"/>
                <owl:someValuesFrom rdf:resource="http://mouse.owl#Lifemap_00044"/>
            </owl:Restriction>
        </rdfs:subClassOf>
    </owl:Class>


    <!-- http://mouse.owl#Lifemap_00611 -->

    <owl:Class rdf:about="http://mouse.owl#Lifemap_00611">
        <rdfs:label rdf:datatype="http://www.w3.org/2001/XMLSchema#string">sensory ganglia of cranial nerves</rdfs:label>
        <rdfs:subClassOf>
            <owl:Restriction>
                <owl:onProperty rdf:resource="http://mouse.owl#UNDEFINED_part_of"/>
                <owl:someValuesFrom rdf:resource="http://mouse.owl#Lifemap_00975"/>
            </owl:Restriction>
        </rdfs:subClassOf>
    </owl:Class>


    <!-- http://mouse.owl#Lifemap_00612 -->

    <owl:Class rdf:about="http://mouse.owl#Lifemap_00612">
        <rdfs:label rdf:datatype="http://www.w3.org/2001/XMLSchema#string">sacral brown adipocyte cells</rdfs:label>
        <rdfs:subClassOf>
            <owl:Restriction>
                <owl:onProperty rdf:resource="http://mouse.owl#UNDEFINED_part_of"/>
                <owl:someValuesFrom rdf:resource="http://mouse.owl#Lifemap_00546"/>
            </owl:Restriction>
        </rdfs:subClassOf>
    </owl:Class>


    <!-- http://mouse.owl#Lifemap_00613 -->

    <owl:Class rdf:about="http://mouse.owl#Lifemap_00613">
        <rdfs:label rdf:datatype="http://www.w3.org/2001/XMLSchema#string">angioblasts</rdfs:label>
    </owl:Class>


    <!-- http://mouse.owl#Lifemap_00614 -->

    <owl:Class rdf:about="http://mouse.owl#Lifemap_00614">
        <rdfs:label rdf:datatype="http://www.w3.org/2001/XMLSchema#string">distal lung epithelial cells</rdfs:label>
        <rdfs:subClassOf>
            <owl:Restriction>
                <owl:onProperty rdf:resource="http://mouse.owl#UNDEFINED_part_of"/>
                <owl:someValuesFrom rdf:resource="http://mouse.owl#Lifemap_001119"/>
            </owl:Restriction>
        </rdfs:subClassOf>
    </owl:Class>


    <!-- http://mouse.owl#Lifemap_00615 -->

    <owl:Class rdf:about="http://mouse.owl#Lifemap_00615">
        <rdfs:label rdf:datatype="http://www.w3.org/2001/XMLSchema#string">centroacinar cells</rdfs:label>
        <rdfs:subClassOf>
            <owl:Restriction>
                <owl:onProperty rdf:resource="http://mouse.owl#UNDEFINED_part_of"/>
                <owl:someValuesFrom rdf:resource="http://mouse.owl#Lifemap_001037"/>
            </owl:Restriction>
        </rdfs:subClassOf>
    </owl:Class>


    <!-- http://mouse.owl#Lifemap_00616 -->

    <owl:Class rdf:about="http://mouse.owl#Lifemap_00616">
        <rdfs:label rdf:datatype="http://www.w3.org/2001/XMLSchema#string">angioblasts</rdfs:label>
        <rdfs:subClassOf>
            <owl:Restriction>
                <owl:onProperty rdf:resource="http://mouse.owl#UNDEFINED_part_of"/>
                <owl:someValuesFrom rdf:resource="http://mouse.owl#Lifemap_00548"/>
            </owl:Restriction>
        </rdfs:subClassOf>
    </owl:Class>


    <!-- http://mouse.owl#Lifemap_00617 -->

    <owl:Class rdf:about="http://mouse.owl#Lifemap_00617">
        <rdfs:label rdf:datatype="http://www.w3.org/2001/XMLSchema#string">adrenomedullary cells</rdfs:label>
        <rdfs:subClassOf>
            <owl:Restriction>
                <owl:onProperty rdf:resource="http://mouse.owl#UNDEFINED_part_of"/>
                <owl:someValuesFrom rdf:resource="http://mouse.owl#Lifemap_00760"/>
            </owl:Restriction>
        </rdfs:subClassOf>
    </owl:Class>


    <!-- http://mouse.owl#Lifemap_00618 -->

    <owl:Class rdf:about="http://mouse.owl#Lifemap_00618">
        <rdfs:label rdf:datatype="http://www.w3.org/2001/XMLSchema#string">mesenchymal stem cells</rdfs:label>
        <rdfs:subClassOf>
            <owl:Restriction>
                <owl:onProperty rdf:resource="http://mouse.owl#UNDEFINED_part_of"/>
                <owl:someValuesFrom rdf:resource="http://mouse.owl#Lifemap_00659"/>
            </owl:Restriction>
        </rdfs:subClassOf>
    </owl:Class>


    <!-- http://mouse.owl#Lifemap_00619 -->

    <owl:Class rdf:about="http://mouse.owl#Lifemap_00619">
        <rdfs:label rdf:datatype="http://www.w3.org/2001/XMLSchema#string">limbal basal epithelial cells</rdfs:label>
    </owl:Class>


    <!-- http://mouse.owl#Lifemap_00620 -->

    <owl:Class rdf:about="http://mouse.owl#Lifemap_00620">
        <rdfs:label rdf:datatype="http://www.w3.org/2001/XMLSchema#string">spermatogonial stem cells</rdfs:label>
    </owl:Class>


    <!-- http://mouse.owl#Lifemap_00621 -->

    <owl:Class rdf:about="http://mouse.owl#Lifemap_00621">
        <rdfs:label rdf:datatype="http://www.w3.org/2001/XMLSchema#string">paraxial mesoderm cells</rdfs:label>
        <rdfs:subClassOf>
            <owl:Restriction>
                <owl:onProperty rdf:resource="http://mouse.owl#UNDEFINED_part_of"/>
                <owl:someValuesFrom rdf:resource="http://mouse.owl#Lifemap_00329"/>
            </owl:Restriction>
        </rdfs:subClassOf>
    </owl:Class>


    <!-- http://mouse.owl#Lifemap_00622 -->

    <owl:Class rdf:about="http://mouse.owl#Lifemap_00622">
        <rdfs:label rdf:datatype="http://www.w3.org/2001/XMLSchema#string">secondary enamel knot cells</rdfs:label>
        <rdfs:subClassOf>
            <owl:Restriction>
                <owl:onProperty rdf:resource="http://mouse.owl#UNDEFINED_part_of"/>
                <owl:someValuesFrom rdf:resource="http://mouse.owl#Lifemap_00302"/>
            </owl:Restriction>
        </rdfs:subClassOf>
    </owl:Class>


    <!-- http://mouse.owl#Lifemap_00623 -->

    <owl:Class rdf:about="http://mouse.owl#Lifemap_00623">
        <rdfs:label rdf:datatype="http://www.w3.org/2001/XMLSchema#string">cardiomyocytes</rdfs:label>
    </owl:Class>


    <!-- http://mouse.owl#Lifemap_00624 -->

    <owl:Class rdf:about="http://mouse.owl#Lifemap_00624">
        <rdfs:label rdf:datatype="http://www.w3.org/2001/XMLSchema#string">mononuclear myocytes</rdfs:label>
        <rdfs:subClassOf>
            <owl:Restriction>
                <owl:onProperty rdf:resource="http://mouse.owl#UNDEFINED_part_of"/>
                <owl:someValuesFrom rdf:resource="http://mouse.owl#Lifemap_00264"/>
            </owl:Restriction>
        </rdfs:subClassOf>
    </owl:Class>


    <!-- http://mouse.owl#Lifemap_00625 -->

    <owl:Class rdf:about="http://mouse.owl#Lifemap_00625">
        <rdfs:label rdf:datatype="http://www.w3.org/2001/XMLSchema#string">interstitial stroma cells</rdfs:label>
        <rdfs:subClassOf>
            <owl:Restriction>
                <owl:onProperty rdf:resource="http://mouse.owl#UNDEFINED_part_of"/>
                <owl:someValuesFrom rdf:resource="http://mouse.owl#Lifemap_001243"/>
            </owl:Restriction>
        </rdfs:subClassOf>
    </owl:Class>


    <!-- http://mouse.owl#Lifemap_00626 -->

    <owl:Class rdf:about="http://mouse.owl#Lifemap_00626">
        <rdfs:label rdf:datatype="http://www.w3.org/2001/XMLSchema#string">zone of polarizing activity cells</rdfs:label>
        <rdfs:subClassOf>
            <owl:Restriction>
                <owl:onProperty rdf:resource="http://mouse.owl#UNDEFINED_part_of"/>
                <owl:someValuesFrom rdf:resource="http://mouse.owl#Lifemap_00272"/>
            </owl:Restriction>
        </rdfs:subClassOf>
    </owl:Class>


    <!-- http://mouse.owl#Lifemap_00627 -->

    <owl:Class rdf:about="http://mouse.owl#Lifemap_00627">
        <rdfs:label rdf:datatype="http://www.w3.org/2001/XMLSchema#string">cranial visceral motor neurons</rdfs:label>
        <rdfs:subClassOf>
            <owl:Restriction>
                <owl:onProperty rdf:resource="http://mouse.owl#UNDEFINED_part_of"/>
                <owl:someValuesFrom rdf:resource="http://mouse.owl#Lifemap_00960"/>
            </owl:Restriction>
        </rdfs:subClassOf>
    </owl:Class>


    <!-- http://mouse.owl#Lifemap_00628 -->

    <owl:Class rdf:about="http://mouse.owl#Lifemap_00628">
        <rdfs:label rdf:datatype="http://www.w3.org/2001/XMLSchema#string">developing peritubular myoid cells</rdfs:label>
        <rdfs:subClassOf>
            <owl:Restriction>
                <owl:onProperty rdf:resource="http://mouse.owl#UNDEFINED_part_of"/>
                <owl:someValuesFrom rdf:resource="http://mouse.owl#Lifemap_00227"/>
            </owl:Restriction>
        </rdfs:subClassOf>
    </owl:Class>


    <!-- http://mouse.owl#Lifemap_00629 -->

    <owl:Class rdf:about="http://mouse.owl#Lifemap_00629">
        <rdfs:label rdf:datatype="http://www.w3.org/2001/XMLSchema#string">prechondrocytic mesenchymal cells</rdfs:label>
        <rdfs:subClassOf>
            <owl:Restriction>
                <owl:onProperty rdf:resource="http://mouse.owl#UNDEFINED_part_of"/>
                <owl:someValuesFrom rdf:resource="http://mouse.owl#Lifemap_00924"/>
            </owl:Restriction>
        </rdfs:subClassOf>
    </owl:Class>


    <!-- http://mouse.owl#Lifemap_00630 -->

    <owl:Class rdf:about="http://mouse.owl#Lifemap_00630">
        <rdfs:label rdf:datatype="http://www.w3.org/2001/XMLSchema#string">suture cells</rdfs:label>
        <rdfs:subClassOf>
            <owl:Restriction>
                <owl:onProperty rdf:resource="http://mouse.owl#UNDEFINED_part_of"/>
                <owl:someValuesFrom rdf:resource="http://mouse.owl#Lifemap_00565"/>
            </owl:Restriction>
        </rdfs:subClassOf>
    </owl:Class>


    <!-- http://mouse.owl#Lifemap_00631 -->

    <owl:Class rdf:about="http://mouse.owl#Lifemap_00631">
        <rdfs:label rdf:datatype="http://www.w3.org/2001/XMLSchema#string">basal keratinocytes</rdfs:label>
        <rdfs:subClassOf>
            <owl:Restriction>
                <owl:onProperty rdf:resource="http://mouse.owl#UNDEFINED_part_of"/>
                <owl:someValuesFrom rdf:resource="http://mouse.owl#Lifemap_00785"/>
            </owl:Restriction>
        </rdfs:subClassOf>
    </owl:Class>


    <!-- http://mouse.owl#Lifemap_00632 -->

    <owl:Class rdf:about="http://mouse.owl#Lifemap_00632">
        <rdfs:label rdf:datatype="http://www.w3.org/2001/XMLSchema#string">mature cardiac fibroblasts</rdfs:label>
        <rdfs:subClassOf>
            <owl:Restriction>
                <owl:onProperty rdf:resource="http://mouse.owl#UNDEFINED_part_of"/>
                <owl:someValuesFrom rdf:resource="http://mouse.owl#Lifemap_00525"/>
            </owl:Restriction>
        </rdfs:subClassOf>
    </owl:Class>


    <!-- http://mouse.owl#Lifemap_00633 -->

    <owl:Class rdf:about="http://mouse.owl#Lifemap_00633">
        <rdfs:label rdf:datatype="http://www.w3.org/2001/XMLSchema#string">erythroblasts</rdfs:label>
        <rdfs:subClassOf>
            <owl:Restriction>
                <owl:onProperty rdf:resource="http://mouse.owl#UNDEFINED_part_of"/>
                <owl:someValuesFrom rdf:resource="http://mouse.owl#Lifemap_00174"/>
            </owl:Restriction>
        </rdfs:subClassOf>
    </owl:Class>


    <!-- http://mouse.owl#Lifemap_00634 -->

    <owl:Class rdf:about="http://mouse.owl#Lifemap_00634">
        <rdfs:label rdf:datatype="http://www.w3.org/2001/XMLSchema#string">cranial ligament cells</rdfs:label>
        <rdfs:subClassOf>
            <owl:Restriction>
                <owl:onProperty rdf:resource="http://mouse.owl#UNDEFINED_part_of"/>
                <owl:someValuesFrom rdf:resource="http://mouse.owl#Lifemap_00975"/>
            </owl:Restriction>
        </rdfs:subClassOf>
    </owl:Class>


    <!-- http://mouse.owl#Lifemap_00635 -->

    <owl:Class rdf:about="http://mouse.owl#Lifemap_00635">
        <rdfs:label rdf:datatype="http://www.w3.org/2001/XMLSchema#string">multinuclear myocytes</rdfs:label>
        <rdfs:subClassOf>
            <owl:Restriction>
                <owl:onProperty rdf:resource="http://mouse.owl#UNDEFINED_part_of"/>
                <owl:someValuesFrom rdf:resource="http://mouse.owl#Lifemap_00042"/>
            </owl:Restriction>
        </rdfs:subClassOf>
    </owl:Class>


    <!-- http://mouse.owl#Lifemap_00636 -->

    <owl:Class rdf:about="http://mouse.owl#Lifemap_00636">
        <rdfs:label rdf:datatype="http://www.w3.org/2001/XMLSchema#string">inner root sheath progenitor cells</rdfs:label>
        <rdfs:subClassOf>
            <owl:Restriction>
                <owl:onProperty rdf:resource="http://mouse.owl#UNDEFINED_part_of"/>
                <owl:someValuesFrom rdf:resource="http://mouse.owl#Lifemap_00161"/>
            </owl:Restriction>
        </rdfs:subClassOf>
    </owl:Class>


    <!-- http://mouse.owl#Lifemap_00637 -->

    <owl:Class rdf:about="http://mouse.owl#Lifemap_00637">
        <rdfs:label rdf:datatype="http://www.w3.org/2001/XMLSchema#string">dorsal pancreatic mesenchymal cells</rdfs:label>
        <rdfs:subClassOf>
            <owl:Restriction>
                <owl:onProperty rdf:resource="http://mouse.owl#UNDEFINED_part_of"/>
                <owl:someValuesFrom rdf:resource="http://mouse.owl#Lifemap_001133"/>
            </owl:Restriction>
        </rdfs:subClassOf>
    </owl:Class>


    <!-- http://mouse.owl#Lifemap_00638 -->

    <owl:Class rdf:about="http://mouse.owl#Lifemap_00638">
        <rdfs:label rdf:datatype="http://www.w3.org/2001/XMLSchema#string">meningeal progenitor cells</rdfs:label>
        <rdfs:subClassOf>
            <owl:Restriction>
                <owl:onProperty rdf:resource="http://mouse.owl#UNDEFINED_part_of"/>
                <owl:someValuesFrom rdf:resource="http://mouse.owl#Lifemap_00683"/>
            </owl:Restriction>
        </rdfs:subClassOf>
    </owl:Class>


    <!-- http://mouse.owl#Lifemap_00639 -->

    <owl:Class rdf:about="http://mouse.owl#Lifemap_00639">
        <rdfs:label rdf:datatype="http://www.w3.org/2001/XMLSchema#string">immature biliary epithelial cells</rdfs:label>
        <rdfs:subClassOf>
            <owl:Restriction>
                <owl:onProperty rdf:resource="http://mouse.owl#UNDEFINED_part_of"/>
                <owl:someValuesFrom rdf:resource="http://mouse.owl#Lifemap_001083"/>
            </owl:Restriction>
        </rdfs:subClassOf>
    </owl:Class>


    <!-- http://mouse.owl#Lifemap_00640 -->

    <owl:Class rdf:about="http://mouse.owl#Lifemap_00640">
        <rdfs:label rdf:datatype="http://www.w3.org/2001/XMLSchema#string">cumulus cells</rdfs:label>
        <rdfs:subClassOf>
            <owl:Restriction>
                <owl:onProperty rdf:resource="http://mouse.owl#UNDEFINED_part_of"/>
                <owl:someValuesFrom rdf:resource="http://mouse.owl#Lifemap_00817"/>
            </owl:Restriction>
        </rdfs:subClassOf>
    </owl:Class>


    <!-- http://mouse.owl#Lifemap_00641 -->

    <owl:Class rdf:about="http://mouse.owl#Lifemap_00641">
        <rdfs:label rdf:datatype="http://www.w3.org/2001/XMLSchema#string">chondrocytes</rdfs:label>
        <rdfs:subClassOf>
            <owl:Restriction>
                <owl:onProperty rdf:resource="http://mouse.owl#UNDEFINED_part_of"/>
                <owl:someValuesFrom rdf:resource="http://mouse.owl#Lifemap_00209"/>
            </owl:Restriction>
        </rdfs:subClassOf>
    </owl:Class>


    <!-- http://mouse.owl#Lifemap_00642 -->

    <owl:Class rdf:about="http://mouse.owl#Lifemap_00642">
        <rdfs:label rdf:datatype="http://www.w3.org/2001/XMLSchema#string">primary enamel knot cells</rdfs:label>
        <rdfs:subClassOf>
            <owl:Restriction>
                <owl:onProperty rdf:resource="http://mouse.owl#UNDEFINED_part_of"/>
                <owl:someValuesFrom rdf:resource="http://mouse.owl#Lifemap_00302"/>
            </owl:Restriction>
        </rdfs:subClassOf>
    </owl:Class>


    <!-- http://mouse.owl#Lifemap_00643 -->

    <owl:Class rdf:about="http://mouse.owl#Lifemap_00643">
        <rdfs:label rdf:datatype="http://www.w3.org/2001/XMLSchema#string">astrocyte precursor cells</rdfs:label>
        <rdfs:subClassOf>
            <owl:Restriction>
                <owl:onProperty rdf:resource="http://mouse.owl#UNDEFINED_part_of"/>
                <owl:someValuesFrom rdf:resource="http://mouse.owl#Lifemap_00669"/>
            </owl:Restriction>
        </rdfs:subClassOf>
    </owl:Class>


    <!-- http://mouse.owl#Lifemap_00644 -->

    <owl:Class rdf:about="http://mouse.owl#Lifemap_00644">
        <rdfs:label rdf:datatype="http://www.w3.org/2001/XMLSchema#string">early mn progenitor cells</rdfs:label>
    </owl:Class>


    <!-- http://mouse.owl#Lifemap_00645 -->

    <owl:Class rdf:about="http://mouse.owl#Lifemap_00645">
        <rdfs:label rdf:datatype="http://www.w3.org/2001/XMLSchema#string">hematopoietic stem cells</rdfs:label>
        <rdfs:subClassOf>
            <owl:Restriction>
                <owl:onProperty rdf:resource="http://mouse.owl#UNDEFINED_part_of"/>
                <owl:someValuesFrom rdf:resource="http://mouse.owl#Lifemap_00497"/>
            </owl:Restriction>
        </rdfs:subClassOf>
    </owl:Class>


    <!-- http://mouse.owl#Lifemap_00646 -->

    <owl:Class rdf:about="http://mouse.owl#Lifemap_00646">
        <rdfs:label rdf:datatype="http://www.w3.org/2001/XMLSchema#string">dorsal root ganglia</rdfs:label>
        <rdfs:subClassOf>
            <owl:Restriction>
                <owl:onProperty rdf:resource="http://mouse.owl#UNDEFINED_part_of"/>
                <owl:someValuesFrom rdf:resource="http://mouse.owl#Lifemap_00760"/>
            </owl:Restriction>
        </rdfs:subClassOf>
    </owl:Class>


    <!-- http://mouse.owl#Lifemap_00647 -->

    <owl:Class rdf:about="http://mouse.owl#Lifemap_00647">
        <rdfs:label rdf:datatype="http://www.w3.org/2001/XMLSchema#string">angioblasts</rdfs:label>
    </owl:Class>


    <!-- http://mouse.owl#Lifemap_00648 -->

    <owl:Class rdf:about="http://mouse.owl#Lifemap_00648">
        <rdfs:label rdf:datatype="http://www.w3.org/2001/XMLSchema#string">yolk sac endoderm cells</rdfs:label>
        <rdfs:subClassOf>
            <owl:Restriction>
                <owl:onProperty rdf:resource="http://mouse.owl#UNDEFINED_part_of"/>
                <owl:someValuesFrom rdf:resource="http://mouse.owl#Lifemap_001102"/>
            </owl:Restriction>
        </rdfs:subClassOf>
    </owl:Class>


    <!-- http://mouse.owl#Lifemap_00649 -->

    <owl:Class rdf:about="http://mouse.owl#Lifemap_00649">
        <rdfs:label rdf:datatype="http://www.w3.org/2001/XMLSchema#string">terminal chondrocytes</rdfs:label>
        <rdfs:subClassOf>
            <owl:Restriction>
                <owl:onProperty rdf:resource="http://mouse.owl#UNDEFINED_part_of"/>
                <owl:someValuesFrom rdf:resource="http://mouse.owl#Lifemap_00542"/>
            </owl:Restriction>
        </rdfs:subClassOf>
    </owl:Class>


    <!-- http://mouse.owl#Lifemap_00650 -->

    <owl:Class rdf:about="http://mouse.owl#Lifemap_00650">
        <rdfs:label rdf:datatype="http://www.w3.org/2001/XMLSchema#string">osteochondro mesenchymal cells</rdfs:label>
    </owl:Class>


    <!-- http://mouse.owl#Lifemap_00651 -->

    <owl:Class rdf:about="http://mouse.owl#Lifemap_00651">
        <rdfs:label rdf:datatype="http://www.w3.org/2001/XMLSchema#string">early caudal floor plate cells</rdfs:label>
        <rdfs:subClassOf>
            <owl:Restriction>
                <owl:onProperty rdf:resource="http://mouse.owl#UNDEFINED_part_of"/>
                <owl:someValuesFrom rdf:resource="http://mouse.owl#Lifemap_00534"/>
            </owl:Restriction>
        </rdfs:subClassOf>
    </owl:Class>


    <!-- http://mouse.owl#Lifemap_00652 -->

    <owl:Class rdf:about="http://mouse.owl#Lifemap_00652">
        <rdfs:label rdf:datatype="http://www.w3.org/2001/XMLSchema#string">dorsal foregut endoderm cells</rdfs:label>
        <rdfs:subClassOf>
            <owl:Restriction>
                <owl:onProperty rdf:resource="http://mouse.owl#UNDEFINED_part_of"/>
                <owl:someValuesFrom rdf:resource="http://mouse.owl#Lifemap_00982"/>
            </owl:Restriction>
        </rdfs:subClassOf>
    </owl:Class>


    <!-- http://mouse.owl#Lifemap_00653 -->

    <owl:Class rdf:about="http://mouse.owl#Lifemap_00653">
        <rdfs:label rdf:datatype="http://www.w3.org/2001/XMLSchema#string">paraxial mesoderm cells</rdfs:label>
    </owl:Class>


    <!-- http://mouse.owl#Lifemap_00654 -->

    <owl:Class rdf:about="http://mouse.owl#Lifemap_00654">
        <rdfs:label rdf:datatype="http://www.w3.org/2001/XMLSchema#string">mononuclear myocytes</rdfs:label>
        <rdfs:subClassOf>
            <owl:Restriction>
                <owl:onProperty rdf:resource="http://mouse.owl#UNDEFINED_part_of"/>
                <owl:someValuesFrom rdf:resource="http://mouse.owl#Lifemap_00111"/>
            </owl:Restriction>
        </rdfs:subClassOf>
    </owl:Class>


    <!-- http://mouse.owl#Lifemap_00655 -->

    <owl:Class rdf:about="http://mouse.owl#Lifemap_00655">
        <rdfs:label rdf:datatype="http://www.w3.org/2001/XMLSchema#string">v0 neural progenitor cells</rdfs:label>
        <rdfs:subClassOf>
            <owl:Restriction>
                <owl:onProperty rdf:resource="http://mouse.owl#UNDEFINED_part_of"/>
                <owl:someValuesFrom rdf:resource="http://mouse.owl#Lifemap_00684"/>
            </owl:Restriction>
        </rdfs:subClassOf>
    </owl:Class>


    <!-- http://mouse.owl#Lifemap_00656 -->

    <owl:Class rdf:about="http://mouse.owl#Lifemap_00656">
        <rdfs:label rdf:datatype="http://www.w3.org/2001/XMLSchema#string">periocular mesenchymal cells</rdfs:label>
        <rdfs:subClassOf>
            <owl:Restriction>
                <owl:onProperty rdf:resource="http://mouse.owl#UNDEFINED_part_of"/>
                <owl:someValuesFrom rdf:resource="http://mouse.owl#Lifemap_00683"/>
            </owl:Restriction>
        </rdfs:subClassOf>
    </owl:Class>


    <!-- http://mouse.owl#Lifemap_00657 -->

    <owl:Class rdf:about="http://mouse.owl#Lifemap_00657">
        <rdfs:label rdf:datatype="http://www.w3.org/2001/XMLSchema#string">adult dopaminergic neurons</rdfs:label>
        <rdfs:subClassOf>
            <owl:Restriction>
                <owl:onProperty rdf:resource="http://mouse.owl#UNDEFINED_part_of"/>
                <owl:someValuesFrom rdf:resource="http://mouse.owl#Lifemap_001213"/>
            </owl:Restriction>
        </rdfs:subClassOf>
    </owl:Class>


    <!-- http://mouse.owl#Lifemap_00658 -->

    <owl:Class rdf:about="http://mouse.owl#Lifemap_00658">
        <rdfs:label rdf:datatype="http://www.w3.org/2001/XMLSchema#string">preadipocytes</rdfs:label>
        <rdfs:subClassOf>
            <owl:Restriction>
                <owl:onProperty rdf:resource="http://mouse.owl#UNDEFINED_part_of"/>
                <owl:someValuesFrom rdf:resource="http://mouse.owl#Lifemap_00975"/>
            </owl:Restriction>
        </rdfs:subClassOf>
    </owl:Class>


    <!-- http://mouse.owl#Lifemap_00659 -->

    <owl:Class rdf:about="http://mouse.owl#Lifemap_00659">
        <rdfs:label rdf:datatype="http://www.w3.org/2001/XMLSchema#string">stromal cells</rdfs:label>
    </owl:Class>


    <!-- http://mouse.owl#Lifemap_00660 -->

    <owl:Class rdf:about="http://mouse.owl#Lifemap_00660">
        <rdfs:label rdf:datatype="http://www.w3.org/2001/XMLSchema#string">macrophages</rdfs:label>
        <rdfs:subClassOf>
            <owl:Restriction>
                <owl:onProperty rdf:resource="http://mouse.owl#UNDEFINED_part_of"/>
                <owl:someValuesFrom rdf:resource="http://mouse.owl#Lifemap_00083"/>
            </owl:Restriction>
        </rdfs:subClassOf>
    </owl:Class>


    <!-- http://mouse.owl#Lifemap_00661 -->

    <owl:Class rdf:about="http://mouse.owl#Lifemap_00661">
        <rdfs:label rdf:datatype="http://www.w3.org/2001/XMLSchema#string">splanchnic mesoderm cells</rdfs:label>
        <rdfs:subClassOf>
            <owl:Restriction>
                <owl:onProperty rdf:resource="http://mouse.owl#UNDEFINED_part_of"/>
                <owl:someValuesFrom rdf:resource="http://mouse.owl#Lifemap_00272"/>
            </owl:Restriction>
        </rdfs:subClassOf>
    </owl:Class>


    <!-- http://mouse.owl#Lifemap_00662 -->

    <owl:Class rdf:about="http://mouse.owl#Lifemap_00662">
        <rdfs:label rdf:datatype="http://www.w3.org/2001/XMLSchema#string">myoblasts</rdfs:label>
        <rdfs:subClassOf>
            <owl:Restriction>
                <owl:onProperty rdf:resource="http://mouse.owl#UNDEFINED_part_of"/>
                <owl:someValuesFrom rdf:resource="http://mouse.owl#Lifemap_001140"/>
            </owl:Restriction>
        </rdfs:subClassOf>
    </owl:Class>


    <!-- http://mouse.owl#Lifemap_00663 -->

    <owl:Class rdf:about="http://mouse.owl#Lifemap_00663">
        <rdfs:label rdf:datatype="http://www.w3.org/2001/XMLSchema#string">angioblasts</rdfs:label>
        <rdfs:subClassOf>
            <owl:Restriction>
                <owl:onProperty rdf:resource="http://mouse.owl#UNDEFINED_part_of"/>
                <owl:someValuesFrom rdf:resource="http://mouse.owl#Lifemap_00548"/>
            </owl:Restriction>
        </rdfs:subClassOf>
    </owl:Class>


    <!-- http://mouse.owl#Lifemap_00664 -->

    <owl:Class rdf:about="http://mouse.owl#Lifemap_00664">
        <rdfs:label rdf:datatype="http://www.w3.org/2001/XMLSchema#string">adult corneal basal epithelial cells</rdfs:label>
        <rdfs:subClassOf>
            <owl:Restriction>
                <owl:onProperty rdf:resource="http://mouse.owl#UNDEFINED_part_of"/>
                <owl:someValuesFrom rdf:resource="http://mouse.owl#Lifemap_00147"/>
            </owl:Restriction>
        </rdfs:subClassOf>
    </owl:Class>


    <!-- http://mouse.owl#Lifemap_00665 -->

    <owl:Class rdf:about="http://mouse.owl#Lifemap_00665">
        <rdfs:label rdf:datatype="http://www.w3.org/2001/XMLSchema#string">cranial neural crest cells</rdfs:label>
        <rdfs:subClassOf>
            <owl:Restriction>
                <owl:onProperty rdf:resource="http://mouse.owl#UNDEFINED_part_of"/>
                <owl:someValuesFrom rdf:resource="http://mouse.owl#Lifemap_00440"/>
            </owl:Restriction>
        </rdfs:subClassOf>
    </owl:Class>


    <!-- http://mouse.owl#Lifemap_00666 -->

    <owl:Class rdf:about="http://mouse.owl#Lifemap_00666">
        <rdfs:label rdf:datatype="http://www.w3.org/2001/XMLSchema#string">myoblasts</rdfs:label>
        <rdfs:subClassOf>
            <owl:Restriction>
                <owl:onProperty rdf:resource="http://mouse.owl#UNDEFINED_part_of"/>
                <owl:someValuesFrom rdf:resource="http://mouse.owl#Lifemap_00418"/>
            </owl:Restriction>
        </rdfs:subClassOf>
    </owl:Class>


    <!-- http://mouse.owl#Lifemap_00667 -->

    <owl:Class rdf:about="http://mouse.owl#Lifemap_00667">
        <rdfs:label rdf:datatype="http://www.w3.org/2001/XMLSchema#string">megakaryocytes</rdfs:label>
        <rdfs:subClassOf>
            <owl:Restriction>
                <owl:onProperty rdf:resource="http://mouse.owl#UNDEFINED_part_of"/>
                <owl:someValuesFrom rdf:resource="http://mouse.owl#Lifemap_00362"/>
            </owl:Restriction>
        </rdfs:subClassOf>
    </owl:Class>


    <!-- http://mouse.owl#Lifemap_00668 -->

    <owl:Class rdf:about="http://mouse.owl#Lifemap_00668">
        <rdfs:label rdf:datatype="http://www.w3.org/2001/XMLSchema#string">prehypertrophic chondrocytes</rdfs:label>
        <rdfs:subClassOf>
            <owl:Restriction>
                <owl:onProperty rdf:resource="http://mouse.owl#UNDEFINED_part_of"/>
                <owl:someValuesFrom rdf:resource="http://mouse.owl#Lifemap_00455"/>
            </owl:Restriction>
        </rdfs:subClassOf>
    </owl:Class>


    <!-- http://mouse.owl#Lifemap_00669 -->

    <owl:Class rdf:about="http://mouse.owl#Lifemap_00669">
        <rdfs:label rdf:datatype="http://www.w3.org/2001/XMLSchema#string">v1 neural progenitor cells</rdfs:label>
        <rdfs:subClassOf>
            <owl:Restriction>
                <owl:onProperty rdf:resource="http://mouse.owl#UNDEFINED_part_of"/>
                <owl:someValuesFrom rdf:resource="http://mouse.owl#Lifemap_00684"/>
            </owl:Restriction>
        </rdfs:subClassOf>
    </owl:Class>


    <!-- http://mouse.owl#Lifemap_00670 -->

    <owl:Class rdf:about="http://mouse.owl#Lifemap_00670">
        <rdfs:label rdf:datatype="http://www.w3.org/2001/XMLSchema#string">median motor neurons</rdfs:label>
    </owl:Class>


    <!-- http://mouse.owl#Lifemap_00671 -->

    <owl:Class rdf:about="http://mouse.owl#Lifemap_00671">
        <rdfs:label rdf:datatype="http://www.w3.org/2001/XMLSchema#string">epsilon cells ghrelin cells</rdfs:label>
        <rdfs:subClassOf>
            <owl:Restriction>
                <owl:onProperty rdf:resource="http://mouse.owl#UNDEFINED_part_of"/>
                <owl:someValuesFrom rdf:resource="http://mouse.owl#Lifemap_00182"/>
            </owl:Restriction>
        </rdfs:subClassOf>
    </owl:Class>


    <!-- http://mouse.owl#Lifemap_00672 -->

    <owl:Class rdf:about="http://mouse.owl#Lifemap_00672">
        <rdfs:label rdf:datatype="http://www.w3.org/2001/XMLSchema#string">proepicardial progenitor cells</rdfs:label>
        <rdfs:subClassOf>
            <owl:Restriction>
                <owl:onProperty rdf:resource="http://mouse.owl#UNDEFINED_part_of"/>
                <owl:someValuesFrom rdf:resource="http://mouse.owl#Lifemap_00661"/>
            </owl:Restriction>
        </rdfs:subClassOf>
    </owl:Class>


    <!-- http://mouse.owl#Lifemap_00673 -->

    <owl:Class rdf:about="http://mouse.owl#Lifemap_00673">
        <rdfs:label rdf:datatype="http://www.w3.org/2001/XMLSchema#string">spinal neural plate cells</rdfs:label>
        <rdfs:subClassOf>
            <owl:Restriction>
                <owl:onProperty rdf:resource="http://mouse.owl#UNDEFINED_part_of"/>
                <owl:someValuesFrom rdf:resource="http://mouse.owl#Lifemap_00789"/>
            </owl:Restriction>
        </rdfs:subClassOf>
    </owl:Class>


    <!-- http://mouse.owl#Lifemap_00674 -->

    <owl:Class rdf:about="http://mouse.owl#Lifemap_00674">
        <rdfs:label rdf:datatype="http://www.w3.org/2001/XMLSchema#string">angioblasts</rdfs:label>
        <rdfs:subClassOf>
            <owl:Restriction>
                <owl:onProperty rdf:resource="http://mouse.owl#UNDEFINED_part_of"/>
                <owl:someValuesFrom rdf:resource="http://mouse.owl#Lifemap_00548"/>
            </owl:Restriction>
        </rdfs:subClassOf>
    </owl:Class>


    <!-- http://mouse.owl#Lifemap_00675 -->

    <owl:Class rdf:about="http://mouse.owl#Lifemap_00675">
        <rdfs:label rdf:datatype="http://www.w3.org/2001/XMLSchema#string">cardiomyocytes</rdfs:label>
        <rdfs:subClassOf>
            <owl:Restriction>
                <owl:onProperty rdf:resource="http://mouse.owl#UNDEFINED_part_of"/>
                <owl:someValuesFrom rdf:resource="http://mouse.owl#Lifemap_00211"/>
            </owl:Restriction>
        </rdfs:subClassOf>
    </owl:Class>


    <!-- http://mouse.owl#Lifemap_00676 -->

    <owl:Class rdf:about="http://mouse.owl#Lifemap_00676">
        <rdfs:label rdf:datatype="http://www.w3.org/2001/XMLSchema#string">early gastrula organizer</rdfs:label>
    </owl:Class>


    <!-- http://mouse.owl#Lifemap_00677 -->

    <owl:Class rdf:about="http://mouse.owl#Lifemap_00677">
        <rdfs:label rdf:datatype="http://www.w3.org/2001/XMLSchema#string">mature granulosa cells</rdfs:label>
    </owl:Class>


    <!-- http://mouse.owl#Lifemap_00678 -->

    <owl:Class rdf:about="http://mouse.owl#Lifemap_00678">
        <rdfs:label rdf:datatype="http://www.w3.org/2001/XMLSchema#string">endochondral preosteoblasts</rdfs:label>
    </owl:Class>


    <!-- http://mouse.owl#Lifemap_00679 -->

    <owl:Class rdf:about="http://mouse.owl#Lifemap_00679">
        <rdfs:label rdf:datatype="http://www.w3.org/2001/XMLSchema#string">mononuclear myocytes</rdfs:label>
        <rdfs:subClassOf>
            <owl:Restriction>
                <owl:onProperty rdf:resource="http://mouse.owl#UNDEFINED_part_of"/>
                <owl:someValuesFrom rdf:resource="http://mouse.owl#Lifemap_001244"/>
            </owl:Restriction>
        </rdfs:subClassOf>
    </owl:Class>


    <!-- http://mouse.owl#Lifemap_00680 -->

    <owl:Class rdf:about="http://mouse.owl#Lifemap_00680">
        <rdfs:label rdf:datatype="http://www.w3.org/2001/XMLSchema#string">lateral motor neurons</rdfs:label>
        <rdfs:subClassOf>
            <owl:Restriction>
                <owl:onProperty rdf:resource="http://mouse.owl#UNDEFINED_part_of"/>
                <owl:someValuesFrom rdf:resource="http://mouse.owl#Lifemap_00710"/>
            </owl:Restriction>
        </rdfs:subClassOf>
    </owl:Class>


    <!-- http://mouse.owl#Lifemap_00681 -->

    <owl:Class rdf:about="http://mouse.owl#Lifemap_00681">
        <rdfs:label rdf:datatype="http://www.w3.org/2001/XMLSchema#string">sympathetic neurons</rdfs:label>
        <rdfs:subClassOf>
            <owl:Restriction>
                <owl:onProperty rdf:resource="http://mouse.owl#UNDEFINED_part_of"/>
                <owl:someValuesFrom rdf:resource="http://mouse.owl#Lifemap_00760"/>
            </owl:Restriction>
        </rdfs:subClassOf>
    </owl:Class>


    <!-- http://mouse.owl#Lifemap_00682 -->

    <owl:Class rdf:about="http://mouse.owl#Lifemap_00682">
        <rdfs:label rdf:datatype="http://www.w3.org/2001/XMLSchema#string">loop of henle cells</rdfs:label>
        <rdfs:subClassOf>
            <owl:Restriction>
                <owl:onProperty rdf:resource="http://mouse.owl#UNDEFINED_part_of"/>
                <owl:someValuesFrom rdf:resource="http://mouse.owl#Lifemap_001049"/>
            </owl:Restriction>
        </rdfs:subClassOf>
    </owl:Class>


    <!-- http://mouse.owl#Lifemap_00683 -->

    <owl:Class rdf:about="http://mouse.owl#Lifemap_00683">
        <rdfs:label rdf:datatype="http://www.w3.org/2001/XMLSchema#string">diencephalic neural crest cells</rdfs:label>
    </owl:Class>


    <!-- http://mouse.owl#Lifemap_00684 -->

    <owl:Class rdf:about="http://mouse.owl#Lifemap_00684">
        <rdfs:label rdf:datatype="http://www.w3.org/2001/XMLSchema#string">ventral spinal cord progenitor cells</rdfs:label>
        <rdfs:subClassOf>
            <owl:Restriction>
                <owl:onProperty rdf:resource="http://mouse.owl#UNDEFINED_part_of"/>
                <owl:someValuesFrom rdf:resource="http://mouse.owl#Lifemap_00299"/>
            </owl:Restriction>
        </rdfs:subClassOf>
    </owl:Class>


    <!-- http://mouse.owl#Lifemap_00685 -->

    <owl:Class rdf:about="http://mouse.owl#Lifemap_00685">
        <rdfs:label rdf:datatype="http://www.w3.org/2001/XMLSchema#string">myoblasts</rdfs:label>
        <rdfs:subClassOf>
            <owl:Restriction>
                <owl:onProperty rdf:resource="http://mouse.owl#UNDEFINED_part_of"/>
                <owl:someValuesFrom rdf:resource="http://mouse.owl#Lifemap_001011"/>
            </owl:Restriction>
        </rdfs:subClassOf>
    </owl:Class>


    <!-- http://mouse.owl#Lifemap_00686 -->

    <owl:Class rdf:about="http://mouse.owl#Lifemap_00686">
        <rdfs:label rdf:datatype="http://www.w3.org/2001/XMLSchema#string">lens pit cells</rdfs:label>
        <rdfs:subClassOf>
            <owl:Restriction>
                <owl:onProperty rdf:resource="http://mouse.owl#UNDEFINED_part_of"/>
                <owl:someValuesFrom rdf:resource="http://mouse.owl#Lifemap_00499"/>
            </owl:Restriction>
        </rdfs:subClassOf>
    </owl:Class>


    <!-- http://mouse.owl#Lifemap_00687 -->

    <owl:Class rdf:about="http://mouse.owl#Lifemap_00687">
        <rdfs:label rdf:datatype="http://www.w3.org/2001/XMLSchema#string">fetal hepatocytes</rdfs:label>
        <rdfs:subClassOf>
            <owl:Restriction>
                <owl:onProperty rdf:resource="http://mouse.owl#UNDEFINED_part_of"/>
                <owl:someValuesFrom rdf:resource="http://mouse.owl#Lifemap_001083"/>
            </owl:Restriction>
        </rdfs:subClassOf>
    </owl:Class>


    <!-- http://mouse.owl#Lifemap_00688 -->

    <owl:Class rdf:about="http://mouse.owl#Lifemap_00688">
        <rdfs:label rdf:datatype="http://www.w3.org/2001/XMLSchema#string">late retinal progenitor cells</rdfs:label>
        <rdfs:subClassOf>
            <owl:Restriction>
                <owl:onProperty rdf:resource="http://mouse.owl#UNDEFINED_part_of"/>
                <owl:someValuesFrom rdf:resource="http://mouse.owl#Lifemap_00836"/>
            </owl:Restriction>
        </rdfs:subClassOf>
    </owl:Class>


    <!-- http://mouse.owl#Lifemap_00689 -->

    <owl:Class rdf:about="http://mouse.owl#Lifemap_00689">
        <rdfs:label rdf:datatype="http://www.w3.org/2001/XMLSchema#string">myoblasts</rdfs:label>
        <rdfs:subClassOf>
            <owl:Restriction>
                <owl:onProperty rdf:resource="http://mouse.owl#UNDEFINED_part_of"/>
                <owl:someValuesFrom rdf:resource="http://mouse.owl#Lifemap_00693"/>
            </owl:Restriction>
        </rdfs:subClassOf>
    </owl:Class>


    <!-- http://mouse.owl#Lifemap_00690 -->

    <owl:Class rdf:about="http://mouse.owl#Lifemap_00690">
        <rdfs:label rdf:datatype="http://www.w3.org/2001/XMLSchema#string">mesenchyme cells surrounding mullerian duct</rdfs:label>
        <rdfs:subClassOf>
            <owl:Restriction>
                <owl:onProperty rdf:resource="http://mouse.owl#UNDEFINED_part_of"/>
                <owl:someValuesFrom rdf:resource="http://mouse.owl#Lifemap_00184"/>
            </owl:Restriction>
        </rdfs:subClassOf>
    </owl:Class>


    <!-- http://mouse.owl#Lifemap_00691 -->

    <owl:Class rdf:about="http://mouse.owl#Lifemap_00691">
        <rdfs:label rdf:datatype="http://www.w3.org/2001/XMLSchema#string">early tenocyte cells</rdfs:label>
        <rdfs:subClassOf>
            <owl:Restriction>
                <owl:onProperty rdf:resource="http://mouse.owl#UNDEFINED_part_of"/>
                <owl:someValuesFrom rdf:resource="http://mouse.owl#Lifemap_001051"/>
            </owl:Restriction>
        </rdfs:subClassOf>
    </owl:Class>


    <!-- http://mouse.owl#Lifemap_00692 -->

    <owl:Class rdf:about="http://mouse.owl#Lifemap_00692">
        <rdfs:label rdf:datatype="http://www.w3.org/2001/XMLSchema#string">early immature amacrine cells</rdfs:label>
        <rdfs:subClassOf>
            <owl:Restriction>
                <owl:onProperty rdf:resource="http://mouse.owl#UNDEFINED_part_of"/>
                <owl:someValuesFrom rdf:resource="http://mouse.owl#Lifemap_00332"/>
            </owl:Restriction>
        </rdfs:subClassOf>
    </owl:Class>


    <!-- http://mouse.owl#Lifemap_00693 -->

    <owl:Class rdf:about="http://mouse.owl#Lifemap_00693">
        <rdfs:label rdf:datatype="http://www.w3.org/2001/XMLSchema#string">muscle progenitor cells</rdfs:label>
        <rdfs:subClassOf>
            <owl:Restriction>
                <owl:onProperty rdf:resource="http://mouse.owl#UNDEFINED_part_of"/>
                <owl:someValuesFrom rdf:resource="http://mouse.owl#Lifemap_00037"/>
            </owl:Restriction>
        </rdfs:subClassOf>
    </owl:Class>


    <!-- http://mouse.owl#Lifemap_00694 -->

    <owl:Class rdf:about="http://mouse.owl#Lifemap_00694">
        <rdfs:label rdf:datatype="http://www.w3.org/2001/XMLSchema#string">adult corneal superficial epithelial cells</rdfs:label>
        <rdfs:subClassOf>
            <owl:Restriction>
                <owl:onProperty rdf:resource="http://mouse.owl#UNDEFINED_part_of"/>
                <owl:someValuesFrom rdf:resource="http://mouse.owl#Lifemap_00573"/>
            </owl:Restriction>
        </rdfs:subClassOf>
    </owl:Class>


    <!-- http://mouse.owl#Lifemap_00695 -->

    <owl:Class rdf:about="http://mouse.owl#Lifemap_00695">
        <rdfs:label rdf:datatype="http://www.w3.org/2001/XMLSchema#string">proximal lung progenitor cells</rdfs:label>
        <rdfs:subClassOf>
            <owl:Restriction>
                <owl:onProperty rdf:resource="http://mouse.owl#UNDEFINED_part_of"/>
                <owl:someValuesFrom rdf:resource="http://mouse.owl#Lifemap_00372"/>
            </owl:Restriction>
        </rdfs:subClassOf>
    </owl:Class>


    <!-- http://mouse.owl#Lifemap_00696 -->

    <owl:Class rdf:about="http://mouse.owl#Lifemap_00696">
        <rdfs:label rdf:datatype="http://www.w3.org/2001/XMLSchema#string">mature horizontal cells</rdfs:label>
        <rdfs:subClassOf>
            <owl:Restriction>
                <owl:onProperty rdf:resource="http://mouse.owl#UNDEFINED_part_of"/>
                <owl:someValuesFrom rdf:resource="http://mouse.owl#Lifemap_00048"/>
            </owl:Restriction>
        </rdfs:subClassOf>
    </owl:Class>


    <!-- http://mouse.owl#Lifemap_00697 -->

    <owl:Class rdf:about="http://mouse.owl#Lifemap_00697">
        <rdfs:label rdf:datatype="http://www.w3.org/2001/XMLSchema#string">cardiomyocytes</rdfs:label>
        <rdfs:subClassOf>
            <owl:Restriction>
                <owl:onProperty rdf:resource="http://mouse.owl#UNDEFINED_part_of"/>
                <owl:someValuesFrom rdf:resource="http://mouse.owl#Lifemap_00211"/>
            </owl:Restriction>
        </rdfs:subClassOf>
    </owl:Class>


    <!-- http://mouse.owl#Lifemap_00698 -->

    <owl:Class rdf:about="http://mouse.owl#Lifemap_00698">
        <rdfs:label rdf:datatype="http://www.w3.org/2001/XMLSchema#string">pretubular aggregate cells</rdfs:label>
        <rdfs:subClassOf>
            <owl:Restriction>
                <owl:onProperty rdf:resource="http://mouse.owl#UNDEFINED_part_of"/>
                <owl:someValuesFrom rdf:resource="http://mouse.owl#Lifemap_00055"/>
            </owl:Restriction>
        </rdfs:subClassOf>
    </owl:Class>


    <!-- http://mouse.owl#Lifemap_00699 -->

    <owl:Class rdf:about="http://mouse.owl#Lifemap_00699">
        <rdfs:label rdf:datatype="http://www.w3.org/2001/XMLSchema#string">progress zone cells</rdfs:label>
        <rdfs:subClassOf>
            <owl:Restriction>
                <owl:onProperty rdf:resource="http://mouse.owl#UNDEFINED_part_of"/>
                <owl:someValuesFrom rdf:resource="http://mouse.owl#Lifemap_00272"/>
            </owl:Restriction>
        </rdfs:subClassOf>
    </owl:Class>


    <!-- http://mouse.owl#Lifemap_00700 -->

    <owl:Class rdf:about="http://mouse.owl#Lifemap_00700">
        <rdfs:label rdf:datatype="http://www.w3.org/2001/XMLSchema#string">testis somatic cells</rdfs:label>
        <rdfs:subClassOf>
            <owl:Restriction>
                <owl:onProperty rdf:resource="http://mouse.owl#UNDEFINED_part_of"/>
                <owl:someValuesFrom rdf:resource="http://mouse.owl#Lifemap_001033"/>
            </owl:Restriction>
        </rdfs:subClassOf>
    </owl:Class>


    <!-- http://mouse.owl#Lifemap_00701 -->

    <owl:Class rdf:about="http://mouse.owl#Lifemap_00701">
        <rdfs:label rdf:datatype="http://www.w3.org/2001/XMLSchema#string">endochondral osteoblasts</rdfs:label>
        <rdfs:subClassOf>
            <owl:Restriction>
                <owl:onProperty rdf:resource="http://mouse.owl#UNDEFINED_part_of"/>
                <owl:someValuesFrom rdf:resource="http://mouse.owl#Lifemap_00887"/>
            </owl:Restriction>
        </rdfs:subClassOf>
    </owl:Class>


    <!-- http://mouse.owl#Lifemap_00702 -->

    <owl:Class rdf:about="http://mouse.owl#Lifemap_00702">
        <rdfs:label rdf:datatype="http://www.w3.org/2001/XMLSchema#string">endochondral preosteoblasts</rdfs:label>
        <rdfs:subClassOf>
            <owl:Restriction>
                <owl:onProperty rdf:resource="http://mouse.owl#UNDEFINED_part_of"/>
                <owl:someValuesFrom rdf:resource="http://mouse.owl#Lifemap_00156"/>
            </owl:Restriction>
        </rdfs:subClassOf>
    </owl:Class>


    <!-- http://mouse.owl#Lifemap_00703 -->

    <owl:Class rdf:about="http://mouse.owl#Lifemap_00703">
        <rdfs:label rdf:datatype="http://www.w3.org/2001/XMLSchema#string">tendon progenitor cells</rdfs:label>
        <rdfs:subClassOf>
            <owl:Restriction>
                <owl:onProperty rdf:resource="http://mouse.owl#UNDEFINED_part_of"/>
                <owl:someValuesFrom rdf:resource="http://mouse.owl#Lifemap_00925"/>
            </owl:Restriction>
        </rdfs:subClassOf>
    </owl:Class>


    <!-- http://mouse.owl#Lifemap_00704 -->

    <owl:Class rdf:about="http://mouse.owl#Lifemap_00704">
        <rdfs:label rdf:datatype="http://www.w3.org/2001/XMLSchema#string">collecting duct cells</rdfs:label>
        <rdfs:subClassOf>
            <owl:Restriction>
                <owl:onProperty rdf:resource="http://mouse.owl#UNDEFINED_part_of"/>
                <owl:someValuesFrom rdf:resource="http://mouse.owl#Lifemap_00827"/>
            </owl:Restriction>
        </rdfs:subClassOf>
    </owl:Class>


    <!-- http://mouse.owl#Lifemap_00705 -->

    <owl:Class rdf:about="http://mouse.owl#Lifemap_00705">
        <rdfs:label rdf:datatype="http://www.w3.org/2001/XMLSchema#string">biliary epithelial cells</rdfs:label>
        <rdfs:subClassOf>
            <owl:Restriction>
                <owl:onProperty rdf:resource="http://mouse.owl#UNDEFINED_part_of"/>
                <owl:someValuesFrom rdf:resource="http://mouse.owl#Lifemap_00639"/>
            </owl:Restriction>
        </rdfs:subClassOf>
    </owl:Class>


    <!-- http://mouse.owl#Lifemap_00706 -->

    <owl:Class rdf:about="http://mouse.owl#Lifemap_00706">
        <rdfs:label rdf:datatype="http://www.w3.org/2001/XMLSchema#string">endoderm progenitor cells</rdfs:label>
        <rdfs:subClassOf>
            <owl:Restriction>
                <owl:onProperty rdf:resource="http://mouse.owl#UNDEFINED_part_of"/>
                <owl:someValuesFrom rdf:resource="http://mouse.owl#Lifemap_00043"/>
            </owl:Restriction>
        </rdfs:subClassOf>
    </owl:Class>


    <!-- http://mouse.owl#Lifemap_00707 -->

    <owl:Class rdf:about="http://mouse.owl#Lifemap_00707">
        <rdfs:label rdf:datatype="http://www.w3.org/2001/XMLSchema#string">endocardial cushion cells</rdfs:label>
        <rdfs:subClassOf>
            <owl:Restriction>
                <owl:onProperty rdf:resource="http://mouse.owl#UNDEFINED_part_of"/>
                <owl:someValuesFrom rdf:resource="http://mouse.owl#Lifemap_00502"/>
            </owl:Restriction>
        </rdfs:subClassOf>
    </owl:Class>


    <!-- http://mouse.owl#Lifemap_00708 -->

    <owl:Class rdf:about="http://mouse.owl#Lifemap_00708">
        <rdfs:label rdf:datatype="http://www.w3.org/2001/XMLSchema#string">chondrocytes</rdfs:label>
    </owl:Class>


    <!-- http://mouse.owl#Lifemap_00709 -->

    <owl:Class rdf:about="http://mouse.owl#Lifemap_00709">
        <rdfs:label rdf:datatype="http://www.w3.org/2001/XMLSchema#string">endochondral osteoblasts</rdfs:label>
        <rdfs:subClassOf>
            <owl:Restriction>
                <owl:onProperty rdf:resource="http://mouse.owl#UNDEFINED_part_of"/>
                <owl:someValuesFrom rdf:resource="http://mouse.owl#Lifemap_00137"/>
            </owl:Restriction>
        </rdfs:subClassOf>
    </owl:Class>


    <!-- http://mouse.owl#Lifemap_00710 -->

    <owl:Class rdf:about="http://mouse.owl#Lifemap_00710">
        <rdfs:label rdf:datatype="http://www.w3.org/2001/XMLSchema#string">somatic motor neurons</rdfs:label>
        <rdfs:subClassOf>
            <owl:Restriction>
                <owl:onProperty rdf:resource="http://mouse.owl#UNDEFINED_part_of"/>
                <owl:someValuesFrom rdf:resource="http://mouse.owl#Lifemap_00960"/>
            </owl:Restriction>
        </rdfs:subClassOf>
    </owl:Class>


    <!-- http://mouse.owl#Lifemap_00711 -->

    <owl:Class rdf:about="http://mouse.owl#Lifemap_00711">
        <rdfs:label rdf:datatype="http://www.w3.org/2001/XMLSchema#string">mesangial cells</rdfs:label>
        <rdfs:subClassOf>
            <owl:Restriction>
                <owl:onProperty rdf:resource="http://mouse.owl#UNDEFINED_part_of"/>
                <owl:someValuesFrom rdf:resource="http://mouse.owl#Lifemap_001243"/>
            </owl:Restriction>
        </rdfs:subClassOf>
    </owl:Class>


    <!-- http://mouse.owl#Lifemap_00712 -->

    <owl:Class rdf:about="http://mouse.owl#Lifemap_00712">
        <rdfs:label rdf:datatype="http://www.w3.org/2001/XMLSchema#string">preplacodal lens ectoderm cells</rdfs:label>
        <rdfs:subClassOf>
            <owl:Restriction>
                <owl:onProperty rdf:resource="http://mouse.owl#UNDEFINED_part_of"/>
                <owl:someValuesFrom rdf:resource="http://mouse.owl#Lifemap_001151"/>
            </owl:Restriction>
        </rdfs:subClassOf>
    </owl:Class>


    <!-- http://mouse.owl#Lifemap_00713 -->

    <owl:Class rdf:about="http://mouse.owl#Lifemap_00713">
        <rdfs:label rdf:datatype="http://www.w3.org/2001/XMLSchema#string">prechondrocytes</rdfs:label>
        <rdfs:subClassOf>
            <owl:Restriction>
                <owl:onProperty rdf:resource="http://mouse.owl#UNDEFINED_part_of"/>
                <owl:someValuesFrom rdf:resource="http://mouse.owl#Lifemap_00096"/>
            </owl:Restriction>
        </rdfs:subClassOf>
    </owl:Class>


    <!-- http://mouse.owl#Lifemap_00714 -->

    <owl:Class rdf:about="http://mouse.owl#Lifemap_00714">
        <rdfs:label rdf:datatype="http://www.w3.org/2001/XMLSchema#string">hepatic endoderm cells</rdfs:label>
    </owl:Class>


    <!-- http://mouse.owl#Lifemap_00715 -->

    <owl:Class rdf:about="http://mouse.owl#Lifemap_00715">
        <rdfs:label rdf:datatype="http://www.w3.org/2001/XMLSchema#string">limb muscle progenitor cells</rdfs:label>
        <rdfs:subClassOf>
            <owl:Restriction>
                <owl:onProperty rdf:resource="http://mouse.owl#UNDEFINED_part_of"/>
                <owl:someValuesFrom rdf:resource="http://mouse.owl#Lifemap_001140"/>
            </owl:Restriction>
        </rdfs:subClassOf>
    </owl:Class>


    <!-- http://mouse.owl#Lifemap_00716 -->

    <owl:Class rdf:about="http://mouse.owl#Lifemap_00716">
        <rdfs:label rdf:datatype="http://www.w3.org/2001/XMLSchema#string">mononuclear myocytes</rdfs:label>
        <rdfs:subClassOf>
            <owl:Restriction>
                <owl:onProperty rdf:resource="http://mouse.owl#UNDEFINED_part_of"/>
                <owl:someValuesFrom rdf:resource="http://mouse.owl#Lifemap_001092"/>
            </owl:Restriction>
        </rdfs:subClassOf>
    </owl:Class>


    <!-- http://mouse.owl#Lifemap_00717 -->

    <owl:Class rdf:about="http://mouse.owl#Lifemap_00717">
        <rdfs:label rdf:datatype="http://www.w3.org/2001/XMLSchema#string">arterial endothelial cells</rdfs:label>
    </owl:Class>


    <!-- http://mouse.owl#Lifemap_00718 -->

    <owl:Class rdf:about="http://mouse.owl#Lifemap_00718">
        <rdfs:label rdf:datatype="http://www.w3.org/2001/XMLSchema#string">t helper cells</rdfs:label>
        <rdfs:subClassOf>
            <owl:Restriction>
                <owl:onProperty rdf:resource="http://mouse.owl#UNDEFINED_part_of"/>
                <owl:someValuesFrom rdf:resource="http://mouse.owl#Lifemap_00062"/>
            </owl:Restriction>
        </rdfs:subClassOf>
    </owl:Class>


    <!-- http://mouse.owl#Lifemap_00719 -->

    <owl:Class rdf:about="http://mouse.owl#Lifemap_00719">
        <rdfs:label rdf:datatype="http://www.w3.org/2001/XMLSchema#string">dorsal telencephalic progenitor cells</rdfs:label>
        <rdfs:subClassOf>
            <owl:Restriction>
                <owl:onProperty rdf:resource="http://mouse.owl#UNDEFINED_part_of"/>
                <owl:someValuesFrom rdf:resource="http://mouse.owl#Lifemap_00836"/>
            </owl:Restriction>
        </rdfs:subClassOf>
    </owl:Class>


    <!-- http://mouse.owl#Lifemap_00720 -->

    <owl:Class rdf:about="http://mouse.owl#Lifemap_00720">
        <rdfs:label rdf:datatype="http://www.w3.org/2001/XMLSchema#string">myoblasts</rdfs:label>
        <rdfs:subClassOf>
            <owl:Restriction>
                <owl:onProperty rdf:resource="http://mouse.owl#UNDEFINED_part_of"/>
                <owl:someValuesFrom rdf:resource="http://mouse.owl#Lifemap_001222"/>
            </owl:Restriction>
        </rdfs:subClassOf>
    </owl:Class>


    <!-- http://mouse.owl#Lifemap_00721 -->

    <owl:Class rdf:about="http://mouse.owl#Lifemap_00721">
        <rdfs:label rdf:datatype="http://www.w3.org/2001/XMLSchema#string">prechondrocytes</rdfs:label>
    </owl:Class>


    <!-- http://mouse.owl#Lifemap_00722 -->

    <owl:Class rdf:about="http://mouse.owl#Lifemap_00722">
        <rdfs:label rdf:datatype="http://www.w3.org/2001/XMLSchema#string">t helper cells</rdfs:label>
        <rdfs:subClassOf>
            <owl:Restriction>
                <owl:onProperty rdf:resource="http://mouse.owl#UNDEFINED_part_of"/>
                <owl:someValuesFrom rdf:resource="http://mouse.owl#Lifemap_00062"/>
            </owl:Restriction>
        </rdfs:subClassOf>
    </owl:Class>


    <!-- http://mouse.owl#Lifemap_00723 -->

    <owl:Class rdf:about="http://mouse.owl#Lifemap_00723">
        <rdfs:label rdf:datatype="http://www.w3.org/2001/XMLSchema#string">alar plate cells</rdfs:label>
        <rdfs:subClassOf>
            <owl:Restriction>
                <owl:onProperty rdf:resource="http://mouse.owl#UNDEFINED_part_of"/>
                <owl:someValuesFrom rdf:resource="http://mouse.owl#Lifemap_001209"/>
            </owl:Restriction>
        </rdfs:subClassOf>
    </owl:Class>


    <!-- http://mouse.owl#Lifemap_00724 -->

    <owl:Class rdf:about="http://mouse.owl#Lifemap_00724">
        <rdfs:label rdf:datatype="http://www.w3.org/2001/XMLSchema#string">distal visceral endoderm cells</rdfs:label>
        <rdfs:subClassOf>
            <owl:Restriction>
                <owl:onProperty rdf:resource="http://mouse.owl#UNDEFINED_part_of"/>
                <owl:someValuesFrom rdf:resource="http://mouse.owl#Lifemap_00286"/>
            </owl:Restriction>
        </rdfs:subClassOf>
    </owl:Class>


    <!-- http://mouse.owl#Lifemap_00725 -->

    <owl:Class rdf:about="http://mouse.owl#Lifemap_00725">
        <rdfs:label rdf:datatype="http://www.w3.org/2001/XMLSchema#string">multinuclear myocytes</rdfs:label>
        <rdfs:subClassOf>
            <owl:Restriction>
                <owl:onProperty rdf:resource="http://mouse.owl#UNDEFINED_part_of"/>
                <owl:someValuesFrom rdf:resource="http://mouse.owl#Lifemap_00326"/>
            </owl:Restriction>
        </rdfs:subClassOf>
    </owl:Class>


    <!-- http://mouse.owl#Lifemap_00726 -->

    <owl:Class rdf:about="http://mouse.owl#Lifemap_00726">
        <rdfs:label rdf:datatype="http://www.w3.org/2001/XMLSchema#string">multipotent lung progenitor cells</rdfs:label>
        <rdfs:subClassOf>
            <owl:Restriction>
                <owl:onProperty rdf:resource="http://mouse.owl#UNDEFINED_part_of"/>
                <owl:someValuesFrom rdf:resource="http://mouse.owl#Lifemap_00788"/>
            </owl:Restriction>
        </rdfs:subClassOf>
    </owl:Class>


    <!-- http://mouse.owl#Lifemap_00727 -->

    <owl:Class rdf:about="http://mouse.owl#Lifemap_00727">
        <rdfs:label rdf:datatype="http://www.w3.org/2001/XMLSchema#string">endochondral osteocytes</rdfs:label>
        <rdfs:subClassOf>
            <owl:Restriction>
                <owl:onProperty rdf:resource="http://mouse.owl#UNDEFINED_part_of"/>
                <owl:someValuesFrom rdf:resource="http://mouse.owl#Lifemap_00081"/>
            </owl:Restriction>
        </rdfs:subClassOf>
    </owl:Class>


    <!-- http://mouse.owl#Lifemap_00728 -->

    <owl:Class rdf:about="http://mouse.owl#Lifemap_00728">
        <rdfs:label rdf:datatype="http://www.w3.org/2001/XMLSchema#string">prechondrocytes</rdfs:label>
        <rdfs:subClassOf>
            <owl:Restriction>
                <owl:onProperty rdf:resource="http://mouse.owl#UNDEFINED_part_of"/>
                <owl:someValuesFrom rdf:resource="http://mouse.owl#Lifemap_00824"/>
            </owl:Restriction>
        </rdfs:subClassOf>
    </owl:Class>


    <!-- http://mouse.owl#Lifemap_00729 -->

    <owl:Class rdf:about="http://mouse.owl#Lifemap_00729">
        <rdfs:label rdf:datatype="http://www.w3.org/2001/XMLSchema#string">ureteric bud cells</rdfs:label>
        <rdfs:subClassOf>
            <owl:Restriction>
                <owl:onProperty rdf:resource="http://mouse.owl#UNDEFINED_part_of"/>
                <owl:someValuesFrom rdf:resource="http://mouse.owl#Lifemap_001199"/>
            </owl:Restriction>
        </rdfs:subClassOf>
    </owl:Class>


    <!-- http://mouse.owl#Lifemap_00730 -->

    <owl:Class rdf:about="http://mouse.owl#Lifemap_00730">
        <rdfs:label rdf:datatype="http://www.w3.org/2001/XMLSchema#string">endochondral osteoblasts</rdfs:label>
    </owl:Class>


    <!-- http://mouse.owl#Lifemap_00731 -->

    <owl:Class rdf:about="http://mouse.owl#Lifemap_00731">
        <rdfs:label rdf:datatype="http://www.w3.org/2001/XMLSchema#string">hypoblast cells</rdfs:label>
    </owl:Class>


    <!-- http://mouse.owl#Lifemap_00732 -->

    <owl:Class rdf:about="http://mouse.owl#Lifemap_00732">
        <rdfs:label rdf:datatype="http://www.w3.org/2001/XMLSchema#string">sinusoidal endothelial cells</rdfs:label>
        <rdfs:subClassOf>
            <owl:Restriction>
                <owl:onProperty rdf:resource="http://mouse.owl#UNDEFINED_part_of"/>
                <owl:someValuesFrom rdf:resource="http://mouse.owl#Lifemap_00208"/>
            </owl:Restriction>
        </rdfs:subClassOf>
    </owl:Class>


    <!-- http://mouse.owl#Lifemap_00733 -->

    <owl:Class rdf:about="http://mouse.owl#Lifemap_00733">
        <rdfs:label rdf:datatype="http://www.w3.org/2001/XMLSchema#string">hepatic stellate cells</rdfs:label>
        <rdfs:subClassOf>
            <owl:Restriction>
                <owl:onProperty rdf:resource="http://mouse.owl#UNDEFINED_part_of"/>
                <owl:someValuesFrom rdf:resource="http://mouse.owl#Lifemap_00885"/>
            </owl:Restriction>
        </rdfs:subClassOf>
    </owl:Class>


    <!-- http://mouse.owl#Lifemap_00734 -->

    <owl:Class rdf:about="http://mouse.owl#Lifemap_00734">
        <rdfs:label rdf:datatype="http://www.w3.org/2001/XMLSchema#string">duct cells</rdfs:label>
        <rdfs:subClassOf>
            <owl:Restriction>
                <owl:onProperty rdf:resource="http://mouse.owl#UNDEFINED_part_of"/>
                <owl:someValuesFrom rdf:resource="http://mouse.owl#Lifemap_001037"/>
            </owl:Restriction>
        </rdfs:subClassOf>
    </owl:Class>


    <!-- http://mouse.owl#Lifemap_00735 -->

    <owl:Class rdf:about="http://mouse.owl#Lifemap_00735">
        <rdfs:label rdf:datatype="http://www.w3.org/2001/XMLSchema#string">gonad mesonephros border cells</rdfs:label>
        <rdfs:subClassOf>
            <owl:Restriction>
                <owl:onProperty rdf:resource="http://mouse.owl#UNDEFINED_part_of"/>
                <owl:someValuesFrom rdf:resource="http://mouse.owl#Lifemap_00227"/>
            </owl:Restriction>
        </rdfs:subClassOf>
    </owl:Class>


    <!-- http://mouse.owl#Lifemap_00736 -->

    <owl:Class rdf:about="http://mouse.owl#Lifemap_00736">
        <rdfs:label rdf:datatype="http://www.w3.org/2001/XMLSchema#string">v1 interneurons</rdfs:label>
        <rdfs:subClassOf>
            <owl:Restriction>
                <owl:onProperty rdf:resource="http://mouse.owl#UNDEFINED_part_of"/>
                <owl:someValuesFrom rdf:resource="http://mouse.owl#Lifemap_00669"/>
            </owl:Restriction>
        </rdfs:subClassOf>
    </owl:Class>


    <!-- http://mouse.owl#Lifemap_00737 -->

    <owl:Class rdf:about="http://mouse.owl#Lifemap_00737">
        <rdfs:label rdf:datatype="http://www.w3.org/2001/XMLSchema#string">sclerotome cells</rdfs:label>
        <rdfs:subClassOf>
            <owl:Restriction>
                <owl:onProperty rdf:resource="http://mouse.owl#UNDEFINED_part_of"/>
                <owl:someValuesFrom rdf:resource="http://mouse.owl#Lifemap_00864"/>
            </owl:Restriction>
        </rdfs:subClassOf>
    </owl:Class>


    <!-- http://mouse.owl#Lifemap_00738 -->

    <owl:Class rdf:about="http://mouse.owl#Lifemap_00738">
        <rdfs:label rdf:datatype="http://www.w3.org/2001/XMLSchema#string">type3b off cone bipolar cells</rdfs:label>
        <rdfs:subClassOf>
            <owl:Restriction>
                <owl:onProperty rdf:resource="http://mouse.owl#UNDEFINED_part_of"/>
                <owl:someValuesFrom rdf:resource="http://mouse.owl#Lifemap_001247"/>
            </owl:Restriction>
        </rdfs:subClassOf>
    </owl:Class>


    <!-- http://mouse.owl#Lifemap_00739 -->

    <owl:Class rdf:about="http://mouse.owl#Lifemap_00739">
        <rdfs:label rdf:datatype="http://www.w3.org/2001/XMLSchema#string">dermal mesenchyme cells</rdfs:label>
        <rdfs:subClassOf>
            <owl:Restriction>
                <owl:onProperty rdf:resource="http://mouse.owl#UNDEFINED_part_of"/>
                <owl:someValuesFrom rdf:resource="http://mouse.owl#Lifemap_00505"/>
            </owl:Restriction>
        </rdfs:subClassOf>
    </owl:Class>


    <!-- http://mouse.owl#Lifemap_00740 -->

    <owl:Class rdf:about="http://mouse.owl#Lifemap_00740">
        <rdfs:label rdf:datatype="http://www.w3.org/2001/XMLSchema#string">cardiac neural crest cells</rdfs:label>
        <rdfs:subClassOf>
            <owl:Restriction>
                <owl:onProperty rdf:resource="http://mouse.owl#UNDEFINED_part_of"/>
                <owl:someValuesFrom rdf:resource="http://mouse.owl#Lifemap_001035"/>
            </owl:Restriction>
        </rdfs:subClassOf>
    </owl:Class>


    <!-- http://mouse.owl#Lifemap_00741 -->

    <owl:Class rdf:about="http://mouse.owl#Lifemap_00741">
        <rdfs:label rdf:datatype="http://www.w3.org/2001/XMLSchema#string">dermal progenitor cells</rdfs:label>
        <rdfs:subClassOf>
            <owl:Restriction>
                <owl:onProperty rdf:resource="http://mouse.owl#UNDEFINED_part_of"/>
                <owl:someValuesFrom rdf:resource="http://mouse.owl#Lifemap_001111"/>
            </owl:Restriction>
        </rdfs:subClassOf>
    </owl:Class>


    <!-- http://mouse.owl#Lifemap_00742 -->

    <owl:Class rdf:about="http://mouse.owl#Lifemap_00742">
        <rdfs:label rdf:datatype="http://www.w3.org/2001/XMLSchema#string">oligodendrocyte precursor cells</rdfs:label>
        <rdfs:subClassOf>
            <owl:Restriction>
                <owl:onProperty rdf:resource="http://mouse.owl#UNDEFINED_part_of"/>
                <owl:someValuesFrom rdf:resource="http://mouse.owl#Lifemap_00145"/>
            </owl:Restriction>
        </rdfs:subClassOf>
    </owl:Class>


    <!-- http://mouse.owl#Lifemap_00743 -->

    <owl:Class rdf:about="http://mouse.owl#Lifemap_00743">
        <rdfs:label rdf:datatype="http://www.w3.org/2001/XMLSchema#string">oligodendrocyte precursor cells</rdfs:label>
    </owl:Class>


    <!-- http://mouse.owl#Lifemap_00744 -->

    <owl:Class rdf:about="http://mouse.owl#Lifemap_00744">
        <rdfs:label rdf:datatype="http://www.w3.org/2001/XMLSchema#string">cardiomyocytes</rdfs:label>
    </owl:Class>


    <!-- http://mouse.owl#Lifemap_00745 -->

    <owl:Class rdf:about="http://mouse.owl#Lifemap_00745">
        <rdfs:label rdf:datatype="http://www.w3.org/2001/XMLSchema#string">chondrocytes</rdfs:label>
    </owl:Class>


    <!-- http://mouse.owl#Lifemap_00746 -->

    <owl:Class rdf:about="http://mouse.owl#Lifemap_00746">
        <rdfs:label rdf:datatype="http://www.w3.org/2001/XMLSchema#string">s shaped body medial cells</rdfs:label>
        <rdfs:subClassOf>
            <owl:Restriction>
                <owl:onProperty rdf:resource="http://mouse.owl#UNDEFINED_part_of"/>
                <owl:someValuesFrom rdf:resource="http://mouse.owl#Lifemap_00336"/>
            </owl:Restriction>
        </rdfs:subClassOf>
    </owl:Class>


    <!-- http://mouse.owl#Lifemap_00747 -->

    <owl:Class rdf:about="http://mouse.owl#Lifemap_00747">
        <rdfs:label rdf:datatype="http://www.w3.org/2001/XMLSchema#string">early beta progenitor cells</rdfs:label>
        <rdfs:subClassOf>
            <owl:Restriction>
                <owl:onProperty rdf:resource="http://mouse.owl#UNDEFINED_part_of"/>
                <owl:someValuesFrom rdf:resource="http://mouse.owl#Lifemap_001039"/>
            </owl:Restriction>
        </rdfs:subClassOf>
    </owl:Class>


    <!-- http://mouse.owl#Lifemap_00748 -->

    <owl:Class rdf:about="http://mouse.owl#Lifemap_00748">
        <rdfs:label rdf:datatype="http://www.w3.org/2001/XMLSchema#string">somite epithelial cells</rdfs:label>
        <rdfs:subClassOf>
            <owl:Restriction>
                <owl:onProperty rdf:resource="http://mouse.owl#UNDEFINED_part_of"/>
                <owl:someValuesFrom rdf:resource="http://mouse.owl#Lifemap_001142"/>
            </owl:Restriction>
        </rdfs:subClassOf>
    </owl:Class>


    <!-- http://mouse.owl#Lifemap_00749 -->

    <owl:Class rdf:about="http://mouse.owl#Lifemap_00749">
        <rdfs:label rdf:datatype="http://www.w3.org/2001/XMLSchema#string">pericytes</rdfs:label>
        <rdfs:subClassOf>
            <owl:Restriction>
                <owl:onProperty rdf:resource="http://mouse.owl#UNDEFINED_part_of"/>
                <owl:someValuesFrom rdf:resource="http://mouse.owl#Lifemap_001187"/>
            </owl:Restriction>
        </rdfs:subClassOf>
    </owl:Class>


    <!-- http://mouse.owl#Lifemap_00750 -->

    <owl:Class rdf:about="http://mouse.owl#Lifemap_00750">
        <rdfs:label rdf:datatype="http://www.w3.org/2001/XMLSchema#string">anterior neural ridge cells</rdfs:label>
        <rdfs:subClassOf>
            <owl:Restriction>
                <owl:onProperty rdf:resource="http://mouse.owl#UNDEFINED_part_of"/>
                <owl:someValuesFrom rdf:resource="http://mouse.owl#Lifemap_00044"/>
            </owl:Restriction>
        </rdfs:subClassOf>
    </owl:Class>


    <!-- http://mouse.owl#Lifemap_00751 -->

    <owl:Class rdf:about="http://mouse.owl#Lifemap_00751">
        <rdfs:label rdf:datatype="http://www.w3.org/2001/XMLSchema#string">fetal companion cells</rdfs:label>
        <rdfs:subClassOf>
            <owl:Restriction>
                <owl:onProperty rdf:resource="http://mouse.owl#UNDEFINED_part_of"/>
                <owl:someValuesFrom rdf:resource="http://mouse.owl#Lifemap_00161"/>
            </owl:Restriction>
        </rdfs:subClassOf>
    </owl:Class>


    <!-- http://mouse.owl#Lifemap_00752 -->

    <owl:Class rdf:about="http://mouse.owl#Lifemap_00752">
        <rdfs:label rdf:datatype="http://www.w3.org/2001/XMLSchema#string">villous cytotrophoblast cells</rdfs:label>
    </owl:Class>


    <!-- http://mouse.owl#Lifemap_00753 -->

    <owl:Class rdf:about="http://mouse.owl#Lifemap_00753">
        <rdfs:label rdf:datatype="http://www.w3.org/2001/XMLSchema#string">mature endothelial cells</rdfs:label>
        <rdfs:subClassOf>
            <owl:Restriction>
                <owl:onProperty rdf:resource="http://mouse.owl#UNDEFINED_part_of"/>
                <owl:someValuesFrom rdf:resource="http://mouse.owl#Lifemap_001040"/>
            </owl:Restriction>
        </rdfs:subClassOf>
    </owl:Class>


    <!-- http://mouse.owl#Lifemap_00754 -->

    <owl:Class rdf:about="http://mouse.owl#Lifemap_00754">
        <rdfs:label rdf:datatype="http://www.w3.org/2001/XMLSchema#string">mononuclear myocytes</rdfs:label>
        <rdfs:subClassOf>
            <owl:Restriction>
                <owl:onProperty rdf:resource="http://mouse.owl#UNDEFINED_part_of"/>
                <owl:someValuesFrom rdf:resource="http://mouse.owl#Lifemap_00801"/>
            </owl:Restriction>
        </rdfs:subClassOf>
    </owl:Class>


    <!-- http://mouse.owl#Lifemap_00755 -->

    <owl:Class rdf:about="http://mouse.owl#Lifemap_00755">
        <rdfs:label rdf:datatype="http://www.w3.org/2001/XMLSchema#string">suture cells</rdfs:label>
        <rdfs:subClassOf>
            <owl:Restriction>
                <owl:onProperty rdf:resource="http://mouse.owl#UNDEFINED_part_of"/>
                <owl:someValuesFrom rdf:resource="http://mouse.owl#Lifemap_00522"/>
            </owl:Restriction>
        </rdfs:subClassOf>
    </owl:Class>


    <!-- http://mouse.owl#Lifemap_00756 -->

    <owl:Class rdf:about="http://mouse.owl#Lifemap_00756">
        <rdfs:label rdf:datatype="http://www.w3.org/2001/XMLSchema#string">angioblasts</rdfs:label>
        <rdfs:subClassOf>
            <owl:Restriction>
                <owl:onProperty rdf:resource="http://mouse.owl#UNDEFINED_part_of"/>
                <owl:someValuesFrom rdf:resource="http://mouse.owl#Lifemap_00548"/>
            </owl:Restriction>
        </rdfs:subClassOf>
    </owl:Class>


    <!-- http://mouse.owl#Lifemap_00757 -->

    <owl:Class rdf:about="http://mouse.owl#Lifemap_00757">
        <rdfs:label rdf:datatype="http://www.w3.org/2001/XMLSchema#string">dorsolateral hinge point cells</rdfs:label>
        <rdfs:subClassOf>
            <owl:Restriction>
                <owl:onProperty rdf:resource="http://mouse.owl#UNDEFINED_part_of"/>
                <owl:someValuesFrom rdf:resource="http://mouse.owl#Lifemap_00044"/>
            </owl:Restriction>
        </rdfs:subClassOf>
    </owl:Class>


    <!-- http://mouse.owl#Lifemap_00758 -->

    <owl:Class rdf:about="http://mouse.owl#Lifemap_00758">
        <rdfs:label rdf:datatype="http://www.w3.org/2001/XMLSchema#string">displaced amacrine cells</rdfs:label>
        <rdfs:subClassOf>
            <owl:Restriction>
                <owl:onProperty rdf:resource="http://mouse.owl#UNDEFINED_part_of"/>
                <owl:someValuesFrom rdf:resource="http://mouse.owl#Lifemap_00692"/>
            </owl:Restriction>
        </rdfs:subClassOf>
    </owl:Class>


    <!-- http://mouse.owl#Lifemap_00759 -->

    <owl:Class rdf:about="http://mouse.owl#Lifemap_00759">
        <rdfs:label rdf:datatype="http://www.w3.org/2001/XMLSchema#string">hematopoietic stem cells</rdfs:label>
    </owl:Class>


    <!-- http://mouse.owl#Lifemap_00760 -->

    <owl:Class rdf:about="http://mouse.owl#Lifemap_00760">
        <rdfs:label rdf:datatype="http://www.w3.org/2001/XMLSchema#string">trunk neural crest cells</rdfs:label>
    </owl:Class>


    <!-- http://mouse.owl#Lifemap_00761 -->

    <owl:Class rdf:about="http://mouse.owl#Lifemap_00761">
        <rdfs:label rdf:datatype="http://www.w3.org/2001/XMLSchema#string">melanocytes</rdfs:label>
        <rdfs:subClassOf>
            <owl:Restriction>
                <owl:onProperty rdf:resource="http://mouse.owl#UNDEFINED_part_of"/>
                <owl:someValuesFrom rdf:resource="http://mouse.owl#Lifemap_00429"/>
            </owl:Restriction>
        </rdfs:subClassOf>
    </owl:Class>


    <!-- http://mouse.owl#Lifemap_00762 -->

    <owl:Class rdf:about="http://mouse.owl#Lifemap_00762">
        <rdfs:label rdf:datatype="http://www.w3.org/2001/XMLSchema#string">oligodendrocyte precursor cells</rdfs:label>
    </owl:Class>


    <!-- http://mouse.owl#Lifemap_00763 -->

    <owl:Class rdf:about="http://mouse.owl#Lifemap_00763">
        <rdfs:label rdf:datatype="http://www.w3.org/2001/XMLSchema#string">cardiomyocytes</rdfs:label>
    </owl:Class>


    <!-- http://mouse.owl#Lifemap_00764 -->

    <owl:Class rdf:about="http://mouse.owl#Lifemap_00764">
        <rdfs:label rdf:datatype="http://www.w3.org/2001/XMLSchema#string">lateral motor neurons</rdfs:label>
        <rdfs:subClassOf>
            <owl:Restriction>
                <owl:onProperty rdf:resource="http://mouse.owl#UNDEFINED_part_of"/>
                <owl:someValuesFrom rdf:resource="http://mouse.owl#Lifemap_00710"/>
            </owl:Restriction>
        </rdfs:subClassOf>
    </owl:Class>


    <!-- http://mouse.owl#Lifemap_00765 -->

    <owl:Class rdf:about="http://mouse.owl#Lifemap_00765">
        <rdfs:label rdf:datatype="http://www.w3.org/2001/XMLSchema#string">peritubular myoid cells</rdfs:label>
        <rdfs:subClassOf>
            <owl:Restriction>
                <owl:onProperty rdf:resource="http://mouse.owl#UNDEFINED_part_of"/>
                <owl:someValuesFrom rdf:resource="http://mouse.owl#Lifemap_00628"/>
            </owl:Restriction>
        </rdfs:subClassOf>
    </owl:Class>


    <!-- http://mouse.owl#Lifemap_00766 -->

    <owl:Class rdf:about="http://mouse.owl#Lifemap_00766">
        <rdfs:label rdf:datatype="http://www.w3.org/2001/XMLSchema#string">intraembryonic epiblast cells</rdfs:label>
        <rdfs:subClassOf>
            <owl:Restriction>
                <owl:onProperty rdf:resource="http://mouse.owl#UNDEFINED_part_of"/>
                <owl:someValuesFrom rdf:resource="http://mouse.owl#Lifemap_00533"/>
            </owl:Restriction>
        </rdfs:subClassOf>
    </owl:Class>


    <!-- http://mouse.owl#Lifemap_00767 -->

    <owl:Class rdf:about="http://mouse.owl#Lifemap_00767">
        <rdfs:label rdf:datatype="http://www.w3.org/2001/XMLSchema#string">horizontal precursor cells</rdfs:label>
        <rdfs:subClassOf>
            <owl:Restriction>
                <owl:onProperty rdf:resource="http://mouse.owl#UNDEFINED_part_of"/>
                <owl:someValuesFrom rdf:resource="http://mouse.owl#Lifemap_00841"/>
            </owl:Restriction>
        </rdfs:subClassOf>
    </owl:Class>


    <!-- http://mouse.owl#Lifemap_00768 -->

    <owl:Class rdf:about="http://mouse.owl#Lifemap_00768">
        <rdfs:label rdf:datatype="http://www.w3.org/2001/XMLSchema#string">definitive erythrocytes</rdfs:label>
        <rdfs:subClassOf>
            <owl:Restriction>
                <owl:onProperty rdf:resource="http://mouse.owl#UNDEFINED_part_of"/>
                <owl:someValuesFrom rdf:resource="http://mouse.owl#Lifemap_00497"/>
            </owl:Restriction>
        </rdfs:subClassOf>
    </owl:Class>


    <!-- http://mouse.owl#Lifemap_00769 -->

    <owl:Class rdf:about="http://mouse.owl#Lifemap_00769">
        <rdfs:label rdf:datatype="http://www.w3.org/2001/XMLSchema#string">g cells</rdfs:label>
        <rdfs:subClassOf>
            <owl:Restriction>
                <owl:onProperty rdf:resource="http://mouse.owl#UNDEFINED_part_of"/>
                <owl:someValuesFrom rdf:resource="http://mouse.owl#Lifemap_00182"/>
            </owl:Restriction>
        </rdfs:subClassOf>
    </owl:Class>


    <!-- http://mouse.owl#Lifemap_00770 -->

    <owl:Class rdf:about="http://mouse.owl#Lifemap_00770">
        <rdfs:label rdf:datatype="http://www.w3.org/2001/XMLSchema#string">2 cell embryo</rdfs:label>
        <rdfs:subClassOf>
            <owl:Restriction>
                <owl:onProperty rdf:resource="http://mouse.owl#UNDEFINED_part_of"/>
                <owl:someValuesFrom rdf:resource="http://mouse.owl#Lifemap_00806"/>
            </owl:Restriction>
        </rdfs:subClassOf>
    </owl:Class>


    <!-- http://mouse.owl#Lifemap_00771 -->

    <owl:Class rdf:about="http://mouse.owl#Lifemap_00771">
        <rdfs:label rdf:datatype="http://www.w3.org/2001/XMLSchema#string">intramembranous osteocytes</rdfs:label>
        <rdfs:subClassOf>
            <owl:Restriction>
                <owl:onProperty rdf:resource="http://mouse.owl#UNDEFINED_part_of"/>
                <owl:someValuesFrom rdf:resource="http://mouse.owl#Lifemap_001171"/>
            </owl:Restriction>
        </rdfs:subClassOf>
    </owl:Class>


    <!-- http://mouse.owl#Lifemap_00772 -->

    <owl:Class rdf:about="http://mouse.owl#Lifemap_00772">
        <rdfs:label rdf:datatype="http://www.w3.org/2001/XMLSchema#string">mature mesothelial cells</rdfs:label>
        <rdfs:subClassOf>
            <owl:Restriction>
                <owl:onProperty rdf:resource="http://mouse.owl#UNDEFINED_part_of"/>
                <owl:someValuesFrom rdf:resource="http://mouse.owl#Lifemap_00187"/>
            </owl:Restriction>
        </rdfs:subClassOf>
    </owl:Class>


    <!-- http://mouse.owl#Lifemap_00773 -->

    <owl:Class rdf:about="http://mouse.owl#Lifemap_00773">
        <rdfs:label rdf:datatype="http://www.w3.org/2001/XMLSchema#string">oral ectoderm cells</rdfs:label>
        <rdfs:subClassOf>
            <owl:Restriction>
                <owl:onProperty rdf:resource="http://mouse.owl#UNDEFINED_part_of"/>
                <owl:someValuesFrom rdf:resource="http://mouse.owl#Lifemap_00785"/>
            </owl:Restriction>
        </rdfs:subClassOf>
    </owl:Class>


    <!-- http://mouse.owl#Lifemap_00774 -->

    <owl:Class rdf:about="http://mouse.owl#Lifemap_00774">
        <rdfs:label rdf:datatype="http://www.w3.org/2001/XMLSchema#string">pancreatic polypeptide cells</rdfs:label>
        <rdfs:subClassOf>
            <owl:Restriction>
                <owl:onProperty rdf:resource="http://mouse.owl#UNDEFINED_part_of"/>
                <owl:someValuesFrom rdf:resource="http://mouse.owl#Lifemap_001152"/>
            </owl:Restriction>
        </rdfs:subClassOf>
    </owl:Class>


    <!-- http://mouse.owl#Lifemap_00775 -->

    <owl:Class rdf:about="http://mouse.owl#Lifemap_00775">
        <rdfs:label rdf:datatype="http://www.w3.org/2001/XMLSchema#string">dopaminergic amacrine cells</rdfs:label>
        <rdfs:subClassOf>
            <owl:Restriction>
                <owl:onProperty rdf:resource="http://mouse.owl#UNDEFINED_part_of"/>
                <owl:someValuesFrom rdf:resource="http://mouse.owl#Lifemap_00692"/>
            </owl:Restriction>
        </rdfs:subClassOf>
    </owl:Class>


    <!-- http://mouse.owl#Lifemap_00776 -->

    <owl:Class rdf:about="http://mouse.owl#Lifemap_00776">
        <rdfs:label rdf:datatype="http://www.w3.org/2001/XMLSchema#string">juxtaglomerular precursors</rdfs:label>
    </owl:Class>


    <!-- http://mouse.owl#Lifemap_00777 -->

    <owl:Class rdf:about="http://mouse.owl#Lifemap_00777">
        <rdfs:label rdf:datatype="http://www.w3.org/2001/XMLSchema#string">loose mesenchyme cells</rdfs:label>
        <rdfs:subClassOf>
            <owl:Restriction>
                <owl:onProperty rdf:resource="http://mouse.owl#UNDEFINED_part_of"/>
                <owl:someValuesFrom rdf:resource="http://mouse.owl#Lifemap_001243"/>
            </owl:Restriction>
        </rdfs:subClassOf>
    </owl:Class>


    <!-- http://mouse.owl#Lifemap_00778 -->

    <owl:Class rdf:about="http://mouse.owl#Lifemap_00778">
        <rdfs:label rdf:datatype="http://www.w3.org/2001/XMLSchema#string">equatorial lens epithelial cells</rdfs:label>
        <rdfs:subClassOf>
            <owl:Restriction>
                <owl:onProperty rdf:resource="http://mouse.owl#UNDEFINED_part_of"/>
                <owl:someValuesFrom rdf:resource="http://mouse.owl#Lifemap_00071"/>
            </owl:Restriction>
        </rdfs:subClassOf>
    </owl:Class>


    <!-- http://mouse.owl#Lifemap_00779 -->

    <owl:Class rdf:about="http://mouse.owl#Lifemap_00779">
        <rdfs:label rdf:datatype="http://www.w3.org/2001/XMLSchema#string">prechondrocytic mesenchymal cells</rdfs:label>
        <rdfs:subClassOf>
            <owl:Restriction>
                <owl:onProperty rdf:resource="http://mouse.owl#UNDEFINED_part_of"/>
                <owl:someValuesFrom rdf:resource="http://mouse.owl#Lifemap_00924"/>
            </owl:Restriction>
        </rdfs:subClassOf>
    </owl:Class>


    <!-- http://mouse.owl#Lifemap_00780 -->

    <owl:Class rdf:about="http://mouse.owl#Lifemap_00780">
        <rdfs:label rdf:datatype="http://www.w3.org/2001/XMLSchema#string">endochondral osteoblasts</rdfs:label>
        <rdfs:subClassOf>
            <owl:Restriction>
                <owl:onProperty rdf:resource="http://mouse.owl#UNDEFINED_part_of"/>
                <owl:someValuesFrom rdf:resource="http://mouse.owl#Lifemap_00220"/>
            </owl:Restriction>
        </rdfs:subClassOf>
    </owl:Class>


    <!-- http://mouse.owl#Lifemap_00781 -->

    <owl:Class rdf:about="http://mouse.owl#Lifemap_00781">
        <rdfs:label rdf:datatype="http://www.w3.org/2001/XMLSchema#string">late floor plate cells</rdfs:label>
        <rdfs:subClassOf>
            <owl:Restriction>
                <owl:onProperty rdf:resource="http://mouse.owl#UNDEFINED_part_of"/>
                <owl:someValuesFrom rdf:resource="http://mouse.owl#Lifemap_001162"/>
            </owl:Restriction>
        </rdfs:subClassOf>
    </owl:Class>


    <!-- http://mouse.owl#Lifemap_00782 -->

    <owl:Class rdf:about="http://mouse.owl#Lifemap_00782">
        <rdfs:label rdf:datatype="http://www.w3.org/2001/XMLSchema#string">hematopoietic stem cells</rdfs:label>
    </owl:Class>


    <!-- http://mouse.owl#Lifemap_00783 -->

    <owl:Class rdf:about="http://mouse.owl#Lifemap_00783">
        <rdfs:label rdf:datatype="http://www.w3.org/2001/XMLSchema#string">basal plate cells</rdfs:label>
        <rdfs:subClassOf>
            <owl:Restriction>
                <owl:onProperty rdf:resource="http://mouse.owl#UNDEFINED_part_of"/>
                <owl:someValuesFrom rdf:resource="http://mouse.owl#Lifemap_001209"/>
            </owl:Restriction>
        </rdfs:subClassOf>
    </owl:Class>


    <!-- http://mouse.owl#Lifemap_00784 -->

    <owl:Class rdf:about="http://mouse.owl#Lifemap_00784">
        <rdfs:label rdf:datatype="http://www.w3.org/2001/XMLSchema#string">myeloid dendritic cells</rdfs:label>
        <rdfs:subClassOf>
            <owl:Restriction>
                <owl:onProperty rdf:resource="http://mouse.owl#UNDEFINED_part_of"/>
                <owl:someValuesFrom rdf:resource="http://mouse.owl#Lifemap_00083"/>
            </owl:Restriction>
        </rdfs:subClassOf>
    </owl:Class>


    <!-- http://mouse.owl#Lifemap_00785 -->

    <owl:Class rdf:about="http://mouse.owl#Lifemap_00785">
        <rdfs:label rdf:datatype="http://www.w3.org/2001/XMLSchema#string">surface ectoderm cells</rdfs:label>
        <rdfs:subClassOf>
            <owl:Restriction>
                <owl:onProperty rdf:resource="http://mouse.owl#UNDEFINED_part_of"/>
                <owl:someValuesFrom rdf:resource="http://mouse.owl#Lifemap_00491"/>
            </owl:Restriction>
        </rdfs:subClassOf>
    </owl:Class>


    <!-- http://mouse.owl#Lifemap_00786 -->

    <owl:Class rdf:about="http://mouse.owl#Lifemap_00786">
        <rdfs:label rdf:datatype="http://www.w3.org/2001/XMLSchema#string">umbilical vein endothelial cells</rdfs:label>
        <rdfs:subClassOf>
            <owl:Restriction>
                <owl:onProperty rdf:resource="http://mouse.owl#UNDEFINED_part_of"/>
                <owl:someValuesFrom rdf:resource="http://mouse.owl#Lifemap_00279"/>
            </owl:Restriction>
        </rdfs:subClassOf>
    </owl:Class>


    <!-- http://mouse.owl#Lifemap_00787 -->

    <owl:Class rdf:about="http://mouse.owl#Lifemap_00787">
        <rdfs:label rdf:datatype="http://www.w3.org/2001/XMLSchema#string">pectoralis muscle motor neurons</rdfs:label>
        <rdfs:subClassOf>
            <owl:Restriction>
                <owl:onProperty rdf:resource="http://mouse.owl#UNDEFINED_part_of"/>
                <owl:someValuesFrom rdf:resource="http://mouse.owl#Lifemap_00089"/>
            </owl:Restriction>
        </rdfs:subClassOf>
    </owl:Class>


    <!-- http://mouse.owl#Lifemap_00788 -->

    <owl:Class rdf:about="http://mouse.owl#Lifemap_00788">
        <rdfs:label rdf:datatype="http://www.w3.org/2001/XMLSchema#string">ventral foregut endoderm cells</rdfs:label>
        <rdfs:subClassOf>
            <owl:Restriction>
                <owl:onProperty rdf:resource="http://mouse.owl#UNDEFINED_part_of"/>
                <owl:someValuesFrom rdf:resource="http://mouse.owl#Lifemap_00982"/>
            </owl:Restriction>
        </rdfs:subClassOf>
    </owl:Class>


    <!-- http://mouse.owl#Lifemap_00789 -->

    <owl:Class rdf:about="http://mouse.owl#Lifemap_00789">
        <rdfs:label rdf:datatype="http://www.w3.org/2001/XMLSchema#string">intraembryonic neural ectoderm cells</rdfs:label>
    </owl:Class>


    <!-- http://mouse.owl#Lifemap_00790 -->

    <owl:Class rdf:about="http://mouse.owl#Lifemap_00790">
        <rdfs:label rdf:datatype="http://www.w3.org/2001/XMLSchema#string">pre granulosa cells</rdfs:label>
    </owl:Class>


    <!-- http://mouse.owl#Lifemap_00791 -->

    <owl:Class rdf:about="http://mouse.owl#Lifemap_00791">
        <rdfs:label rdf:datatype="http://www.w3.org/2001/XMLSchema#string">mature catagen hair cells</rdfs:label>
        <rdfs:subClassOf>
            <owl:Restriction>
                <owl:onProperty rdf:resource="http://mouse.owl#UNDEFINED_part_of"/>
                <owl:someValuesFrom rdf:resource="http://mouse.owl#Lifemap_00915"/>
            </owl:Restriction>
        </rdfs:subClassOf>
    </owl:Class>


    <!-- http://mouse.owl#Lifemap_00792 -->

    <owl:Class rdf:about="http://mouse.owl#Lifemap_00792">
        <rdfs:label rdf:datatype="http://www.w3.org/2001/XMLSchema#string">di1 interneurons</rdfs:label>
        <rdfs:subClassOf>
            <owl:Restriction>
                <owl:onProperty rdf:resource="http://mouse.owl#UNDEFINED_part_of"/>
                <owl:someValuesFrom rdf:resource="http://mouse.owl#Lifemap_00804"/>
            </owl:Restriction>
        </rdfs:subClassOf>
    </owl:Class>


    <!-- http://mouse.owl#Lifemap_00793 -->

    <owl:Class rdf:about="http://mouse.owl#Lifemap_00793">
        <rdfs:label rdf:datatype="http://www.w3.org/2001/XMLSchema#string">notochordal process cells</rdfs:label>
        <rdfs:subClassOf>
            <owl:Restriction>
                <owl:onProperty rdf:resource="http://mouse.owl#UNDEFINED_part_of"/>
                <owl:someValuesFrom rdf:resource="http://mouse.owl#Lifemap_001110"/>
            </owl:Restriction>
        </rdfs:subClassOf>
    </owl:Class>


    <!-- http://mouse.owl#Lifemap_00794 -->

    <owl:Class rdf:about="http://mouse.owl#Lifemap_00794">
        <rdfs:label rdf:datatype="http://www.w3.org/2001/XMLSchema#string">sclerotome cells</rdfs:label>
        <rdfs:subClassOf>
            <owl:Restriction>
                <owl:onProperty rdf:resource="http://mouse.owl#UNDEFINED_part_of"/>
                <owl:someValuesFrom rdf:resource="http://mouse.owl#Lifemap_00748"/>
            </owl:Restriction>
        </rdfs:subClassOf>
    </owl:Class>


    <!-- http://mouse.owl#Lifemap_00795 -->

    <owl:Class rdf:about="http://mouse.owl#Lifemap_00795">
        <rdfs:label rdf:datatype="http://www.w3.org/2001/XMLSchema#string">prechondrocytic mesenchymal cells</rdfs:label>
        <rdfs:subClassOf>
            <owl:Restriction>
                <owl:onProperty rdf:resource="http://mouse.owl#UNDEFINED_part_of"/>
                <owl:someValuesFrom rdf:resource="http://mouse.owl#Lifemap_00925"/>
            </owl:Restriction>
        </rdfs:subClassOf>
    </owl:Class>


    <!-- http://mouse.owl#Lifemap_00796 -->

    <owl:Class rdf:about="http://mouse.owl#Lifemap_00796">
        <rdfs:label rdf:datatype="http://www.w3.org/2001/XMLSchema#string">common myeloid progenitor cells</rdfs:label>
        <rdfs:subClassOf>
            <owl:Restriction>
                <owl:onProperty rdf:resource="http://mouse.owl#UNDEFINED_part_of"/>
                <owl:someValuesFrom rdf:resource="http://mouse.owl#Lifemap_00782"/>
            </owl:Restriction>
        </rdfs:subClassOf>
    </owl:Class>


    <!-- http://mouse.owl#Lifemap_00797 -->

    <owl:Class rdf:about="http://mouse.owl#Lifemap_00797">
        <rdfs:label rdf:datatype="http://www.w3.org/2001/XMLSchema#string">muscle satellite cells</rdfs:label>
        <rdfs:subClassOf>
            <owl:Restriction>
                <owl:onProperty rdf:resource="http://mouse.owl#UNDEFINED_part_of"/>
                <owl:someValuesFrom rdf:resource="http://mouse.owl#Lifemap_00693"/>
            </owl:Restriction>
        </rdfs:subClassOf>
    </owl:Class>


    <!-- http://mouse.owl#Lifemap_00798 -->

    <owl:Class rdf:about="http://mouse.owl#Lifemap_00798">
        <rdfs:label rdf:datatype="http://www.w3.org/2001/XMLSchema#string">clara cells</rdfs:label>
        <rdfs:subClassOf>
            <owl:Restriction>
                <owl:onProperty rdf:resource="http://mouse.owl#UNDEFINED_part_of"/>
                <owl:someValuesFrom rdf:resource="http://mouse.owl#Lifemap_00376"/>
            </owl:Restriction>
        </rdfs:subClassOf>
    </owl:Class>


    <!-- http://mouse.owl#Lifemap_00799 -->

    <owl:Class rdf:about="http://mouse.owl#Lifemap_00799">
        <rdfs:label rdf:datatype="http://www.w3.org/2001/XMLSchema#string">myoblasts</rdfs:label>
        <rdfs:subClassOf>
            <owl:Restriction>
                <owl:onProperty rdf:resource="http://mouse.owl#UNDEFINED_part_of"/>
                <owl:someValuesFrom rdf:resource="http://mouse.owl#Lifemap_00560"/>
            </owl:Restriction>
        </rdfs:subClassOf>
    </owl:Class>


    <!-- http://mouse.owl#Lifemap_00800 -->

    <owl:Class rdf:about="http://mouse.owl#Lifemap_00800">
        <rdfs:label rdf:datatype="http://www.w3.org/2001/XMLSchema#string">prehypertrophic chondrocytes</rdfs:label>
        <rdfs:subClassOf>
            <owl:Restriction>
                <owl:onProperty rdf:resource="http://mouse.owl#UNDEFINED_part_of"/>
                <owl:someValuesFrom rdf:resource="http://mouse.owl#Lifemap_00469"/>
            </owl:Restriction>
        </rdfs:subClassOf>
    </owl:Class>


    <!-- http://mouse.owl#Lifemap_00801 -->

    <owl:Class rdf:about="http://mouse.owl#Lifemap_00801">
        <rdfs:label rdf:datatype="http://www.w3.org/2001/XMLSchema#string">myoblasts</rdfs:label>
        <rdfs:subClassOf>
            <owl:Restriction>
                <owl:onProperty rdf:resource="http://mouse.owl#UNDEFINED_part_of"/>
                <owl:someValuesFrom rdf:resource="http://mouse.owl#Lifemap_001250"/>
            </owl:Restriction>
        </rdfs:subClassOf>
    </owl:Class>


    <!-- http://mouse.owl#Lifemap_00802 -->

    <owl:Class rdf:about="http://mouse.owl#Lifemap_00802">
        <rdfs:label rdf:datatype="http://www.w3.org/2001/XMLSchema#string">astrocyte precursor cells</rdfs:label>
    </owl:Class>


    <!-- http://mouse.owl#Lifemap_00803 -->

    <owl:Class rdf:about="http://mouse.owl#Lifemap_00803">
        <rdfs:label rdf:datatype="http://www.w3.org/2001/XMLSchema#string">corneocytes</rdfs:label>
        <rdfs:subClassOf>
            <owl:Restriction>
                <owl:onProperty rdf:resource="http://mouse.owl#UNDEFINED_part_of"/>
                <owl:someValuesFrom rdf:resource="http://mouse.owl#Lifemap_001112"/>
            </owl:Restriction>
        </rdfs:subClassOf>
    </owl:Class>


    <!-- http://mouse.owl#Lifemap_00804 -->

    <owl:Class rdf:about="http://mouse.owl#Lifemap_00804">
        <rdfs:label rdf:datatype="http://www.w3.org/2001/XMLSchema#string">d1 neural progenitor cells</rdfs:label>
        <rdfs:subClassOf>
            <owl:Restriction>
                <owl:onProperty rdf:resource="http://mouse.owl#UNDEFINED_part_of"/>
                <owl:someValuesFrom rdf:resource="http://mouse.owl#Lifemap_001194"/>
            </owl:Restriction>
        </rdfs:subClassOf>
    </owl:Class>


    <!-- http://mouse.owl#Lifemap_00805 -->

    <owl:Class rdf:about="http://mouse.owl#Lifemap_00805">
        <rdfs:label rdf:datatype="http://www.w3.org/2001/XMLSchema#string">adult neural stem cells</rdfs:label>
    </owl:Class>


    <!-- http://mouse.owl#Lifemap_00806 -->

    <owl:Class rdf:about="http://mouse.owl#Lifemap_00806">
        <rdfs:label rdf:datatype="http://www.w3.org/2001/XMLSchema#string">zygote</rdfs:label>
    </owl:Class>


    <!-- http://mouse.owl#Lifemap_00807 -->

    <owl:Class rdf:about="http://mouse.owl#Lifemap_00807">
        <rdfs:label rdf:datatype="http://www.w3.org/2001/XMLSchema#string">parietal endoderm cells</rdfs:label>
        <rdfs:subClassOf>
            <owl:Restriction>
                <owl:onProperty rdf:resource="http://mouse.owl#UNDEFINED_part_of"/>
                <owl:someValuesFrom rdf:resource="http://mouse.owl#Lifemap_00731"/>
            </owl:Restriction>
        </rdfs:subClassOf>
    </owl:Class>


    <!-- http://mouse.owl#Lifemap_00808 -->

    <owl:Class rdf:about="http://mouse.owl#Lifemap_00808">
        <rdfs:label rdf:datatype="http://www.w3.org/2001/XMLSchema#string">early retinal progenitor cells</rdfs:label>
    </owl:Class>


    <!-- http://mouse.owl#Lifemap_00809 -->

    <owl:Class rdf:about="http://mouse.owl#Lifemap_00809">
        <rdfs:label rdf:datatype="http://www.w3.org/2001/XMLSchema#string">spermatogonium type b</rdfs:label>
        <rdfs:subClassOf>
            <owl:Restriction>
                <owl:onProperty rdf:resource="http://mouse.owl#UNDEFINED_part_of"/>
                <owl:someValuesFrom rdf:resource="http://mouse.owl#Lifemap_00198"/>
            </owl:Restriction>
        </rdfs:subClassOf>
    </owl:Class>


    <!-- http://mouse.owl#Lifemap_00810 -->

    <owl:Class rdf:about="http://mouse.owl#Lifemap_00810">
        <rdfs:label rdf:datatype="http://www.w3.org/2001/XMLSchema#string">fetal corneal basal epithelial cells</rdfs:label>
        <rdfs:subClassOf>
            <owl:Restriction>
                <owl:onProperty rdf:resource="http://mouse.owl#UNDEFINED_part_of"/>
                <owl:someValuesFrom rdf:resource="http://mouse.owl#Lifemap_001151"/>
            </owl:Restriction>
        </rdfs:subClassOf>
    </owl:Class>


    <!-- http://mouse.owl#Lifemap_00811 -->

    <owl:Class rdf:about="http://mouse.owl#Lifemap_00811">
        <rdfs:label rdf:datatype="http://www.w3.org/2001/XMLSchema#string">immature beta progenitor cells</rdfs:label>
        <rdfs:subClassOf>
            <owl:Restriction>
                <owl:onProperty rdf:resource="http://mouse.owl#UNDEFINED_part_of"/>
                <owl:someValuesFrom rdf:resource="http://mouse.owl#Lifemap_00197"/>
            </owl:Restriction>
        </rdfs:subClassOf>
    </owl:Class>


    <!-- http://mouse.owl#Lifemap_00812 -->

    <owl:Class rdf:about="http://mouse.owl#Lifemap_00812">
        <rdfs:label rdf:datatype="http://www.w3.org/2001/XMLSchema#string">endochondral osteocytes</rdfs:label>
        <rdfs:subClassOf>
            <owl:Restriction>
                <owl:onProperty rdf:resource="http://mouse.owl#UNDEFINED_part_of"/>
                <owl:someValuesFrom rdf:resource="http://mouse.owl#Lifemap_00730"/>
            </owl:Restriction>
        </rdfs:subClassOf>
    </owl:Class>


    <!-- http://mouse.owl#Lifemap_00813 -->

    <owl:Class rdf:about="http://mouse.owl#Lifemap_00813">
        <rdfs:label rdf:datatype="http://www.w3.org/2001/XMLSchema#string">lens vesicle cells</rdfs:label>
        <rdfs:subClassOf>
            <owl:Restriction>
                <owl:onProperty rdf:resource="http://mouse.owl#UNDEFINED_part_of"/>
                <owl:someValuesFrom rdf:resource="http://mouse.owl#Lifemap_00686"/>
            </owl:Restriction>
        </rdfs:subClassOf>
    </owl:Class>


    <!-- http://mouse.owl#Lifemap_00814 -->

    <owl:Class rdf:about="http://mouse.owl#Lifemap_00814">
        <rdfs:label rdf:datatype="http://www.w3.org/2001/XMLSchema#string">basal cells</rdfs:label>
        <rdfs:subClassOf>
            <owl:Restriction>
                <owl:onProperty rdf:resource="http://mouse.owl#UNDEFINED_part_of"/>
                <owl:someValuesFrom rdf:resource="http://mouse.owl#Lifemap_00376"/>
            </owl:Restriction>
        </rdfs:subClassOf>
    </owl:Class>


    <!-- http://mouse.owl#Lifemap_00815 -->

    <owl:Class rdf:about="http://mouse.owl#Lifemap_00815">
        <rdfs:label rdf:datatype="http://www.w3.org/2001/XMLSchema#string">melanocytes</rdfs:label>
        <rdfs:subClassOf>
            <owl:Restriction>
                <owl:onProperty rdf:resource="http://mouse.owl#UNDEFINED_part_of"/>
                <owl:someValuesFrom rdf:resource="http://mouse.owl#Lifemap_00683"/>
            </owl:Restriction>
        </rdfs:subClassOf>
    </owl:Class>


    <!-- http://mouse.owl#Lifemap_00816 -->

    <owl:Class rdf:about="http://mouse.owl#Lifemap_00816">
        <rdfs:label rdf:datatype="http://www.w3.org/2001/XMLSchema#string">cortical stroma cells</rdfs:label>
        <rdfs:subClassOf>
            <owl:Restriction>
                <owl:onProperty rdf:resource="http://mouse.owl#UNDEFINED_part_of"/>
                <owl:someValuesFrom rdf:resource="http://mouse.owl#Lifemap_00625"/>
            </owl:Restriction>
        </rdfs:subClassOf>
    </owl:Class>


    <!-- http://mouse.owl#Lifemap_00817 -->

    <owl:Class rdf:about="http://mouse.owl#Lifemap_00817">
        <rdfs:label rdf:datatype="http://www.w3.org/2001/XMLSchema#string">granulosa cells</rdfs:label>
    </owl:Class>


    <!-- http://mouse.owl#Lifemap_00818 -->

    <owl:Class rdf:about="http://mouse.owl#Lifemap_00818">
        <rdfs:label rdf:datatype="http://www.w3.org/2001/XMLSchema#string">first catagen cortex cells</rdfs:label>
        <rdfs:subClassOf>
            <owl:Restriction>
                <owl:onProperty rdf:resource="http://mouse.owl#UNDEFINED_part_of"/>
                <owl:someValuesFrom rdf:resource="http://mouse.owl#Lifemap_00400"/>
            </owl:Restriction>
        </rdfs:subClassOf>
    </owl:Class>


    <!-- http://mouse.owl#Lifemap_00819 -->

    <owl:Class rdf:about="http://mouse.owl#Lifemap_00819">
        <rdfs:label rdf:datatype="http://www.w3.org/2001/XMLSchema#string">myelinating oligodendrocyte cells</rdfs:label>
        <rdfs:subClassOf>
            <owl:Restriction>
                <owl:onProperty rdf:resource="http://mouse.owl#UNDEFINED_part_of"/>
                <owl:someValuesFrom rdf:resource="http://mouse.owl#Lifemap_00517"/>
            </owl:Restriction>
        </rdfs:subClassOf>
    </owl:Class>


    <!-- http://mouse.owl#Lifemap_00820 -->

    <owl:Class rdf:about="http://mouse.owl#Lifemap_00820">
        <rdfs:label rdf:datatype="http://www.w3.org/2001/XMLSchema#string">somite epithelial cells</rdfs:label>
        <rdfs:subClassOf>
            <owl:Restriction>
                <owl:onProperty rdf:resource="http://mouse.owl#UNDEFINED_part_of"/>
                <owl:someValuesFrom rdf:resource="http://mouse.owl#Lifemap_001142"/>
            </owl:Restriction>
        </rdfs:subClassOf>
    </owl:Class>


    <!-- http://mouse.owl#Lifemap_00821 -->

    <owl:Class rdf:about="http://mouse.owl#Lifemap_00821">
        <rdfs:label rdf:datatype="http://www.w3.org/2001/XMLSchema#string">mature rod cells</rdfs:label>
        <rdfs:subClassOf>
            <owl:Restriction>
                <owl:onProperty rdf:resource="http://mouse.owl#UNDEFINED_part_of"/>
                <owl:someValuesFrom rdf:resource="http://mouse.owl#Lifemap_001084"/>
            </owl:Restriction>
        </rdfs:subClassOf>
    </owl:Class>


    <!-- http://mouse.owl#Lifemap_00822 -->

    <owl:Class rdf:about="http://mouse.owl#Lifemap_00822">
        <rdfs:label rdf:datatype="http://www.w3.org/2001/XMLSchema#string">capillary endothelial cells</rdfs:label>
        <rdfs:subClassOf>
            <owl:Restriction>
                <owl:onProperty rdf:resource="http://mouse.owl#UNDEFINED_part_of"/>
                <owl:someValuesFrom rdf:resource="http://mouse.owl#Lifemap_00507"/>
            </owl:Restriction>
        </rdfs:subClassOf>
    </owl:Class>


    <!-- http://mouse.owl#Lifemap_00823 -->

    <owl:Class rdf:about="http://mouse.owl#Lifemap_00823">
        <rdfs:label rdf:datatype="http://www.w3.org/2001/XMLSchema#string">pancreatic polypeptide progenitor cells</rdfs:label>
        <rdfs:subClassOf>
            <owl:Restriction>
                <owl:onProperty rdf:resource="http://mouse.owl#UNDEFINED_part_of"/>
                <owl:someValuesFrom rdf:resource="http://mouse.owl#Lifemap_00182"/>
            </owl:Restriction>
        </rdfs:subClassOf>
    </owl:Class>


    <!-- http://mouse.owl#Lifemap_00824 -->

    <owl:Class rdf:about="http://mouse.owl#Lifemap_00824">
        <rdfs:label rdf:datatype="http://www.w3.org/2001/XMLSchema#string">mesenchymal condensate cells</rdfs:label>
    </owl:Class>


    <!-- http://mouse.owl#Lifemap_00825 -->

    <owl:Class rdf:about="http://mouse.owl#Lifemap_00825">
        <rdfs:label rdf:datatype="http://www.w3.org/2001/XMLSchema#string">anterior entopeduncular progenitor cells</rdfs:label>
        <rdfs:subClassOf>
            <owl:Restriction>
                <owl:onProperty rdf:resource="http://mouse.owl#UNDEFINED_part_of"/>
                <owl:someValuesFrom rdf:resource="http://mouse.owl#Lifemap_00317"/>
            </owl:Restriction>
        </rdfs:subClassOf>
    </owl:Class>


    <!-- http://mouse.owl#Lifemap_00826 -->

    <owl:Class rdf:about="http://mouse.owl#Lifemap_00826">
        <rdfs:label rdf:datatype="http://www.w3.org/2001/XMLSchema#string">subcutaneous white preadipocytes</rdfs:label>
        <rdfs:subClassOf>
            <owl:Restriction>
                <owl:onProperty rdf:resource="http://mouse.owl#UNDEFINED_part_of"/>
                <owl:someValuesFrom rdf:resource="http://mouse.owl#Lifemap_00386"/>
            </owl:Restriction>
        </rdfs:subClassOf>
    </owl:Class>


    <!-- http://mouse.owl#Lifemap_00827 -->

    <owl:Class rdf:about="http://mouse.owl#Lifemap_00827">
        <rdfs:label rdf:datatype="http://www.w3.org/2001/XMLSchema#string">ureteric bud tip cells</rdfs:label>
        <rdfs:subClassOf>
            <owl:Restriction>
                <owl:onProperty rdf:resource="http://mouse.owl#UNDEFINED_part_of"/>
                <owl:someValuesFrom rdf:resource="http://mouse.owl#Lifemap_00729"/>
            </owl:Restriction>
        </rdfs:subClassOf>
    </owl:Class>


    <!-- http://mouse.owl#Lifemap_00828 -->

    <owl:Class rdf:about="http://mouse.owl#Lifemap_00828">
        <rdfs:label rdf:datatype="http://www.w3.org/2001/XMLSchema#string">prechondrocytic mesenchymal cells</rdfs:label>
        <rdfs:subClassOf>
            <owl:Restriction>
                <owl:onProperty rdf:resource="http://mouse.owl#UNDEFINED_part_of"/>
                <owl:someValuesFrom rdf:resource="http://mouse.owl#Lifemap_00562"/>
            </owl:Restriction>
        </rdfs:subClassOf>
    </owl:Class>


    <!-- http://mouse.owl#Lifemap_00829 -->

    <owl:Class rdf:about="http://mouse.owl#Lifemap_00829">
        <rdfs:label rdf:datatype="http://www.w3.org/2001/XMLSchema#string">proximal tubule cells</rdfs:label>
        <rdfs:subClassOf>
            <owl:Restriction>
                <owl:onProperty rdf:resource="http://mouse.owl#UNDEFINED_part_of"/>
                <owl:someValuesFrom rdf:resource="http://mouse.owl#Lifemap_001049"/>
            </owl:Restriction>
        </rdfs:subClassOf>
    </owl:Class>


    <!-- http://mouse.owl#Lifemap_00830 -->

    <owl:Class rdf:about="http://mouse.owl#Lifemap_00830">
        <rdfs:label rdf:datatype="http://www.w3.org/2001/XMLSchema#string">arterial endothelial cells</rdfs:label>
        <rdfs:subClassOf>
            <owl:Restriction>
                <owl:onProperty rdf:resource="http://mouse.owl#UNDEFINED_part_of"/>
                <owl:someValuesFrom rdf:resource="http://mouse.owl#Lifemap_00613"/>
            </owl:Restriction>
        </rdfs:subClassOf>
    </owl:Class>


    <!-- http://mouse.owl#Lifemap_00831 -->

    <owl:Class rdf:about="http://mouse.owl#Lifemap_00831">
        <rdfs:label rdf:datatype="http://www.w3.org/2001/XMLSchema#string">mural granulosa cells</rdfs:label>
        <rdfs:subClassOf>
            <owl:Restriction>
                <owl:onProperty rdf:resource="http://mouse.owl#UNDEFINED_part_of"/>
                <owl:someValuesFrom rdf:resource="http://mouse.owl#Lifemap_00817"/>
            </owl:Restriction>
        </rdfs:subClassOf>
    </owl:Class>


    <!-- http://mouse.owl#Lifemap_00832 -->

    <owl:Class rdf:about="http://mouse.owl#Lifemap_00832">
        <rdfs:label rdf:datatype="http://www.w3.org/2001/XMLSchema#string">early lung mesoderm cells</rdfs:label>
    </owl:Class>


    <!-- http://mouse.owl#Lifemap_00833 -->

    <owl:Class rdf:about="http://mouse.owl#Lifemap_00833">
        <rdfs:label rdf:datatype="http://www.w3.org/2001/XMLSchema#string">subcutaneous white adipocytes</rdfs:label>
        <rdfs:subClassOf>
            <owl:Restriction>
                <owl:onProperty rdf:resource="http://mouse.owl#UNDEFINED_part_of"/>
                <owl:someValuesFrom rdf:resource="http://mouse.owl#Lifemap_001219"/>
            </owl:Restriction>
        </rdfs:subClassOf>
    </owl:Class>


    <!-- http://mouse.owl#Lifemap_00834 -->

    <owl:Class rdf:about="http://mouse.owl#Lifemap_00834">
        <rdfs:label rdf:datatype="http://www.w3.org/2001/XMLSchema#string">astrocyte precursor cells</rdfs:label>
    </owl:Class>


    <!-- http://mouse.owl#Lifemap_00835 -->

    <owl:Class rdf:about="http://mouse.owl#Lifemap_00835">
        <rdfs:label rdf:datatype="http://www.w3.org/2001/XMLSchema#string">pancreatic polypeptide progenitor cells</rdfs:label>
        <rdfs:subClassOf>
            <owl:Restriction>
                <owl:onProperty rdf:resource="http://mouse.owl#UNDEFINED_part_of"/>
                <owl:someValuesFrom rdf:resource="http://mouse.owl#Lifemap_00877"/>
            </owl:Restriction>
        </rdfs:subClassOf>
    </owl:Class>


    <!-- http://mouse.owl#Lifemap_00836 -->

    <owl:Class rdf:about="http://mouse.owl#Lifemap_00836">
        <rdfs:label rdf:datatype="http://www.w3.org/2001/XMLSchema#string">neural fold cells</rdfs:label>
        <rdfs:subClassOf>
            <owl:Restriction>
                <owl:onProperty rdf:resource="http://mouse.owl#UNDEFINED_part_of"/>
                <owl:someValuesFrom rdf:resource="http://mouse.owl#Lifemap_00044"/>
            </owl:Restriction>
        </rdfs:subClassOf>
    </owl:Class>


    <!-- http://mouse.owl#Lifemap_00837 -->

    <owl:Class rdf:about="http://mouse.owl#Lifemap_00837">
        <rdfs:label rdf:datatype="http://www.w3.org/2001/XMLSchema#string">central intermediate lamina cells</rdfs:label>
        <rdfs:subClassOf>
            <owl:Restriction>
                <owl:onProperty rdf:resource="http://mouse.owl#UNDEFINED_part_of"/>
                <owl:someValuesFrom rdf:resource="http://mouse.owl#Lifemap_00465"/>
            </owl:Restriction>
        </rdfs:subClassOf>
    </owl:Class>


    <!-- http://mouse.owl#Lifemap_00838 -->

    <owl:Class rdf:about="http://mouse.owl#Lifemap_00838">
        <rdfs:label rdf:datatype="http://www.w3.org/2001/XMLSchema#string">hypertrophic chondrocytes</rdfs:label>
        <rdfs:subClassOf>
            <owl:Restriction>
                <owl:onProperty rdf:resource="http://mouse.owl#UNDEFINED_part_of"/>
                <owl:someValuesFrom rdf:resource="http://mouse.owl#Lifemap_00484"/>
            </owl:Restriction>
        </rdfs:subClassOf>
    </owl:Class>


    <!-- http://mouse.owl#Lifemap_00839 -->

    <owl:Class rdf:about="http://mouse.owl#Lifemap_00839">
        <rdfs:label rdf:datatype="http://www.w3.org/2001/XMLSchema#string">proerythroblasts</rdfs:label>
        <rdfs:subClassOf>
            <owl:Restriction>
                <owl:onProperty rdf:resource="http://mouse.owl#UNDEFINED_part_of"/>
                <owl:someValuesFrom rdf:resource="http://mouse.owl#Lifemap_00170"/>
            </owl:Restriction>
        </rdfs:subClassOf>
    </owl:Class>


    <!-- http://mouse.owl#Lifemap_00840 -->

    <owl:Class rdf:about="http://mouse.owl#Lifemap_00840">
        <rdfs:label rdf:datatype="http://www.w3.org/2001/XMLSchema#string">mesenchymal condensate cells</rdfs:label>
        <rdfs:subClassOf>
            <owl:Restriction>
                <owl:onProperty rdf:resource="http://mouse.owl#UNDEFINED_part_of"/>
                <owl:someValuesFrom rdf:resource="http://mouse.owl#Lifemap_00318"/>
            </owl:Restriction>
        </rdfs:subClassOf>
    </owl:Class>


    <!-- http://mouse.owl#Lifemap_00841 -->

    <owl:Class rdf:about="http://mouse.owl#Lifemap_00841">
        <rdfs:label rdf:datatype="http://www.w3.org/2001/XMLSchema#string">early amacrine horizontal precursor cells</rdfs:label>
    </owl:Class>


    <!-- http://mouse.owl#Lifemap_00842 -->

    <owl:Class rdf:about="http://mouse.owl#Lifemap_00842">
        <rdfs:label rdf:datatype="http://www.w3.org/2001/XMLSchema#string">midgut endoderm cells</rdfs:label>
        <rdfs:subClassOf>
            <owl:Restriction>
                <owl:onProperty rdf:resource="http://mouse.owl#UNDEFINED_part_of"/>
                <owl:someValuesFrom rdf:resource="http://mouse.owl#Lifemap_00600"/>
            </owl:Restriction>
        </rdfs:subClassOf>
    </owl:Class>


    <!-- http://mouse.owl#Lifemap_00843 -->

    <owl:Class rdf:about="http://mouse.owl#Lifemap_00843">
        <rdfs:label rdf:datatype="http://www.w3.org/2001/XMLSchema#string">myoblasts</rdfs:label>
        <rdfs:subClassOf>
            <owl:Restriction>
                <owl:onProperty rdf:resource="http://mouse.owl#UNDEFINED_part_of"/>
                <owl:someValuesFrom rdf:resource="http://mouse.owl#Lifemap_001011"/>
            </owl:Restriction>
        </rdfs:subClassOf>
    </owl:Class>


    <!-- http://mouse.owl#Lifemap_00844 -->

    <owl:Class rdf:about="http://mouse.owl#Lifemap_00844">
        <rdfs:label rdf:datatype="http://www.w3.org/2001/XMLSchema#string">loose mesenchyme cells</rdfs:label>
    </owl:Class>


    <!-- http://mouse.owl#Lifemap_00845 -->

    <owl:Class rdf:about="http://mouse.owl#Lifemap_00845">
        <rdfs:label rdf:datatype="http://www.w3.org/2001/XMLSchema#string">4 cell embryo</rdfs:label>
    </owl:Class>


    <!-- http://mouse.owl#Lifemap_00846 -->

    <owl:Class rdf:about="http://mouse.owl#Lifemap_00846">
        <rdfs:label rdf:datatype="http://www.w3.org/2001/XMLSchema#string">t cytotoxic cells</rdfs:label>
        <rdfs:subClassOf>
            <owl:Restriction>
                <owl:onProperty rdf:resource="http://mouse.owl#UNDEFINED_part_of"/>
                <owl:someValuesFrom rdf:resource="http://mouse.owl#Lifemap_00062"/>
            </owl:Restriction>
        </rdfs:subClassOf>
    </owl:Class>


    <!-- http://mouse.owl#Lifemap_00847 -->

    <owl:Class rdf:about="http://mouse.owl#Lifemap_00847">
        <rdfs:label rdf:datatype="http://www.w3.org/2001/XMLSchema#string">extravillous cytotrophoblast cells</rdfs:label>
    </owl:Class>


    <!-- http://mouse.owl#Lifemap_00848 -->

    <owl:Class rdf:about="http://mouse.owl#Lifemap_00848">
        <rdfs:label rdf:datatype="http://www.w3.org/2001/XMLSchema#string">prechondrocytes</rdfs:label>
        <rdfs:subClassOf>
            <owl:Restriction>
                <owl:onProperty rdf:resource="http://mouse.owl#UNDEFINED_part_of"/>
                <owl:someValuesFrom rdf:resource="http://mouse.owl#Lifemap_001249"/>
            </owl:Restriction>
        </rdfs:subClassOf>
    </owl:Class>


    <!-- http://mouse.owl#Lifemap_00849 -->

    <owl:Class rdf:about="http://mouse.owl#Lifemap_00849">
        <rdfs:label rdf:datatype="http://www.w3.org/2001/XMLSchema#string">endochondral osteoblasts</rdfs:label>
    </owl:Class>


    <!-- http://mouse.owl#Lifemap_00850 -->

    <owl:Class rdf:about="http://mouse.owl#Lifemap_00850">
        <rdfs:label rdf:datatype="http://www.w3.org/2001/XMLSchema#string">extraembryonic mesoderm progenitor cells</rdfs:label>
        <rdfs:subClassOf>
            <owl:Restriction>
                <owl:onProperty rdf:resource="http://mouse.owl#UNDEFINED_part_of"/>
                <owl:someValuesFrom rdf:resource="http://mouse.owl#Lifemap_00043"/>
            </owl:Restriction>
        </rdfs:subClassOf>
    </owl:Class>


    <!-- http://mouse.owl#Lifemap_00851 -->

    <owl:Class rdf:about="http://mouse.owl#Lifemap_00851">
        <rdfs:label rdf:datatype="http://www.w3.org/2001/XMLSchema#string">primordial germ cells</rdfs:label>
        <rdfs:subClassOf>
[truncated: 191,679 more chars]
