# Supplementary material for: FOntCell: Fusion of Ontologies of Cells
Source: Front Cell Dev Biol. 2021 Feb 11;9:562908. doi: 10.3389/fcell.2021.562908 (PMC7905052; doi:10.3389/fcell.2021.562908)
Supplement: Supplementary file 1 [file Data_Sheet_1.ZIP › AdditionalRawFiles/AdditionalRawFiles/Inputs/CELDA+LifeMap/CELDA_import.owl]

<?xml version="1.0"?>


<!DOCTYPE rdf:RDF [
    <!ENTITY efo "http://www.ebi.ac.uk/efo/" >
    <!ENTITY MA "http://purl.org/obo/owl/MA#" >
    <!ENTITY CS "http://purl.org/obo/owl/CS#" >
    <!ENTITY purl "http://purl.obolibrary.org/" >
    <!ENTITY GO "http://purl.org/obo/owl/GO#" >
    <!ENTITY FMA "http://purl.org/obo/owl/FMA#" >
    <!ENTITY obo "http://purl.org/obo/owl/obo#" >
    <!ENTITY cellline "http://www.ebi.ac.uk/cellline#" >
    <!ENTITY owl "http://www.w3.org/2002/07/owl#" >
    <!ENTITY owlNCBITaxon "http://purl.obolibrary.org/obo/" >
    <!ENTITY ontology "http://ontology.cellfinder.org/" >
    <!ENTITY EHDAA2 "http://purl.org/obo/owl/EHDAA2#" >
    <!ENTITY OBO_REL "http://purl.org/obo/owl/OBO_REL#" >
    <!ENTITY dc "http://purl.org/dc/elements/1.1/" >
    <!ENTITY xsd "http://www.w3.org/2001/XMLSchema#" >
    <!ENTITY ru-meta "http://purl.org/imbi/ru-meta.owl#" >
    <!ENTITY NCBITaxon "http://purl.org/obo/owl/NCBITaxon#" >
    <!ENTITY biotop "http://purl.org/biotop/biotop.owl#" >
    <!ENTITY cl "http://purl.obolibrary.org/obo/cl#" >
    <!ENTITY snap "http://www.ifomis.org/bfo/1.1/snap#" >
    <!ENTITY ro "http://www.obofoundry.org/ro/ro.owl#" >
    <!ENTITY ncithesaurus "http://purl.org/obo/owl/ncithesaurus#" >
    <!ENTITY rdfs "http://www.w3.org/2000/01/rdf-schema#" >
    <!ENTITY rdf "http://www.w3.org/1999/02/22-rdf-syntax-ns#" >
    <!ENTITY oboInOwl "http://www.geneontology.org/formats/oboInOwl#" >
    <!ENTITY CELDA "http://http://ontology.cellfinder.org/CELDA.owl#" >
    <!ENTITY CELDA_import "http://ontology.cellfinder.org/CELDA_import.owl#" >
    <!ENTITY Thesaurus "http://ncicb.nci.nih.gov/xml/owl/EVS/Thesaurus.owl#" >
]>


<rdf:RDF xmlns="&ontology;CELDA.owl#"
     xml:base="&ontology;CELDA.owl"
     xmlns:ro="http://www.obofoundry.org/ro/ro.owl#"
     xmlns:efo="http://www.ebi.ac.uk/efo/"
     xmlns:snap="http://www.ifomis.org/bfo/1.1/snap#"
     xmlns:CELDA="http://&ontology;CELDA.owl#"
     xmlns:cellline="http://www.ebi.ac.uk/cellline#"
     xmlns:Thesaurus="http://ncicb.nci.nih.gov/xml/owl/EVS/Thesaurus.owl#"
     xmlns:rdfs="http://www.w3.org/2000/01/rdf-schema#"
     xmlns:rdf="http://www.w3.org/1999/02/22-rdf-syntax-ns#"
     xmlns:OBO_REL="http://purl.org/obo/owl/OBO_REL#"
     xmlns:MA="http://purl.org/obo/owl/MA#"
     xmlns:dc="http://purl.org/dc/elements/1.1/"
     xmlns:biotop="http://purl.org/biotop/biotop.owl#"
     xmlns:NCBITaxon="http://purl.org/obo/owl/NCBITaxon#"
     xmlns:CS="http://purl.org/obo/owl/CS#"
     xmlns:ontology="http://ontology.cellfinder.org/"
     xmlns:FMA="http://purl.org/obo/owl/FMA#"
     xmlns:obo="http://purl.org/obo/owl/obo#"
     xmlns:CELDA_import="&ontology;CELDA_import.owl#"
     xmlns:EHDAA2="http://purl.org/obo/owl/EHDAA2#"
     xmlns:purl="http://purl.obolibrary.org/"
     xmlns:cl="&purl;obo/cl#"
     xmlns:ncithesaurus="http://purl.org/obo/owl/ncithesaurus#"
     xmlns:GO="http://purl.org/obo/owl/GO#"
     xmlns:xsd="http://www.w3.org/2001/XMLSchema#"
     xmlns:owl="http://www.w3.org/2002/07/owl#"
     xmlns:ru-meta="http://purl.org/imbi/ru-meta.owl#"
     xmlns:oboInOwl="http://www.geneontology.org/formats/oboInOwl#"
     xmlns:owlNCBITaxon="&purl;obo/">
    <owl:Ontology rdf:about="&ontology;CELDA_import.owl">
        <dc:date rdf:datatype="&xsd;dateTime">22.04.2013</dc:date>
        <owl:imports rdf:resource="&ontology;NCBITaxon_import.owl"/>
        <owl:imports rdf:resource="&ontology;bfo-1.1.owl"/>
        <owl:imports rdf:resource="&ontology;biotop-bfo-ro.owl"/>
        <owl:imports rdf:resource="&ontology;biotop.owl"/>
        <owl:imports rdf:resource="&ontology;ro.owl"/>
    </owl:Ontology>
    


    <!-- 
    ///////////////////////////////////////////////////////////////////////////////////////
    //
    // Annotation properties
    //
    ///////////////////////////////////////////////////////////////////////////////////////
     -->

    <owl:AnnotationProperty rdf:about="&purl;obo/comment"/>
    <owl:AnnotationProperty rdf:about="http://&ontology;CELDA.owl#commonName"/>
    <owl:AnnotationProperty rdf:about="&purl;obo/synonym"/>
    


    <!-- 
    ///////////////////////////////////////////////////////////////////////////////////////
    //
    // Datatypes
    //
    ///////////////////////////////////////////////////////////////////////////////////////
     -->

    


    <!-- 
    ///////////////////////////////////////////////////////////////////////////////////////
    //
    // Object Properties
    //
    ///////////////////////////////////////////////////////////////////////////////////////
     -->

    


    <!-- http://ontology.cellfinder.org/CELDA.owl#derives_into -->

    <owl:ObjectProperty rdf:about="&ontology;CELDA.owl#derives_into"/>
    


    <!-- http://purl.obolibrary.org/obo/develops_from -->

    <owl:ObjectProperty rdf:about="&purl;obo/develops_from"/>
    


    <!-- http://purl.obolibrary.org/obo/develops_into -->

    <owl:ObjectProperty rdf:about="&purl;obo/develops_into"/>
    


    <!-- http://purl.obolibrary.org/obo/ends_at -->

    <owl:ObjectProperty rdf:about="&purl;obo/ends_at"/>
    


    <!-- http://purl.obolibrary.org/obo/has_quality -->

    <owl:ObjectProperty rdf:about="&purl;obo/has_quality"/>
    <rdf:Description>
        <owl:inverseOf rdf:resource="&purl;obo/has_quality"/>
    </rdf:Description>
    


    <!-- http://purl.obolibrary.org/obo/starts_at -->

    <owl:ObjectProperty rdf:about="&purl;obo/starts_at"/>
    


    <!-- http://purl.obolibrary.org/obo/cl#develops_from -->

    <owl:ObjectProperty rdf:about="&purl;obo/cl#develops_from"/>
    


    <!-- http://purl.org/obo/owl/OBO_REL#part_of -->

    <owl:ObjectProperty rdf:about="&OBO_REL;part_of"/>
    


    <!-- http://purl.org/obo/owl/obo#develops_from -->

    <owl:ObjectProperty rdf:about="&obo;develops_from"/>
    


    <!-- http://purl.org/obo/owl/obo#part_of -->

    <owl:ObjectProperty rdf:about="&obo;part_of"/>
    


    <!-- http://www.obofoundry.org/ro/ro.owl#part_of -->

    <rdf:Description rdf:about="&ro;part_of"/>
    <rdf:Description>
        <owl:inverseOf rdf:resource="&ro;part_of"/>
    </rdf:Description>
    


    <!-- 
    ///////////////////////////////////////////////////////////////////////////////////////
    //
    // Classes
    //
    ///////////////////////////////////////////////////////////////////////////////////////
     -->

    


    <!-- http://ncicb.nci.nih.gov/xml/owl/EVS/Thesaurus.owl#Gonad -->

    <owl:Class rdf:about="&Thesaurus;Gonad">
        <owl:equivalentClass rdf:resource="&purl;obo/UBERON_0000991"/>
    </owl:Class>
    


    <!-- http://ontology.cellfinder.org/CELDA_00002584 -->

    <owl:Class rdf:about="&ontology;CELDA_00002584">
        <rdfs:label xml:lang="en">primitive endoderm of inner cell mass</rdfs:label>
        <rdfs:subClassOf rdf:resource="&purl;obo/UBERON_0000925"/>
        <oboInOwl:hasDefinition>
            <rdf:Description>
                <rdfs:label xml:lang="en">A primitive endoderm that is part of a inner cell mass</rdfs:label>
            </rdf:Description>
        </oboInOwl:hasDefinition>
    </owl:Class>
    


    <!-- http://ontology.cellfinder.org/CELDA.owl#CELDA_00000001 -->

    <owl:Class rdf:about="&ontology;CELDA.owl#CELDA_00000001">
        <rdfs:label xml:lang="en">xenocraft cell</rdfs:label>
        <rdfs:subClassOf rdf:resource="&biotop;Cell"/>
        <ru-meta:definition xml:lang="en">Cell transplanted to another organism of original species</ru-meta:definition>
    </owl:Class>
    


    <!-- http://ontology.cellfinder.org/CELDA.owl#CELDA_00000002 -->

    <owl:Class rdf:about="&ontology;CELDA.owl#CELDA_00000002">
        <rdfs:label xml:lang="en">human anatomical entity</rdfs:label>
        <rdfs:subClassOf rdf:resource="&purl;obo/UBERON_0001062"/>
        <rdfs:subClassOf>
            <owl:Restriction>
                <owl:onProperty rdf:resource="&ro;part_of"/>
                <owl:someValuesFrom rdf:resource="&purl;obo/NCBITaxon_9606"/>
            </owl:Restriction>
        </rdfs:subClassOf>
    </owl:Class>
    


    <!-- http://ontology.cellfinder.org/CELDA.owl#CELDA_00000008 -->

    <owl:Class rdf:about="&ontology;CELDA.owl#CELDA_00000008">
        <rdfs:label xml:lang="en">cell population</rdfs:label>
        <rdfs:subClassOf rdf:resource="&biotop;Population"/>
        <rdfs:subClassOf>
            <owl:Restriction>
                <owl:onProperty rdf:resource="&ro;has_part"/>
                <owl:someValuesFrom rdf:resource="&biotop;Cell"/>
            </owl:Restriction>
        </rdfs:subClassOf>
        <oboInOwl:hasDefinition>
            <CELDA_00000030>
                <rdfs:label xml:lang="en">A number of aggreation of cells at a location showing the same cell type.</rdfs:label>
            </CELDA_00000030>
        </oboInOwl:hasDefinition>
    </owl:Class>
    


    <!-- http://ontology.cellfinder.org/CELDA.owl#CELDA_00000009 -->

    <owl:Class rdf:about="&ontology;CELDA.owl#CELDA_00000009">
        <rdfs:label>subpopulation of cells</rdfs:label>
        <rdfs:subClassOf rdf:resource="&ontology;CELDA.owl#CELDA_00000008"/>
    </owl:Class>
    


    <!-- http://ontology.cellfinder.org/CELDA.owl#CELDA_00000010 -->

    <owl:Class rdf:about="&ontology;CELDA.owl#CELDA_00000010">
        <rdfs:label>subpopulation of cells of a single cell type</rdfs:label>
        <rdfs:subClassOf rdf:resource="&ontology;CELDA.owl#CELDA_00000009"/>
    </owl:Class>
    


    <!-- http://ontology.cellfinder.org/CELDA.owl#CELDA_00000022 -->

    <owl:Class rdf:about="&ontology;CELDA.owl#CELDA_00000022">
        <rdfs:label xml:lang="en">mouse fibroblast</rdfs:label>
        <rdfs:subClassOf rdf:resource="&ontology;CELDA.owl#CELDA_00000043"/>
        <rdfs:subClassOf rdf:resource="&purl;obo/CL_0000057"/>
        <rdfs:subClassOf>
            <owl:Restriction>
                <owl:onProperty rdf:resource="&purl;obo/develops_from"/>
                <owl:someValuesFrom rdf:resource="&purl;obo/CL_0000134"/>
            </owl:Restriction>
        </rdfs:subClassOf>
        <CELDA:commonName xml:lang="en">fibroblast</CELDA:commonName>
    </owl:Class>
    


    <!-- http://ontology.cellfinder.org/CELDA.owl#CELDA_00000030 -->

    <owl:Class rdf:about="&ontology;CELDA.owl#CELDA_00000030">
        <rdfs:label xml:lang="en">definition</rdfs:label>
        <rdfs:subClassOf rdf:resource="&oboInOwl;Definition"/>
    </owl:Class>
    


    <!-- http://ontology.cellfinder.org/CELDA.owl#CELDA_00000042 -->

    <owl:Class rdf:about="&ontology;CELDA.owl#CELDA_00000042">
        <rdfs:label xml:lang="en">human cell in vivo</rdfs:label>
        <rdfs:subClassOf rdf:resource="&biotop;AnimalCell"/>
        <rdfs:subClassOf>
            <owl:Class>
                <owl:intersectionOf rdf:parseType="Collection">
                    <owl:Restriction>
                        <owl:onProperty rdf:resource="&purl;obo/develops_from"/>
                        <owl:someValuesFrom rdf:resource="&ontology;CELDA.owl#CELDA_00000042"/>
                    </owl:Restriction>
                    <owl:Restriction>
                        <owl:onProperty rdf:resource="&ro;part_of"/>
                        <owl:someValuesFrom rdf:resource="&purl;obo/NCBITaxon_9606"/>
                    </owl:Restriction>
                </owl:intersectionOf>
            </owl:Class>
        </rdfs:subClassOf>
    </owl:Class>
    


    <!-- http://ontology.cellfinder.org/CELDA.owl#CELDA_00000043 -->

    <owl:Class rdf:about="&ontology;CELDA.owl#CELDA_00000043">
        <rdfs:label xml:lang="en">mouse cell in vivo</rdfs:label>
        <rdfs:subClassOf>
            <owl:Class>
                <owl:intersectionOf rdf:parseType="Collection">
                    <rdf:Description rdf:about="&biotop;AnimalCell"/>
                    <owl:Restriction>
                        <owl:onProperty rdf:resource="&purl;obo/develops_from"/>
                        <owl:someValuesFrom rdf:resource="&ontology;CELDA.owl#CELDA_00000043"/>
                    </owl:Restriction>
                    <owl:Restriction>
                        <owl:onProperty rdf:resource="&ro;part_of"/>
                        <owl:someValuesFrom rdf:resource="&purl;obo/NCBITaxon_10090"/>
                    </owl:Restriction>
                </owl:intersectionOf>
            </owl:Class>
        </rdfs:subClassOf>
    </owl:Class>
    


    <!-- http://ontology.cellfinder.org/CELDA.owl#CELDA_00000044 -->

    <owl:Class rdf:about="&ontology;CELDA.owl#CELDA_00000044">
        <rdfs:label xml:lang="en">male cell in vivo</rdfs:label>
        <rdfs:subClassOf rdf:resource="&biotop;CellInVivo"/>
        <rdfs:subClassOf>
            <owl:Restriction>
                <owl:onProperty rdf:resource="&purl;obo/has_quality"/>
                <owl:someValuesFrom rdf:resource="&efo;EFO_0001266"/>
            </owl:Restriction>
        </rdfs:subClassOf>
    </owl:Class>
    


    <!-- http://ontology.cellfinder.org/CELDA.owl#CELDA_00000045 -->

    <owl:Class rdf:about="&ontology;CELDA.owl#CELDA_00000045">
        <rdfs:label xml:lang="en">female cell in vivo</rdfs:label>
        <rdfs:subClassOf rdf:resource="&biotop;CellInVivo"/>
        <rdfs:subClassOf>
            <owl:Restriction>
                <owl:onProperty rdf:resource="&purl;obo/has_quality"/>
                <owl:someValuesFrom rdf:resource="&efo;EFO_0001265"/>
            </owl:Restriction>
        </rdfs:subClassOf>
    </owl:Class>
    


    <!-- http://ontology.cellfinder.org/CELDA.owl#CELDA_00000046 -->

    <owl:Class rdf:about="&ontology;CELDA.owl#CELDA_00000046">
        <rdfs:label xml:lang="en">human anatomical entity during development</rdfs:label>
        <rdfs:subClassOf rdf:resource="&ontology;CELDA.owl#CELDA_00000002"/>
    </owl:Class>
    


    <!-- http://ontology.cellfinder.org/CELDA.owl#CELDA_00000048 -->

    <owl:Class rdf:about="&ontology;CELDA.owl#CELDA_00000048">
        <rdfs:label xml:lang="en">human male zygote</rdfs:label>
        <rdfs:subClassOf rdf:resource="&biotop;DEPRECATED"/>
        <CELDA:commonName>zygote</CELDA:commonName>
    </owl:Class>
    


    <!-- http://ontology.cellfinder.org/CELDA.owl#CELDA_00000049 -->

    <owl:Class rdf:about="&ontology;CELDA.owl#CELDA_00000049">
        <rdfs:label xml:lang="en">human female zygote</rdfs:label>
        <rdfs:subClassOf rdf:resource="&biotop;DEPRECATED"/>
        <CELDA:commonName xml:lang="en">zygote</CELDA:commonName>
    </owl:Class>
    


    <!-- http://ontology.cellfinder.org/CELDA.owl#CELDA_00000054 -->

    <owl:Class rdf:about="&ontology;CELDA.owl#CELDA_00000054">
        <rdfs:label xml:lang="en">Human Morula Cell</rdfs:label>
        <rdfs:subClassOf rdf:resource="&ontology;CELDA.owl#CELDA_00000042"/>
        <rdfs:subClassOf rdf:resource="&purl;obo/CL_0000360"/>
        <rdfs:subClassOf>
            <owl:Restriction>
                <owl:onProperty rdf:resource="&purl;obo/starts_at"/>
                <owl:someValuesFrom rdf:resource="&purl;obo/CS02"/>
            </owl:Restriction>
        </rdfs:subClassOf>
        <rdfs:subClassOf>
            <owl:Restriction>
                <owl:onProperty rdf:resource="&purl;obo/ends_at"/>
                <owl:someValuesFrom rdf:resource="&purl;obo/CS02"/>
            </owl:Restriction>
        </rdfs:subClassOf>
        <rdfs:subClassOf>
            <owl:Restriction>
                <owl:onProperty rdf:resource="&purl;obo/develops_from"/>
                <owl:someValuesFrom rdf:resource="&ontology;CELDA.owl#CELDA_00015630"/>
            </owl:Restriction>
        </rdfs:subClassOf>
        <ru-meta:definition>The morula stage is usually defined as the stage in which the embryo consists of 16-32 cells. The compaction process, which begins at the 8-cell stage, continues and results in blastomere segregation to either the center of the morula or the periphery, forming the first clear distinction between inner and outer cell types. This stage is usually formed by day 4 of human development. </ru-meta:definition>
        <ru-meta:synonym xml:lang="en">blastomere</ru-meta:synonym>
        <CELDA:commonName xml:lang="en">morula cell</CELDA:commonName>
        <oboInOwl:hasDefinition>
            <rdf:Description>
                <rdfs:label xml:lang="en">Formation of the blastomeres (totipotent to ca. the 12-cell stage), Morula stage, Compaction (8 to 16 cells), The polarization of the blastomeres becomes slowly visible.</rdfs:label>
            </rdf:Description>
        </oboInOwl:hasDefinition>
    </owl:Class>
    


    <!-- http://ontology.cellfinder.org/CELDA.owl#CELDA_00000063 -->

    <owl:Class rdf:about="&ontology;CELDA.owl#CELDA_00000063">
        <rdfs:label xml:lang="en">pluriblast cell</rdfs:label>
        <rdfs:subClassOf rdf:resource="&purl;obo/CL_0000003"/>
        <rdfs:subClassOf>
            <owl:Restriction>
                <owl:onProperty rdf:resource="&purl;obo/develops_from"/>
                <owl:someValuesFrom rdf:resource="&purl;obo/CL_0000360"/>
            </owl:Restriction>
        </rdfs:subClassOf>
        <rdfs:subClassOf>
            <owl:Restriction>
                <owl:onProperty rdf:resource="&purl;obo/starts_at"/>
                <owl:someValuesFrom rdf:resource="&purl;obo/CS03"/>
            </owl:Restriction>
        </rdfs:subClassOf>
        <rdfs:subClassOf>
            <owl:Restriction>
                <owl:onProperty rdf:resource="&purl;obo/ends_at"/>
                <owl:someValuesFrom rdf:resource="&purl;obo/CS03"/>
            </owl:Restriction>
        </rdfs:subClassOf>
        <rdfs:subClassOf>
            <owl:Restriction>
                <owl:onProperty rdf:resource="&ro;part_of"/>
                <owl:someValuesFrom rdf:resource="&purl;obo/UBERON_0000087"/>
            </owl:Restriction>
        </rdfs:subClassOf>
        <ru-meta:synonym xml:lang="en">embryoblast cell</ru-meta:synonym>
        <ru-meta:synonym xml:lang="en">inner cell mass cell</ru-meta:synonym>
        <oboInOwl:hasDefinition>
            <rdf:Description>
                <rdfs:label xml:lang="en">Inner cell mass cell of the blastocyst.</rdfs:label>
            </rdf:Description>
        </oboInOwl:hasDefinition>
    </owl:Class>
    


    <!-- http://ontology.cellfinder.org/CELDA.owl#CELDA_00000064 -->

    <owl:Class rdf:about="&ontology;CELDA.owl#CELDA_00000064">
        <rdfs:label xml:lang="en">human pluriblast cell</rdfs:label>
        <rdfs:subClassOf rdf:resource="&ontology;CELDA.owl#CELDA_00000042"/>
        <rdfs:subClassOf rdf:resource="&ontology;CELDA.owl#CELDA_00000063"/>
        <rdfs:subClassOf>
            <owl:Restriction>
                <owl:onProperty rdf:resource="&purl;obo/develops_from"/>
                <owl:someValuesFrom rdf:resource="&ontology;CELDA.owl#CELDA_00000054"/>
            </owl:Restriction>
        </rdfs:subClassOf>
        <rdfs:subClassOf>
            <owl:Restriction>
                <owl:onProperty rdf:resource="&OBO_REL;part_of"/>
                <owl:someValuesFrom rdf:resource="&EHDAA2;EHDAA2_0000547"/>
            </owl:Restriction>
        </rdfs:subClassOf>
        <ru-meta:synonym xml:lang="en">embryoblast cell</ru-meta:synonym>
        <ru-meta:synonym xml:lang="en">inner cell mass cell</ru-meta:synonym>
        <CELDA:commonName xml:lang="en">pluriblast cell</CELDA:commonName>
    </owl:Class>
    


    <!-- http://ontology.cellfinder.org/CELDA.owl#CELDA_00000070 -->

    <owl:Class rdf:about="&ontology;CELDA.owl#CELDA_00000070">
        <rdfs:label xml:lang="en">lacunar trophoblast</rdfs:label>
        <rdfs:subClassOf rdf:resource="&purl;obo/CL_0000003"/>
        <rdfs:subClassOf>
            <owl:Restriction>
                <owl:onProperty rdf:resource="&purl;obo/develops_from"/>
                <owl:someValuesFrom rdf:resource="&purl;obo/CL_0000525"/>
            </owl:Restriction>
        </rdfs:subClassOf>
        <oboInOwl:hasDefinition>
            <rdf:Description>
                <rdfs:label xml:lang="en">labyrinthian cavities (lancunae) in the syncytium</rdfs:label>
            </rdf:Description>
        </oboInOwl:hasDefinition>
    </owl:Class>
    


    <!-- http://ontology.cellfinder.org/CELDA.owl#CELDA_00000071 -->

    <owl:Class rdf:about="&ontology;CELDA.owl#CELDA_00000071">
        <rdfs:label xml:lang="en">human lacunar trophoblast</rdfs:label>
        <rdfs:subClassOf rdf:resource="&ontology;CELDA.owl#CELDA_00000042"/>
        <rdfs:subClassOf rdf:resource="&ontology;CELDA.owl#CELDA_00000070"/>
        <rdfs:subClassOf>
            <owl:Restriction>
                <owl:onProperty rdf:resource="&purl;obo/develops_from"/>
                <owl:someValuesFrom rdf:resource="&FMA;FMA_83043"/>
            </owl:Restriction>
        </rdfs:subClassOf>
        <rdfs:subClassOf>
            <owl:Restriction>
                <owl:onProperty rdf:resource="&ro;part_of"/>
                <owl:someValuesFrom rdf:resource="&EHDAA2;EHDAA2_0003248"/>
            </owl:Restriction>
        </rdfs:subClassOf>
        <rdfs:subClassOf>
            <owl:Restriction>
                <owl:onProperty rdf:resource="&purl;obo/starts_at"/>
                <owl:someValuesFrom rdf:resource="&purl;obo/CS05b"/>
            </owl:Restriction>
        </rdfs:subClassOf>
        <rdfs:subClassOf>
            <owl:Restriction>
                <owl:onProperty rdf:resource="&purl;obo/ends_at"/>
                <owl:someValuesFrom rdf:resource="&purl;obo/CS05b"/>
            </owl:Restriction>
        </rdfs:subClassOf>
        <CELDA:commonName xml:lang="en">lacunar trophoblast</CELDA:commonName>
        <oboInOwl:hasDefinition>
            <rdf:Description>
                <rdfs:label xml:lang="en">labyrinthian cavities (lancunae) in the syncytium</rdfs:label>
            </rdf:Description>
        </oboInOwl:hasDefinition>
    </owl:Class>
    


    <!-- http://ontology.cellfinder.org/CELDA.owl#CELDA_00000080 -->

    <owl:Class rdf:about="&ontology;CELDA.owl#CELDA_00000080">
        <rdfs:label xml:lang="en">hypoblast cell</rdfs:label>
        <rdfs:subClassOf rdf:resource="&purl;obo/CL_0000003"/>
        <rdfs:subClassOf>
            <owl:Restriction>
                <owl:onProperty rdf:resource="&ro;part_of"/>
                <owl:someValuesFrom rdf:resource="&ontology;CELDA_00002584"/>
            </owl:Restriction>
        </rdfs:subClassOf>
        <rdfs:subClassOf>
            <owl:Restriction>
                <owl:onProperty rdf:resource="&purl;obo/develops_from"/>
                <owl:someValuesFrom rdf:resource="&efo;EFO_0000547"/>
            </owl:Restriction>
        </rdfs:subClassOf>
        <rdfs:subClassOf>
            <owl:Restriction>
                <owl:onProperty rdf:resource="&ro;part_of"/>
                <owl:someValuesFrom rdf:resource="&purl;obo/UBERON_0004877"/>
            </owl:Restriction>
        </rdfs:subClassOf>
        <rdfs:subClassOf>
            <owl:Restriction>
                <owl:onProperty rdf:resource="&purl;obo/develops_from"/>
                <owl:someValuesFrom rdf:resource="&ontology;CELDA.owl#CELDA_00000063"/>
            </owl:Restriction>
        </rdfs:subClassOf>
        <oboInOwl:hasDefinition>
            <rdf:Description>
                <rdfs:label xml:lang="en">Extraembryonic endoderm (including Yolk sac) is derived from hypoblast.</rdfs:label>
            </rdf:Description>
        </oboInOwl:hasDefinition>
    </owl:Class>
    


    <!-- http://ontology.cellfinder.org/CELDA.owl#CELDA_00000081 -->

    <owl:Class rdf:about="&ontology;CELDA.owl#CELDA_00000081">
        <rdfs:label xml:lang="en">human hypoblast cell</rdfs:label>
        <rdfs:subClassOf rdf:resource="&ontology;CELDA.owl#CELDA_00000042"/>
        <rdfs:subClassOf rdf:resource="&ontology;CELDA.owl#CELDA_00000080"/>
        <rdfs:subClassOf>
            <owl:Restriction>
                <owl:onProperty rdf:resource="&purl;obo/develops_from"/>
                <owl:someValuesFrom rdf:resource="&ontology;CELDA.owl#CELDA_00000064"/>
            </owl:Restriction>
        </rdfs:subClassOf>
        <rdfs:subClassOf>
            <owl:Restriction>
                <owl:onProperty rdf:resource="&purl;obo/starts_at"/>
                <owl:someValuesFrom rdf:resource="&purl;obo/CS03"/>
            </owl:Restriction>
        </rdfs:subClassOf>
        <rdfs:subClassOf>
            <owl:Restriction>
                <owl:onProperty rdf:resource="&purl;obo/ends_at"/>
                <owl:someValuesFrom rdf:resource="&purl;obo/CS03"/>
            </owl:Restriction>
        </rdfs:subClassOf>
        <CELDA:commonName xml:lang="en">hypoblast cell</CELDA:commonName>
    </owl:Class>
    


    <!-- http://ontology.cellfinder.org/CELDA.owl#CELDA_00000084 -->

    <owl:Class rdf:about="&ontology;CELDA.owl#CELDA_00000084">
        <rdfs:label xml:lang="en">human yolk cell</rdfs:label>
        <rdfs:subClassOf rdf:resource="&ontology;CELDA.owl#CELDA_00000042"/>
        <rdfs:subClassOf rdf:resource="&purl;obo/CL_0000428"/>
        <rdfs:subClassOf>
            <owl:Restriction>
                <owl:onProperty rdf:resource="&purl;obo/starts_at"/>
                <owl:someValuesFrom rdf:resource="&purl;obo/CS05b"/>
            </owl:Restriction>
        </rdfs:subClassOf>
        <rdfs:subClassOf>
            <owl:Restriction>
                <owl:onProperty rdf:resource="&purl;obo/ends_at"/>
                <owl:someValuesFrom rdf:resource="&purl;obo/CS05b"/>
            </owl:Restriction>
        </rdfs:subClassOf>
        <rdfs:subClassOf>
            <owl:Restriction>
                <owl:onProperty rdf:resource="&purl;obo/develops_from"/>
                <owl:someValuesFrom rdf:resource="&ontology;CELDA.owl#CELDA_00000081"/>
            </owl:Restriction>
        </rdfs:subClassOf>
        <rdfs:subClassOf>
            <owl:Restriction>
                <owl:onProperty rdf:resource="&ro;part_of"/>
                <owl:someValuesFrom rdf:resource="&FMA;FMA_87180"/>
            </owl:Restriction>
        </rdfs:subClassOf>
        <CELDA:commonName xml:lang="en">yolk cell</CELDA:commonName>
    </owl:Class>
    


    <!-- http://ontology.cellfinder.org/CELDA.owl#CELDA_00000087 -->

    <owl:Class rdf:about="&ontology;CELDA.owl#CELDA_00000087">
        <rdfs:label xml:lang="en">secondary yolk sac cell</rdfs:label>
        <rdfs:subClassOf rdf:resource="&purl;obo/CL_0000003"/>
        <rdfs:subClassOf>
            <owl:Restriction>
                <owl:onProperty rdf:resource="&purl;obo/develops_from"/>
                <owl:someValuesFrom rdf:resource="&purl;obo/CL_0000428"/>
            </owl:Restriction>
        </rdfs:subClassOf>
    </owl:Class>
    


    <!-- http://ontology.cellfinder.org/CELDA.owl#CELDA_00000088 -->

    <owl:Class rdf:about="&ontology;CELDA.owl#CELDA_00000088">
        <rdfs:label xml:lang="en">human secondary yolk sac cell</rdfs:label>
        <rdfs:subClassOf rdf:resource="&ontology;CELDA.owl#CELDA_00000042"/>
        <rdfs:subClassOf rdf:resource="&ontology;CELDA.owl#CELDA_00000087"/>
        <rdfs:subClassOf>
            <owl:Restriction>
                <owl:onProperty rdf:resource="&purl;obo/develops_from"/>
                <owl:someValuesFrom rdf:resource="&ontology;CELDA.owl#CELDA_00000084"/>
            </owl:Restriction>
        </rdfs:subClassOf>
        <rdfs:subClassOf>
            <owl:Restriction>
                <owl:onProperty rdf:resource="&purl;obo/starts_at"/>
                <owl:someValuesFrom rdf:resource="&purl;obo/CS05c"/>
            </owl:Restriction>
        </rdfs:subClassOf>
        <rdfs:subClassOf>
            <owl:Restriction>
                <owl:onProperty rdf:resource="&purl;obo/ends_at"/>
                <owl:someValuesFrom rdf:resource="&purl;obo/CS20"/>
            </owl:Restriction>
        </rdfs:subClassOf>
        <rdfs:subClassOf>
            <owl:Restriction>
                <owl:onProperty rdf:resource="&ro;part_of"/>
                <owl:someValuesFrom rdf:resource="&EHDAA2;EHDAA2_0002212"/>
            </owl:Restriction>
        </rdfs:subClassOf>
        <CELDA:commonName xml:lang="en">secondary yolk sac cell</CELDA:commonName>
    </owl:Class>
    


    <!-- http://ontology.cellfinder.org/CELDA.owl#CELDA_000001000 -->

    <owl:Class rdf:about="&ontology;CELDA.owl#CELDA_000001000">
        <rdfs:label xml:lang="en">SI-107</rdfs:label>
        <rdfs:subClassOf rdf:resource="&ontology;CELDA.owl#CELDA_00000552"/>
        <oboInOwl:hasDbXref>http://www.hescreg.eu/index_reg.php?nav=55&amp;id=555</oboInOwl:hasDbXref>
    </owl:Class>
    


    <!-- http://ontology.cellfinder.org/CELDA.owl#CELDA_000001001 -->

    <owl:Class rdf:about="&ontology;CELDA.owl#CELDA_000001001">
        <rdfs:label xml:lang="en">SI-108</rdfs:label>
        <rdfs:subClassOf rdf:resource="&ontology;CELDA.owl#CELDA_00000552"/>
        <oboInOwl:hasDbXref>http://www.hescreg.eu/index_reg.php?nav=55&amp;id=556</oboInOwl:hasDbXref>
    </owl:Class>
    


    <!-- http://ontology.cellfinder.org/CELDA.owl#CELDA_000001002 -->

    <owl:Class rdf:about="&ontology;CELDA.owl#CELDA_000001002">
        <rdfs:label xml:lang="en">SI-109</rdfs:label>
        <rdfs:subClassOf rdf:resource="&ontology;CELDA.owl#CELDA_00000552"/>
        <oboInOwl:hasDbXref>http://www.hescreg.eu/index_reg.php?nav=55&amp;id=557</oboInOwl:hasDbXref>
    </owl:Class>
    


    <!-- http://ontology.cellfinder.org/CELDA.owl#CELDA_000001003 -->

    <owl:Class rdf:about="&ontology;CELDA.owl#CELDA_000001003">
        <rdfs:label xml:lang="en">SI-110</rdfs:label>
        <rdfs:subClassOf rdf:resource="&ontology;CELDA.owl#CELDA_00000552"/>
        <oboInOwl:hasDbXref>http://www.hescreg.eu/index_reg.php?nav=55&amp;id=558</oboInOwl:hasDbXref>
    </owl:Class>
    


    <!-- http://ontology.cellfinder.org/CELDA.owl#CELDA_000001004 -->

    <owl:Class rdf:about="&ontology;CELDA.owl#CELDA_000001004">
        <rdfs:label xml:lang="en">SI-111</rdfs:label>
        <rdfs:subClassOf rdf:resource="&ontology;CELDA.owl#CELDA_00000552"/>
        <oboInOwl:hasDbXref>http://www.hescreg.eu/index_reg.php?nav=55&amp;id=559</oboInOwl:hasDbXref>
    </owl:Class>
    


    <!-- http://ontology.cellfinder.org/CELDA.owl#CELDA_000001005 -->

    <owl:Class rdf:about="&ontology;CELDA.owl#CELDA_000001005">
        <rdfs:label xml:lang="en">SI-114</rdfs:label>
        <rdfs:subClassOf rdf:resource="&ontology;CELDA.owl#CELDA_00000552"/>
        <oboInOwl:hasDbXref>http://www.hescreg.eu/index_reg.php?nav=55&amp;id=560</oboInOwl:hasDbXref>
    </owl:Class>
    


    <!-- http://ontology.cellfinder.org/CELDA.owl#CELDA_000001006 -->

    <owl:Class rdf:about="&ontology;CELDA.owl#CELDA_000001006">
        <rdfs:label xml:lang="en">SI-115</rdfs:label>
        <rdfs:subClassOf rdf:resource="&ontology;CELDA.owl#CELDA_00000552"/>
        <oboInOwl:hasDbXref>http://www.hescreg.eu/index_reg.php?nav=55&amp;id=561</oboInOwl:hasDbXref>
    </owl:Class>
    


    <!-- http://ontology.cellfinder.org/CELDA.owl#CELDA_000001007 -->

    <owl:Class rdf:about="&ontology;CELDA.owl#CELDA_000001007">
        <rdfs:label xml:lang="en">SI-122</rdfs:label>
        <rdfs:subClassOf rdf:resource="&ontology;CELDA.owl#CELDA_00000552"/>
        <oboInOwl:hasDbXref>http://www.hescreg.eu/index_reg.php?nav=55&amp;id=562</oboInOwl:hasDbXref>
    </owl:Class>
    


    <!-- http://ontology.cellfinder.org/CELDA.owl#CELDA_000001008 -->

    <owl:Class rdf:about="&ontology;CELDA.owl#CELDA_000001008">
        <rdfs:label xml:lang="en">SI-123</rdfs:label>
        <rdfs:subClassOf rdf:resource="&ontology;CELDA.owl#CELDA_00000552"/>
        <oboInOwl:hasDbXref>http://www.hescreg.eu/index_reg.php?nav=55&amp;id=564</oboInOwl:hasDbXref>
    </owl:Class>
    


    <!-- http://ontology.cellfinder.org/CELDA.owl#CELDA_000001009 -->

    <owl:Class rdf:about="&ontology;CELDA.owl#CELDA_000001009">
        <rdfs:label xml:lang="en">SI-124</rdfs:label>
        <rdfs:subClassOf rdf:resource="&ontology;CELDA.owl#CELDA_00000552"/>
        <oboInOwl:hasDbXref>http://www.hescreg.eu/index_reg.php?nav=55&amp;id=565</oboInOwl:hasDbXref>
    </owl:Class>
    


    <!-- http://ontology.cellfinder.org/CELDA.owl#CELDA_000001010 -->

    <owl:Class rdf:about="&ontology;CELDA.owl#CELDA_000001010">
        <rdfs:label xml:lang="en">SI-128</rdfs:label>
        <rdfs:subClassOf rdf:resource="&ontology;CELDA.owl#CELDA_00000552"/>
        <oboInOwl:hasDbXref>http://www.hescreg.eu/index_reg.php?nav=55&amp;id=566</oboInOwl:hasDbXref>
    </owl:Class>
    


    <!-- http://ontology.cellfinder.org/CELDA.owl#CELDA_000001011 -->

    <owl:Class rdf:about="&ontology;CELDA.owl#CELDA_000001011">
        <rdfs:label xml:lang="en">SI-125</rdfs:label>
        <rdfs:subClassOf rdf:resource="&ontology;CELDA.owl#CELDA_00000552"/>
        <oboInOwl:hasDbXref>http://www.hescreg.eu/index_reg.php?nav=55&amp;id=567</oboInOwl:hasDbXref>
    </owl:Class>
    


    <!-- http://ontology.cellfinder.org/CELDA.owl#CELDA_000001012 -->

    <owl:Class rdf:about="&ontology;CELDA.owl#CELDA_000001012">
        <rdfs:label xml:lang="en">SI-126</rdfs:label>
        <rdfs:subClassOf rdf:resource="&ontology;CELDA.owl#CELDA_00000552"/>
        <oboInOwl:hasDbXref>http://www.hescreg.eu/index_reg.php?nav=55&amp;id=568</oboInOwl:hasDbXref>
    </owl:Class>
    


    <!-- http://ontology.cellfinder.org/CELDA.owl#CELDA_000001013 -->

    <owl:Class rdf:about="&ontology;CELDA.owl#CELDA_000001013">
        <rdfs:label xml:lang="en">SI-130</rdfs:label>
        <rdfs:subClassOf rdf:resource="&ontology;CELDA.owl#CELDA_00000552"/>
        <oboInOwl:hasDbXref>http://www.hescreg.eu/index_reg.php?nav=55&amp;id=569</oboInOwl:hasDbXref>
    </owl:Class>
    


    <!-- http://ontology.cellfinder.org/CELDA.owl#CELDA_000001014 -->

    <owl:Class rdf:about="&ontology;CELDA.owl#CELDA_000001014">
        <rdfs:label xml:lang="en">SI-131</rdfs:label>
        <rdfs:subClassOf rdf:resource="&ontology;CELDA.owl#CELDA_00000552"/>
        <oboInOwl:hasDbXref>http://www.hescreg.eu/index_reg.php?nav=55&amp;id=570</oboInOwl:hasDbXref>
    </owl:Class>
    


    <!-- http://ontology.cellfinder.org/CELDA.owl#CELDA_000001015 -->

    <owl:Class rdf:about="&ontology;CELDA.owl#CELDA_000001015">
        <rdfs:label xml:lang="en">SI-132</rdfs:label>
        <rdfs:subClassOf rdf:resource="&ontology;CELDA.owl#CELDA_00000552"/>
        <oboInOwl:hasDbXref>http://www.hescreg.eu/index_reg.php?nav=55&amp;id=571</oboInOwl:hasDbXref>
    </owl:Class>
    


    <!-- http://ontology.cellfinder.org/CELDA.owl#CELDA_000001016 -->

    <owl:Class rdf:about="&ontology;CELDA.owl#CELDA_000001016">
        <rdfs:label xml:lang="en">SI-133</rdfs:label>
        <rdfs:subClassOf rdf:resource="&ontology;CELDA.owl#CELDA_00000552"/>
        <oboInOwl:hasDbXref>http://www.hescreg.eu/index_reg.php?nav=55&amp;id=572</oboInOwl:hasDbXref>
    </owl:Class>
    


    <!-- http://ontology.cellfinder.org/CELDA.owl#CELDA_000001017 -->

    <owl:Class rdf:about="&ontology;CELDA.owl#CELDA_000001017">
        <rdfs:label xml:lang="en">SI-134</rdfs:label>
        <rdfs:subClassOf rdf:resource="&ontology;CELDA.owl#CELDA_00000552"/>
        <oboInOwl:hasDbXref>http://www.hescreg.eu/index_reg.php?nav=55&amp;id=573</oboInOwl:hasDbXref>
    </owl:Class>
    


    <!-- http://ontology.cellfinder.org/CELDA.owl#CELDA_000001018 -->

    <owl:Class rdf:about="&ontology;CELDA.owl#CELDA_000001018">
        <rdfs:label xml:lang="en">SI-135</rdfs:label>
        <rdfs:subClassOf rdf:resource="&ontology;CELDA.owl#CELDA_00000552"/>
        <oboInOwl:hasDbXref>http://www.hescreg.eu/index_reg.php?nav=55&amp;id=574</oboInOwl:hasDbXref>
    </owl:Class>
    


    <!-- http://ontology.cellfinder.org/CELDA.owl#CELDA_000001019 -->

    <owl:Class rdf:about="&ontology;CELDA.owl#CELDA_000001019">
        <rdfs:label xml:lang="en">SI-137</rdfs:label>
        <rdfs:subClassOf rdf:resource="&ontology;CELDA.owl#CELDA_00000552"/>
        <oboInOwl:hasDbXref>http://www.hescreg.eu/index_reg.php?nav=55&amp;id=575</oboInOwl:hasDbXref>
    </owl:Class>
    


    <!-- http://ontology.cellfinder.org/CELDA.owl#CELDA_000001020 -->

    <owl:Class rdf:about="&ontology;CELDA.owl#CELDA_000001020">
        <rdfs:label xml:lang="en">SI-138</rdfs:label>
        <rdfs:subClassOf rdf:resource="&ontology;CELDA.owl#CELDA_00000552"/>
        <oboInOwl:hasDbXref>http://www.hescreg.eu/index_reg.php?nav=55&amp;id=576</oboInOwl:hasDbXref>
    </owl:Class>
    


    <!-- http://ontology.cellfinder.org/CELDA.owl#CELDA_000001021 -->

    <owl:Class rdf:about="&ontology;CELDA.owl#CELDA_000001021">
        <rdfs:label xml:lang="en">SI-139</rdfs:label>
        <rdfs:subClassOf rdf:resource="&ontology;CELDA.owl#CELDA_00000552"/>
        <oboInOwl:hasDbXref>http://www.hescreg.eu/index_reg.php?nav=55&amp;id=577</oboInOwl:hasDbXref>
    </owl:Class>
    


    <!-- http://ontology.cellfinder.org/CELDA.owl#CELDA_000001022 -->

    <owl:Class rdf:about="&ontology;CELDA.owl#CELDA_000001022">
        <rdfs:label xml:lang="en">SI-140</rdfs:label>
        <rdfs:subClassOf rdf:resource="&ontology;CELDA.owl#CELDA_00000552"/>
        <oboInOwl:hasDbXref>http://www.hescreg.eu/index_reg.php?nav=55&amp;id=578</oboInOwl:hasDbXref>
    </owl:Class>
    


    <!-- http://ontology.cellfinder.org/CELDA.owl#CELDA_000001023 -->

    <owl:Class rdf:about="&ontology;CELDA.owl#CELDA_000001023">
        <rdfs:label xml:lang="en">SI-141</rdfs:label>
        <rdfs:subClassOf rdf:resource="&ontology;CELDA.owl#CELDA_00000552"/>
        <oboInOwl:hasDbXref>http://www.hescreg.eu/index_reg.php?nav=55&amp;id=579</oboInOwl:hasDbXref>
    </owl:Class>
    


    <!-- http://ontology.cellfinder.org/CELDA.owl#CELDA_000001024 -->

    <owl:Class rdf:about="&ontology;CELDA.owl#CELDA_000001024">
        <rdfs:label xml:lang="en">SI-144</rdfs:label>
        <rdfs:subClassOf rdf:resource="&ontology;CELDA.owl#CELDA_00000552"/>
        <oboInOwl:hasDbXref>http://www.hescreg.eu/index_reg.php?nav=55&amp;id=580</oboInOwl:hasDbXref>
    </owl:Class>
    


    <!-- http://ontology.cellfinder.org/CELDA.owl#CELDA_000001025 -->

    <owl:Class rdf:about="&ontology;CELDA.owl#CELDA_000001025">
        <rdfs:label xml:lang="en">SI-145</rdfs:label>
        <rdfs:subClassOf rdf:resource="&ontology;CELDA.owl#CELDA_00000552"/>
        <oboInOwl:hasDbXref>http://www.hescreg.eu/index_reg.php?nav=55&amp;id=581</oboInOwl:hasDbXref>
    </owl:Class>
    


    <!-- http://ontology.cellfinder.org/CELDA.owl#CELDA_000001026 -->

    <owl:Class rdf:about="&ontology;CELDA.owl#CELDA_000001026">
        <rdfs:label xml:lang="en">SI-146</rdfs:label>
        <rdfs:subClassOf rdf:resource="&ontology;CELDA.owl#CELDA_00000552"/>
        <oboInOwl:hasDbXref>http://www.hescreg.eu/index_reg.php?nav=55&amp;id=582</oboInOwl:hasDbXref>
    </owl:Class>
    


    <!-- http://ontology.cellfinder.org/CELDA.owl#CELDA_000001027 -->

    <owl:Class rdf:about="&ontology;CELDA.owl#CELDA_000001027">
        <rdfs:label xml:lang="en">SI-148</rdfs:label>
        <rdfs:subClassOf rdf:resource="&ontology;CELDA.owl#CELDA_00000552"/>
        <oboInOwl:hasDbXref>http://www.hescreg.eu/index_reg.php?nav=55&amp;id=583</oboInOwl:hasDbXref>
    </owl:Class>
    


    <!-- http://ontology.cellfinder.org/CELDA.owl#CELDA_000001028 -->

    <owl:Class rdf:about="&ontology;CELDA.owl#CELDA_000001028">
        <rdfs:label xml:lang="en">SI-149</rdfs:label>
        <rdfs:subClassOf rdf:resource="&ontology;CELDA.owl#CELDA_00000552"/>
        <oboInOwl:hasDbXref>http://www.hescreg.eu/index_reg.php?nav=55&amp;id=584</oboInOwl:hasDbXref>
    </owl:Class>
    


    <!-- http://ontology.cellfinder.org/CELDA.owl#CELDA_000001029 -->

    <owl:Class rdf:about="&ontology;CELDA.owl#CELDA_000001029">
        <rdfs:label xml:lang="en">SI-150</rdfs:label>
        <rdfs:subClassOf rdf:resource="&ontology;CELDA.owl#CELDA_00000552"/>
        <oboInOwl:hasDbXref>http://www.hescreg.eu/index_reg.php?nav=55&amp;id=585</oboInOwl:hasDbXref>
    </owl:Class>
    


    <!-- http://ontology.cellfinder.org/CELDA.owl#CELDA_000001030 -->

    <owl:Class rdf:about="&ontology;CELDA.owl#CELDA_000001030">
        <rdfs:label xml:lang="en">SI-151</rdfs:label>
        <rdfs:subClassOf rdf:resource="&ontology;CELDA.owl#CELDA_00000552"/>
        <oboInOwl:hasDbXref>http://www.hescreg.eu/index_reg.php?nav=55&amp;id=586</oboInOwl:hasDbXref>
    </owl:Class>
    


    <!-- http://ontology.cellfinder.org/CELDA.owl#CELDA_000001031 -->

    <owl:Class rdf:about="&ontology;CELDA.owl#CELDA_000001031">
        <rdfs:label xml:lang="en">SI-153</rdfs:label>
        <rdfs:subClassOf rdf:resource="&ontology;CELDA.owl#CELDA_00000552"/>
        <oboInOwl:hasDbXref>http://www.hescreg.eu/index_reg.php?nav=55&amp;id=587</oboInOwl:hasDbXref>
    </owl:Class>
    


    <!-- http://ontology.cellfinder.org/CELDA.owl#CELDA_000001032 -->

    <owl:Class rdf:about="&ontology;CELDA.owl#CELDA_000001032">
        <rdfs:label xml:lang="en">ReliCellhES1</rdfs:label>
        <rdfs:subClassOf rdf:resource="&ontology;CELDA.owl#CELDA_00000552"/>
        <oboInOwl:hasDbXref>http://www.hescreg.eu/index_reg.php?nav=55&amp;id=588</oboInOwl:hasDbXref>
    </owl:Class>
    


    <!-- http://ontology.cellfinder.org/CELDA.owl#CELDA_000001033 -->

    <owl:Class rdf:about="&ontology;CELDA.owl#CELDA_000001033">
        <rdfs:label xml:lang="en">SI-154</rdfs:label>
        <rdfs:subClassOf rdf:resource="&ontology;CELDA.owl#CELDA_00000552"/>
        <oboInOwl:hasDbXref>http://www.hescreg.eu/index_reg.php?nav=55&amp;id=589</oboInOwl:hasDbXref>
    </owl:Class>
    


    <!-- http://ontology.cellfinder.org/CELDA.owl#CELDA_000001034 -->

    <owl:Class rdf:about="&ontology;CELDA.owl#CELDA_000001034">
        <rdfs:label xml:lang="en">SI-155</rdfs:label>
        <rdfs:subClassOf rdf:resource="&ontology;CELDA.owl#CELDA_00000552"/>
        <oboInOwl:hasDbXref>http://www.hescreg.eu/index_reg.php?nav=55&amp;id=590</oboInOwl:hasDbXref>
    </owl:Class>
    


    <!-- http://ontology.cellfinder.org/CELDA.owl#CELDA_000001035 -->

    <owl:Class rdf:about="&ontology;CELDA.owl#CELDA_000001035">
        <rdfs:label xml:lang="en">SI-156</rdfs:label>
        <rdfs:subClassOf rdf:resource="&ontology;CELDA.owl#CELDA_00000552"/>
        <oboInOwl:hasDbXref>http://www.hescreg.eu/index_reg.php?nav=55&amp;id=591</oboInOwl:hasDbXref>
    </owl:Class>
    


    <!-- http://ontology.cellfinder.org/CELDA.owl#CELDA_000001036 -->

    <owl:Class rdf:about="&ontology;CELDA.owl#CELDA_000001036">
        <rdfs:label xml:lang="en">SI-157</rdfs:label>
        <rdfs:subClassOf rdf:resource="&ontology;CELDA.owl#CELDA_00000552"/>
        <oboInOwl:hasDbXref>http://www.hescreg.eu/index_reg.php?nav=55&amp;id=592</oboInOwl:hasDbXref>
    </owl:Class>
    


    <!-- http://ontology.cellfinder.org/CELDA.owl#CELDA_000001037 -->

    <owl:Class rdf:about="&ontology;CELDA.owl#CELDA_000001037">
        <rdfs:label xml:lang="en">SI-158</rdfs:label>
        <rdfs:subClassOf rdf:resource="&ontology;CELDA.owl#CELDA_00000552"/>
        <oboInOwl:hasDbXref>http://www.hescreg.eu/index_reg.php?nav=55&amp;id=594</oboInOwl:hasDbXref>
    </owl:Class>
    


    <!-- http://ontology.cellfinder.org/CELDA.owl#CELDA_000001038 -->

    <owl:Class rdf:about="&ontology;CELDA.owl#CELDA_000001038">
        <rdfs:label xml:lang="en">SI-159</rdfs:label>
        <rdfs:subClassOf rdf:resource="&ontology;CELDA.owl#CELDA_00000552"/>
        <oboInOwl:hasDbXref>http://www.hescreg.eu/index_reg.php?nav=55&amp;id=595</oboInOwl:hasDbXref>
    </owl:Class>
    


    <!-- http://ontology.cellfinder.org/CELDA.owl#CELDA_000001039 -->

    <owl:Class rdf:about="&ontology;CELDA.owl#CELDA_000001039">
        <rdfs:label xml:lang="en">SI-160</rdfs:label>
        <rdfs:subClassOf rdf:resource="&ontology;CELDA.owl#CELDA_00000552"/>
        <oboInOwl:hasDbXref>http://www.hescreg.eu/index_reg.php?nav=55&amp;id=596</oboInOwl:hasDbXref>
    </owl:Class>
    


    <!-- http://ontology.cellfinder.org/CELDA.owl#CELDA_000001040 -->

    <owl:Class rdf:about="&ontology;CELDA.owl#CELDA_000001040">
        <rdfs:label xml:lang="en">SI-161</rdfs:label>
        <rdfs:subClassOf rdf:resource="&ontology;CELDA.owl#CELDA_00000552"/>
        <oboInOwl:hasDbXref>http://www.hescreg.eu/index_reg.php?nav=55&amp;id=597</oboInOwl:hasDbXref>
    </owl:Class>
    


    <!-- http://ontology.cellfinder.org/CELDA.owl#CELDA_000001041 -->

    <owl:Class rdf:about="&ontology;CELDA.owl#CELDA_000001041">
        <rdfs:label xml:lang="en">SI-162</rdfs:label>
        <rdfs:subClassOf rdf:resource="&ontology;CELDA.owl#CELDA_00000552"/>
        <oboInOwl:hasDbXref>http://www.hescreg.eu/index_reg.php?nav=55&amp;id=598</oboInOwl:hasDbXref>
    </owl:Class>
    


    <!-- http://ontology.cellfinder.org/CELDA.owl#CELDA_000001042 -->

    <owl:Class rdf:about="&ontology;CELDA.owl#CELDA_000001042">
        <rdfs:label xml:lang="en">SI-163</rdfs:label>
        <rdfs:subClassOf rdf:resource="&ontology;CELDA.owl#CELDA_00000552"/>
        <oboInOwl:hasDbXref>http://www.hescreg.eu/index_reg.php?nav=55&amp;id=599</oboInOwl:hasDbXref>
    </owl:Class>
    


    <!-- http://ontology.cellfinder.org/CELDA.owl#CELDA_000001043 -->

    <owl:Class rdf:about="&ontology;CELDA.owl#CELDA_000001043">
        <rdfs:label xml:lang="en">SI-164</rdfs:label>
        <rdfs:subClassOf rdf:resource="&ontology;CELDA.owl#CELDA_00000552"/>
        <oboInOwl:hasDbXref>http://www.hescreg.eu/index_reg.php?nav=55&amp;id=600</oboInOwl:hasDbXref>
    </owl:Class>
    


    <!-- http://ontology.cellfinder.org/CELDA.owl#CELDA_000001044 -->

    <owl:Class rdf:about="&ontology;CELDA.owl#CELDA_000001044">
        <rdfs:label xml:lang="en">SI-165</rdfs:label>
        <rdfs:subClassOf rdf:resource="&ontology;CELDA.owl#CELDA_00000552"/>
        <oboInOwl:hasDbXref>http://www.hescreg.eu/index_reg.php?nav=55&amp;id=601</oboInOwl:hasDbXref>
    </owl:Class>
    


    <!-- http://ontology.cellfinder.org/CELDA.owl#CELDA_000001045 -->

    <owl:Class rdf:about="&ontology;CELDA.owl#CELDA_000001045">
        <rdfs:label xml:lang="en">SI-167</rdfs:label>
        <rdfs:subClassOf rdf:resource="&ontology;CELDA.owl#CELDA_00000552"/>
        <oboInOwl:hasDbXref>http://www.hescreg.eu/index_reg.php?nav=55&amp;id=602</oboInOwl:hasDbXref>
    </owl:Class>
    


    <!-- http://ontology.cellfinder.org/CELDA.owl#CELDA_000001046 -->

    <owl:Class rdf:about="&ontology;CELDA.owl#CELDA_000001046">
        <rdfs:label xml:lang="en">SI-168</rdfs:label>
        <rdfs:subClassOf rdf:resource="&ontology;CELDA.owl#CELDA_00000552"/>
        <oboInOwl:hasDbXref>http://www.hescreg.eu/index_reg.php?nav=55&amp;id=605</oboInOwl:hasDbXref>
    </owl:Class>
    


    <!-- http://ontology.cellfinder.org/CELDA.owl#CELDA_000001047 -->

    <owl:Class rdf:about="&ontology;CELDA.owl#CELDA_000001047">
        <rdfs:label xml:lang="en">SI-169</rdfs:label>
        <rdfs:subClassOf rdf:resource="&ontology;CELDA.owl#CELDA_00000552"/>
        <oboInOwl:hasDbXref>http://www.hescreg.eu/index_reg.php?nav=55&amp;id=606</oboInOwl:hasDbXref>
    </owl:Class>
    


    <!-- http://ontology.cellfinder.org/CELDA.owl#CELDA_000001048 -->

    <owl:Class rdf:about="&ontology;CELDA.owl#CELDA_000001048">
        <rdfs:label xml:lang="en">SI-170</rdfs:label>
        <rdfs:subClassOf rdf:resource="&ontology;CELDA.owl#CELDA_00000552"/>
        <oboInOwl:hasDbXref>http://www.hescreg.eu/index_reg.php?nav=55&amp;id=607</oboInOwl:hasDbXref>
    </owl:Class>
    


    <!-- http://ontology.cellfinder.org/CELDA.owl#CELDA_000001049 -->

    <owl:Class rdf:about="&ontology;CELDA.owl#CELDA_000001049">
        <rdfs:label xml:lang="en">SI-171</rdfs:label>
        <rdfs:subClassOf rdf:resource="&ontology;CELDA.owl#CELDA_00000552"/>
        <oboInOwl:hasDbXref>http://www.hescreg.eu/index_reg.php?nav=55&amp;id=608</oboInOwl:hasDbXref>
    </owl:Class>
    


    <!-- http://ontology.cellfinder.org/CELDA.owl#CELDA_000001050 -->

    <owl:Class rdf:about="&ontology;CELDA.owl#CELDA_000001050">
        <rdfs:label xml:lang="en">SI-172</rdfs:label>
        <rdfs:subClassOf rdf:resource="&ontology;CELDA.owl#CELDA_00000552"/>
        <oboInOwl:hasDbXref>http://www.hescreg.eu/index_reg.php?nav=55&amp;id=609</oboInOwl:hasDbXref>
    </owl:Class>
    


    <!-- http://ontology.cellfinder.org/CELDA.owl#CELDA_000001051 -->

    <owl:Class rdf:about="&ontology;CELDA.owl#CELDA_000001051">
        <rdfs:label xml:lang="en">SI-174</rdfs:label>
        <rdfs:subClassOf rdf:resource="&ontology;CELDA.owl#CELDA_00000552"/>
        <oboInOwl:hasDbXref>http://www.hescreg.eu/index_reg.php?nav=55&amp;id=610</oboInOwl:hasDbXref>
    </owl:Class>
    


    <!-- http://ontology.cellfinder.org/CELDA.owl#CELDA_000001052 -->

    <owl:Class rdf:about="&ontology;CELDA.owl#CELDA_000001052">
        <rdfs:label xml:lang="en">SI-175</rdfs:label>
        <rdfs:subClassOf rdf:resource="&ontology;CELDA.owl#CELDA_00000552"/>
        <oboInOwl:hasDbXref>http://www.hescreg.eu/index_reg.php?nav=55&amp;id=611</oboInOwl:hasDbXref>
    </owl:Class>
    


    <!-- http://ontology.cellfinder.org/CELDA.owl#CELDA_000001053 -->

    <owl:Class rdf:about="&ontology;CELDA.owl#CELDA_000001053">
        <rdfs:label xml:lang="en">SI-176</rdfs:label>
        <rdfs:subClassOf rdf:resource="&ontology;CELDA.owl#CELDA_00000552"/>
        <oboInOwl:hasDbXref>http://www.hescreg.eu/index_reg.php?nav=55&amp;id=612</oboInOwl:hasDbXref>
    </owl:Class>
    


    <!-- http://ontology.cellfinder.org/CELDA.owl#CELDA_000001054 -->

    <owl:Class rdf:about="&ontology;CELDA.owl#CELDA_000001054">
        <rdfs:label xml:lang="en">SI-177</rdfs:label>
        <rdfs:subClassOf rdf:resource="&ontology;CELDA.owl#CELDA_00000552"/>
        <oboInOwl:hasDbXref>http://www.hescreg.eu/index_reg.php?nav=55&amp;id=613</oboInOwl:hasDbXref>
    </owl:Class>
    


    <!-- http://ontology.cellfinder.org/CELDA.owl#CELDA_000001055 -->

    <owl:Class rdf:about="&ontology;CELDA.owl#CELDA_000001055">
        <rdfs:label xml:lang="en">SI-178</rdfs:label>
        <rdfs:subClassOf rdf:resource="&ontology;CELDA.owl#CELDA_00000552"/>
        <oboInOwl:hasDbXref>http://www.hescreg.eu/index_reg.php?nav=55&amp;id=614</oboInOwl:hasDbXref>
    </owl:Class>
    


    <!-- http://ontology.cellfinder.org/CELDA.owl#CELDA_000001056 -->

    <owl:Class rdf:about="&ontology;CELDA.owl#CELDA_000001056">
        <rdfs:label xml:lang="en">SI-179</rdfs:label>
        <rdfs:subClassOf rdf:resource="&ontology;CELDA.owl#CELDA_00000552"/>
        <oboInOwl:hasDbXref>http://www.hescreg.eu/index_reg.php?nav=55&amp;id=615</oboInOwl:hasDbXref>
    </owl:Class>
    


    <!-- http://ontology.cellfinder.org/CELDA.owl#CELDA_000001057 -->

    <owl:Class rdf:about="&ontology;CELDA.owl#CELDA_000001057">
        <rdfs:label xml:lang="en">SI-180</rdfs:label>
        <rdfs:subClassOf rdf:resource="&ontology;CELDA.owl#CELDA_00000552"/>
        <oboInOwl:hasDbXref>http://www.hescreg.eu/index_reg.php?nav=55&amp;id=616</oboInOwl:hasDbXref>
    </owl:Class>
    


    <!-- http://ontology.cellfinder.org/CELDA.owl#CELDA_000001058 -->

    <owl:Class rdf:about="&ontology;CELDA.owl#CELDA_000001058">
        <rdfs:label xml:lang="en">SI-182</rdfs:label>
        <rdfs:subClassOf rdf:resource="&ontology;CELDA.owl#CELDA_00000552"/>
        <oboInOwl:hasDbXref>http://www.hescreg.eu/index_reg.php?nav=55&amp;id=617</oboInOwl:hasDbXref>
    </owl:Class>
    


    <!-- http://ontology.cellfinder.org/CELDA.owl#CELDA_000001059 -->

    <owl:Class rdf:about="&ontology;CELDA.owl#CELDA_000001059">
        <rdfs:label xml:lang="en">SI-183</rdfs:label>
        <rdfs:subClassOf rdf:resource="&ontology;CELDA.owl#CELDA_00000552"/>
        <oboInOwl:hasDbXref>http://www.hescreg.eu/index_reg.php?nav=55&amp;id=618</oboInOwl:hasDbXref>
    </owl:Class>
    


    <!-- http://ontology.cellfinder.org/CELDA.owl#CELDA_000001060 -->

    <owl:Class rdf:about="&ontology;CELDA.owl#CELDA_000001060">
        <rdfs:label xml:lang="en">SI-184</rdfs:label>
        <rdfs:subClassOf rdf:resource="&ontology;CELDA.owl#CELDA_00000552"/>
        <oboInOwl:hasDbXref>http://www.hescreg.eu/index_reg.php?nav=55&amp;id=619</oboInOwl:hasDbXref>
    </owl:Class>
    


    <!-- http://ontology.cellfinder.org/CELDA.owl#CELDA_000001061 -->

    <owl:Class rdf:about="&ontology;CELDA.owl#CELDA_000001061">
        <rdfs:label xml:lang="en">SI-185</rdfs:label>
        <rdfs:subClassOf rdf:resource="&ontology;CELDA.owl#CELDA_00000552"/>
        <oboInOwl:hasDbXref>http://www.hescreg.eu/index_reg.php?nav=55&amp;id=620</oboInOwl:hasDbXref>
    </owl:Class>
    


    <!-- http://ontology.cellfinder.org/CELDA.owl#CELDA_000001062 -->

    <owl:Class rdf:about="&ontology;CELDA.owl#CELDA_000001062">
        <rdfs:label xml:lang="en">SI-186</rdfs:label>
        <rdfs:subClassOf rdf:resource="&ontology;CELDA.owl#CELDA_00000552"/>
        <oboInOwl:hasDbXref>http://www.hescreg.eu/index_reg.php?nav=55&amp;id=623</oboInOwl:hasDbXref>
    </owl:Class>
    


    <!-- http://ontology.cellfinder.org/CELDA.owl#CELDA_000001063 -->

    <owl:Class rdf:about="&ontology;CELDA.owl#CELDA_000001063">
        <rdfs:label xml:lang="en">SI-187</rdfs:label>
        <rdfs:subClassOf rdf:resource="&ontology;CELDA.owl#CELDA_00000552"/>
        <oboInOwl:hasDbXref>http://www.hescreg.eu/index_reg.php?nav=55&amp;id=624</oboInOwl:hasDbXref>
    </owl:Class>
    


    <!-- http://ontology.cellfinder.org/CELDA.owl#CELDA_000001064 -->

    <owl:Class rdf:about="&ontology;CELDA.owl#CELDA_000001064">
        <rdfs:label xml:lang="en">SI-188</rdfs:label>
        <rdfs:subClassOf rdf:resource="&ontology;CELDA.owl#CELDA_00000552"/>
        <oboInOwl:hasDbXref>http://www.hescreg.eu/index_reg.php?nav=55&amp;id=625</oboInOwl:hasDbXref>
    </owl:Class>
    


    <!-- http://ontology.cellfinder.org/CELDA.owl#CELDA_000001065 -->

    <owl:Class rdf:about="&ontology;CELDA.owl#CELDA_000001065">
        <rdfs:label xml:lang="en">SI-189</rdfs:label>
        <rdfs:subClassOf rdf:resource="&ontology;CELDA.owl#CELDA_00000552"/>
        <oboInOwl:hasDbXref>http://www.hescreg.eu/index_reg.php?nav=55&amp;id=626</oboInOwl:hasDbXref>
    </owl:Class>
    


    <!-- http://ontology.cellfinder.org/CELDA.owl#CELDA_000001066 -->

    <owl:Class rdf:about="&ontology;CELDA.owl#CELDA_000001066">
        <rdfs:label xml:lang="en">SI-191</rdfs:label>
        <rdfs:subClassOf rdf:resource="&ontology;CELDA.owl#CELDA_00000552"/>
        <oboInOwl:hasDbXref>http://www.hescreg.eu/index_reg.php?nav=55&amp;id=627</oboInOwl:hasDbXref>
    </owl:Class>
    


    <!-- http://ontology.cellfinder.org/CELDA.owl#CELDA_000001067 -->

    <owl:Class rdf:about="&ontology;CELDA.owl#CELDA_000001067">
        <rdfs:label xml:lang="en">SI-192</rdfs:label>
        <rdfs:subClassOf rdf:resource="&ontology;CELDA.owl#CELDA_00000552"/>
        <oboInOwl:hasDbXref>http://www.hescreg.eu/index_reg.php?nav=55&amp;id=628</oboInOwl:hasDbXref>
    </owl:Class>
    


    <!-- http://ontology.cellfinder.org/CELDA.owl#CELDA_000001068 -->

    <owl:Class rdf:about="&ontology;CELDA.owl#CELDA_000001068">
        <rdfs:label xml:lang="en">SI-193</rdfs:label>
        <rdfs:subClassOf rdf:resource="&ontology;CELDA.owl#CELDA_00000552"/>
        <oboInOwl:hasDbXref>http://www.hescreg.eu/index_reg.php?nav=55&amp;id=629</oboInOwl:hasDbXref>
    </owl:Class>
    


    <!-- http://ontology.cellfinder.org/CELDA.owl#CELDA_000001069 -->

    <owl:Class rdf:about="&ontology;CELDA.owl#CELDA_000001069">
        <rdfs:label xml:lang="en">SI-194</rdfs:label>
        <rdfs:subClassOf rdf:resource="&ontology;CELDA.owl#CELDA_00000552"/>
        <oboInOwl:hasDbXref>http://www.hescreg.eu/index_reg.php?nav=55&amp;id=630</oboInOwl:hasDbXref>
    </owl:Class>
    


    <!-- http://ontology.cellfinder.org/CELDA.owl#CELDA_000001070 -->

    <owl:Class rdf:about="&ontology;CELDA.owl#CELDA_000001070">
        <rdfs:label xml:lang="en">SI-195</rdfs:label>
        <rdfs:subClassOf rdf:resource="&ontology;CELDA.owl#CELDA_00000552"/>
        <oboInOwl:hasDbXref>http://www.hescreg.eu/index_reg.php?nav=55&amp;id=631</oboInOwl:hasDbXref>
    </owl:Class>
    


    <!-- http://ontology.cellfinder.org/CELDA.owl#CELDA_000001071 -->

    <owl:Class rdf:about="&ontology;CELDA.owl#CELDA_000001071">
        <rdfs:label xml:lang="en">SI-196</rdfs:label>
        <rdfs:subClassOf rdf:resource="&ontology;CELDA.owl#CELDA_00000552"/>
        <oboInOwl:hasDbXref>http://www.hescreg.eu/index_reg.php?nav=55&amp;id=632</oboInOwl:hasDbXref>
    </owl:Class>
    


    <!-- http://ontology.cellfinder.org/CELDA.owl#CELDA_000001072 -->

    <owl:Class rdf:about="&ontology;CELDA.owl#CELDA_000001072">
        <rdfs:label xml:lang="en">SI-197</rdfs:label>
        <rdfs:subClassOf rdf:resource="&ontology;CELDA.owl#CELDA_00000552"/>
        <oboInOwl:hasDbXref>http://www.hescreg.eu/index_reg.php?nav=55&amp;id=635</oboInOwl:hasDbXref>
    </owl:Class>
    


    <!-- http://ontology.cellfinder.org/CELDA.owl#CELDA_000001073 -->

    <owl:Class rdf:about="&ontology;CELDA.owl#CELDA_000001073">
        <rdfs:label xml:lang="en">SI-198</rdfs:label>
        <rdfs:subClassOf rdf:resource="&ontology;CELDA.owl#CELDA_00000552"/>
        <oboInOwl:hasDbXref>http://www.hescreg.eu/index_reg.php?nav=55&amp;id=636</oboInOwl:hasDbXref>
    </owl:Class>
    


    <!-- http://ontology.cellfinder.org/CELDA.owl#CELDA_000001074 -->

    <owl:Class rdf:about="&ontology;CELDA.owl#CELDA_000001074">
        <rdfs:label xml:lang="en">SI-199</rdfs:label>
        <rdfs:subClassOf rdf:resource="&ontology;CELDA.owl#CELDA_00000552"/>
        <oboInOwl:hasDbXref>http://www.hescreg.eu/index_reg.php?nav=55&amp;id=637</oboInOwl:hasDbXref>
    </owl:Class>
    


    <!-- http://ontology.cellfinder.org/CELDA.owl#CELDA_000001075 -->

    <owl:Class rdf:about="&ontology;CELDA.owl#CELDA_000001075">
        <rdfs:label xml:lang="en">SI-200</rdfs:label>
        <rdfs:subClassOf rdf:resource="&ontology;CELDA.owl#CELDA_00000552"/>
        <oboInOwl:hasDbXref>http://www.hescreg.eu/index_reg.php?nav=55&amp;id=638</oboInOwl:hasDbXref>
    </owl:Class>
    


    <!-- http://ontology.cellfinder.org/CELDA.owl#CELDA_000001076 -->

    <owl:Class rdf:about="&ontology;CELDA.owl#CELDA_000001076">
        <rdfs:label xml:lang="en">SI-201</rdfs:label>
        <rdfs:subClassOf rdf:resource="&ontology;CELDA.owl#CELDA_00000552"/>
        <oboInOwl:hasDbXref>http://www.hescreg.eu/index_reg.php?nav=55&amp;id=639</oboInOwl:hasDbXref>
    </owl:Class>
    


    <!-- http://ontology.cellfinder.org/CELDA.owl#CELDA_000001077 -->

    <owl:Class rdf:about="&ontology;CELDA.owl#CELDA_000001077">
        <rdfs:label xml:lang="en">SI-202</rdfs:label>
        <rdfs:subClassOf rdf:resource="&ontology;CELDA.owl#CELDA_00000552"/>
        <oboInOwl:hasDbXref>http://www.hescreg.eu/index_reg.php?nav=55&amp;id=640</oboInOwl:hasDbXref>
    </owl:Class>
    


    <!-- http://ontology.cellfinder.org/CELDA.owl#CELDA_000001078 -->

    <owl:Class rdf:about="&ontology;CELDA.owl#CELDA_000001078">
        <rdfs:label xml:lang="en">SI-203</rdfs:label>
        <rdfs:subClassOf rdf:resource="&ontology;CELDA.owl#CELDA_00000552"/>
        <oboInOwl:hasDbXref>http://www.hescreg.eu/index_reg.php?nav=55&amp;id=641</oboInOwl:hasDbXref>
    </owl:Class>
    


    <!-- http://ontology.cellfinder.org/CELDA.owl#CELDA_000001079 -->

    <owl:Class rdf:about="&ontology;CELDA.owl#CELDA_000001079">
        <rdfs:label xml:lang="en">SI-204</rdfs:label>
        <rdfs:subClassOf rdf:resource="&ontology;CELDA.owl#CELDA_00000552"/>
        <oboInOwl:hasDbXref>http://www.hescreg.eu/index_reg.php?nav=55&amp;id=642</oboInOwl:hasDbXref>
    </owl:Class>
    


    <!-- http://ontology.cellfinder.org/CELDA.owl#CELDA_000001080 -->

    <owl:Class rdf:about="&ontology;CELDA.owl#CELDA_000001080">
        <rdfs:label xml:lang="en">SI-205</rdfs:label>
        <rdfs:subClassOf rdf:resource="&ontology;CELDA.owl#CELDA_00000552"/>
        <oboInOwl:hasDbXref>http://www.hescreg.eu/index_reg.php?nav=55&amp;id=643</oboInOwl:hasDbXref>
    </owl:Class>
    


    <!-- http://ontology.cellfinder.org/CELDA.owl#CELDA_000001081 -->

    <owl:Class rdf:about="&ontology;CELDA.owl#CELDA_000001081">
        <rdfs:label xml:lang="en">SI-206</rdfs:label>
        <rdfs:subClassOf rdf:resource="&ontology;CELDA.owl#CELDA_00000552"/>
        <oboInOwl:hasDbXref>http://www.hescreg.eu/index_reg.php?nav=55&amp;id=644</oboInOwl:hasDbXref>
    </owl:Class>
    


    <!-- http://ontology.cellfinder.org/CELDA.owl#CELDA_000001082 -->

    <owl:Class rdf:about="&ontology;CELDA.owl#CELDA_000001082">
        <rdfs:label xml:lang="en">SI-208</rdfs:label>
        <rdfs:subClassOf rdf:resource="&ontology;CELDA.owl#CELDA_00000552"/>
        <oboInOwl:hasDbXref>http://www.hescreg.eu/index_reg.php?nav=55&amp;id=646</oboInOwl:hasDbXref>
    </owl:Class>
    


    <!-- http://ontology.cellfinder.org/CELDA.owl#CELDA_000001083 -->

    <owl:Class rdf:about="&ontology;CELDA.owl#CELDA_000001083">
        <rdfs:label xml:lang="en">SI-209</rdfs:label>
        <rdfs:subClassOf rdf:resource="&ontology;CELDA.owl#CELDA_00000552"/>
        <oboInOwl:hasDbXref>http://www.hescreg.eu/index_reg.php?nav=55&amp;id=647</oboInOwl:hasDbXref>
    </owl:Class>
    


    <!-- http://ontology.cellfinder.org/CELDA.owl#CELDA_000001084 -->

    <owl:Class rdf:about="&ontology;CELDA.owl#CELDA_000001084">
        <rdfs:label xml:lang="en">SI-210</rdfs:label>
        <rdfs:subClassOf rdf:resource="&ontology;CELDA.owl#CELDA_00000552"/>
        <oboInOwl:hasDbXref>http://www.hescreg.eu/index_reg.php?nav=55&amp;id=648</oboInOwl:hasDbXref>
    </owl:Class>
    


    <!-- http://ontology.cellfinder.org/CELDA.owl#CELDA_000001085 -->

    <owl:Class rdf:about="&ontology;CELDA.owl#CELDA_000001085">
        <rdfs:label xml:lang="en">SI-211</rdfs:label>
        <rdfs:subClassOf rdf:resource="&ontology;CELDA.owl#CELDA_00000552"/>
        <oboInOwl:hasDbXref>http://www.hescreg.eu/index_reg.php?nav=55&amp;id=649</oboInOwl:hasDbXref>
    </owl:Class>
    


    <!-- http://ontology.cellfinder.org/CELDA.owl#CELDA_000001086 -->

    <owl:Class rdf:about="&ontology;CELDA.owl#CELDA_000001086">
        <rdfs:label xml:lang="en">SI-213</rdfs:label>
        <rdfs:subClassOf rdf:resource="&ontology;CELDA.owl#CELDA_00000552"/>
        <oboInOwl:hasDbXref>http://www.hescreg.eu/index_reg.php?nav=55&amp;id=650</oboInOwl:hasDbXref>
    </owl:Class>
    


    <!-- http://ontology.cellfinder.org/CELDA.owl#CELDA_000001087 -->

    <owl:Class rdf:about="&ontology;CELDA.owl#CELDA_000001087">
        <rdfs:label xml:lang="en">SI-214</rdfs:label>
        <rdfs:subClassOf rdf:resource="&ontology;CELDA.owl#CELDA_00000552"/>
        <oboInOwl:hasDbXref>http://www.hescreg.eu/index_reg.php?nav=55&amp;id=651</oboInOwl:hasDbXref>
    </owl:Class>
    


    <!-- http://ontology.cellfinder.org/CELDA.owl#CELDA_000001088 -->

    <owl:Class rdf:about="&ontology;CELDA.owl#CELDA_000001088">
        <rdfs:label xml:lang="en">SI-215</rdfs:label>
        <rdfs:subClassOf rdf:resource="&ontology;CELDA.owl#CELDA_00000552"/>
        <oboInOwl:hasDbXref>http://www.hescreg.eu/index_reg.php?nav=55&amp;id=652</oboInOwl:hasDbXref>
    </owl:Class>
    


    <!-- http://ontology.cellfinder.org/CELDA.owl#CELDA_000001089 -->

    <owl:Class rdf:about="&ontology;CELDA.owl#CELDA_000001089">
        <rdfs:label xml:lang="en">SI-216</rdfs:label>
        <rdfs:subClassOf rdf:resource="&ontology;CELDA.owl#CELDA_00000552"/>
        <oboInOwl:hasDbXref>http://www.hescreg.eu/index_reg.php?nav=55&amp;id=653</oboInOwl:hasDbXref>
    </owl:Class>
    


    <!-- http://ontology.cellfinder.org/CELDA.owl#CELDA_000001090 -->

    <owl:Class rdf:about="&ontology;CELDA.owl#CELDA_000001090">
        <rdfs:label xml:lang="en">SI-218</rdfs:label>
        <rdfs:subClassOf rdf:resource="&ontology;CELDA.owl#CELDA_00000552"/>
        <oboInOwl:hasDbXref>http://www.hescreg.eu/index_reg.php?nav=55&amp;id=655</oboInOwl:hasDbXref>
    </owl:Class>
    


    <!-- http://ontology.cellfinder.org/CELDA.owl#CELDA_000001091 -->

    <owl:Class rdf:about="&ontology;CELDA.owl#CELDA_000001091">
        <rdfs:label xml:lang="en">SI-219</rdfs:label>
        <rdfs:subClassOf rdf:resource="&ontology;CELDA.owl#CELDA_00000552"/>
        <oboInOwl:hasDbXref>http://www.hescreg.eu/index_reg.php?nav=55&amp;id=656</oboInOwl:hasDbXref>
    </owl:Class>
    


    <!-- http://ontology.cellfinder.org/CELDA.owl#CELDA_000001092 -->

    <owl:Class rdf:about="&ontology;CELDA.owl#CELDA_000001092">
        <rdfs:label xml:lang="en">SI-220</rdfs:label>
        <rdfs:subClassOf rdf:resource="&ontology;CELDA.owl#CELDA_00000552"/>
        <oboInOwl:hasDbXref>http://www.hescreg.eu/index_reg.php?nav=55&amp;id=657</oboInOwl:hasDbXref>
    </owl:Class>
    


    <!-- http://ontology.cellfinder.org/CELDA.owl#CELDA_000001093 -->

    <owl:Class rdf:about="&ontology;CELDA.owl#CELDA_000001093">
        <rdfs:label xml:lang="en">SI-221</rdfs:label>
        <rdfs:subClassOf rdf:resource="&ontology;CELDA.owl#CELDA_00000552"/>
        <oboInOwl:hasDbXref>http://www.hescreg.eu/index_reg.php?nav=55&amp;id=659</oboInOwl:hasDbXref>
    </owl:Class>
    


    <!-- http://ontology.cellfinder.org/CELDA.owl#CELDA_000001094 -->

    <owl:Class rdf:about="&ontology;CELDA.owl#CELDA_000001094">
        <rdfs:label xml:lang="en">SI-222</rdfs:label>
        <rdfs:subClassOf rdf:resource="&ontology;CELDA.owl#CELDA_00000552"/>
        <oboInOwl:hasDbXref>http://www.hescreg.eu/index_reg.php?nav=55&amp;id=660</oboInOwl:hasDbXref>
    </owl:Class>
    


    <!-- http://ontology.cellfinder.org/CELDA.owl#CELDA_000001095 -->

    <owl:Class rdf:about="&ontology;CELDA.owl#CELDA_000001095">
        <rdfs:label xml:lang="en">SI-223</rdfs:label>
        <rdfs:subClassOf rdf:resource="&ontology;CELDA.owl#CELDA_00000552"/>
        <oboInOwl:hasDbXref>http://www.hescreg.eu/index_reg.php?nav=55&amp;id=661</oboInOwl:hasDbXref>
    </owl:Class>
    


    <!-- http://ontology.cellfinder.org/CELDA.owl#CELDA_000001096 -->

    <owl:Class rdf:about="&ontology;CELDA.owl#CELDA_000001096">
        <rdfs:label xml:lang="en">SI-224</rdfs:label>
        <rdfs:subClassOf rdf:resource="&ontology;CELDA.owl#CELDA_00000552"/>
        <oboInOwl:hasDbXref>http://www.hescreg.eu/index_reg.php?nav=55&amp;id=662</oboInOwl:hasDbXref>
    </owl:Class>
    


    <!-- http://ontology.cellfinder.org/CELDA.owl#CELDA_000001097 -->

    <owl:Class rdf:about="&ontology;CELDA.owl#CELDA_000001097">
        <rdfs:label xml:lang="en">SI-226</rdfs:label>
        <rdfs:subClassOf rdf:resource="&ontology;CELDA.owl#CELDA_00000552"/>
        <oboInOwl:hasDbXref>http://www.hescreg.eu/index_reg.php?nav=55&amp;id=663</oboInOwl:hasDbXref>
    </owl:Class>
    


    <!-- http://ontology.cellfinder.org/CELDA.owl#CELDA_000001098 -->

    <owl:Class rdf:about="&ontology;CELDA.owl#CELDA_000001098">
        <rdfs:label xml:lang="en">SI-227</rdfs:label>
        <rdfs:subClassOf rdf:resource="&ontology;CELDA.owl#CELDA_00000552"/>
        <oboInOwl:hasDbXref>http://www.hescreg.eu/index_reg.php?nav=55&amp;id=664</oboInOwl:hasDbXref>
    </owl:Class>
    


    <!-- http://ontology.cellfinder.org/CELDA.owl#CELDA_000001099 -->

    <owl:Class rdf:about="&ontology;CELDA.owl#CELDA_000001099">
        <rdfs:label xml:lang="en">SI-228</rdfs:label>
        <rdfs:subClassOf rdf:resource="&ontology;CELDA.owl#CELDA_00000552"/>
        <oboInOwl:hasDbXref>http://www.hescreg.eu/index_reg.php?nav=55&amp;id=665</oboInOwl:hasDbXref>
    </owl:Class>
    


    <!-- http://ontology.cellfinder.org/CELDA.owl#CELDA_000001100 -->

    <owl:Class rdf:about="&ontology;CELDA.owl#CELDA_000001100">
        <rdfs:label xml:lang="en">SI-230</rdfs:label>
        <rdfs:subClassOf rdf:resource="&ontology;CELDA.owl#CELDA_00000552"/>
        <oboInOwl:hasDbXref>http://www.hescreg.eu/index_reg.php?nav=55&amp;id=666</oboInOwl:hasDbXref>
    </owl:Class>
    


    <!-- http://ontology.cellfinder.org/CELDA.owl#CELDA_000001101 -->

    <owl:Class rdf:about="&ontology;CELDA.owl#CELDA_000001101">
        <rdfs:label xml:lang="en">SI-217</rdfs:label>
        <rdfs:subClassOf rdf:resource="&ontology;CELDA.owl#CELDA_00000552"/>
        <oboInOwl:hasDbXref>http://www.hescreg.eu/index_reg.php?nav=55&amp;id=668</oboInOwl:hasDbXref>
    </owl:Class>
    


    <!-- http://ontology.cellfinder.org/CELDA.owl#CELDA_000001102 -->

    <owl:Class rdf:about="&ontology;CELDA.owl#CELDA_000001102">
        <rdfs:label xml:lang="en">SI-231</rdfs:label>
        <rdfs:subClassOf rdf:resource="&ontology;CELDA.owl#CELDA_00000552"/>
        <oboInOwl:hasDbXref>http://www.hescreg.eu/index_reg.php?nav=55&amp;id=669</oboInOwl:hasDbXref>
    </owl:Class>
    


    <!-- http://ontology.cellfinder.org/CELDA.owl#CELDA_000001103 -->

    <owl:Class rdf:about="&ontology;CELDA.owl#CELDA_000001103">
        <rdfs:label xml:lang="en">SI-232</rdfs:label>
        <rdfs:subClassOf rdf:resource="&ontology;CELDA.owl#CELDA_00000552"/>
        <oboInOwl:hasDbXref>http://www.hescreg.eu/index_reg.php?nav=55&amp;id=670</oboInOwl:hasDbXref>
    </owl:Class>
    


    <!-- http://ontology.cellfinder.org/CELDA.owl#CELDA_000001104 -->

    <owl:Class rdf:about="&ontology;CELDA.owl#CELDA_000001104">
        <rdfs:label xml:lang="en">SI-233</rdfs:label>
        <rdfs:subClassOf rdf:resource="&ontology;CELDA.owl#CELDA_00000552"/>
        <oboInOwl:hasDbXref>http://www.hescreg.eu/index_reg.php?nav=55&amp;id=671</oboInOwl:hasDbXref>
    </owl:Class>
    


    <!-- http://ontology.cellfinder.org/CELDA.owl#CELDA_000001105 -->

    <owl:Class rdf:about="&ontology;CELDA.owl#CELDA_000001105">
        <rdfs:label xml:lang="en">SI-235</rdfs:label>
        <rdfs:subClassOf rdf:resource="&ontology;CELDA.owl#CELDA_00000552"/>
        <oboInOwl:hasDbXref>http://www.hescreg.eu/index_reg.php?nav=55&amp;id=672</oboInOwl:hasDbXref>
    </owl:Class>
    


    <!-- http://ontology.cellfinder.org/CELDA.owl#CELDA_000001106 -->

    <owl:Class rdf:about="&ontology;CELDA.owl#CELDA_000001106">
        <rdfs:label xml:lang="en">SI-236</rdfs:label>
        <rdfs:subClassOf rdf:resource="&ontology;CELDA.owl#CELDA_00000552"/>
        <oboInOwl:hasDbXref>http://www.hescreg.eu/index_reg.php?nav=55&amp;id=674</oboInOwl:hasDbXref>
    </owl:Class>
    


    <!-- http://ontology.cellfinder.org/CELDA.owl#CELDA_000001107 -->

    <owl:Class rdf:about="&ontology;CELDA.owl#CELDA_000001107">
        <rdfs:label xml:lang="en">SI-237</rdfs:label>
        <rdfs:subClassOf rdf:resource="&ontology;CELDA.owl#CELDA_00000552"/>
        <oboInOwl:hasDbXref>http://www.hescreg.eu/index_reg.php?nav=55&amp;id=675</oboInOwl:hasDbXref>
    </owl:Class>
    


    <!-- http://ontology.cellfinder.org/CELDA.owl#CELDA_000001108 -->

    <owl:Class rdf:about="&ontology;CELDA.owl#CELDA_000001108">
        <rdfs:label xml:lang="en">SI-238</rdfs:label>
        <rdfs:subClassOf rdf:resource="&ontology;CELDA.owl#CELDA_00000552"/>
        <oboInOwl:hasDbXref>http://www.hescreg.eu/index_reg.php?nav=55&amp;id=677</oboInOwl:hasDbXref>
    </owl:Class>
    


    <!-- http://ontology.cellfinder.org/CELDA.owl#CELDA_000001109 -->

    <owl:Class rdf:about="&ontology;CELDA.owl#CELDA_000001109">
        <rdfs:label xml:lang="en">SI-239</rdfs:label>
        <rdfs:subClassOf rdf:resource="&ontology;CELDA.owl#CELDA_00000552"/>
        <oboInOwl:hasDbXref>http://www.hescreg.eu/index_reg.php?nav=55&amp;id=678</oboInOwl:hasDbXref>
    </owl:Class>
    


    <!-- http://ontology.cellfinder.org/CELDA.owl#CELDA_000001110 -->

    <owl:Class rdf:about="&ontology;CELDA.owl#CELDA_000001110">
        <rdfs:label xml:lang="en">SI-240</rdfs:label>
        <rdfs:subClassOf rdf:resource="&ontology;CELDA.owl#CELDA_00000552"/>
        <oboInOwl:hasDbXref>http://www.hescreg.eu/index_reg.php?nav=55&amp;id=679</oboInOwl:hasDbXref>
    </owl:Class>
    


    <!-- http://ontology.cellfinder.org/CELDA.owl#CELDA_000001111 -->

    <owl:Class rdf:about="&ontology;CELDA.owl#CELDA_000001111">
        <rdfs:label xml:lang="en">SI-241</rdfs:label>
        <rdfs:subClassOf rdf:resource="&ontology;CELDA.owl#CELDA_00000552"/>
        <oboInOwl:hasDbXref>http://www.hescreg.eu/index_reg.php?nav=55&amp;id=680</oboInOwl:hasDbXref>
    </owl:Class>
    


    <!-- http://ontology.cellfinder.org/CELDA.owl#CELDA_000001112 -->

    <owl:Class rdf:about="&ontology;CELDA.owl#CELDA_000001112">
        <rdfs:label xml:lang="en">SI-242</rdfs:label>
        <rdfs:subClassOf rdf:resource="&ontology;CELDA.owl#CELDA_00000552"/>
        <oboInOwl:hasDbXref>http://www.hescreg.eu/index_reg.php?nav=55&amp;id=681</oboInOwl:hasDbXref>
    </owl:Class>
    


    <!-- http://ontology.cellfinder.org/CELDA.owl#CELDA_000001113 -->

    <owl:Class rdf:about="&ontology;CELDA.owl#CELDA_000001113">
        <rdfs:label xml:lang="en">SI-243</rdfs:label>
        <rdfs:subClassOf rdf:resource="&ontology;CELDA.owl#CELDA_00000552"/>
        <oboInOwl:hasDbXref>http://www.hescreg.eu/index_reg.php?nav=55&amp;id=682</oboInOwl:hasDbXref>
    </owl:Class>
    


    <!-- http://ontology.cellfinder.org/CELDA.owl#CELDA_000001114 -->

    <owl:Class rdf:about="&ontology;CELDA.owl#CELDA_000001114">
        <rdfs:label xml:lang="en">SI-244</rdfs:label>
        <rdfs:subClassOf rdf:resource="&ontology;CELDA.owl#CELDA_00000552"/>
        <oboInOwl:hasDbXref>http://www.hescreg.eu/index_reg.php?nav=55&amp;id=683</oboInOwl:hasDbXref>
    </owl:Class>
    


    <!-- http://ontology.cellfinder.org/CELDA.owl#CELDA_000001115 -->

    <owl:Class rdf:about="&ontology;CELDA.owl#CELDA_000001115">
        <rdfs:label xml:lang="en">SI-245</rdfs:label>
        <rdfs:subClassOf rdf:resource="&ontology;CELDA.owl#CELDA_00000552"/>
        <oboInOwl:hasDbXref>http://www.hescreg.eu/index_reg.php?nav=55&amp;id=684</oboInOwl:hasDbXref>
    </owl:Class>
    


    <!-- http://ontology.cellfinder.org/CELDA.owl#CELDA_000001116 -->

    <owl:Class rdf:about="&ontology;CELDA.owl#CELDA_000001116">
        <rdfs:label xml:lang="en">SI-246</rdfs:label>
        <rdfs:subClassOf rdf:resource="&ontology;CELDA.owl#CELDA_00000552"/>
        <oboInOwl:hasDbXref>http://www.hescreg.eu/index_reg.php?nav=55&amp;id=685</oboInOwl:hasDbXref>
    </owl:Class>
    


    <!-- http://ontology.cellfinder.org/CELDA.owl#CELDA_000001117 -->

    <owl:Class rdf:about="&ontology;CELDA.owl#CELDA_000001117">
        <rdfs:label xml:lang="en">SI-247</rdfs:label>
        <rdfs:subClassOf rdf:resource="&ontology;CELDA.owl#CELDA_00000552"/>
        <oboInOwl:hasDbXref>http://www.hescreg.eu/index_reg.php?nav=55&amp;id=686</oboInOwl:hasDbXref>
    </owl:Class>
    


    <!-- http://ontology.cellfinder.org/CELDA.owl#CELDA_000001118 -->

    <owl:Class rdf:about="&ontology;CELDA.owl#CELDA_000001118">
        <rdfs:label xml:lang="en">SI-248</rdfs:label>
        <rdfs:subClassOf rdf:resource="&ontology;CELDA.owl#CELDA_00000552"/>
        <oboInOwl:hasDbXref>http://www.hescreg.eu/index_reg.php?nav=55&amp;id=687</oboInOwl:hasDbXref>
    </owl:Class>
    


    <!-- http://ontology.cellfinder.org/CELDA.owl#CELDA_000001119 -->

    <owl:Class rdf:about="&ontology;CELDA.owl#CELDA_000001119">
        <rdfs:label xml:lang="en">SI-249</rdfs:label>
        <rdfs:subClassOf rdf:resource="&ontology;CELDA.owl#CELDA_00000552"/>
        <oboInOwl:hasDbXref>http://www.hescreg.eu/index_reg.php?nav=55&amp;id=688</oboInOwl:hasDbXref>
    </owl:Class>
    


    <!-- http://ontology.cellfinder.org/CELDA.owl#CELDA_000001120 -->

    <owl:Class rdf:about="&ontology;CELDA.owl#CELDA_000001120">
        <rdfs:label xml:lang="en">SI-250</rdfs:label>
        <rdfs:subClassOf rdf:resource="&ontology;CELDA.owl#CELDA_00000552"/>
        <oboInOwl:hasDbXref>http://www.hescreg.eu/index_reg.php?nav=55&amp;id=690</oboInOwl:hasDbXref>
    </owl:Class>
    


    <!-- http://ontology.cellfinder.org/CELDA.owl#CELDA_000001121 -->

    <owl:Class rdf:about="&ontology;CELDA.owl#CELDA_000001121">
        <rdfs:label xml:lang="en">SI-251</rdfs:label>
        <rdfs:subClassOf rdf:resource="&ontology;CELDA.owl#CELDA_00000552"/>
        <oboInOwl:hasDbXref>http://www.hescreg.eu/index_reg.php?nav=55&amp;id=691</oboInOwl:hasDbXref>
    </owl:Class>
    


    <!-- http://ontology.cellfinder.org/CELDA.owl#CELDA_000001122 -->

    <owl:Class rdf:about="&ontology;CELDA.owl#CELDA_000001122">
        <rdfs:label xml:lang="en">SI-252</rdfs:label>
        <rdfs:subClassOf rdf:resource="&ontology;CELDA.owl#CELDA_00000552"/>
        <oboInOwl:hasDbXref>http://www.hescreg.eu/index_reg.php?nav=55&amp;id=693</oboInOwl:hasDbXref>
    </owl:Class>
    


    <!-- http://ontology.cellfinder.org/CELDA.owl#CELDA_000001123 -->

    <owl:Class rdf:about="&ontology;CELDA.owl#CELDA_000001123">
        <rdfs:label xml:lang="en">SI-253</rdfs:label>
        <rdfs:subClassOf rdf:resource="&ontology;CELDA.owl#CELDA_00000552"/>
        <oboInOwl:hasDbXref>http://www.hescreg.eu/index_reg.php?nav=55&amp;id=694</oboInOwl:hasDbXref>
    </owl:Class>
    


    <!-- http://ontology.cellfinder.org/CELDA.owl#CELDA_000001124 -->

    <owl:Class rdf:about="&ontology;CELDA.owl#CELDA_000001124">
        <rdfs:label xml:lang="en">SI-254</rdfs:label>
        <rdfs:subClassOf rdf:resource="&ontology;CELDA.owl#CELDA_00000552"/>
        <oboInOwl:hasDbXref>http://www.hescreg.eu/index_reg.php?nav=55&amp;id=695</oboInOwl:hasDbXref>
    </owl:Class>
    


    <!-- http://ontology.cellfinder.org/CELDA.owl#CELDA_000001125 -->

    <owl:Class rdf:about="&ontology;CELDA.owl#CELDA_000001125">
        <rdfs:label xml:lang="en">SI-255</rdfs:label>
        <rdfs:subClassOf rdf:resource="&ontology;CELDA.owl#CELDA_00000552"/>
        <oboInOwl:hasDbXref>http://www.hescreg.eu/index_reg.php?nav=55&amp;id=696</oboInOwl:hasDbXref>
    </owl:Class>
    


    <!-- http://ontology.cellfinder.org/CELDA.owl#CELDA_000001126 -->

    <owl:Class rdf:about="&ontology;CELDA.owl#CELDA_000001126">
        <rdfs:label xml:lang="en">SI-256</rdfs:label>
        <rdfs:subClassOf rdf:resource="&ontology;CELDA.owl#CELDA_00000552"/>
        <oboInOwl:hasDbXref>http://www.hescreg.eu/index_reg.php?nav=55&amp;id=697</oboInOwl:hasDbXref>
    </owl:Class>
    


    <!-- http://ontology.cellfinder.org/CELDA.owl#CELDA_000001127 -->

    <owl:Class rdf:about="&ontology;CELDA.owl#CELDA_000001127">
        <rdfs:label xml:lang="en">SI-257</rdfs:label>
        <rdfs:subClassOf rdf:resource="&ontology;CELDA.owl#CELDA_00000552"/>
        <oboInOwl:hasDbXref>http://www.hescreg.eu/index_reg.php?nav=55&amp;id=698</oboInOwl:hasDbXref>
    </owl:Class>
    


    <!-- http://ontology.cellfinder.org/CELDA.owl#CELDA_000001128 -->

    <owl:Class rdf:about="&ontology;CELDA.owl#CELDA_000001128">
        <rdfs:label xml:lang="en">SHhES1</rdfs:label>
        <rdfs:subClassOf rdf:resource="&ontology;CELDA.owl#CELDA_00000552"/>
        <oboInOwl:hasDbXref>http://www.hescreg.eu/index_reg.php?nav=55&amp;id=699</oboInOwl:hasDbXref>
    </owl:Class>
    


    <!-- http://ontology.cellfinder.org/CELDA.owl#CELDA_000001129 -->

    <owl:Class rdf:about="&ontology;CELDA.owl#CELDA_000001129">
        <rdfs:label xml:lang="en">KIND-1</rdfs:label>
        <rdfs:subClassOf rdf:resource="&ontology;CELDA.owl#CELDA_00000552"/>
        <oboInOwl:hasDbXref>http://www.hescreg.eu/index_reg.php?nav=55&amp;id=702</oboInOwl:hasDbXref>
    </owl:Class>
    


    <!-- http://ontology.cellfinder.org/CELDA.owl#CELDA_000001130 -->

    <owl:Class rdf:about="&ontology;CELDA.owl#CELDA_000001130">
        <rdfs:label xml:lang="en">KIND-2</rdfs:label>
        <rdfs:subClassOf rdf:resource="&ontology;CELDA.owl#CELDA_00000552"/>
        <oboInOwl:hasDbXref>http://www.hescreg.eu/index_reg.php?nav=55&amp;id=703</oboInOwl:hasDbXref>
    </owl:Class>
    


    <!-- http://ontology.cellfinder.org/CELDA.owl#CELDA_000001131 -->

    <owl:Class rdf:about="&ontology;CELDA.owl#CELDA_000001131">
        <rdfs:label xml:lang="en">Miz-hES4</rdfs:label>
        <rdfs:subClassOf rdf:resource="&ontology;CELDA.owl#CELDA_00000552"/>
        <oboInOwl:hasDbXref>http://www.hescreg.eu/index_reg.php?nav=55&amp;id=720</oboInOwl:hasDbXref>
    </owl:Class>
    


    <!-- http://ontology.cellfinder.org/CELDA.owl#CELDA_000001132 -->

    <owl:Class rdf:about="&ontology;CELDA.owl#CELDA_000001132">
        <rdfs:label xml:lang="en">Miz-hES5</rdfs:label>
        <rdfs:subClassOf rdf:resource="&ontology;CELDA.owl#CELDA_00000552"/>
        <oboInOwl:hasDbXref>http://www.hescreg.eu/index_reg.php?nav=55&amp;id=721</oboInOwl:hasDbXref>
    </owl:Class>
    


    <!-- http://ontology.cellfinder.org/CELDA.owl#CELDA_000001133 -->

    <owl:Class rdf:about="&ontology;CELDA.owl#CELDA_000001133">
        <rdfs:label xml:lang="en">Miz-hES6</rdfs:label>
        <rdfs:subClassOf rdf:resource="&ontology;CELDA.owl#CELDA_00000552"/>
        <oboInOwl:hasDbXref>http://www.hescreg.eu/index_reg.php?nav=55&amp;id=722</oboInOwl:hasDbXref>
    </owl:Class>
    


    <!-- http://ontology.cellfinder.org/CELDA.owl#CELDA_000001134 -->

    <owl:Class rdf:about="&ontology;CELDA.owl#CELDA_000001134">
        <rdfs:label xml:lang="en">Miz-hES7</rdfs:label>
        <rdfs:subClassOf rdf:resource="&ontology;CELDA.owl#CELDA_00000552"/>
        <oboInOwl:hasDbXref>http://www.hescreg.eu/index_reg.php?nav=55&amp;id=723</oboInOwl:hasDbXref>
    </owl:Class>
    


    <!-- http://ontology.cellfinder.org/CELDA.owl#CELDA_000001135 -->

    <owl:Class rdf:about="&ontology;CELDA.owl#CELDA_000001135">
        <rdfs:label xml:lang="en">Miz-hES8</rdfs:label>
        <rdfs:subClassOf rdf:resource="&ontology;CELDA.owl#CELDA_00000552"/>
        <oboInOwl:hasDbXref>http://www.hescreg.eu/index_reg.php?nav=55&amp;id=724</oboInOwl:hasDbXref>
    </owl:Class>
    


    <!-- http://ontology.cellfinder.org/CELDA.owl#CELDA_000001136 -->

    <owl:Class rdf:about="&ontology;CELDA.owl#CELDA_000001136">
        <rdfs:label xml:lang="en">Miz-hES10</rdfs:label>
        <rdfs:subClassOf rdf:resource="&ontology;CELDA.owl#CELDA_00000552"/>
        <oboInOwl:hasDbXref>http://www.hescreg.eu/index_reg.php?nav=55&amp;id=725</oboInOwl:hasDbXref>
    </owl:Class>
    


    <!-- http://ontology.cellfinder.org/CELDA.owl#CELDA_000001137 -->

    <owl:Class rdf:about="&ontology;CELDA.owl#CELDA_000001137">
        <rdfs:label xml:lang="en">Miz-hES11</rdfs:label>
        <rdfs:subClassOf rdf:resource="&ontology;CELDA.owl#CELDA_00000552"/>
        <oboInOwl:hasDbXref>http://www.hescreg.eu/index_reg.php?nav=55&amp;id=726</oboInOwl:hasDbXref>
    </owl:Class>
    


    <!-- http://ontology.cellfinder.org/CELDA.owl#CELDA_000001138 -->

    <owl:Class rdf:about="&ontology;CELDA.owl#CELDA_000001138">
        <rdfs:label xml:lang="en">Miz-hES12</rdfs:label>
        <rdfs:subClassOf rdf:resource="&ontology;CELDA.owl#CELDA_00000552"/>
        <oboInOwl:hasDbXref>http://www.hescreg.eu/index_reg.php?nav=55&amp;id=727</oboInOwl:hasDbXref>
    </owl:Class>
    


    <!-- http://ontology.cellfinder.org/CELDA.owl#CELDA_000001139 -->

    <owl:Class rdf:about="&ontology;CELDA.owl#CELDA_000001139">
        <rdfs:label xml:lang="en">Miz-hES13</rdfs:label>
        <rdfs:subClassOf rdf:resource="&ontology;CELDA.owl#CELDA_00000552"/>
        <oboInOwl:hasDbXref>http://www.hescreg.eu/index_reg.php?nav=55&amp;id=728</oboInOwl:hasDbXref>
    </owl:Class>
    


    <!-- http://ontology.cellfinder.org/CELDA.owl#CELDA_000001140 -->

    <owl:Class rdf:about="&ontology;CELDA.owl#CELDA_000001140">
        <rdfs:label xml:lang="en">CHES-1</rdfs:label>
        <rdfs:subClassOf rdf:resource="&ontology;CELDA.owl#CELDA_00000552"/>
        <oboInOwl:hasDbXref>http://www.hescreg.eu/index_reg.php?nav=55&amp;id=729</oboInOwl:hasDbXref>
    </owl:Class>
    


    <!-- http://ontology.cellfinder.org/CELDA.owl#CELDA_000001141 -->

    <owl:Class rdf:about="&ontology;CELDA.owl#CELDA_000001141">
        <rdfs:label xml:lang="en">NT-hESC</rdfs:label>
        <rdfs:subClassOf rdf:resource="&ontology;CELDA.owl#CELDA_00000552"/>
        <oboInOwl:hasDbXref>http://www.hescreg.eu/index_reg.php?nav=55&amp;id=730</oboInOwl:hasDbXref>
    </owl:Class>
    


    <!-- http://ontology.cellfinder.org/CELDA.owl#CELDA_000001142 -->

    <owl:Class rdf:about="&ontology;CELDA.owl#CELDA_000001142">
        <rdfs:label xml:lang="en">chHES-8</rdfs:label>
        <rdfs:subClassOf rdf:resource="&ontology;CELDA.owl#CELDA_00000552"/>
        <oboInOwl:hasDbXref>http://www.hescreg.eu/index_reg.php?nav=55&amp;id=731</oboInOwl:hasDbXref>
    </owl:Class>
    


    <!-- http://ontology.cellfinder.org/CELDA.owl#CELDA_000001143 -->

    <owl:Class rdf:about="&ontology;CELDA.owl#CELDA_000001143">
        <rdfs:label xml:lang="en">chHES-20</rdfs:label>
        <rdfs:subClassOf rdf:resource="&ontology;CELDA.owl#CELDA_00000552"/>
        <oboInOwl:hasDbXref>http://www.hescreg.eu/index_reg.php?nav=55&amp;id=732</oboInOwl:hasDbXref>
    </owl:Class>
    


    <!-- http://ontology.cellfinder.org/CELDA.owl#CELDA_000001144 -->

    <owl:Class rdf:about="&ontology;CELDA.owl#CELDA_000001144">
        <rdfs:label xml:lang="en">chHES-22</rdfs:label>
        <rdfs:subClassOf rdf:resource="&ontology;CELDA.owl#CELDA_00000552"/>
        <oboInOwl:hasDbXref>http://www.hescreg.eu/index_reg.php?nav=55&amp;id=733</oboInOwl:hasDbXref>
    </owl:Class>
    


    <!-- http://ontology.cellfinder.org/CELDA.owl#CELDA_000001145 -->

    <owl:Class rdf:about="&ontology;CELDA.owl#CELDA_000001145">
        <rdfs:label xml:lang="en">KiPS4F-1</rdfs:label>
        <rdfs:subClassOf rdf:resource="&ontology;CELDA.owl#CELDA_00000552"/>
        <oboInOwl:hasDbXref>http://www.hescreg.eu/index_reg.php?nav=55&amp;id=734</oboInOwl:hasDbXref>
    </owl:Class>
    


    <!-- http://ontology.cellfinder.org/CELDA.owl#CELDA_000001146 -->

    <owl:Class rdf:about="&ontology;CELDA.owl#CELDA_000001146">
        <rdfs:label xml:lang="en">KiPS3F-7</rdfs:label>
        <rdfs:subClassOf rdf:resource="&ontology;CELDA.owl#CELDA_00000552"/>
        <oboInOwl:hasDbXref>http://www.hescreg.eu/index_reg.php?nav=55&amp;id=735</oboInOwl:hasDbXref>
    </owl:Class>
    


    <!-- http://ontology.cellfinder.org/CELDA.owl#CELDA_000001147 -->

    <owl:Class rdf:about="&ontology;CELDA.owl#CELDA_000001147">
        <rdfs:label xml:lang="en">KiPS4F-8</rdfs:label>
        <rdfs:subClassOf rdf:resource="&ontology;CELDA.owl#CELDA_00000552"/>
        <oboInOwl:hasDbXref>http://www.hescreg.eu/index_reg.php?nav=55&amp;id=736</oboInOwl:hasDbXref>
    </owl:Class>
    


    <!-- http://ontology.cellfinder.org/CELDA.owl#CELDA_000001148 -->

    <owl:Class rdf:about="&ontology;CELDA.owl#CELDA_000001148">
        <rdfs:label xml:lang="en">SNUhES4</rdfs:label>
        <rdfs:subClassOf rdf:resource="&ontology;CELDA.owl#CELDA_00000552"/>
        <oboInOwl:hasDbXref>http://www.hescreg.eu/index_reg.php?nav=55&amp;id=740</oboInOwl:hasDbXref>
    </owl:Class>
    


    <!-- http://ontology.cellfinder.org/CELDA.owl#CELDA_000001149 -->

    <owl:Class rdf:about="&ontology;CELDA.owl#CELDA_000001149">
        <rdfs:label xml:lang="en">SNUhES11</rdfs:label>
        <rdfs:subClassOf rdf:resource="&ontology;CELDA.owl#CELDA_00000552"/>
        <oboInOwl:hasDbXref>http://www.hescreg.eu/index_reg.php?nav=55&amp;id=741</oboInOwl:hasDbXref>
    </owl:Class>
    


    <!-- http://ontology.cellfinder.org/CELDA.owl#CELDA_000001150 -->

    <owl:Class rdf:about="&ontology;CELDA.owl#CELDA_000001150">
        <rdfs:label xml:lang="en">SNUhES16</rdfs:label>
        <rdfs:subClassOf rdf:resource="&ontology;CELDA.owl#CELDA_00000552"/>
        <oboInOwl:hasDbXref>http://www.hescreg.eu/index_reg.php?nav=55&amp;id=743</oboInOwl:hasDbXref>
    </owl:Class>
    


    <!-- http://ontology.cellfinder.org/CELDA.owl#CELDA_000001151 -->

    <owl:Class rdf:about="&ontology;CELDA.owl#CELDA_000001151">
        <rdfs:label xml:lang="en">hPES-1</rdfs:label>
        <rdfs:subClassOf rdf:resource="&ontology;CELDA.owl#CELDA_00000552"/>
        <oboInOwl:hasDbXref>http://www.hescreg.eu/index_reg.php?nav=55&amp;id=748</oboInOwl:hasDbXref>
    </owl:Class>
    


    <!-- http://ontology.cellfinder.org/CELDA.owl#CELDA_000001152 -->

    <owl:Class rdf:about="&ontology;CELDA.owl#CELDA_000001152">
        <rdfs:label xml:lang="en">hPES-2</rdfs:label>
        <rdfs:subClassOf rdf:resource="&ontology;CELDA.owl#CELDA_00000552"/>
        <oboInOwl:hasDbXref>http://www.hescreg.eu/index_reg.php?nav=55&amp;id=749</oboInOwl:hasDbXref>
    </owl:Class>
    


    <!-- http://ontology.cellfinder.org/CELDA.owl#CELDA_000001153 -->

    <owl:Class rdf:about="&ontology;CELDA.owl#CELDA_000001153">
        <rdfs:label xml:lang="en">CHE-1</rdfs:label>
        <rdfs:subClassOf rdf:resource="&ontology;CELDA.owl#CELDA_00000552"/>
        <oboInOwl:hasDbXref>http://www.hescreg.eu/index_reg.php?nav=55&amp;id=754</oboInOwl:hasDbXref>
    </owl:Class>
    


    <!-- http://ontology.cellfinder.org/CELDA.owl#CELDA_000001154 -->

    <owl:Class rdf:about="&ontology;CELDA.owl#CELDA_000001154">
        <rdfs:label xml:lang="en">CHE-2</rdfs:label>
        <rdfs:subClassOf rdf:resource="&ontology;CELDA.owl#CELDA_00000552"/>
        <oboInOwl:hasDbXref>http://www.hescreg.eu/index_reg.php?nav=55&amp;id=755</oboInOwl:hasDbXref>
    </owl:Class>
    


    <!-- http://ontology.cellfinder.org/CELDA.owl#CELDA_000001155 -->

    <owl:Class rdf:about="&ontology;CELDA.owl#CELDA_000001155">
        <rdfs:label xml:lang="en">CHE-3</rdfs:label>
        <rdfs:subClassOf rdf:resource="&ontology;CELDA.owl#CELDA_00000552"/>
        <oboInOwl:hasDbXref>http://www.hescreg.eu/index_reg.php?nav=55&amp;id=756</oboInOwl:hasDbXref>
    </owl:Class>
    


    <!-- http://ontology.cellfinder.org/CELDA.owl#CELDA_000001156 -->

    <owl:Class rdf:about="&ontology;CELDA.owl#CELDA_000001156">
        <rdfs:label xml:lang="en">Envy</rdfs:label>
        <rdfs:subClassOf rdf:resource="&ontology;CELDA.owl#CELDA_00000552"/>
        <oboInOwl:hasDbXref>http://www.hescreg.eu/index_reg.php?nav=55&amp;id=758</oboInOwl:hasDbXref>
    </owl:Class>
    


    <!-- http://ontology.cellfinder.org/CELDA.owl#CELDA_000001157 -->

    <owl:Class rdf:about="&ontology;CELDA.owl#CELDA_000001157">
        <rdfs:label xml:lang="en">SH28</rdfs:label>
        <rdfs:subClassOf rdf:resource="&ontology;CELDA.owl#CELDA_00000552"/>
        <oboInOwl:hasDbXref>http://www.hescreg.eu/index_reg.php?nav=55&amp;id=760</oboInOwl:hasDbXref>
    </owl:Class>
    


    <!-- http://ontology.cellfinder.org/CELDA.owl#CELDA_000001158 -->

    <owl:Class rdf:about="&ontology;CELDA.owl#CELDA_000001158">
        <rdfs:label xml:lang="en">SH35</rdfs:label>
        <rdfs:subClassOf rdf:resource="&ontology;CELDA.owl#CELDA_00000552"/>
        <oboInOwl:hasDbXref>http://www.hescreg.eu/index_reg.php?nav=55&amp;id=761</oboInOwl:hasDbXref>
    </owl:Class>
    


    <!-- http://ontology.cellfinder.org/CELDA.owl#CELDA_000001159 -->

    <owl:Class rdf:about="&ontology;CELDA.owl#CELDA_000001159">
        <rdfs:label xml:lang="en">SH35a</rdfs:label>
        <rdfs:subClassOf rdf:resource="&ontology;CELDA.owl#CELDA_00000552"/>
        <oboInOwl:hasDbXref>http://www.hescreg.eu/index_reg.php?nav=55&amp;id=762</oboInOwl:hasDbXref>
    </owl:Class>
    


    <!-- http://ontology.cellfinder.org/CELDA.owl#CELDA_000001160 -->

    <owl:Class rdf:about="&ontology;CELDA.owl#CELDA_000001160">
        <rdfs:label xml:lang="en">SH38</rdfs:label>
        <rdfs:subClassOf rdf:resource="&ontology;CELDA.owl#CELDA_00000552"/>
        <oboInOwl:hasDbXref>http://www.hescreg.eu/index_reg.php?nav=55&amp;id=763</oboInOwl:hasDbXref>
    </owl:Class>
    


    <!-- http://ontology.cellfinder.org/CELDA.owl#CELDA_000001161 -->

    <owl:Class rdf:about="&ontology;CELDA.owl#CELDA_000001161">
        <rdfs:label xml:lang="en">SH39</rdfs:label>
        <rdfs:subClassOf rdf:resource="&ontology;CELDA.owl#CELDA_00000552"/>
        <oboInOwl:hasDbXref>http://www.hescreg.eu/index_reg.php?nav=55&amp;id=764</oboInOwl:hasDbXref>
    </owl:Class>
    


    <!-- http://ontology.cellfinder.org/CELDA.owl#CELDA_000001162 -->

    <owl:Class rdf:about="&ontology;CELDA.owl#CELDA_000001162">
        <rdfs:label xml:lang="en">SH42</rdfs:label>
        <rdfs:subClassOf rdf:resource="&ontology;CELDA.owl#CELDA_00000552"/>
        <oboInOwl:hasDbXref>http://www.hescreg.eu/index_reg.php?nav=55&amp;id=765</oboInOwl:hasDbXref>
    </owl:Class>
    


    <!-- http://ontology.cellfinder.org/CELDA.owl#CELDA_000001163 -->

    <owl:Class rdf:about="&ontology;CELDA.owl#CELDA_000001163">
        <rdfs:label xml:lang="en">CHA-hES4</rdfs:label>
        <rdfs:subClassOf rdf:resource="&ontology;CELDA.owl#CELDA_00000552"/>
        <oboInOwl:hasDbXref>http://www.hescreg.eu/index_reg.php?nav=55&amp;id=767</oboInOwl:hasDbXref>
    </owl:Class>
    


    <!-- http://ontology.cellfinder.org/CELDA.owl#CELDA_000001164 -->

    <owl:Class rdf:about="&ontology;CELDA.owl#CELDA_000001164">
        <rdfs:label xml:lang="en">hES-8</rdfs:label>
        <rdfs:subClassOf rdf:resource="&ontology;CELDA.owl#CELDA_00000552"/>
        <oboInOwl:hasDbXref>http://www.hescreg.eu/index_reg.php?nav=55&amp;id=768</oboInOwl:hasDbXref>
    </owl:Class>
    


    <!-- http://ontology.cellfinder.org/CELDA.owl#CELDA_000001165 -->

    <owl:Class rdf:about="&ontology;CELDA.owl#CELDA_000001165">
        <rdfs:label xml:lang="en">hES-18</rdfs:label>
        <rdfs:subClassOf rdf:resource="&ontology;CELDA.owl#CELDA_00000552"/>
        <oboInOwl:hasDbXref>http://www.hescreg.eu/index_reg.php?nav=55&amp;id=769</oboInOwl:hasDbXref>
    </owl:Class>
    


    <!-- http://ontology.cellfinder.org/CELDA.owl#CELDA_000001166 -->

    <owl:Class rdf:about="&ontology;CELDA.owl#CELDA_000001166">
        <rdfs:label xml:lang="en">B4</rdfs:label>
        <rdfs:subClassOf rdf:resource="&ontology;CELDA.owl#CELDA_00000552"/>
        <oboInOwl:hasDbXref>http://www.hescreg.eu/index_reg.php?nav=55&amp;id=771</oboInOwl:hasDbXref>
    </owl:Class>
    


    <!-- http://ontology.cellfinder.org/CELDA.owl#CELDA_000001167 -->

    <owl:Class rdf:about="&ontology;CELDA.owl#CELDA_000001167">
        <rdfs:label xml:lang="en">LRB018</rdfs:label>
        <rdfs:subClassOf rdf:resource="&ontology;CELDA.owl#CELDA_00000552"/>
        <oboInOwl:hasDbXref>http://www.hescreg.eu/index_reg.php?nav=55&amp;id=776</oboInOwl:hasDbXref>
    </owl:Class>
    


    <!-- http://ontology.cellfinder.org/CELDA.owl#CELDA_000001168 -->

    <owl:Class rdf:about="&ontology;CELDA.owl#CELDA_000001168">
        <rdfs:label xml:lang="en">HS429A</rdfs:label>
        <rdfs:subClassOf rdf:resource="&ontology;CELDA.owl#CELDA_00000552"/>
        <oboInOwl:hasDbXref>http://www.hescreg.eu/index_reg.php?nav=55&amp;id=782</oboInOwl:hasDbXref>
    </owl:Class>
    


    <!-- http://ontology.cellfinder.org/CELDA.owl#CELDA_000001169 -->

    <owl:Class rdf:about="&ontology;CELDA.owl#CELDA_000001169">
        <rdfs:label xml:lang="en">HS429B</rdfs:label>
        <rdfs:subClassOf rdf:resource="&ontology;CELDA.owl#CELDA_00000552"/>
        <oboInOwl:hasDbXref>http://www.hescreg.eu/index_reg.php?nav=55&amp;id=783</oboInOwl:hasDbXref>
    </owl:Class>
    


    <!-- http://ontology.cellfinder.org/CELDA.owl#CELDA_000001170 -->

    <owl:Class rdf:about="&ontology;CELDA.owl#CELDA_000001170">
        <rdfs:label xml:lang="en">HS429C</rdfs:label>
        <rdfs:subClassOf rdf:resource="&ontology;CELDA.owl#CELDA_00000552"/>
        <oboInOwl:hasDbXref>http://www.hescreg.eu/index_reg.php?nav=55&amp;id=784</oboInOwl:hasDbXref>
    </owl:Class>
    


    <!-- http://ontology.cellfinder.org/CELDA.owl#CELDA_000001171 -->

    <owl:Class rdf:about="&ontology;CELDA.owl#CELDA_000001171">
        <rdfs:label xml:lang="en">HS429D</rdfs:label>
        <rdfs:subClassOf rdf:resource="&ontology;CELDA.owl#CELDA_00000552"/>
        <oboInOwl:hasDbXref>http://www.hescreg.eu/index_reg.php?nav=55&amp;id=785</oboInOwl:hasDbXref>
    </owl:Class>
    


    <!-- http://ontology.cellfinder.org/CELDA.owl#CELDA_000001172 -->

    <owl:Class rdf:about="&ontology;CELDA.owl#CELDA_000001172">
        <rdfs:label xml:lang="en">HD90/FE07-142-L1</rdfs:label>
        <rdfs:subClassOf rdf:resource="&ontology;CELDA.owl#CELDA_00000552"/>
        <oboInOwl:hasDbXref>http://www.hescreg.eu/index_reg.php?nav=55&amp;id=786</oboInOwl:hasDbXref>
    </owl:Class>
    


    <!-- http://ontology.cellfinder.org/CELDA.owl#CELDA_000001173 -->

    <owl:Class rdf:about="&ontology;CELDA.owl#CELDA_000001173">
        <rdfs:label xml:lang="en">VAL-9</rdfs:label>
        <rdfs:subClassOf rdf:resource="&ontology;CELDA.owl#CELDA_00000552"/>
        <oboInOwl:hasDbXref>http://www.hescreg.eu/index_reg.php?nav=55&amp;id=787</oboInOwl:hasDbXref>
    </owl:Class>
    


    <!-- http://ontology.cellfinder.org/CELDA.owl#CELDA_000001174 -->

    <owl:Class rdf:about="&ontology;CELDA.owl#CELDA_000001174">
        <rdfs:label xml:lang="en">VAL-10B</rdfs:label>
        <rdfs:subClassOf rdf:resource="&ontology;CELDA.owl#CELDA_00000552"/>
        <oboInOwl:hasDbXref>http://www.hescreg.eu/index_reg.php?nav=55&amp;id=788</oboInOwl:hasDbXref>
    </owl:Class>
    


    <!-- http://ontology.cellfinder.org/CELDA.owl#CELDA_000001175 -->

    <owl:Class rdf:about="&ontology;CELDA.owl#CELDA_000001175">
        <rdfs:label xml:lang="en">VAL-8</rdfs:label>
        <rdfs:subClassOf rdf:resource="&ontology;CELDA.owl#CELDA_00000552"/>
        <oboInOwl:hasDbXref>http://www.hescreg.eu/index_reg.php?nav=55&amp;id=790</oboInOwl:hasDbXref>
    </owl:Class>
    


    <!-- http://ontology.cellfinder.org/CELDA.owl#CELDA_000001176 -->

    <owl:Class rdf:about="&ontology;CELDA.owl#CELDA_000001176">
        <rdfs:label xml:lang="en">HS539</rdfs:label>
        <rdfs:subClassOf rdf:resource="&ontology;CELDA.owl#CELDA_00000552"/>
        <oboInOwl:hasDbXref>http://www.hescreg.eu/index_reg.php?nav=55&amp;id=791</oboInOwl:hasDbXref>
    </owl:Class>
    


    <!-- http://ontology.cellfinder.org/CELDA.owl#CELDA_000001177 -->

    <owl:Class rdf:about="&ontology;CELDA.owl#CELDA_000001177">
        <rdfs:label xml:lang="en">FY-hES-5</rdfs:label>
        <rdfs:subClassOf rdf:resource="&ontology;CELDA.owl#CELDA_00000552"/>
        <oboInOwl:hasDbXref>http://www.hescreg.eu/index_reg.php?nav=55&amp;id=792</oboInOwl:hasDbXref>
    </owl:Class>
    


    <!-- http://ontology.cellfinder.org/CELDA.owl#CELDA_000001178 -->

    <owl:Class rdf:about="&ontology;CELDA.owl#CELDA_000001178">
        <rdfs:label xml:lang="en">FY-hES-9</rdfs:label>
        <rdfs:subClassOf rdf:resource="&ontology;CELDA.owl#CELDA_00000552"/>
        <oboInOwl:hasDbXref>http://www.hescreg.eu/index_reg.php?nav=55&amp;id=793</oboInOwl:hasDbXref>
    </owl:Class>
    


    <!-- http://ontology.cellfinder.org/CELDA.owl#CELDA_000001179 -->

    <owl:Class rdf:about="&ontology;CELDA.owl#CELDA_000001179">
        <rdfs:label xml:lang="en">FY-hES-10</rdfs:label>
        <rdfs:subClassOf rdf:resource="&ontology;CELDA.owl#CELDA_00000552"/>
        <oboInOwl:hasDbXref>http://www.hescreg.eu/index_reg.php?nav=55&amp;id=794</oboInOwl:hasDbXref>
    </owl:Class>
    


    <!-- http://ontology.cellfinder.org/CELDA.owl#CELDA_000001180 -->

    <owl:Class rdf:about="&ontology;CELDA.owl#CELDA_000001180">
        <rdfs:label xml:lang="en">FY-hES-11</rdfs:label>
        <rdfs:subClassOf rdf:resource="&ontology;CELDA.owl#CELDA_00000552"/>
        <oboInOwl:hasDbXref>http://www.hescreg.eu/index_reg.php?nav=55&amp;id=795</oboInOwl:hasDbXref>
    </owl:Class>
    


    <!-- http://ontology.cellfinder.org/CELDA.owl#CELDA_000001181 -->

    <owl:Class rdf:about="&ontology;CELDA.owl#CELDA_000001181">
        <rdfs:label xml:lang="en">OSCAR</rdfs:label>
        <rdfs:subClassOf rdf:resource="&ontology;CELDA.owl#CELDA_00000552"/>
        <oboInOwl:hasDbXref>http://www.hescreg.eu/index_reg.php?nav=55&amp;id=796</oboInOwl:hasDbXref>
    </owl:Class>
    


    <!-- http://ontology.cellfinder.org/CELDA.owl#CELDA_000001182 -->

    <owl:Class rdf:about="&ontology;CELDA.owl#CELDA_000001182">
        <rdfs:label xml:lang="en">STR-I-233-FRAXA</rdfs:label>
        <rdfs:subClassOf rdf:resource="&ontology;CELDA.owl#CELDA_00000552"/>
        <oboInOwl:hasDbXref>http://www.hescreg.eu/index_reg.php?nav=55&amp;id=797</oboInOwl:hasDbXref>
    </owl:Class>
    


    <!-- http://ontology.cellfinder.org/CELDA.owl#CELDA_000001183 -->

    <owl:Class rdf:about="&ontology;CELDA.owl#CELDA_000001183">
        <rdfs:label xml:lang="en">NS-9</rdfs:label>
        <rdfs:subClassOf rdf:resource="&ontology;CELDA.owl#CELDA_00000552"/>
        <oboInOwl:hasDbXref>http://www.hescreg.eu/index_reg.php?nav=55&amp;id=798</oboInOwl:hasDbXref>
    </owl:Class>
    


    <!-- http://ontology.cellfinder.org/CELDA.owl#CELDA_000001184 -->

    <owl:Class rdf:about="&ontology;CELDA.owl#CELDA_000001184">
        <rdfs:label xml:lang="en">NS-10</rdfs:label>
        <rdfs:subClassOf rdf:resource="&ontology;CELDA.owl#CELDA_00000552"/>
        <oboInOwl:hasDbXref>http://www.hescreg.eu/index_reg.php?nav=55&amp;id=799</oboInOwl:hasDbXref>
    </owl:Class>
    


    <!-- http://ontology.cellfinder.org/CELDA.owl#CELDA_000001185 -->

    <owl:Class rdf:about="&ontology;CELDA.owl#CELDA_000001185">
        <rdfs:label xml:lang="en">OZ-3</rdfs:label>
        <rdfs:subClassOf rdf:resource="&ontology;CELDA.owl#CELDA_00000552"/>
        <oboInOwl:hasDbXref>http://www.hescreg.eu/index_reg.php?nav=55&amp;id=800</oboInOwl:hasDbXref>
    </owl:Class>
    


    <!-- http://ontology.cellfinder.org/CELDA.owl#CELDA_000001186 -->

    <owl:Class rdf:about="&ontology;CELDA.owl#CELDA_000001186">
        <rdfs:label xml:lang="en">OZ-4</rdfs:label>
        <rdfs:subClassOf rdf:resource="&ontology;CELDA.owl#CELDA_00000552"/>
        <oboInOwl:hasDbXref>http://www.hescreg.eu/index_reg.php?nav=55&amp;id=801</oboInOwl:hasDbXref>
    </owl:Class>
    


    <!-- http://ontology.cellfinder.org/CELDA.owl#CELDA_000001187 -->

    <owl:Class rdf:about="&ontology;CELDA.owl#CELDA_000001187">
        <rdfs:label xml:lang="en">OZ-5</rdfs:label>
        <rdfs:subClassOf rdf:resource="&ontology;CELDA.owl#CELDA_00000552"/>
        <oboInOwl:hasDbXref>http://www.hescreg.eu/index_reg.php?nav=55&amp;id=802</oboInOwl:hasDbXref>
    </owl:Class>
    


    <!-- http://ontology.cellfinder.org/CELDA.owl#CELDA_000001188 -->

    <owl:Class rdf:about="&ontology;CELDA.owl#CELDA_000001188">
        <rdfs:label xml:lang="en">OZ-6</rdfs:label>
        <rdfs:subClassOf rdf:resource="&ontology;CELDA.owl#CELDA_00000552"/>
        <oboInOwl:hasDbXref>http://www.hescreg.eu/index_reg.php?nav=55&amp;id=803</oboInOwl:hasDbXref>
    </owl:Class>
    


    <!-- http://ontology.cellfinder.org/CELDA.owl#CELDA_000001189 -->

    <owl:Class rdf:about="&ontology;CELDA.owl#CELDA_000001189">
        <rdfs:label xml:lang="en">OZ-7</rdfs:label>
        <rdfs:subClassOf rdf:resource="&ontology;CELDA.owl#CELDA_00000552"/>
        <oboInOwl:hasDbXref>http://www.hescreg.eu/index_reg.php?nav=55&amp;id=804</oboInOwl:hasDbXref>
    </owl:Class>
    


    <!-- http://ontology.cellfinder.org/CELDA.owl#CELDA_000001190 -->

    <owl:Class rdf:about="&ontology;CELDA.owl#CELDA_000001190">
        <rdfs:label xml:lang="en">STR-I-155-HD</rdfs:label>
        <rdfs:subClassOf rdf:resource="&ontology;CELDA.owl#CELDA_00000552"/>
        <oboInOwl:hasDbXref>http://www.hescreg.eu/index_reg.php?nav=55&amp;id=805</oboInOwl:hasDbXref>
    </owl:Class>
    


    <!-- http://ontology.cellfinder.org/CELDA.owl#CELDA_000001191 -->

    <owl:Class rdf:about="&ontology;CELDA.owl#CELDA_000001191">
        <rdfs:label xml:lang="en">STR-I-171-GLA</rdfs:label>
        <rdfs:subClassOf rdf:resource="&ontology;CELDA.owl#CELDA_00000552"/>
        <oboInOwl:hasDbXref>http://www.hescreg.eu/index_reg.php?nav=55&amp;id=806</oboInOwl:hasDbXref>
    </owl:Class>
    


    <!-- http://ontology.cellfinder.org/CELDA.owl#CELDA_000001192 -->

    <owl:Class rdf:about="&ontology;CELDA.owl#CELDA_000001192">
        <rdfs:label xml:lang="en">STR-I-189-FRAXA</rdfs:label>
        <rdfs:subClassOf rdf:resource="&ontology;CELDA.owl#CELDA_00000552"/>
        <oboInOwl:hasDbXref>http://www.hescreg.eu/index_reg.php?nav=55&amp;id=807</oboInOwl:hasDbXref>
    </owl:Class>
    


    <!-- http://ontology.cellfinder.org/CELDA.owl#CELDA_000001193 -->

    <owl:Class rdf:about="&ontology;CELDA.owl#CELDA_000001193">
        <rdfs:label xml:lang="en">STR-I-209-MEN2a</rdfs:label>
        <rdfs:subClassOf rdf:resource="&ontology;CELDA.owl#CELDA_00000552"/>
        <oboInOwl:hasDbXref>http://www.hescreg.eu/index_reg.php?nav=55&amp;id=808</oboInOwl:hasDbXref>
    </owl:Class>
    


    <!-- http://ontology.cellfinder.org/CELDA.owl#CELDA_000001194 -->

    <owl:Class rdf:about="&ontology;CELDA.owl#CELDA_000001194">
        <rdfs:label xml:lang="en">STR-I-211-MEN2a</rdfs:label>
        <rdfs:subClassOf rdf:resource="&ontology;CELDA.owl#CELDA_00000552"/>
        <oboInOwl:hasDbXref>http://www.hescreg.eu/index_reg.php?nav=55&amp;id=809</oboInOwl:hasDbXref>
    </owl:Class>
    


    <!-- http://ontology.cellfinder.org/CELDA.owl#CELDA_000001195 -->

    <owl:Class rdf:about="&ontology;CELDA.owl#CELDA_000001195">
        <rdfs:label xml:lang="en">STR-I-203-CFTR</rdfs:label>
        <rdfs:subClassOf rdf:resource="&ontology;CELDA.owl#CELDA_00000552"/>
        <oboInOwl:hasDbXref>http://www.hescreg.eu/index_reg.php?nav=55&amp;id=810</oboInOwl:hasDbXref>
    </owl:Class>
    


    <!-- http://ontology.cellfinder.org/CELDA.owl#CELDA_000001196 -->

    <owl:Class rdf:about="&ontology;CELDA.owl#CELDA_000001196">
        <rdfs:label xml:lang="en">STR-I-251-CFTR</rdfs:label>
        <rdfs:subClassOf rdf:resource="&ontology;CELDA.owl#CELDA_00000552"/>
        <oboInOwl:hasDbXref>http://www.hescreg.eu/index_reg.php?nav=55&amp;id=811</oboInOwl:hasDbXref>
    </owl:Class>
    


    <!-- http://ontology.cellfinder.org/CELDA.owl#CELDA_000001197 -->

    <owl:Class rdf:about="&ontology;CELDA.owl#CELDA_000001197">
        <rdfs:label xml:lang="en">STR-I-221-Sca2</rdfs:label>
        <rdfs:subClassOf rdf:resource="&ontology;CELDA.owl#CELDA_00000552"/>
        <oboInOwl:hasDbXref>http://www.hescreg.eu/index_reg.php?nav=55&amp;id=812</oboInOwl:hasDbXref>
    </owl:Class>
    


    <!-- http://ontology.cellfinder.org/CELDA.owl#CELDA_000001198 -->

    <owl:Class rdf:about="&ontology;CELDA.owl#CELDA_000001198">
        <rdfs:label xml:lang="en">STR-I-229-MTMX</rdfs:label>
        <rdfs:subClassOf rdf:resource="&ontology;CELDA.owl#CELDA_00000552"/>
        <oboInOwl:hasDbXref>http://www.hescreg.eu/index_reg.php?nav=55&amp;id=813</oboInOwl:hasDbXref>
    </owl:Class>
    


    <!-- http://ontology.cellfinder.org/CELDA.owl#CELDA_000001199 -->

    <owl:Class rdf:about="&ontology;CELDA.owl#CELDA_000001199">
        <rdfs:label xml:lang="en">STR-I-231-MTMX</rdfs:label>
        <rdfs:subClassOf rdf:resource="&ontology;CELDA.owl#CELDA_00000552"/>
        <oboInOwl:hasDbXref>http://www.hescreg.eu/index_reg.php?nav=55&amp;id=814</oboInOwl:hasDbXref>
    </owl:Class>
    


    <!-- http://ontology.cellfinder.org/CELDA.owl#CELDA_000001200 -->

    <owl:Class rdf:about="&ontology;CELDA.owl#CELDA_000001200">
        <rdfs:label xml:lang="en">STR-I-301-MFS</rdfs:label>
        <rdfs:subClassOf rdf:resource="&ontology;CELDA.owl#CELDA_00000552"/>
        <oboInOwl:hasDbXref>http://www.hescreg.eu/index_reg.php?nav=55&amp;id=815</oboInOwl:hasDbXref>
    </owl:Class>
    


    <!-- http://ontology.cellfinder.org/CELDA.owl#CELDA_000001201 -->

    <owl:Class rdf:about="&ontology;CELDA.owl#CELDA_000001201">
        <rdfs:label xml:lang="en">STR-I-305-APC</rdfs:label>
        <rdfs:subClassOf rdf:resource="&ontology;CELDA.owl#CELDA_00000552"/>
        <oboInOwl:hasDbXref>http://www.hescreg.eu/index_reg.php?nav=55&amp;id=816</oboInOwl:hasDbXref>
    </owl:Class>
    


    <!-- http://ontology.cellfinder.org/CELDA.owl#CELDA_000001202 -->

    <owl:Class rdf:about="&ontology;CELDA.owl#CELDA_000001202">
        <rdfs:label xml:lang="en">STR-I-315-CMT1a</rdfs:label>
        <rdfs:subClassOf rdf:resource="&ontology;CELDA.owl#CELDA_00000552"/>
        <oboInOwl:hasDbXref>http://www.hescreg.eu/index_reg.php?nav=55&amp;id=817</oboInOwl:hasDbXref>
    </owl:Class>
    


    <!-- http://ontology.cellfinder.org/CELDA.owl#CELDA_000001203 -->

    <owl:Class rdf:about="&ontology;CELDA.owl#CELDA_000001203">
        <rdfs:label xml:lang="en">STR-I-347-FRAXA</rdfs:label>
        <rdfs:subClassOf rdf:resource="&ontology;CELDA.owl#CELDA_00000552"/>
        <oboInOwl:hasDbXref>http://www.hescreg.eu/index_reg.php?nav=55&amp;id=818</oboInOwl:hasDbXref>
    </owl:Class>
    


    <!-- http://ontology.cellfinder.org/CELDA.owl#CELDA_000001204 -->

    <owl:Class rdf:about="&ontology;CELDA.owl#CELDA_000001204">
        <rdfs:label xml:lang="en">STR-I-355-APC</rdfs:label>
        <rdfs:subClassOf rdf:resource="&ontology;CELDA.owl#CELDA_00000552"/>
        <oboInOwl:hasDbXref>http://www.hescreg.eu/index_reg.php?nav=55&amp;id=819</oboInOwl:hasDbXref>
    </owl:Class>
    


    <!-- http://ontology.cellfinder.org/CELDA.owl#CELDA_000001205 -->

    <owl:Class rdf:about="&ontology;CELDA.owl#CELDA_000001205">
        <rdfs:label xml:lang="en">STR-I-359-APC</rdfs:label>
        <rdfs:subClassOf rdf:resource="&ontology;CELDA.owl#CELDA_00000552"/>
        <oboInOwl:hasDbXref>http://www.hescreg.eu/index_reg.php?nav=55&amp;id=820</oboInOwl:hasDbXref>
    </owl:Class>
    


    <!-- http://ontology.cellfinder.org/CELDA.owl#CELDA_000001206 -->

    <owl:Class rdf:about="&ontology;CELDA.owl#CELDA_000001206">
        <rdfs:label xml:lang="en">VUB27</rdfs:label>
        <rdfs:subClassOf rdf:resource="&ontology;CELDA.owl#CELDA_00000552"/>
        <oboInOwl:hasDbXref>http://www.hescreg.eu/index_reg.php?nav=55&amp;id=822</oboInOwl:hasDbXref>
    </owl:Class>
    


    <!-- http://ontology.cellfinder.org/CELDA.owl#CELDA_000001207 -->

    <owl:Class rdf:about="&ontology;CELDA.owl#CELDA_000001207">
        <rdfs:label xml:lang="en">KCL004</rdfs:label>
        <rdfs:subClassOf rdf:resource="&ontology;CELDA.owl#CELDA_00000552"/>
        <oboInOwl:hasDbXref>http://www.hescreg.eu/index_reg.php?nav=55&amp;id=823</oboInOwl:hasDbXref>
    </owl:Class>
    


    <!-- http://ontology.cellfinder.org/CELDA.owl#CELDA_000001208 -->

    <owl:Class rdf:about="&ontology;CELDA.owl#CELDA_000001208">
        <rdfs:label xml:lang="en">KCL006</rdfs:label>
        <rdfs:subClassOf rdf:resource="&ontology;CELDA.owl#CELDA_00000552"/>
        <oboInOwl:hasDbXref>http://www.hescreg.eu/index_reg.php?nav=55&amp;id=824</oboInOwl:hasDbXref>
    </owl:Class>
    


    <!-- http://ontology.cellfinder.org/CELDA.owl#CELDA_000001209 -->

    <owl:Class rdf:about="&ontology;CELDA.owl#CELDA_000001209">
        <rdfs:label xml:lang="en">KCL008_HD2</rdfs:label>
        <rdfs:subClassOf rdf:resource="&ontology;CELDA.owl#CELDA_00000552"/>
        <oboInOwl:hasDbXref>http://www.hescreg.eu/index_reg.php?nav=55&amp;id=825</oboInOwl:hasDbXref>
    </owl:Class>
    


    <!-- http://ontology.cellfinder.org/CELDA.owl#CELDA_000001210 -->

    <owl:Class rdf:about="&ontology;CELDA.owl#CELDA_000001210">
        <rdfs:label xml:lang="en">KCL009_trans1</rdfs:label>
        <rdfs:subClassOf rdf:resource="&ontology;CELDA.owl#CELDA_00000552"/>
        <oboInOwl:hasDbXref>http://www.hescreg.eu/index_reg.php?nav=55&amp;id=826</oboInOwl:hasDbXref>
    </owl:Class>
    


    <!-- http://ontology.cellfinder.org/CELDA.owl#CELDA_000001211 -->

    <owl:Class rdf:about="&ontology;CELDA.owl#CELDA_000001211">
        <rdfs:label xml:lang="en">Regea 08/013</rdfs:label>
        <rdfs:subClassOf rdf:resource="&ontology;CELDA.owl#CELDA_00000552"/>
        <oboInOwl:hasDbXref>http://www.hescreg.eu/index_reg.php?nav=55&amp;id=827</oboInOwl:hasDbXref>
    </owl:Class>
    


    <!-- http://ontology.cellfinder.org/CELDA.owl#CELDA_000001212 -->

    <owl:Class rdf:about="&ontology;CELDA.owl#CELDA_000001212">
        <rdfs:label xml:lang="en">Regea 08/017</rdfs:label>
        <rdfs:subClassOf rdf:resource="&ontology;CELDA.owl#CELDA_00000552"/>
        <oboInOwl:hasDbXref>http://www.hescreg.eu/index_reg.php?nav=55&amp;id=828</oboInOwl:hasDbXref>
    </owl:Class>
    


    <!-- http://ontology.cellfinder.org/CELDA.owl#CELDA_000001213 -->

    <owl:Class rdf:about="&ontology;CELDA.owl#CELDA_000001213">
        <rdfs:label xml:lang="en">Regea 08/023</rdfs:label>
        <rdfs:subClassOf rdf:resource="&ontology;CELDA.owl#CELDA_00000552"/>
        <oboInOwl:hasDbXref>http://www.hescreg.eu/index_reg.php?nav=55&amp;id=829</oboInOwl:hasDbXref>
    </owl:Class>
    


    <!-- http://ontology.cellfinder.org/CELDA.owl#CELDA_000001214 -->

    <owl:Class rdf:about="&ontology;CELDA.owl#CELDA_000001214">
        <rdfs:label xml:lang="en">Regea 08/056</rdfs:label>
        <rdfs:subClassOf rdf:resource="&ontology;CELDA.owl#CELDA_00000552"/>
        <oboInOwl:hasDbXref>http://www.hescreg.eu/index_reg.php?nav=55&amp;id=830</oboInOwl:hasDbXref>
    </owl:Class>
    


    <!-- http://ontology.cellfinder.org/CELDA.owl#CELDA_000001215 -->

    <owl:Class rdf:about="&ontology;CELDA.owl#CELDA_000001215">
        <rdfs:label xml:lang="en">CH-ES2</rdfs:label>
        <rdfs:subClassOf rdf:resource="&ontology;CELDA.owl#CELDA_00000552"/>
        <oboInOwl:hasDbXref>http://www.hescreg.eu/index_reg.php?nav=55&amp;id=832</oboInOwl:hasDbXref>
    </owl:Class>
    


    <!-- http://ontology.cellfinder.org/CELDA.owl#CELDA_000001216 -->

    <owl:Class rdf:about="&ontology;CELDA.owl#CELDA_000001216">
        <rdfs:label xml:lang="en">ES-7</rdfs:label>
        <rdfs:subClassOf rdf:resource="&ontology;CELDA.owl#CELDA_00000552"/>
        <oboInOwl:hasDbXref>http://www.hescreg.eu/index_reg.php?nav=55&amp;id=833</oboInOwl:hasDbXref>
    </owl:Class>
    


    <!-- http://ontology.cellfinder.org/CELDA.owl#CELDA_000001217 -->

    <owl:Class rdf:about="&ontology;CELDA.owl#CELDA_000001217">
        <rdfs:label xml:lang="en">ES-8</rdfs:label>
        <rdfs:subClassOf rdf:resource="&ontology;CELDA.owl#CELDA_00000552"/>
        <oboInOwl:hasDbXref>http://www.hescreg.eu/index_reg.php?nav=55&amp;id=834</oboInOwl:hasDbXref>
    </owl:Class>
    


    <!-- http://ontology.cellfinder.org/CELDA.owl#CELDA_000001218 -->

    <owl:Class rdf:about="&ontology;CELDA.owl#CELDA_000001218">
        <rdfs:label xml:lang="en">ES-9</rdfs:label>
        <rdfs:subClassOf rdf:resource="&ontology;CELDA.owl#CELDA_00000552"/>
        <oboInOwl:hasDbXref>http://www.hescreg.eu/index_reg.php?nav=55&amp;id=835</oboInOwl:hasDbXref>
    </owl:Class>
    


    <!-- http://ontology.cellfinder.org/CELDA.owl#CELDA_000001219 -->

    <owl:Class rdf:about="&ontology;CELDA.owl#CELDA_000001219">
        <rdfs:label xml:lang="en">ES-10</rdfs:label>
        <rdfs:subClassOf rdf:resource="&ontology;CELDA.owl#CELDA_00000552"/>
        <oboInOwl:hasDbXref>http://www.hescreg.eu/index_reg.php?nav=55&amp;id=836</oboInOwl:hasDbXref>
    </owl:Class>
    


    <!-- http://ontology.cellfinder.org/CELDA.owl#CELDA_000001220 -->

    <owl:Class rdf:about="&ontology;CELDA.owl#CELDA_000001220">
        <rdfs:label xml:lang="en">ES-11EM</rdfs:label>
        <rdfs:subClassOf rdf:resource="&ontology;CELDA.owl#CELDA_00000552"/>
        <oboInOwl:hasDbXref>http://www.hescreg.eu/index_reg.php?nav=55&amp;id=837</oboInOwl:hasDbXref>
    </owl:Class>
    


    <!-- http://ontology.cellfinder.org/CELDA.owl#CELDA_000001221 -->

    <owl:Class rdf:about="&ontology;CELDA.owl#CELDA_000001221">
        <rdfs:label xml:lang="en">cFA404-KiPS4F-1</rdfs:label>
        <rdfs:subClassOf rdf:resource="&ontology;CELDA.owl#CELDA_00000552"/>
        <oboInOwl:hasDbXref>http://www.hescreg.eu/index_reg.php?nav=55&amp;id=838</oboInOwl:hasDbXref>
    </owl:Class>
    


    <!-- http://ontology.cellfinder.org/CELDA.owl#CELDA_000001222 -->

    <owl:Class rdf:about="&ontology;CELDA.owl#CELDA_000001222">
        <rdfs:label xml:lang="en">cFA404-KiPS4F-3</rdfs:label>
        <rdfs:subClassOf rdf:resource="&ontology;CELDA.owl#CELDA_00000552"/>
        <oboInOwl:hasDbXref>http://www.hescreg.eu/index_reg.php?nav=55&amp;id=839</oboInOwl:hasDbXref>
    </owl:Class>
    


    <!-- http://ontology.cellfinder.org/CELDA.owl#CELDA_000001223 -->

    <owl:Class rdf:about="&ontology;CELDA.owl#CELDA_000001223">
        <rdfs:label xml:lang="en">CH-ES3</rdfs:label>
        <rdfs:subClassOf rdf:resource="&ontology;CELDA.owl#CELDA_00000552"/>
        <oboInOwl:hasDbXref>http://www.hescreg.eu/index_reg.php?nav=55&amp;id=842</oboInOwl:hasDbXref>
    </owl:Class>
    


    <!-- http://ontology.cellfinder.org/CELDA.owl#CELDA_000001224 -->

    <owl:Class rdf:about="&ontology;CELDA.owl#CELDA_000001224">
        <rdfs:label xml:lang="en">CH-ES5</rdfs:label>
        <rdfs:subClassOf rdf:resource="&ontology;CELDA.owl#CELDA_00000552"/>
        <oboInOwl:hasDbXref>http://www.hescreg.eu/index_reg.php?nav=55&amp;id=843</oboInOwl:hasDbXref>
    </owl:Class>
    


    <!-- http://ontology.cellfinder.org/CELDA.owl#CELDA_000001225 -->

    <owl:Class rdf:about="&ontology;CELDA.owl#CELDA_000001225">
        <rdfs:label xml:lang="en">CL02</rdfs:label>
        <rdfs:subClassOf rdf:resource="&ontology;CELDA.owl#CELDA_00000552"/>
        <oboInOwl:hasDbXref>http://www.hescreg.eu/index_reg.php?nav=55&amp;id=847</oboInOwl:hasDbXref>
    </owl:Class>
    


    <!-- http://ontology.cellfinder.org/CELDA.owl#CELDA_000001226 -->

    <owl:Class rdf:about="&ontology;CELDA.owl#CELDA_000001226">
        <rdfs:label xml:lang="en">CL03</rdfs:label>
        <rdfs:subClassOf rdf:resource="&ontology;CELDA.owl#CELDA_00000552"/>
        <oboInOwl:hasDbXref>http://www.hescreg.eu/index_reg.php?nav=55&amp;id=848</oboInOwl:hasDbXref>
    </owl:Class>
    


    <!-- http://ontology.cellfinder.org/CELDA.owl#CELDA_000001227 -->

    <owl:Class rdf:about="&ontology;CELDA.owl#CELDA_000001227">
        <rdfs:label xml:lang="en">PB03</rdfs:label>
        <rdfs:subClassOf rdf:resource="&ontology;CELDA.owl#CELDA_00000552"/>
        <oboInOwl:hasDbXref>http://www.hescreg.eu/index_reg.php?nav=55&amp;id=849</oboInOwl:hasDbXref>
    </owl:Class>
    


    <!-- http://ontology.cellfinder.org/CELDA.owl#CELDA_000001228 -->

    <owl:Class rdf:about="&ontology;CELDA.owl#CELDA_000001228">
        <rdfs:label xml:lang="en">PB04</rdfs:label>
        <rdfs:subClassOf rdf:resource="&ontology;CELDA.owl#CELDA_00000552"/>
        <oboInOwl:hasDbXref>http://www.hescreg.eu/index_reg.php?nav=55&amp;id=850</oboInOwl:hasDbXref>
    </owl:Class>
    


    <!-- http://ontology.cellfinder.org/CELDA.owl#CELDA_000001229 -->

    <owl:Class rdf:about="&ontology;CELDA.owl#CELDA_000001229">
        <rdfs:label xml:lang="en">PB05-1</rdfs:label>
        <rdfs:subClassOf rdf:resource="&ontology;CELDA.owl#CELDA_00000552"/>
        <oboInOwl:hasDbXref>http://www.hescreg.eu/index_reg.php?nav=55&amp;id=851</oboInOwl:hasDbXref>
    </owl:Class>
    


    <!-- http://ontology.cellfinder.org/CELDA.owl#CELDA_000001230 -->

    <owl:Class rdf:about="&ontology;CELDA.owl#CELDA_000001230">
        <rdfs:label xml:lang="en">PB05</rdfs:label>
        <rdfs:subClassOf rdf:resource="&ontology;CELDA.owl#CELDA_00000552"/>
        <oboInOwl:hasDbXref>http://www.hescreg.eu/index_reg.php?nav=55&amp;id=852</oboInOwl:hasDbXref>
    </owl:Class>
    


    <!-- http://ontology.cellfinder.org/CELDA.owl#CELDA_000001231 -->

    <owl:Class rdf:about="&ontology;CELDA.owl#CELDA_000001231">
        <rdfs:label xml:lang="en">PB06</rdfs:label>
        <rdfs:subClassOf rdf:resource="&ontology;CELDA.owl#CELDA_00000552"/>
        <oboInOwl:hasDbXref>http://www.hescreg.eu/index_reg.php?nav=55&amp;id=853</oboInOwl:hasDbXref>
    </owl:Class>
    


    <!-- http://ontology.cellfinder.org/CELDA.owl#CELDA_000001232 -->

    <owl:Class rdf:about="&ontology;CELDA.owl#CELDA_000001232">
        <rdfs:label xml:lang="en">PB06-1</rdfs:label>
        <rdfs:subClassOf rdf:resource="&ontology;CELDA.owl#CELDA_00000552"/>
        <oboInOwl:hasDbXref>http://www.hescreg.eu/index_reg.php?nav=55&amp;id=854</oboInOwl:hasDbXref>
    </owl:Class>
    


    <!-- http://ontology.cellfinder.org/CELDA.owl#CELDA_000001233 -->

    <owl:Class rdf:about="&ontology;CELDA.owl#CELDA_000001233">
        <rdfs:label xml:lang="en">PB07</rdfs:label>
        <rdfs:subClassOf rdf:resource="&ontology;CELDA.owl#CELDA_00000552"/>
        <oboInOwl:hasDbXref>http://www.hescreg.eu/index_reg.php?nav=55&amp;id=855</oboInOwl:hasDbXref>
    </owl:Class>
    


    <!-- http://ontology.cellfinder.org/CELDA.owl#CELDA_000001234 -->

    <owl:Class rdf:about="&ontology;CELDA.owl#CELDA_000001234">
        <rdfs:label xml:lang="en">PB08</rdfs:label>
        <rdfs:subClassOf rdf:resource="&ontology;CELDA.owl#CELDA_00000552"/>
        <oboInOwl:hasDbXref>http://www.hescreg.eu/index_reg.php?nav=55&amp;id=856</oboInOwl:hasDbXref>
    </owl:Class>
    


    <!-- http://ontology.cellfinder.org/CELDA.owl#CELDA_000001235 -->

    <owl:Class rdf:about="&ontology;CELDA.owl#CELDA_000001235">
        <rdfs:label xml:lang="en">PB09</rdfs:label>
        <rdfs:subClassOf rdf:resource="&ontology;CELDA.owl#CELDA_00000552"/>
        <oboInOwl:hasDbXref>http://www.hescreg.eu/index_reg.php?nav=55&amp;id=857</oboInOwl:hasDbXref>
    </owl:Class>
    


    <!-- http://ontology.cellfinder.org/CELDA.owl#CELDA_000001236 -->

    <owl:Class rdf:about="&ontology;CELDA.owl#CELDA_000001236">
        <rdfs:label xml:lang="en">PB10</rdfs:label>
        <rdfs:subClassOf rdf:resource="&ontology;CELDA.owl#CELDA_00000552"/>
        <oboInOwl:hasDbXref>http://www.hescreg.eu/index_reg.php?nav=55&amp;id=858</oboInOwl:hasDbXref>
    </owl:Class>
    


    <!-- http://ontology.cellfinder.org/CELDA.owl#CELDA_000001237 -->

    <owl:Class rdf:about="&ontology;CELDA.owl#CELDA_000001237">
        <rdfs:label xml:lang="en">VUB14</rdfs:label>
        <rdfs:subClassOf rdf:resource="&ontology;CELDA.owl#CELDA_00000552"/>
        <oboInOwl:hasDbXref>http://www.hescreg.eu/index_reg.php?nav=55&amp;id=860</oboInOwl:hasDbXref>
    </owl:Class>
    


    <!-- http://ontology.cellfinder.org/CELDA.owl#CELDA_000001238 -->

    <owl:Class rdf:about="&ontology;CELDA.owl#CELDA_000001238">
        <rdfs:label xml:lang="en">Royan H7 </rdfs:label>
        <rdfs:subClassOf rdf:resource="&ontology;CELDA.owl#CELDA_00000552"/>
        <oboInOwl:hasDbXref>http://www.hescreg.eu/index_reg.php?nav=55&amp;id=861</oboInOwl:hasDbXref>
    </owl:Class>
    


    <!-- http://ontology.cellfinder.org/CELDA.owl#CELDA_000001239 -->

    <owl:Class rdf:about="&ontology;CELDA.owl#CELDA_000001239">
        <rdfs:label xml:lang="en">Royan H8</rdfs:label>
        <rdfs:subClassOf rdf:resource="&ontology;CELDA.owl#CELDA_00000552"/>
        <oboInOwl:hasDbXref>http://www.hescreg.eu/index_reg.php?nav=55&amp;id=862</oboInOwl:hasDbXref>
    </owl:Class>
    


    <!-- http://ontology.cellfinder.org/CELDA.owl#CELDA_000001240 -->

    <owl:Class rdf:about="&ontology;CELDA.owl#CELDA_000001240">
        <rdfs:label xml:lang="en">Royan H9</rdfs:label>
        <rdfs:subClassOf rdf:resource="&ontology;CELDA.owl#CELDA_00000552"/>
        <oboInOwl:hasDbXref>http://www.hescreg.eu/index_reg.php?nav=55&amp;id=863</oboInOwl:hasDbXref>
    </owl:Class>
    


    <!-- http://ontology.cellfinder.org/CELDA.owl#CELDA_000001241 -->

    <owl:Class rdf:about="&ontology;CELDA.owl#CELDA_000001241">
        <rdfs:label xml:lang="en">R.1.H.iPSC.1</rdfs:label>
        <rdfs:subClassOf rdf:resource="&ontology;CELDA.owl#CELDA_00000552"/>
        <oboInOwl:hasDbXref>http://www.hescreg.eu/index_reg.php?nav=55&amp;id=864</oboInOwl:hasDbXref>
    </owl:Class>
    


    <!-- http://ontology.cellfinder.org/CELDA.owl#CELDA_000001242 -->

    <owl:Class rdf:about="&ontology;CELDA.owl#CELDA_000001242">
        <rdfs:label xml:lang="en">BOM.1.H.iPSC.1</rdfs:label>
        <rdfs:subClassOf rdf:resource="&ontology;CELDA.owl#CELDA_00000552"/>
        <oboInOwl:hasDbXref>http://www.hescreg.eu/index_reg.php?nav=55&amp;id=865</oboInOwl:hasDbXref>
    </owl:Class>
    


    <!-- http://ontology.cellfinder.org/CELDA.owl#CELDA_000001243 -->

    <owl:Class rdf:about="&ontology;CELDA.owl#CELDA_000001243">
        <rdfs:label xml:lang="en">Royan H10</rdfs:label>
        <rdfs:subClassOf rdf:resource="&ontology;CELDA.owl#CELDA_00000552"/>
        <oboInOwl:hasDbXref>http://www.hescreg.eu/index_reg.php?nav=55&amp;id=866</oboInOwl:hasDbXref>
    </owl:Class>
    


    <!-- http://ontology.cellfinder.org/CELDA.owl#CELDA_000001244 -->

    <owl:Class rdf:about="&ontology;CELDA.owl#CELDA_000001244">
        <rdfs:label xml:lang="en">FHC.1.H.iPSC.3</rdfs:label>
        <rdfs:subClassOf rdf:resource="&ontology;CELDA.owl#CELDA_00000552"/>
        <oboInOwl:hasDbXref>http://www.hescreg.eu/index_reg.php?nav=55&amp;id=867</oboInOwl:hasDbXref>
    </owl:Class>
    


    <!-- http://ontology.cellfinder.org/CELDA.owl#CELDA_000001245 -->

    <owl:Class rdf:about="&ontology;CELDA.owl#CELDA_000001245">
        <rdfs:label xml:lang="en">GSD.1.H.iPSC.7</rdfs:label>
        <rdfs:subClassOf rdf:resource="&ontology;CELDA.owl#CELDA_00000552"/>
        <oboInOwl:hasDbXref>http://www.hescreg.eu/index_reg.php?nav=55&amp;id=868</oboInOwl:hasDbXref>
    </owl:Class>
    


    <!-- http://ontology.cellfinder.org/CELDA.owl#CELDA_000001246 -->

    <owl:Class rdf:about="&ontology;CELDA.owl#CELDA_000001246">
        <rdfs:label xml:lang="en">TYR.1.H.iPSC.1</rdfs:label>
        <rdfs:subClassOf rdf:resource="&ontology;CELDA.owl#CELDA_00000552"/>
        <oboInOwl:hasDbXref>http://www.hescreg.eu/index_reg.php?nav=55&amp;id=869</oboInOwl:hasDbXref>
    </owl:Class>
    


    <!-- http://ontology.cellfinder.org/CELDA.owl#CELDA_000001247 -->

    <owl:Class rdf:about="&ontology;CELDA.owl#CELDA_000001247">
        <rdfs:label xml:lang="en">HER.1.H.iPSC.1</rdfs:label>
        <rdfs:subClassOf rdf:resource="&ontology;CELDA.owl#CELDA_00000552"/>
        <oboInOwl:hasDbXref>http://www.hescreg.eu/index_reg.php?nav=55&amp;id=870</oboInOwl:hasDbXref>
    </owl:Class>
    


    <!-- http://ontology.cellfinder.org/CELDA.owl#CELDA_000001248 -->

    <owl:Class rdf:about="&ontology;CELDA.owl#CELDA_000001248">
        <rdfs:label xml:lang="en">R.1.H.iPSC.4</rdfs:label>
        <rdfs:subClassOf rdf:resource="&ontology;CELDA.owl#CELDA_00000552"/>
        <oboInOwl:hasDbXref>http://www.hescreg.eu/index_reg.php?nav=55&amp;id=871</oboInOwl:hasDbXref>
    </owl:Class>
    


    <!-- http://ontology.cellfinder.org/CELDA.owl#CELDA_000001249 -->

    <owl:Class rdf:about="&ontology;CELDA.owl#CELDA_000001249">
        <rdfs:label xml:lang="en">R.1.H.iPSC.9</rdfs:label>
        <rdfs:subClassOf rdf:resource="&ontology;CELDA.owl#CELDA_00000552"/>
        <oboInOwl:hasDbXref>http://www.hescreg.eu/index_reg.php?nav=55&amp;id=872</oboInOwl:hasDbXref>
    </owl:Class>
    


    <!-- http://ontology.cellfinder.org/CELDA.owl#CELDA_00000125 -->

    <owl:Class rdf:about="&ontology;CELDA.owl#CELDA_00000125">
        <rdfs:label xml:lang="en">human amnion mesenchymal stem cell</rdfs:label>
        <rdfs:subClassOf rdf:resource="&purl;obo/CL_0002537"/>
        <rdfs:subClassOf>
            <owl:Restriction>
                <owl:onProperty rdf:resource="&purl;obo/starts_at"/>
                <owl:someValuesFrom rdf:resource="&purl;obo/CS05c"/>
            </owl:Restriction>
        </rdfs:subClassOf>
        <rdfs:subClassOf>
            <owl:Restriction>
                <owl:onProperty rdf:resource="&purl;obo/ends_at"/>
                <owl:someValuesFrom rdf:resource="&purl;obo/CS20"/>
            </owl:Restriction>
        </rdfs:subClassOf>
        <rdfs:subClassOf>
            <owl:Restriction>
                <owl:onProperty rdf:resource="&ro;part_of"/>
                <owl:someValuesFrom rdf:resource="&EHDAA2;EHDAA2_0000118"/>
            </owl:Restriction>
        </rdfs:subClassOf>
        <rdfs:subClassOf>
            <owl:Restriction>
                <owl:onProperty rdf:resource="&purl;obo/develops_from"/>
                <owl:someValuesFrom rdf:resource="&ontology;CELDA.owl#CELDA_00000081"/>
            </owl:Restriction>
        </rdfs:subClassOf>
        <CELDA:commonName xml:lang="en">amnion mesenchymal stem cell</CELDA:commonName>
        <oboInOwl:hasDefinition>
            <rdf:Description>
                <rdfs:label xml:lang="en">cell derived by EMT</rdfs:label>
            </rdf:Description>
        </oboInOwl:hasDefinition>
        <oboInOwl:hasDefinition>
            <rdf:Description>
                <rdfs:label xml:lang="en">cell derived by EMT</rdfs:label>
            </rdf:Description>
        </oboInOwl:hasDefinition>
        <oboInOwl:hasDefinition>
            <rdf:Description>
                <rdfs:label xml:lang="en">cell derived by EMT</rdfs:label>
            </rdf:Description>
        </oboInOwl:hasDefinition>
    </owl:Class>
    


    <!-- http://ontology.cellfinder.org/CELDA.owl#CELDA_000001250 -->

    <owl:Class rdf:about="&ontology;CELDA.owl#CELDA_000001250">
        <rdfs:label xml:lang="en">RP2.H.iPSC.3</rdfs:label>
        <rdfs:subClassOf rdf:resource="&ontology;CELDA.owl#CELDA_00000552"/>
        <oboInOwl:hasDbXref>http://www.hescreg.eu/index_reg.php?nav=55&amp;id=873</oboInOwl:hasDbXref>
    </owl:Class>
    


    <!-- http://ontology.cellfinder.org/CELDA.owl#CELDA_000001251 -->

    <owl:Class rdf:about="&ontology;CELDA.owl#CELDA_000001251">
        <rdfs:label xml:lang="en">LCA.1.H.iPSC.1</rdfs:label>
        <rdfs:subClassOf rdf:resource="&ontology;CELDA.owl#CELDA_00000552"/>
        <oboInOwl:hasDbXref>http://www.hescreg.eu/index_reg.php?nav=55&amp;id=874</oboInOwl:hasDbXref>
    </owl:Class>
    


    <!-- http://ontology.cellfinder.org/CELDA.owl#CELDA_000001252 -->

    <owl:Class rdf:about="&ontology;CELDA.owl#CELDA_000001252">
        <rdfs:label xml:lang="en">USH.1.H.iPSC.6</rdfs:label>
        <rdfs:subClassOf rdf:resource="&ontology;CELDA.owl#CELDA_00000552"/>
        <oboInOwl:hasDbXref>http://www.hescreg.eu/index_reg.php?nav=55&amp;id=875</oboInOwl:hasDbXref>
    </owl:Class>
    


    <!-- http://ontology.cellfinder.org/CELDA.owl#CELDA_000001253 -->

    <owl:Class rdf:about="&ontology;CELDA.owl#CELDA_000001253">
        <rdfs:label xml:lang="en">RP.1.H.iPSC.2</rdfs:label>
        <rdfs:subClassOf rdf:resource="&ontology;CELDA.owl#CELDA_00000552"/>
        <oboInOwl:hasDbXref>http://www.hescreg.eu/index_reg.php?nav=55&amp;id=876</oboInOwl:hasDbXref>
    </owl:Class>
    


    <!-- http://ontology.cellfinder.org/CELDA.owl#CELDA_000001254 -->

    <owl:Class rdf:about="&ontology;CELDA.owl#CELDA_000001254">
        <rdfs:label xml:lang="en">ARMD.1.H.iPSC.2</rdfs:label>
        <rdfs:subClassOf rdf:resource="&ontology;CELDA.owl#CELDA_00000552"/>
        <oboInOwl:hasDbXref>http://www.hescreg.eu/index_reg.php?nav=55&amp;id=877</oboInOwl:hasDbXref>
    </owl:Class>
    


    <!-- http://ontology.cellfinder.org/CELDA.owl#CELDA_000001255 -->

    <owl:Class rdf:about="&ontology;CELDA.owl#CELDA_000001255">
        <rdfs:label xml:lang="en">LHON.1.H.iPSC.5</rdfs:label>
        <rdfs:subClassOf rdf:resource="&ontology;CELDA.owl#CELDA_00000552"/>
        <oboInOwl:hasDbXref>http://www.hescreg.eu/index_reg.php?nav=55&amp;id=878</oboInOwl:hasDbXref>
    </owl:Class>
    


    <!-- http://ontology.cellfinder.org/CELDA.owl#CELDA_000001256 -->

    <owl:Class rdf:about="&ontology;CELDA.owl#CELDA_000001256">
        <rdfs:label xml:lang="en">CNS.1.H.iPSC.10</rdfs:label>
        <rdfs:subClassOf rdf:resource="&ontology;CELDA.owl#CELDA_00000552"/>
        <oboInOwl:hasDbXref>http://www.hescreg.eu/index_reg.php?nav=55&amp;id=879</oboInOwl:hasDbXref>
    </owl:Class>
    


    <!-- http://ontology.cellfinder.org/CELDA.owl#CELDA_000001257 -->

    <owl:Class rdf:about="&ontology;CELDA.owl#CELDA_000001257">
        <rdfs:label xml:lang="en">CNS.2.H.iPSC.7</rdfs:label>
        <rdfs:subClassOf rdf:resource="&ontology;CELDA.owl#CELDA_00000552"/>
        <oboInOwl:hasDbXref>http://www.hescreg.eu/index_reg.php?nav=55&amp;id=880</oboInOwl:hasDbXref>
    </owl:Class>
    


    <!-- http://ontology.cellfinder.org/CELDA.owl#CELDA_000001258 -->

    <owl:Class rdf:about="&ontology;CELDA.owl#CELDA_000001258">
        <rdfs:label xml:lang="en">RCM-1</rdfs:label>
        <rdfs:subClassOf rdf:resource="&ontology;CELDA.owl#CELDA_00000552"/>
        <oboInOwl:hasDbXref>http://www.hescreg.eu/index_reg.php?nav=55&amp;id=881</oboInOwl:hasDbXref>
    </owl:Class>
    


    <!-- http://ontology.cellfinder.org/CELDA.owl#CELDA_000001259 -->

    <owl:Class rdf:about="&ontology;CELDA.owl#CELDA_000001259">
        <rdfs:label xml:lang="en">RC-2</rdfs:label>
        <rdfs:subClassOf rdf:resource="&ontology;CELDA.owl#CELDA_00000552"/>
        <oboInOwl:hasDbXref>http://www.hescreg.eu/index_reg.php?nav=55&amp;id=882</oboInOwl:hasDbXref>
    </owl:Class>
    


    <!-- http://ontology.cellfinder.org/CELDA.owl#CELDA_00000126 -->

    <owl:Class rdf:about="&ontology;CELDA.owl#CELDA_00000126">
        <rdfs:label xml:lang="en">human amniocyte</rdfs:label>
        <rdfs:subClassOf rdf:resource="&ontology;CELDA.owl#CELDA_00000042"/>
        <rdfs:subClassOf rdf:resource="&purl;obo/CL_0002323"/>
        <rdfs:subClassOf>
            <owl:Restriction>
                <owl:onProperty rdf:resource="&purl;obo/develops_from"/>
                <owl:someValuesFrom rdf:resource="&ontology;CELDA.owl#CELDA_00000125"/>
            </owl:Restriction>
        </rdfs:subClassOf>
        <CELDA:commonName xml:lang="en">amniocyte</CELDA:commonName>
    </owl:Class>
    


    <!-- http://ontology.cellfinder.org/CELDA.owl#CELDA_000001260 -->

    <owl:Class rdf:about="&ontology;CELDA.owl#CELDA_000001260">
        <rdfs:label xml:lang="en">RC-3</rdfs:label>
        <rdfs:subClassOf rdf:resource="&ontology;CELDA.owl#CELDA_00000552"/>
        <oboInOwl:hasDbXref>http://www.hescreg.eu/index_reg.php?nav=55&amp;id=883</oboInOwl:hasDbXref>
    </owl:Class>
    


    <!-- http://ontology.cellfinder.org/CELDA.owl#CELDA_000001261 -->

    <owl:Class rdf:about="&ontology;CELDA.owl#CELDA_000001261">
        <rdfs:label xml:lang="en">RC-4</rdfs:label>
        <rdfs:subClassOf rdf:resource="&ontology;CELDA.owl#CELDA_00000552"/>
        <oboInOwl:hasDbXref>http://www.hescreg.eu/index_reg.php?nav=55&amp;id=884</oboInOwl:hasDbXref>
    </owl:Class>
    


    <!-- http://ontology.cellfinder.org/CELDA.owl#CELDA_000001262 -->

    <owl:Class rdf:about="&ontology;CELDA.owl#CELDA_000001262">
        <rdfs:label xml:lang="en">RC-5</rdfs:label>
        <rdfs:subClassOf rdf:resource="&ontology;CELDA.owl#CELDA_00000552"/>
        <oboInOwl:hasDbXref>http://www.hescreg.eu/index_reg.php?nav=55&amp;id=885</oboInOwl:hasDbXref>
    </owl:Class>
    


    <!-- http://ontology.cellfinder.org/CELDA.owl#CELDA_000001263 -->

    <owl:Class rdf:about="&ontology;CELDA.owl#CELDA_000001263">
        <rdfs:label xml:lang="en">RC-6</rdfs:label>
        <rdfs:subClassOf rdf:resource="&ontology;CELDA.owl#CELDA_00000552"/>
        <oboInOwl:hasDbXref>http://www.hescreg.eu/index_reg.php?nav=55&amp;id=886</oboInOwl:hasDbXref>
    </owl:Class>
    


    <!-- http://ontology.cellfinder.org/CELDA.owl#CELDA_000001264 -->

    <owl:Class rdf:about="&ontology;CELDA.owl#CELDA_000001264">
        <rdfs:label xml:lang="en">RC-7</rdfs:label>
        <rdfs:subClassOf rdf:resource="&ontology;CELDA.owl#CELDA_00000552"/>
        <oboInOwl:hasDbXref>http://www.hescreg.eu/index_reg.php?nav=55&amp;id=887</oboInOwl:hasDbXref>
    </owl:Class>
    


    <!-- http://ontology.cellfinder.org/CELDA.owl#CELDA_000001265 -->

    <owl:Class rdf:about="&ontology;CELDA.owl#CELDA_000001265">
        <rdfs:label xml:lang="en">RC-8</rdfs:label>
        <rdfs:subClassOf rdf:resource="&ontology;CELDA.owl#CELDA_00000552"/>
        <oboInOwl:hasDbXref>http://www.hescreg.eu/index_reg.php?nav=55&amp;id=888</oboInOwl:hasDbXref>
    </owl:Class>
    


    <!-- http://ontology.cellfinder.org/CELDA.owl#CELDA_000001266 -->

    <owl:Class rdf:about="&ontology;CELDA.owl#CELDA_000001266">
        <rdfs:label xml:lang="en">RC-9</rdfs:label>
        <rdfs:subClassOf rdf:resource="&ontology;CELDA.owl#CELDA_00000552"/>
        <oboInOwl:hasDbXref>http://www.hescreg.eu/index_reg.php?nav=55&amp;id=889</oboInOwl:hasDbXref>
    </owl:Class>
    


    <!-- http://ontology.cellfinder.org/CELDA.owl#CELDA_000001267 -->

    <owl:Class rdf:about="&ontology;CELDA.owl#CELDA_000001267">
        <rdfs:label xml:lang="en">RC-10</rdfs:label>
        <rdfs:subClassOf rdf:resource="&ontology;CELDA.owl#CELDA_00000552"/>
        <oboInOwl:hasDbXref>http://www.hescreg.eu/index_reg.php?nav=55&amp;id=890</oboInOwl:hasDbXref>
    </owl:Class>
    


    <!-- http://ontology.cellfinder.org/CELDA.owl#CELDA_000001268 -->

    <owl:Class rdf:about="&ontology;CELDA.owl#CELDA_000001268">
        <rdfs:label xml:lang="en">KCL011</rdfs:label>
        <rdfs:subClassOf rdf:resource="&ontology;CELDA.owl#CELDA_00000552"/>
        <oboInOwl:hasDbXref>http://www.hescreg.eu/index_reg.php?nav=55&amp;id=892</oboInOwl:hasDbXref>
    </owl:Class>
    


    <!-- http://ontology.cellfinder.org/CELDA.owl#CELDA_000001269 -->

    <owl:Class rdf:about="&ontology;CELDA.owl#CELDA_000001269">
        <rdfs:label xml:lang="en">KCL012_HD3</rdfs:label>
        <rdfs:subClassOf rdf:resource="&ontology;CELDA.owl#CELDA_00000552"/>
        <oboInOwl:hasDbXref>http://www.hescreg.eu/index_reg.php?nav=55&amp;id=893</oboInOwl:hasDbXref>
    </owl:Class>
    


    <!-- http://ontology.cellfinder.org/CELDA.owl#CELDA_000001270 -->

    <owl:Class rdf:about="&ontology;CELDA.owl#CELDA_000001270">
        <rdfs:label xml:lang="en">KCL013_HD4</rdfs:label>
        <rdfs:subClassOf rdf:resource="&ontology;CELDA.owl#CELDA_00000552"/>
        <oboInOwl:hasDbXref>http://www.hescreg.eu/index_reg.php?nav=55&amp;id=894</oboInOwl:hasDbXref>
    </owl:Class>
    


    <!-- http://ontology.cellfinder.org/CELDA.owl#CELDA_000001271 -->

    <owl:Class rdf:about="&ontology;CELDA.owl#CELDA_000001271">
        <rdfs:label xml:lang="en">KCL015_VHL2</rdfs:label>
        <rdfs:subClassOf rdf:resource="&ontology;CELDA.owl#CELDA_00000552"/>
        <oboInOwl:hasDbXref>http://www.hescreg.eu/index_reg.php?nav=55&amp;id=895</oboInOwl:hasDbXref>
    </owl:Class>
    


    <!-- http://ontology.cellfinder.org/CELDA.owl#CELDA_000001272 -->

    <owl:Class rdf:about="&ontology;CELDA.owl#CELDA_000001272">
        <rdfs:label xml:lang="en">KCL016_VHL3</rdfs:label>
        <rdfs:subClassOf rdf:resource="&ontology;CELDA.owl#CELDA_00000552"/>
        <oboInOwl:hasDbXref>http://www.hescreg.eu/index_reg.php?nav=55&amp;id=896</oboInOwl:hasDbXref>
    </owl:Class>
    


    <!-- http://ontology.cellfinder.org/CELDA.owl#CELDA_000001273 -->

    <owl:Class rdf:about="&ontology;CELDA.owl#CELDA_000001273">
        <rdfs:label xml:lang="en">KCL017_VHL4</rdfs:label>
        <rdfs:subClassOf rdf:resource="&ontology;CELDA.owl#CELDA_00000552"/>
        <oboInOwl:hasDbXref>http://www.hescreg.eu/index_reg.php?nav=55&amp;id=897</oboInOwl:hasDbXref>
    </owl:Class>
    


    <!-- http://ontology.cellfinder.org/CELDA.owl#CELDA_000001274 -->

    <owl:Class rdf:about="&ontology;CELDA.owl#CELDA_000001274">
        <rdfs:label xml:lang="en">KCL018_MD1</rdfs:label>
        <rdfs:subClassOf rdf:resource="&ontology;CELDA.owl#CELDA_00000552"/>
        <oboInOwl:hasDbXref>http://www.hescreg.eu/index_reg.php?nav=55&amp;id=898</oboInOwl:hasDbXref>
    </owl:Class>
    


    <!-- http://ontology.cellfinder.org/CELDA.owl#CELDA_000001275 -->

    <owl:Class rdf:about="&ontology;CELDA.owl#CELDA_000001275">
        <rdfs:label xml:lang="en">pES12</rdfs:label>
        <rdfs:subClassOf rdf:resource="&ontology;CELDA.owl#CELDA_00000552"/>
        <oboInOwl:hasDbXref>http://www.hescreg.eu/index_reg.php?nav=55&amp;id=899</oboInOwl:hasDbXref>
    </owl:Class>
    


    <!-- http://ontology.cellfinder.org/CELDA.owl#CELDA_000001276 -->

    <owl:Class rdf:about="&ontology;CELDA.owl#CELDA_000001276">
        <rdfs:label xml:lang="en">GA-FiPS4F</rdfs:label>
        <rdfs:subClassOf rdf:resource="&ontology;CELDA.owl#CELDA_00000552"/>
        <oboInOwl:hasDbXref>http://www.hescreg.eu/index_reg.php?nav=55&amp;id=902</oboInOwl:hasDbXref>
    </owl:Class>
    


    <!-- http://ontology.cellfinder.org/CELDA.owl#CELDA_000001277 -->

    <owl:Class rdf:about="&ontology;CELDA.owl#CELDA_000001277">
        <rdfs:label xml:lang="en">XFiPS-F44-3F-1</rdfs:label>
        <rdfs:subClassOf rdf:resource="&ontology;CELDA.owl#CELDA_00000552"/>
        <oboInOwl:hasDbXref>http://www.hescreg.eu/index_reg.php?nav=55&amp;id=903</oboInOwl:hasDbXref>
    </owl:Class>
    


    <!-- http://ontology.cellfinder.org/CELDA.owl#CELDA_000001278 -->

    <owl:Class rdf:about="&ontology;CELDA.owl#CELDA_000001278">
        <rdfs:label xml:lang="en">XFiPS-F44-3F-2</rdfs:label>
        <rdfs:subClassOf rdf:resource="&ontology;CELDA.owl#CELDA_00000552"/>
        <oboInOwl:hasDbXref>http://www.hescreg.eu/index_reg.php?nav=55&amp;id=904</oboInOwl:hasDbXref>
    </owl:Class>
    


    <!-- http://ontology.cellfinder.org/CELDA.owl#CELDA_000001279 -->

    <owl:Class rdf:about="&ontology;CELDA.owl#CELDA_000001279">
        <rdfs:label xml:lang="en">CBiPS6-2F-4</rdfs:label>
        <rdfs:subClassOf rdf:resource="&ontology;CELDA.owl#CELDA_00000552"/>
        <oboInOwl:hasDbXref>http://www.hescreg.eu/index_reg.php?nav=55&amp;id=905</oboInOwl:hasDbXref>
    </owl:Class>
    


    <!-- http://ontology.cellfinder.org/CELDA.owl#CELDA_000001280 -->

    <owl:Class rdf:about="&ontology;CELDA.owl#CELDA_000001280">
        <rdfs:label xml:lang="en">CBiPS30-4F-3</rdfs:label>
        <rdfs:subClassOf rdf:resource="&ontology;CELDA.owl#CELDA_00000552"/>
        <oboInOwl:hasDbXref>http://www.hescreg.eu/index_reg.php?nav=55&amp;id=906</oboInOwl:hasDbXref>
    </owl:Class>
    


    <!-- http://ontology.cellfinder.org/CELDA.owl#CELDA_000001281 -->

    <owl:Class rdf:about="&ontology;CELDA.owl#CELDA_000001281">
        <rdfs:label xml:lang="en">CBiPS30-4F-5</rdfs:label>
        <rdfs:subClassOf rdf:resource="&ontology;CELDA.owl#CELDA_00000552"/>
        <oboInOwl:hasDbXref>http://www.hescreg.eu/index_reg.php?nav=55&amp;id=907</oboInOwl:hasDbXref>
    </owl:Class>
    


    <!-- http://ontology.cellfinder.org/CELDA.owl#CELDA_000001282 -->

    <owl:Class rdf:about="&ontology;CELDA.owl#CELDA_000001282">
        <rdfs:label xml:lang="en">RC-11</rdfs:label>
        <rdfs:subClassOf rdf:resource="&ontology;CELDA.owl#CELDA_00000552"/>
        <oboInOwl:hasDbXref>http://www.hescreg.eu/index_reg.php?nav=55&amp;id=909</oboInOwl:hasDbXref>
    </owl:Class>
    


    <!-- http://ontology.cellfinder.org/CELDA.owl#CELDA_000001283 -->

    <owl:Class rdf:about="&ontology;CELDA.owl#CELDA_000001283">
        <rdfs:label xml:lang="en">RC-12</rdfs:label>
        <rdfs:subClassOf rdf:resource="&ontology;CELDA.owl#CELDA_00000552"/>
        <oboInOwl:hasDbXref>http://www.hescreg.eu/index_reg.php?nav=55&amp;id=910</oboInOwl:hasDbXref>
    </owl:Class>
    


    <!-- http://ontology.cellfinder.org/CELDA.owl#CELDA_000001284 -->

    <owl:Class rdf:about="&ontology;CELDA.owl#CELDA_000001284">
        <rdfs:label xml:lang="en">BR-1</rdfs:label>
        <rdfs:subClassOf rdf:resource="&ontology;CELDA.owl#CELDA_00000552"/>
        <oboInOwl:hasDbXref>http://www.hescreg.eu/index_reg.php?nav=55&amp;id=911</oboInOwl:hasDbXref>
    </owl:Class>
    


    <!-- http://ontology.cellfinder.org/CELDA.owl#CELDA_000001285 -->

    <owl:Class rdf:about="&ontology;CELDA.owl#CELDA_000001285">
        <rdfs:label xml:lang="en">Chula2.hES</rdfs:label>
        <rdfs:subClassOf rdf:resource="&ontology;CELDA.owl#CELDA_00000552"/>
        <oboInOwl:hasDbXref>http://www.hescreg.eu/index_reg.php?nav=55&amp;id=913</oboInOwl:hasDbXref>
    </owl:Class>
    


    <!-- http://ontology.cellfinder.org/CELDA.owl#CELDA_000001286 -->

    <owl:Class rdf:about="&ontology;CELDA.owl#CELDA_000001286">
        <rdfs:label xml:lang="en">129/SVEV</rdfs:label>
        <rdfs:subClassOf rdf:resource="&ontology;CELDA.owl#CELDA_000001417"/>
    </owl:Class>
    


    <!-- http://ontology.cellfinder.org/CELDA.owl#CELDA_000001287 -->

    <owl:Class rdf:about="&ontology;CELDA.owl#CELDA_000001287">
        <rdfs:label xml:lang="en">HES-1 STANDARD</rdfs:label>
        <rdfs:subClassOf rdf:resource="&ontology;CELDA.owl#CELDA_00000552"/>
    </owl:Class>
    


    <!-- http://ontology.cellfinder.org/CELDA.owl#CELDA_000001290 -->

    <owl:Class rdf:about="&ontology;CELDA.owl#CELDA_000001290">
        <rdfs:label xml:lang="en">HES-2 local</rdfs:label>
        <rdfs:subClassOf rdf:resource="&ontology;CELDA.owl#CELDA_00000552"/>
    </owl:Class>
    


    <!-- http://ontology.cellfinder.org/CELDA.owl#CELDA_000001291 -->

    <owl:Class rdf:about="&ontology;CELDA.owl#CELDA_000001291">
        <rdfs:label xml:lang="en">HES-4 local</rdfs:label>
        <rdfs:subClassOf rdf:resource="&ontology;CELDA.owl#CELDA_00000552"/>
    </owl:Class>
    


    <!-- http://ontology.cellfinder.org/CELDA.owl#CELDA_000001292 -->

    <owl:Class rdf:about="&ontology;CELDA.owl#CELDA_000001292">
        <rdfs:label xml:lang="en">HES-5 local</rdfs:label>
        <rdfs:subClassOf rdf:resource="&ontology;CELDA.owl#CELDA_00000552"/>
    </owl:Class>
    


    <!-- http://ontology.cellfinder.org/CELDA.owl#CELDA_000001293 -->

    <owl:Class rdf:about="&ontology;CELDA.owl#CELDA_000001293">
        <rdfs:label xml:lang="en">MEL-2 local</rdfs:label>
        <rdfs:subClassOf rdf:resource="&ontology;CELDA.owl#CELDA_00000552"/>
    </owl:Class>
    


    <!-- http://ontology.cellfinder.org/CELDA.owl#CELDA_000001294 -->

    <owl:Class rdf:about="&ontology;CELDA.owl#CELDA_000001294">
        <rdfs:label xml:lang="en">HES-3 (MATRIGEL)</rdfs:label>
        <rdfs:subClassOf rdf:resource="&ontology;CELDA.owl#CELDA_00000552"/>
    </owl:Class>
    


    <!-- http://ontology.cellfinder.org/CELDA.owl#CELDA_000001295 -->

    <owl:Class rdf:about="&ontology;CELDA.owl#CELDA_000001295">
        <rdfs:label xml:lang="en">TE03</rdfs:label>
        <rdfs:subClassOf rdf:resource="&ontology;CELDA.owl#CELDA_00000552"/>
    </owl:Class>
    


    <!-- http://ontology.cellfinder.org/CELDA.owl#CELDA_000001296 -->

    <owl:Class rdf:about="&ontology;CELDA.owl#CELDA_000001296">
        <rdfs:label xml:lang="en">HESC-NL1 local</rdfs:label>
        <rdfs:subClassOf rdf:resource="&ontology;CELDA.owl#CELDA_00000552"/>
    </owl:Class>
    


    <!-- http://ontology.cellfinder.org/CELDA.owl#CELDA_000001300 -->

    <owl:Class rdf:about="&ontology;CELDA.owl#CELDA_000001300">
        <rdfs:label xml:lang="en">HES-3 (CO-CULTURE)</rdfs:label>
        <rdfs:subClassOf rdf:resource="&ontology;CELDA.owl#CELDA_00000552"/>
    </owl:Class>
    


    <!-- http://ontology.cellfinder.org/CELDA.owl#CELDA_000001301 -->

    <owl:Class rdf:about="&ontology;CELDA.owl#CELDA_000001301">
        <rdfs:label xml:lang="en">chESC-3</rdfs:label>
        <rdfs:subClassOf rdf:resource="&ontology;CELDA.owl#CELDA_00000552"/>
    </owl:Class>
    


    <!-- http://ontology.cellfinder.org/CELDA.owl#CELDA_000001302 -->

    <owl:Class rdf:about="&ontology;CELDA.owl#CELDA_000001302">
        <rdfs:label xml:lang="en">LRB01</rdfs:label>
        <rdfs:subClassOf rdf:resource="&ontology;CELDA.owl#CELDA_00000552"/>
    </owl:Class>
    


    <!-- http://ontology.cellfinder.org/CELDA.owl#CELDA_000001303 -->

    <owl:Class rdf:about="&ontology;CELDA.owl#CELDA_000001303">
        <rdfs:label xml:lang="en">CyT49</rdfs:label>
        <rdfs:subClassOf rdf:resource="&ontology;CELDA.owl#CELDA_00000552"/>
    </owl:Class>
    


    <!-- http://ontology.cellfinder.org/CELDA.owl#CELDA_000001304 -->

    <owl:Class rdf:about="&ontology;CELDA.owl#CELDA_000001304">
        <rdfs:label xml:lang="en">ESM04</rdfs:label>
        <rdfs:subClassOf rdf:resource="&ontology;CELDA.owl#CELDA_00000552"/>
    </owl:Class>
    


    <!-- http://ontology.cellfinder.org/CELDA.owl#CELDA_000001305 -->

    <owl:Class rdf:about="&ontology;CELDA.owl#CELDA_000001305">
        <rdfs:label xml:lang="en">HuES20</rdfs:label>
        <rdfs:subClassOf rdf:resource="&ontology;CELDA.owl#CELDA_00000552"/>
    </owl:Class>
    


    <!-- http://ontology.cellfinder.org/CELDA.owl#CELDA_000001306 -->

    <owl:Class rdf:about="&ontology;CELDA.owl#CELDA_000001306">
        <rdfs:label xml:lang="en">HuES21</rdfs:label>
        <rdfs:subClassOf rdf:resource="&ontology;CELDA.owl#CELDA_00000552"/>
    </owl:Class>
    


    <!-- http://ontology.cellfinder.org/CELDA.owl#CELDA_000001307 -->

    <owl:Class rdf:about="&ontology;CELDA.owl#CELDA_000001307">
        <rdfs:label xml:lang="en">HuES22</rdfs:label>
        <rdfs:subClassOf rdf:resource="&ontology;CELDA.owl#CELDA_00000552"/>
    </owl:Class>
    


    <!-- http://ontology.cellfinder.org/CELDA.owl#CELDA_000001308 -->

    <owl:Class rdf:about="&ontology;CELDA.owl#CELDA_000001308">
        <rdfs:label xml:lang="en">I8</rdfs:label>
        <rdfs:subClassOf rdf:resource="&ontology;CELDA.owl#CELDA_00000552"/>
    </owl:Class>
    


    <!-- http://ontology.cellfinder.org/CELDA.owl#CELDA_000001309 -->

    <owl:Class rdf:about="&ontology;CELDA.owl#CELDA_000001309">
        <rdfs:label xml:lang="en">I9</rdfs:label>
        <rdfs:subClassOf rdf:resource="&ontology;CELDA.owl#CELDA_00000552"/>
    </owl:Class>
    


    <!-- http://ontology.cellfinder.org/CELDA.owl#CELDA_000001310 -->

    <owl:Class rdf:about="&ontology;CELDA.owl#CELDA_000001310">
        <rdfs:label xml:lang="en">Ma03</rdfs:label>
        <rdfs:subClassOf rdf:resource="&ontology;CELDA.owl#CELDA_00000552"/>
    </owl:Class>
    


    <!-- http://ontology.cellfinder.org/CELDA.owl#CELDA_000001311 -->

    <owl:Class rdf:about="&ontology;CELDA.owl#CELDA_000001311">
        <rdfs:label xml:lang="en">Ma04</rdfs:label>
        <rdfs:subClassOf rdf:resource="&ontology;CELDA.owl#CELDA_00000552"/>
    </owl:Class>
    


    <!-- http://ontology.cellfinder.org/CELDA.owl#CELDA_000001312 -->

    <owl:Class rdf:about="&ontology;CELDA.owl#CELDA_000001312">
        <rdfs:label xml:lang="en">Ma14</rdfs:label>
        <rdfs:subClassOf rdf:resource="&ontology;CELDA.owl#CELDA_00000552"/>
    </owl:Class>
    


    <!-- http://ontology.cellfinder.org/CELDA.owl#CELDA_000001313 -->

    <owl:Class rdf:about="&ontology;CELDA.owl#CELDA_000001313">
        <rdfs:label xml:lang="en">Ma40</rdfs:label>
        <rdfs:subClassOf rdf:resource="&ontology;CELDA.owl#CELDA_00000552"/>
    </owl:Class>
    


    <!-- http://ontology.cellfinder.org/CELDA.owl#CELDA_000001314 -->

    <owl:Class rdf:about="&ontology;CELDA.owl#CELDA_000001314">
        <rdfs:label xml:lang="en">MAJ1</rdfs:label>
        <rdfs:subClassOf rdf:resource="&ontology;CELDA.owl#CELDA_00000552"/>
    </owl:Class>
    


    <!-- http://ontology.cellfinder.org/CELDA.owl#CELDA_000001315 -->

    <owl:Class rdf:about="&ontology;CELDA.owl#CELDA_000001315">
        <rdfs:label xml:lang="en">NL-HESC1</rdfs:label>
        <rdfs:subClassOf rdf:resource="&ontology;CELDA.owl#CELDA_00000552"/>
    </owl:Class>
    


    <!-- http://ontology.cellfinder.org/CELDA.owl#CELDA_000001316 -->

    <owl:Class rdf:about="&ontology;CELDA.owl#CELDA_000001316">
        <rdfs:label xml:lang="en">RuES1-eGFP</rdfs:label>
        <rdfs:subClassOf rdf:resource="&ontology;CELDA.owl#CELDA_00000552"/>
    </owl:Class>
    


    <!-- http://ontology.cellfinder.org/CELDA.owl#CELDA_000001317 -->

    <owl:Class rdf:about="&ontology;CELDA.owl#CELDA_000001317">
        <rdfs:label xml:lang="en">AMC-hES1</rdfs:label>
        <rdfs:subClassOf rdf:resource="&ontology;CELDA.owl#CELDA_00000552"/>
    </owl:Class>
    


    <!-- http://ontology.cellfinder.org/CELDA.owl#CELDA_000001318 -->

    <owl:Class rdf:about="&ontology;CELDA.owl#CELDA_000001318">
        <rdfs:label xml:lang="en">AMC-hES2</rdfs:label>
        <rdfs:subClassOf rdf:resource="&ontology;CELDA.owl#CELDA_00000552"/>
    </owl:Class>
    


    <!-- http://ontology.cellfinder.org/CELDA.owl#CELDA_000001319 -->

    <owl:Class rdf:about="&ontology;CELDA.owl#CELDA_000001319">
        <rdfs:label xml:lang="en">AS094</rdfs:label>
        <rdfs:subClassOf rdf:resource="&ontology;CELDA.owl#CELDA_00000552"/>
    </owl:Class>
    


    <!-- http://ontology.cellfinder.org/CELDA.owl#CELDA_00000132 -->

    <owl:Class rdf:about="&ontology;CELDA.owl#CELDA_00000132">
        <rdfs:label xml:lang="en">extraembryonic endoblast cell</rdfs:label>
        <rdfs:subClassOf rdf:resource="&purl;obo/CL_0000349"/>
        <rdfs:subClassOf>
            <owl:Restriction>
                <owl:onProperty rdf:resource="&purl;obo/develops_from"/>
                <owl:someValuesFrom rdf:resource="&ontology;CELDA.owl#CELDA_00000080"/>
            </owl:Restriction>
        </rdfs:subClassOf>
    </owl:Class>
    


    <!-- http://ontology.cellfinder.org/CELDA.owl#CELDA_000001320 -->

    <owl:Class rdf:about="&ontology;CELDA.owl#CELDA_000001320">
        <rdfs:label xml:lang="en">CHB-1</rdfs:label>
        <rdfs:subClassOf rdf:resource="&ontology;CELDA.owl#CELDA_00000552"/>
    </owl:Class>
    


    <!-- http://ontology.cellfinder.org/CELDA.owl#CELDA_000001321 -->

    <owl:Class rdf:about="&ontology;CELDA.owl#CELDA_000001321">
        <rdfs:label xml:lang="en">CHB-2</rdfs:label>
        <rdfs:subClassOf rdf:resource="&ontology;CELDA.owl#CELDA_00000552"/>
    </owl:Class>
    


    <!-- http://ontology.cellfinder.org/CELDA.owl#CELDA_000001322 -->

    <owl:Class rdf:about="&ontology;CELDA.owl#CELDA_000001322">
        <rdfs:label xml:lang="en">CHB-3</rdfs:label>
        <rdfs:subClassOf rdf:resource="&ontology;CELDA.owl#CELDA_00000552"/>
    </owl:Class>
    


    <!-- http://ontology.cellfinder.org/CELDA.owl#CELDA_000001323 -->

    <owl:Class rdf:about="&ontology;CELDA.owl#CELDA_000001323">
        <rdfs:label xml:lang="en">CHB-4</rdfs:label>
        <rdfs:subClassOf rdf:resource="&ontology;CELDA.owl#CELDA_00000552"/>
    </owl:Class>
    


    <!-- http://ontology.cellfinder.org/CELDA.owl#CELDA_000001324 -->

    <owl:Class rdf:about="&ontology;CELDA.owl#CELDA_000001324">
        <rdfs:label xml:lang="en">CHB-5</rdfs:label>
        <rdfs:subClassOf rdf:resource="&ontology;CELDA.owl#CELDA_00000552"/>
    </owl:Class>
    


    <!-- http://ontology.cellfinder.org/CELDA.owl#CELDA_000001325 -->

    <owl:Class rdf:about="&ontology;CELDA.owl#CELDA_000001325">
        <rdfs:label xml:lang="en">CHB-6</rdfs:label>
        <rdfs:subClassOf rdf:resource="&ontology;CELDA.owl#CELDA_00000552"/>
    </owl:Class>
    


    <!-- http://ontology.cellfinder.org/CELDA.owl#CELDA_000001326 -->

    <owl:Class rdf:about="&ontology;CELDA.owl#CELDA_000001326">
        <rdfs:label xml:lang="en">chHES-3</rdfs:label>
        <rdfs:subClassOf rdf:resource="&ontology;CELDA.owl#CELDA_00000552"/>
    </owl:Class>
    


    <!-- http://ontology.cellfinder.org/CELDA.owl#CELDA_000001327 -->

    <owl:Class rdf:about="&ontology;CELDA.owl#CELDA_000001327">
        <rdfs:label xml:lang="en">CSES1</rdfs:label>
        <rdfs:subClassOf rdf:resource="&ontology;CELDA.owl#CELDA_00000552"/>
    </owl:Class>
    


    <!-- http://ontology.cellfinder.org/CELDA.owl#CELDA_000001328 -->

    <owl:Class rdf:about="&ontology;CELDA.owl#CELDA_000001328">
        <rdfs:label xml:lang="en">CSES2</rdfs:label>
        <rdfs:subClassOf rdf:resource="&ontology;CELDA.owl#CELDA_00000552"/>
    </owl:Class>
    


    <!-- http://ontology.cellfinder.org/CELDA.owl#CELDA_000001329 -->

    <owl:Class rdf:about="&ontology;CELDA.owl#CELDA_000001329">
        <rdfs:label xml:lang="en">CSES3</rdfs:label>
        <rdfs:subClassOf rdf:resource="&ontology;CELDA.owl#CELDA_00000552"/>
    </owl:Class>
    


    <!-- http://ontology.cellfinder.org/CELDA.owl#CELDA_00000133 -->

    <owl:Class rdf:about="&ontology;CELDA.owl#CELDA_00000133">
        <rdfs:label xml:lang="en">human extraembryonic endoblast cell</rdfs:label>
        <rdfs:subClassOf rdf:resource="&ontology;CELDA.owl#CELDA_00000042"/>
        <rdfs:subClassOf rdf:resource="&ontology;CELDA.owl#CELDA_00000132"/>
        <rdfs:subClassOf rdf:resource="&EHDAA2;EHDAA2_0003042"/>
        <rdfs:subClassOf>
            <owl:Restriction>
                <owl:onProperty rdf:resource="&purl;obo/develops_from"/>
                <owl:someValuesFrom rdf:resource="&ontology;CELDA.owl#CELDA_00000081"/>
            </owl:Restriction>
        </rdfs:subClassOf>
        <rdfs:subClassOf>
            <owl:Restriction>
                <owl:onProperty rdf:resource="&purl;obo/starts_at"/>
                <owl:someValuesFrom rdf:resource="&purl;obo/CS05c"/>
            </owl:Restriction>
        </rdfs:subClassOf>
        <CELDA:commonName xml:lang="en">extraembryonic endoblast cell</CELDA:commonName>
    </owl:Class>
    


    <!-- http://ontology.cellfinder.org/CELDA.owl#CELDA_000001330 -->

    <owl:Class rdf:about="&ontology;CELDA.owl#CELDA_000001330">
        <rdfs:label xml:lang="en">CSES4</rdfs:label>
        <rdfs:subClassOf rdf:resource="&ontology;CELDA.owl#CELDA_00000552"/>
    </owl:Class>
    


    <!-- http://ontology.cellfinder.org/CELDA.owl#CELDA_000001331 -->

    <owl:Class rdf:about="&ontology;CELDA.owl#CELDA_000001331">
        <rdfs:label xml:lang="en">CSES5</rdfs:label>
        <rdfs:subClassOf rdf:resource="&ontology;CELDA.owl#CELDA_00000552"/>
    </owl:Class>
    


    <!-- http://ontology.cellfinder.org/CELDA.owl#CELDA_000001332 -->

    <owl:Class rdf:about="&ontology;CELDA.owl#CELDA_000001332">
        <rdfs:label xml:lang="en">CSES6</rdfs:label>
        <rdfs:subClassOf rdf:resource="&ontology;CELDA.owl#CELDA_00000552"/>
    </owl:Class>
    


    <!-- http://ontology.cellfinder.org/CELDA.owl#CELDA_000001333 -->

    <owl:Class rdf:about="&ontology;CELDA.owl#CELDA_000001333">
        <rdfs:label xml:lang="en">CSES7</rdfs:label>
        <rdfs:subClassOf rdf:resource="&ontology;CELDA.owl#CELDA_00000552"/>
    </owl:Class>
    


    <!-- http://ontology.cellfinder.org/CELDA.owl#CELDA_000001334 -->

    <owl:Class rdf:about="&ontology;CELDA.owl#CELDA_000001334">
        <rdfs:label xml:lang="en">CyT25</rdfs:label>
        <rdfs:subClassOf rdf:resource="&ontology;CELDA.owl#CELDA_00000552"/>
    </owl:Class>
    


    <!-- http://ontology.cellfinder.org/CELDA.owl#CELDA_000001335 -->

    <owl:Class rdf:about="&ontology;CELDA.owl#CELDA_000001335">
        <rdfs:label xml:lang="en">FY-3PN</rdfs:label>
        <rdfs:subClassOf rdf:resource="&ontology;CELDA.owl#CELDA_00000552"/>
    </owl:Class>
    


    <!-- http://ontology.cellfinder.org/CELDA.owl#CELDA_000001336 -->

    <owl:Class rdf:about="&ontology;CELDA.owl#CELDA_000001336">
        <rdfs:label xml:lang="en">FY-hES-1</rdfs:label>
        <rdfs:subClassOf rdf:resource="&ontology;CELDA.owl#CELDA_00000552"/>
    </owl:Class>
    


    <!-- http://ontology.cellfinder.org/CELDA.owl#CELDA_000001337 -->

    <owl:Class rdf:about="&ontology;CELDA.owl#CELDA_000001337">
        <rdfs:label xml:lang="en">FY-hES-3</rdfs:label>
        <rdfs:subClassOf rdf:resource="&ontology;CELDA.owl#CELDA_00000552"/>
    </owl:Class>
    


    <!-- http://ontology.cellfinder.org/CELDA.owl#CELDA_000001338 -->

    <owl:Class rdf:about="&ontology;CELDA.owl#CELDA_000001338">
        <rdfs:label xml:lang="en">FY-hES-4</rdfs:label>
        <rdfs:subClassOf rdf:resource="&ontology;CELDA.owl#CELDA_00000552"/>
    </owl:Class>
    


    <!-- http://ontology.cellfinder.org/CELDA.owl#CELDA_000001339 -->

    <owl:Class rdf:about="&ontology;CELDA.owl#CELDA_000001339">
        <rdfs:label xml:lang="en">FY-hES-7</rdfs:label>
        <rdfs:subClassOf rdf:resource="&ontology;CELDA.owl#CELDA_00000552"/>
    </owl:Class>
    


    <!-- http://ontology.cellfinder.org/CELDA.owl#CELDA_000001340 -->

    <owl:Class rdf:about="&ontology;CELDA.owl#CELDA_000001340">
        <rdfs:label xml:lang="en">FY-hES-8</rdfs:label>
        <rdfs:subClassOf rdf:resource="&ontology;CELDA.owl#CELDA_00000552"/>
    </owl:Class>
    


    <!-- http://ontology.cellfinder.org/CELDA.owl#CELDA_000001341 -->

    <owl:Class rdf:about="&ontology;CELDA.owl#CELDA_000001341">
        <rdfs:label xml:lang="en">HEFX</rdfs:label>
        <rdfs:subClassOf rdf:resource="&ontology;CELDA.owl#CELDA_00000552"/>
    </owl:Class>
    


    <!-- http://ontology.cellfinder.org/CELDA.owl#CELDA_000001342 -->

    <owl:Class rdf:about="&ontology;CELDA.owl#CELDA_000001342">
        <rdfs:label xml:lang="en">Ma133</rdfs:label>
        <rdfs:subClassOf rdf:resource="&ontology;CELDA.owl#CELDA_00000552"/>
    </owl:Class>
    


    <!-- http://ontology.cellfinder.org/CELDA.owl#CELDA_000001343 -->

    <owl:Class rdf:about="&ontology;CELDA.owl#CELDA_000001343">
        <rdfs:label xml:lang="en">Ma99</rdfs:label>
        <rdfs:subClassOf rdf:resource="&ontology;CELDA.owl#CELDA_00000552"/>
    </owl:Class>
    


    <!-- http://ontology.cellfinder.org/CELDA.owl#CELDA_000001344 -->

    <owl:Class rdf:about="&ontology;CELDA.owl#CELDA_000001344">
        <rdfs:label xml:lang="en">NED1</rdfs:label>
        <rdfs:subClassOf rdf:resource="&ontology;CELDA.owl#CELDA_00000552"/>
    </owl:Class>
    


    <!-- http://ontology.cellfinder.org/CELDA.owl#CELDA_000001345 -->

    <owl:Class rdf:about="&ontology;CELDA.owl#CELDA_000001345">
        <rdfs:label xml:lang="en">NED2</rdfs:label>
        <rdfs:subClassOf rdf:resource="&ontology;CELDA.owl#CELDA_00000552"/>
    </owl:Class>
    


    <!-- http://ontology.cellfinder.org/CELDA.owl#CELDA_000001346 -->

    <owl:Class rdf:about="&ontology;CELDA.owl#CELDA_000001346">
        <rdfs:label xml:lang="en">NED3</rdfs:label>
        <rdfs:subClassOf rdf:resource="&ontology;CELDA.owl#CELDA_00000552"/>
    </owl:Class>
    


    <!-- http://ontology.cellfinder.org/CELDA.owl#CELDA_000001347 -->

    <owl:Class rdf:about="&ontology;CELDA.owl#CELDA_000001347">
        <rdfs:label xml:lang="en">NED4</rdfs:label>
        <rdfs:subClassOf rdf:resource="&ontology;CELDA.owl#CELDA_00000552"/>
    </owl:Class>
    


    <!-- http://ontology.cellfinder.org/CELDA.owl#CELDA_000001348 -->

    <owl:Class rdf:about="&ontology;CELDA.owl#CELDA_000001348">
        <rdfs:label xml:lang="en">NED5</rdfs:label>
        <rdfs:subClassOf rdf:resource="&ontology;CELDA.owl#CELDA_00000552"/>
    </owl:Class>
    


    <!-- http://ontology.cellfinder.org/CELDA.owl#CELDA_000001349 -->

    <owl:Class rdf:about="&ontology;CELDA.owl#CELDA_000001349">
        <rdfs:label xml:lang="en">SI-271</rdfs:label>
        <rdfs:subClassOf rdf:resource="&ontology;CELDA.owl#CELDA_00000552"/>
    </owl:Class>
    


    <!-- http://ontology.cellfinder.org/CELDA.owl#CELDA_000001350 -->

    <owl:Class rdf:about="&ontology;CELDA.owl#CELDA_000001350">
        <rdfs:label xml:lang="en">SI-274</rdfs:label>
        <rdfs:subClassOf rdf:resource="&ontology;CELDA.owl#CELDA_00000552"/>
    </owl:Class>
    


    <!-- http://ontology.cellfinder.org/CELDA.owl#CELDA_000001351 -->

    <owl:Class rdf:about="&ontology;CELDA.owl#CELDA_000001351">
        <rdfs:label xml:lang="en">SI-277</rdfs:label>
        <rdfs:subClassOf rdf:resource="&ontology;CELDA.owl#CELDA_00000552"/>
    </owl:Class>
    


    <!-- http://ontology.cellfinder.org/CELDA.owl#CELDA_000001352 -->

    <owl:Class rdf:about="&ontology;CELDA.owl#CELDA_000001352">
        <rdfs:label xml:lang="en">SI-279</rdfs:label>
        <rdfs:subClassOf rdf:resource="&ontology;CELDA.owl#CELDA_00000552"/>
    </owl:Class>
    


    <!-- http://ontology.cellfinder.org/CELDA.owl#CELDA_000001353 -->

    <owl:Class rdf:about="&ontology;CELDA.owl#CELDA_000001353">
        <rdfs:label xml:lang="en">SI-283</rdfs:label>
        <rdfs:subClassOf rdf:resource="&ontology;CELDA.owl#CELDA_00000552"/>
    </owl:Class>
    


    <!-- http://ontology.cellfinder.org/CELDA.owl#CELDA_000001354 -->

    <owl:Class rdf:about="&ontology;CELDA.owl#CELDA_000001354">
        <rdfs:label xml:lang="en">TW1</rdfs:label>
        <rdfs:subClassOf rdf:resource="&ontology;CELDA.owl#CELDA_00000552"/>
    </owl:Class>
    


    <!-- http://ontology.cellfinder.org/CELDA.owl#CELDA_000001355 -->

    <owl:Class rdf:about="&ontology;CELDA.owl#CELDA_000001355">
        <rdfs:label xml:lang="en">TW2</rdfs:label>
        <rdfs:subClassOf rdf:resource="&ontology;CELDA.owl#CELDA_00000552"/>
    </owl:Class>
    


    <!-- http://ontology.cellfinder.org/CELDA.owl#CELDA_000001356 -->

    <owl:Class rdf:about="&ontology;CELDA.owl#CELDA_000001356">
        <rdfs:label xml:lang="en">TW3</rdfs:label>
        <rdfs:subClassOf rdf:resource="&ontology;CELDA.owl#CELDA_00000552"/>
    </owl:Class>
    


    <!-- http://ontology.cellfinder.org/CELDA.owl#CELDA_000001357 -->

    <owl:Class rdf:about="&ontology;CELDA.owl#CELDA_000001357">
        <rdfs:label xml:lang="en">TW4</rdfs:label>
        <rdfs:subClassOf rdf:resource="&ontology;CELDA.owl#CELDA_00000552"/>
    </owl:Class>
    


    <!-- http://ontology.cellfinder.org/CELDA.owl#CELDA_000001358 -->

    <owl:Class rdf:about="&ontology;CELDA.owl#CELDA_000001358">
        <rdfs:label xml:lang="en">TW5</rdfs:label>
        <rdfs:subClassOf rdf:resource="&ontology;CELDA.owl#CELDA_00000552"/>
    </owl:Class>
    


    <!-- http://ontology.cellfinder.org/CELDA.owl#CELDA_000001359 -->

    <owl:Class rdf:about="&ontology;CELDA.owl#CELDA_000001359">
        <rdfs:label xml:lang="en">VAL-1</rdfs:label>
        <rdfs:subClassOf rdf:resource="&ontology;CELDA.owl#CELDA_00000552"/>
    </owl:Class>
    


    <!-- http://ontology.cellfinder.org/CELDA.owl#CELDA_000001360 -->

    <owl:Class rdf:about="&ontology;CELDA.owl#CELDA_000001360">
        <rdfs:label xml:lang="en">VAL-2</rdfs:label>
        <rdfs:subClassOf rdf:resource="&ontology;CELDA.owl#CELDA_00000552"/>
    </owl:Class>
    


    <!-- http://ontology.cellfinder.org/CELDA.owl#CELDA_000001361 -->

    <owl:Class rdf:about="&ontology;CELDA.owl#CELDA_000001361">
        <rdfs:label xml:lang="en">VUB15</rdfs:label>
        <rdfs:subClassOf rdf:resource="&ontology;CELDA.owl#CELDA_00000552"/>
    </owl:Class>
    


    <!-- http://ontology.cellfinder.org/CELDA.owl#CELDA_000001362 -->

    <owl:Class rdf:about="&ontology;CELDA.owl#CELDA_000001362">
        <rdfs:label xml:lang="en">VUB17</rdfs:label>
        <rdfs:subClassOf rdf:resource="&ontology;CELDA.owl#CELDA_00000552"/>
    </owl:Class>
    


    <!-- http://ontology.cellfinder.org/CELDA.owl#CELDA_000001363 -->

    <owl:Class rdf:about="&ontology;CELDA.owl#CELDA_000001363">
        <rdfs:label xml:lang="en">hESM01</rdfs:label>
        <rdfs:subClassOf rdf:resource="&ontology;CELDA.owl#CELDA_00000552"/>
    </owl:Class>
    


    <!-- http://ontology.cellfinder.org/CELDA.owl#CELDA_000001364 -->

    <owl:Class rdf:about="&ontology;CELDA.owl#CELDA_000001364">
        <rdfs:label xml:lang="en">hESM01r18</rdfs:label>
        <rdfs:subClassOf rdf:resource="&ontology;CELDA.owl#CELDA_00000552"/>
    </owl:Class>
    


    <!-- http://ontology.cellfinder.org/CELDA.owl#CELDA_000001365 -->

    <owl:Class rdf:about="&ontology;CELDA.owl#CELDA_000001365">
        <rdfs:label xml:lang="en">hESM02</rdfs:label>
        <rdfs:subClassOf rdf:resource="&ontology;CELDA.owl#CELDA_00000552"/>
    </owl:Class>
    


    <!-- http://ontology.cellfinder.org/CELDA.owl#CELDA_000001366 -->

    <owl:Class rdf:about="&ontology;CELDA.owl#CELDA_000001366">
        <rdfs:label xml:lang="en">hESM03</rdfs:label>
        <rdfs:subClassOf rdf:resource="&ontology;CELDA.owl#CELDA_00000552"/>
    </owl:Class>
    


    <!-- http://ontology.cellfinder.org/CELDA.owl#CELDA_000001367 -->

    <owl:Class rdf:about="&ontology;CELDA.owl#CELDA_000001367">
        <rdfs:label xml:lang="en">hESM03der9</rdfs:label>
        <rdfs:subClassOf rdf:resource="&ontology;CELDA.owl#CELDA_00000552"/>
    </owl:Class>
    


    <!-- http://ontology.cellfinder.org/CELDA.owl#CELDA_000001368 -->

    <owl:Class rdf:about="&ontology;CELDA.owl#CELDA_000001368">
        <rdfs:label xml:lang="en">hESM04</rdfs:label>
        <rdfs:subClassOf rdf:resource="&ontology;CELDA.owl#CELDA_00000552"/>
    </owl:Class>
    


    <!-- http://ontology.cellfinder.org/CELDA.owl#CELDA_000001369 -->

    <owl:Class rdf:about="&ontology;CELDA.owl#CELDA_000001369">
        <rdfs:label xml:lang="en">hESMK05</rdfs:label>
        <rdfs:subClassOf rdf:resource="&ontology;CELDA.owl#CELDA_00000552"/>
    </owl:Class>
    


    <!-- http://ontology.cellfinder.org/CELDA.owl#CELDA_000001370 -->

    <owl:Class rdf:about="&ontology;CELDA.owl#CELDA_000001370">
        <rdfs:label xml:lang="en">KCL005</rdfs:label>
        <rdfs:subClassOf rdf:resource="&ontology;CELDA.owl#CELDA_00000552"/>
    </owl:Class>
    


    <!-- http://ontology.cellfinder.org/CELDA.owl#CELDA_000001371 -->

    <owl:Class rdf:about="&ontology;CELDA.owl#CELDA_000001371">
        <rdfs:label xml:lang="en">KCL005-HD2</rdfs:label>
        <rdfs:subClassOf rdf:resource="&ontology;CELDA.owl#CELDA_00000552"/>
    </owl:Class>
    


    <!-- http://ontology.cellfinder.org/CELDA.owl#CELDA_000001372 -->

    <owl:Class rdf:about="&ontology;CELDA.owl#CELDA_000001372">
        <rdfs:label xml:lang="en">KCL007</rdfs:label>
        <rdfs:subClassOf rdf:resource="&ontology;CELDA.owl#CELDA_00000552"/>
    </owl:Class>
    


    <!-- http://ontology.cellfinder.org/CELDA.owl#CELDA_000001373 -->

    <owl:Class rdf:about="&ontology;CELDA.owl#CELDA_000001373">
        <rdfs:label xml:lang="en">KCL008</rdfs:label>
        <rdfs:subClassOf rdf:resource="&ontology;CELDA.owl#CELDA_00000552"/>
    </owl:Class>
    


    <!-- http://ontology.cellfinder.org/CELDA.owl#CELDA_000001374 -->

    <owl:Class rdf:about="&ontology;CELDA.owl#CELDA_000001374">
        <rdfs:label xml:lang="en">KCL009</rdfs:label>
        <rdfs:subClassOf rdf:resource="&ontology;CELDA.owl#CELDA_00000552"/>
    </owl:Class>
    


    <!-- http://ontology.cellfinder.org/CELDA.owl#CELDA_000001375 -->

    <owl:Class rdf:about="&ontology;CELDA.owl#CELDA_000001375">
        <rdfs:label xml:lang="en">KCL010</rdfs:label>
        <rdfs:subClassOf rdf:resource="&ontology;CELDA.owl#CELDA_00000552"/>
    </owl:Class>
    


    <!-- http://ontology.cellfinder.org/CELDA.owl#CELDA_000001376 -->

    <owl:Class rdf:about="&ontology;CELDA.owl#CELDA_000001376">
        <rdfs:label xml:lang="en">NS-1</rdfs:label>
        <rdfs:subClassOf rdf:resource="&ontology;CELDA.owl#CELDA_00000552"/>
    </owl:Class>
    


    <!-- http://ontology.cellfinder.org/CELDA.owl#CELDA_000001377 -->

    <owl:Class rdf:about="&ontology;CELDA.owl#CELDA_000001377">
        <rdfs:label xml:lang="en">NS-2</rdfs:label>
        <rdfs:subClassOf rdf:resource="&ontology;CELDA.owl#CELDA_00000552"/>
    </owl:Class>
    


    <!-- http://ontology.cellfinder.org/CELDA.owl#CELDA_000001378 -->

    <owl:Class rdf:about="&ontology;CELDA.owl#CELDA_000001378">
        <rdfs:label xml:lang="en">Regea08/017</rdfs:label>
        <rdfs:subClassOf rdf:resource="&ontology;CELDA.owl#CELDA_00000552"/>
    </owl:Class>
    


    <!-- http://ontology.cellfinder.org/CELDA.owl#CELDA_000001379 -->

    <owl:Class rdf:about="&ontology;CELDA.owl#CELDA_000001379">
        <rdfs:label xml:lang="en">Regea08/023</rdfs:label>
        <rdfs:subClassOf rdf:resource="&ontology;CELDA.owl#CELDA_00000552"/>
    </owl:Class>
    


    <!-- http://ontology.cellfinder.org/CELDA.owl#CELDA_000001380 -->

    <owl:Class rdf:about="&ontology;CELDA.owl#CELDA_000001380">
        <rdfs:label xml:lang="en">Regea08/056</rdfs:label>
        <rdfs:subClassOf rdf:resource="&ontology;CELDA.owl#CELDA_00000552"/>
    </owl:Class>
    


    <!-- http://ontology.cellfinder.org/CELDA.owl#CELDA_000001381 -->

    <owl:Class rdf:about="&ontology;CELDA.owl#CELDA_000001381">
        <rdfs:label xml:lang="en">RH 2</rdfs:label>
        <rdfs:subClassOf rdf:resource="&ontology;CELDA.owl#CELDA_00000552"/>
    </owl:Class>
    


    <!-- http://ontology.cellfinder.org/CELDA.owl#CELDA_000001382 -->

    <owl:Class rdf:about="&ontology;CELDA.owl#CELDA_000001382">
        <rdfs:label xml:lang="en">Shef-8</rdfs:label>
        <rdfs:subClassOf rdf:resource="&ontology;CELDA.owl#CELDA_00000552"/>
    </owl:Class>
    


    <!-- http://ontology.cellfinder.org/CELDA.owl#CELDA_000001383 -->

    <owl:Class rdf:about="&ontology;CELDA.owl#CELDA_000001383">
        <rdfs:label xml:lang="en">SHhES2</rdfs:label>
        <rdfs:subClassOf rdf:resource="&ontology;CELDA.owl#CELDA_00000552"/>
    </owl:Class>
    


    <!-- http://ontology.cellfinder.org/CELDA.owl#CELDA_000001384 -->

    <owl:Class rdf:about="&ontology;CELDA.owl#CELDA_000001384">
        <rdfs:label xml:lang="en">SHhES3</rdfs:label>
        <rdfs:subClassOf rdf:resource="&ontology;CELDA.owl#CELDA_00000552"/>
    </owl:Class>
    


    <!-- http://ontology.cellfinder.org/CELDA.owl#CELDA_000001385 -->

    <owl:Class rdf:about="&ontology;CELDA.owl#CELDA_000001385">
        <rdfs:label xml:lang="en">SHhES4</rdfs:label>
        <rdfs:subClassOf rdf:resource="&ontology;CELDA.owl#CELDA_00000552"/>
    </owl:Class>
    


    <!-- http://ontology.cellfinder.org/CELDA.owl#CELDA_000001386 -->

    <owl:Class rdf:about="&ontology;CELDA.owl#CELDA_000001386">
        <rdfs:label xml:lang="en">SIVF02</rdfs:label>
        <rdfs:subClassOf rdf:resource="&ontology;CELDA.owl#CELDA_00000552"/>
    </owl:Class>
    


    <!-- http://ontology.cellfinder.org/CELDA.owl#CELDA_000001387 -->

    <owl:Class rdf:about="&ontology;CELDA.owl#CELDA_000001387">
        <rdfs:label xml:lang="en">SIVF14</rdfs:label>
        <rdfs:subClassOf rdf:resource="&ontology;CELDA.owl#CELDA_00000552"/>
    </owl:Class>
    


    <!-- http://ontology.cellfinder.org/CELDA.owl#CELDA_000001388 -->

    <owl:Class rdf:about="&ontology;CELDA.owl#CELDA_000001388">
        <rdfs:label xml:lang="en">STR-155-HD</rdfs:label>
        <rdfs:subClassOf rdf:resource="&ontology;CELDA.owl#CELDA_00000552"/>
    </owl:Class>
    


    <!-- http://ontology.cellfinder.org/CELDA.owl#CELDA_000001389 -->

    <owl:Class rdf:about="&ontology;CELDA.owl#CELDA_000001389">
        <rdfs:label xml:lang="en">STR-171-GLA</rdfs:label>
        <rdfs:subClassOf rdf:resource="&ontology;CELDA.owl#CELDA_00000552"/>
    </owl:Class>
    


    <!-- http://ontology.cellfinder.org/CELDA.owl#CELDA_00000139 -->

    <owl:Class rdf:about="&ontology;CELDA.owl#CELDA_00000139">
        <rdfs:label xml:lang="en">definitive endodermal cell</rdfs:label>
        <rdfs:subClassOf rdf:resource="&purl;obo/CL_0000003"/>
        <rdfs:subClassOf>
            <owl:Restriction>
                <owl:onProperty rdf:resource="&purl;obo/develops_from"/>
                <owl:someValuesFrom rdf:resource="&purl;obo/CL_0000223"/>
            </owl:Restriction>
        </rdfs:subClassOf>
        <rdfs:subClassOf>
            <owl:Restriction>
                <owl:onProperty rdf:resource="&ro;part_of"/>
                <owl:someValuesFrom rdf:resource="&purl;obo/UBERON_0005439"/>
            </owl:Restriction>
        </rdfs:subClassOf>
    </owl:Class>
    


    <!-- http://ontology.cellfinder.org/CELDA.owl#CELDA_000001390 -->

    <owl:Class rdf:about="&ontology;CELDA.owl#CELDA_000001390">
        <rdfs:label xml:lang="en">STR-189-FRAXA</rdfs:label>
        <rdfs:subClassOf rdf:resource="&ontology;CELDA.owl#CELDA_00000552"/>
    </owl:Class>
    


    <!-- http://ontology.cellfinder.org/CELDA.owl#CELDA_000001391 -->

    <owl:Class rdf:about="&ontology;CELDA.owl#CELDA_000001391">
        <rdfs:label xml:lang="en">STR-203-CFTR</rdfs:label>
        <rdfs:subClassOf rdf:resource="&ontology;CELDA.owl#CELDA_00000552"/>
    </owl:Class>
    


    <!-- http://ontology.cellfinder.org/CELDA.owl#CELDA_000001392 -->

    <owl:Class rdf:about="&ontology;CELDA.owl#CELDA_000001392">
        <rdfs:label xml:lang="en">STR-209-MEN2a</rdfs:label>
        <rdfs:subClassOf rdf:resource="&ontology;CELDA.owl#CELDA_00000552"/>
    </owl:Class>
    


    <!-- http://ontology.cellfinder.org/CELDA.owl#CELDA_000001393 -->

    <owl:Class rdf:about="&ontology;CELDA.owl#CELDA_000001393">
        <rdfs:label xml:lang="en">STR-211-MEN2a</rdfs:label>
        <rdfs:subClassOf rdf:resource="&ontology;CELDA.owl#CELDA_00000552"/>
    </owl:Class>
    


    <!-- http://ontology.cellfinder.org/CELDA.owl#CELDA_000001394 -->

    <owl:Class rdf:about="&ontology;CELDA.owl#CELDA_000001394">
        <rdfs:label xml:lang="en">STR-221-SCA2</rdfs:label>
        <rdfs:subClassOf rdf:resource="&ontology;CELDA.owl#CELDA_00000552"/>
    </owl:Class>
    


    <!-- http://ontology.cellfinder.org/CELDA.owl#CELDA_000001395 -->

    <owl:Class rdf:about="&ontology;CELDA.owl#CELDA_000001395">
        <rdfs:label xml:lang="en">STR-229-MTMX</rdfs:label>
        <rdfs:subClassOf rdf:resource="&ontology;CELDA.owl#CELDA_00000552"/>
    </owl:Class>
    


    <!-- http://ontology.cellfinder.org/CELDA.owl#CELDA_000001396 -->

    <owl:Class rdf:about="&ontology;CELDA.owl#CELDA_000001396">
        <rdfs:label xml:lang="en">STR-231-MTMX</rdfs:label>
        <rdfs:subClassOf rdf:resource="&ontology;CELDA.owl#CELDA_00000552"/>
    </owl:Class>
    


    <!-- http://ontology.cellfinder.org/CELDA.owl#CELDA_000001397 -->

    <owl:Class rdf:about="&ontology;CELDA.owl#CELDA_000001397">
        <rdfs:label xml:lang="en">STR-233-FRAXA</rdfs:label>
        <rdfs:subClassOf rdf:resource="&ontology;CELDA.owl#CELDA_00000552"/>
    </owl:Class>
    


    <!-- http://ontology.cellfinder.org/CELDA.owl#CELDA_000001398 -->

    <owl:Class rdf:about="&ontology;CELDA.owl#CELDA_000001398">
        <rdfs:label xml:lang="en">STR-251-CFTR</rdfs:label>
        <rdfs:subClassOf rdf:resource="&ontology;CELDA.owl#CELDA_00000552"/>
    </owl:Class>
    


    <!-- http://ontology.cellfinder.org/CELDA.owl#CELDA_000001399 -->

    <owl:Class rdf:about="&ontology;CELDA.owl#CELDA_000001399">
        <rdfs:label xml:lang="en">VUB20_CMTA1</rdfs:label>
        <rdfs:subClassOf rdf:resource="&ontology;CELDA.owl#CELDA_00000552"/>
    </owl:Class>
    


    <!-- http://ontology.cellfinder.org/CELDA.owl#CELDA_00000140 -->

    <owl:Class rdf:about="&ontology;CELDA.owl#CELDA_00000140">
        <rdfs:label xml:lang="en">human definitive endodermal cell</rdfs:label>
        <rdfs:subClassOf rdf:resource="&ontology;CELDA.owl#CELDA_00000042"/>
        <rdfs:subClassOf rdf:resource="&ontology;CELDA.owl#CELDA_00000139"/>
        <rdfs:subClassOf>
            <owl:Restriction>
                <owl:onProperty rdf:resource="&ro;part_of"/>
                <owl:someValuesFrom rdf:resource="&FMA;FMA_85519"/>
            </owl:Restriction>
        </rdfs:subClassOf>
        <rdfs:subClassOf>
            <owl:Restriction>
                <owl:onProperty rdf:resource="&purl;obo/develops_from"/>
                <owl:someValuesFrom rdf:resource="&FMA;FMA_72555"/>
            </owl:Restriction>
        </rdfs:subClassOf>
        <CELDA:commonName xml:lang="en">definitive endodermal cell</CELDA:commonName>
    </owl:Class>
    


    <!-- http://ontology.cellfinder.org/CELDA.owl#CELDA_000001400 -->

    <owl:Class rdf:about="&ontology;CELDA.owl#CELDA_000001400">
        <rdfs:label xml:lang="en">HUES28</rdfs:label>
        <rdfs:subClassOf rdf:resource="&ontology;CELDA.owl#CELDA_00000552"/>
        <ru-meta:synonym xml:lang="en">HUES-28</ru-meta:synonym>
    </owl:Class>
    


    <!-- http://ontology.cellfinder.org/CELDA.owl#CELDA_000001401 -->

    <owl:Class rdf:about="&ontology;CELDA.owl#CELDA_000001401">
        <rdfs:label xml:lang="en">KCL-001/R-06-021</rdfs:label>
        <rdfs:subClassOf rdf:resource="&ontology;CELDA.owl#CELDA_00000552"/>
    </owl:Class>
    


    <!-- http://ontology.cellfinder.org/CELDA.owl#CELDA_000001402 -->

    <owl:Class rdf:about="&ontology;CELDA.owl#CELDA_000001402">
        <rdfs:label xml:lang="en">KhES-1 (subline 1)</rdfs:label>
        <rdfs:subClassOf rdf:resource="&ontology;CELDA.owl#CELDA_00000552"/>
    </owl:Class>
    


    <!-- http://ontology.cellfinder.org/CELDA.owl#CELDA_000001403 -->

    <owl:Class rdf:about="&ontology;CELDA.owl#CELDA_000001403">
        <rdfs:label xml:lang="en">Ma126</rdfs:label>
        <rdfs:subClassOf rdf:resource="&ontology;CELDA.owl#CELDA_00000552"/>
    </owl:Class>
    


    <!-- http://ontology.cellfinder.org/CELDA.owl#CELDA_000001404 -->

    <owl:Class rdf:about="&ontology;CELDA.owl#CELDA_000001404">
        <rdfs:label xml:lang="en">Ma127</rdfs:label>
        <rdfs:subClassOf rdf:resource="&ontology;CELDA.owl#CELDA_00000552"/>
    </owl:Class>
    


    <!-- http://ontology.cellfinder.org/CELDA.owl#CELDA_000001405 -->

    <owl:Class rdf:about="&ontology;CELDA.owl#CELDA_000001405">
        <rdfs:label xml:lang="en">Ma128</rdfs:label>
        <rdfs:subClassOf rdf:resource="&ontology;CELDA.owl#CELDA_00000552"/>
    </owl:Class>
    


    <!-- http://ontology.cellfinder.org/CELDA.owl#CELDA_000001406 -->

    <owl:Class rdf:about="&ontology;CELDA.owl#CELDA_000001406">
        <rdfs:label xml:lang="en">Ma129</rdfs:label>
        <rdfs:subClassOf rdf:resource="&ontology;CELDA.owl#CELDA_00000552"/>
    </owl:Class>
    


    <!-- http://ontology.cellfinder.org/CELDA.owl#CELDA_000001407 -->

    <owl:Class rdf:about="&ontology;CELDA.owl#CELDA_000001407">
        <rdfs:label xml:lang="en">Royan H7</rdfs:label>
        <rdfs:subClassOf rdf:resource="&ontology;CELDA.owl#CELDA_00000552"/>
    </owl:Class>
    


    <!-- http://ontology.cellfinder.org/CELDA.owl#CELDA_000001408 -->

    <owl:Class rdf:about="&ontology;CELDA.owl#CELDA_000001408">
        <rdfs:label xml:lang="en">alpha-ES-C</rdfs:label>
        <rdfs:subClassOf rdf:resource="&ontology;CELDA.owl#CELDA_00000552"/>
    </owl:Class>
    


    <!-- http://ontology.cellfinder.org/CELDA.owl#CELDA_000001411 -->

    <owl:Class rdf:about="&ontology;CELDA.owl#CELDA_000001411">
        <rdfs:label xml:lang="en">2102Ep Cl. 2A6 p73</rdfs:label>
        <rdfs:subClassOf rdf:resource="&ontology;CELDA.owl#CELDA_00000554"/>
    </owl:Class>
    


    <!-- http://ontology.cellfinder.org/CELDA.owl#CELDA_000001412 -->

    <owl:Class rdf:about="&ontology;CELDA.owl#CELDA_000001412">
        <rdfs:label xml:lang="en">2102Ep Cl.4D3</rdfs:label>
        <rdfs:subClassOf rdf:resource="&ontology;CELDA.owl#CELDA_00000554"/>
    </owl:Class>
    


    <!-- http://ontology.cellfinder.org/CELDA.owl#CELDA_000001413 -->

    <owl:Class rdf:about="&ontology;CELDA.owl#CELDA_000001413">
        <rdfs:label xml:lang="en">CB 4F</rdfs:label>
        <rdfs:subClassOf rdf:resource="&ontology;CELDA.owl#CELDA_00000551"/>
        <rdfs:subClassOf>
            <owl:Restriction>
                <owl:onProperty rdf:resource="&ro;part_of"/>
                <owl:someValuesFrom rdf:resource="&purl;obo/NCBITaxon_9606"/>
            </owl:Restriction>
        </rdfs:subClassOf>
        <rdfs:subClassOf>
            <owl:Restriction>
                <owl:onProperty rdf:resource="&biotop;derivesFrom"/>
                <owl:someValuesFrom rdf:resource="&FMA;FMA_85541"/>
            </owl:Restriction>
        </rdfs:subClassOf>
        <owlNCBITaxon:synonym xml:lang="en">CB-4F</owlNCBITaxon:synonym>
        <owlNCBITaxon:synonym xml:lang="en">CB4F</owlNCBITaxon:synonym>
    </owl:Class>
    


    <!-- http://ontology.cellfinder.org/CELDA.owl#CELDA_000001414 -->

    <owl:Class rdf:about="&ontology;CELDA.owl#CELDA_000001414">
        <rdfs:label xml:lang="en">iPS-DF6-9-9T.B</rdfs:label>
        <rdfs:subClassOf rdf:resource="&ontology;CELDA.owl#CELDA_00000551"/>
        <rdfs:subClassOf>
            <owl:Restriction>
                <owl:onProperty rdf:resource="&biotop;derivesFrom"/>
                <owl:someValuesFrom rdf:resource="&ontology;CELDA.owl#CELDA_000001419"/>
            </owl:Restriction>
        </rdfs:subClassOf>
    </owl:Class>
    


    <!-- http://ontology.cellfinder.org/CELDA.owl#CELDA_000001415 -->

    <owl:Class rdf:about="&ontology;CELDA.owl#CELDA_000001415">
        <rdfs:label xml:lang="en">iPS(IMR90)-4</rdfs:label>
        <rdfs:subClassOf rdf:resource="&ontology;CELDA.owl#CELDA_00000551"/>
        <rdfs:subClassOf>
            <owl:Class>
                <owl:intersectionOf rdf:parseType="Collection">
                    <owl:Restriction>
                        <owl:onProperty rdf:resource="&purl;obo/has_quality"/>
                        <owl:someValuesFrom rdf:resource="&efo;EFO_0001265"/>
                    </owl:Restriction>
                    <owl:Restriction>
                        <owl:onProperty rdf:resource="&biotop;derivesFrom"/>
                        <owl:someValuesFrom rdf:resource="&purl;obo/CL_0002553"/>
                    </owl:Restriction>
                    <owl:Restriction>
                        <owl:onProperty rdf:resource="&ro;part_of"/>
                        <owl:someValuesFrom rdf:resource="&purl;obo/NCBITaxon_9606"/>
                    </owl:Restriction>
                </owl:intersectionOf>
            </owl:Class>
        </rdfs:subClassOf>
        <rdfs:comment xml:lang="en">fetal week 16</rdfs:comment>
    </owl:Class>
    


    <!-- http://ontology.cellfinder.org/CELDA.owl#CELDA_000001416 -->

    <owl:Class rdf:about="&ontology;CELDA.owl#CELDA_000001416">
        <rdfs:label xml:lang="en">embryonic stem cell line</rdfs:label>
        <rdfs:subClassOf rdf:resource="&purl;obo/CLO_0000019"/>
        <rdfs:subClassOf rdf:resource="&efo;EFO_0002886"/>
        <rdfs:subClassOf rdf:resource="&efo;EFO_0003040"/>
        <rdfs:subClassOf>
            <owl:Restriction>
                <owl:onProperty rdf:resource="&biotop;derivesFrom"/>
                <owl:someValuesFrom rdf:resource="&purl;obo/CL_0002322"/>
            </owl:Restriction>
        </rdfs:subClassOf>
    </owl:Class>
    


    <!-- http://ontology.cellfinder.org/CELDA.owl#CELDA_000001417 -->

    <owl:Class rdf:about="&ontology;CELDA.owl#CELDA_000001417">
        <rdfs:label xml:lang="en">mouse embryonic stem cell line</rdfs:label>
        <rdfs:subClassOf rdf:resource="&ontology;CELDA.owl#CELDA_000001416"/>
        <rdfs:subClassOf>
            <owl:Restriction>
                <owl:onProperty rdf:resource="&ro;part_of"/>
                <owl:someValuesFrom rdf:resource="&purl;obo/NCBITaxon_10090"/>
            </owl:Restriction>
        </rdfs:subClassOf>
        <CELDA:commonName xml:lang="en">embryonic stem cell line</CELDA:commonName>
    </owl:Class>
    


    <!-- http://ontology.cellfinder.org/CELDA.owl#CELDA_000001418 -->

    <owl:Class rdf:about="&ontology;CELDA.owl#CELDA_000001418">
        <rdfs:label xml:lang="en">fibroblast of foreskin</rdfs:label>
        <rdfs:subClassOf rdf:resource="&purl;obo/CL_0000057"/>
        <rdfs:subClassOf>
            <owl:Class>
                <owl:unionOf rdf:parseType="Collection">
                    <owl:Restriction>
                        <owl:onProperty rdf:resource="&ro;part_of"/>
                        <owl:someValuesFrom rdf:resource="&purl;obo/UBERON_0001332"/>
                    </owl:Restriction>
                    <owl:Restriction>
                        <owl:onProperty rdf:resource="&ro;part_of"/>
                        <owl:someValuesFrom rdf:resource="&purl;obo/UBERON_0003714"/>
                    </owl:Restriction>
                </owl:unionOf>
            </owl:Class>
        </rdfs:subClassOf>
        <rdfs:subClassOf>
            <owl:Restriction>
                <owl:onProperty rdf:resource="&purl;obo/develops_from"/>
                <owl:someValuesFrom rdf:resource="&purl;obo/CL_0000134"/>
            </owl:Restriction>
        </rdfs:subClassOf>
    </owl:Class>
    


    <!-- http://ontology.cellfinder.org/CELDA.owl#CELDA_000001419 -->

    <owl:Class rdf:about="&ontology;CELDA.owl#CELDA_000001419">
        <rdfs:label xml:lang="en">human fibroblast of foreskin</rdfs:label>
        <rdfs:subClassOf rdf:resource="&ontology;CELDA.owl#CELDA_00000042"/>
        <rdfs:subClassOf rdf:resource="&ontology;CELDA.owl#CELDA_000001418"/>
        <rdfs:subClassOf>
            <owl:Restriction>
                <owl:onProperty rdf:resource="&ro;part_of"/>
                <owl:someValuesFrom rdf:resource="&FMA;FMA_19639"/>
            </owl:Restriction>
        </rdfs:subClassOf>
        <rdfs:subClassOf>
            <owl:Restriction>
                <owl:onProperty rdf:resource="&purl;obo/develops_from"/>
                <owl:someValuesFrom rdf:resource="&FMA;FMA_70546"/>
            </owl:Restriction>
        </rdfs:subClassOf>
        <CELDA:commonName xml:lang="en">foreskin fibroblast</CELDA:commonName>
    </owl:Class>
    


    <!-- http://ontology.cellfinder.org/CELDA.owl#CELDA_000001421 -->

    <owl:Class rdf:about="&ontology;CELDA.owl#CELDA_000001421">
        <rdfs:label xml:lang="en">segment of renal vein</rdfs:label>
        <rdfs:subClassOf rdf:resource="&FMA;FMA_66644"/>
    </owl:Class>
    


    <!-- http://ontology.cellfinder.org/CELDA.owl#CELDA_000001422 -->

    <owl:Class rdf:about="&ontology;CELDA.owl#CELDA_000001422">
        <rdfs:label xml:lang="en">Interlobar renal vein</rdfs:label>
        <rdfs:subClassOf rdf:resource="&ontology;CELDA.owl#CELDA_000001421"/>
        <rdfs:subClassOf rdf:resource="&purl;obo/UBERON_0009887"/>
        <oboInOwl:hasDefinition xml:lang="en">The interlobar veins are veins of the renal circulation which drain the renal lobes.</oboInOwl:hasDefinition>
        <oboInOwl:hasDbXref>
            <rdf:Description>
                <oboInOwl:hasURI rdf:datatype="&xsd;anyURI">http://en.wikipedia.org/wiki/Interlobar_veins</oboInOwl:hasURI>
            </rdf:Description>
        </oboInOwl:hasDbXref>
    </owl:Class>
    


    <!-- http://ontology.cellfinder.org/CELDA.owl#CELDA_000001423 -->

    <owl:Class rdf:about="&ontology;CELDA.owl#CELDA_000001423">
        <rdfs:label xml:lang="en">proximal cleft</rdfs:label>
        <rdfs:subClassOf rdf:resource="&purl;obo/UBERON_0001062"/>
        <rdfs:subClassOf>
            <owl:Restriction>
                <owl:onProperty rdf:resource="&ro;part_of"/>
                <owl:someValuesFrom rdf:resource="&purl;obo/UBERON_0007653"/>
            </owl:Restriction>
        </rdfs:subClassOf>
        <rdfs:subClassOf>
            <owl:Restriction>
                <owl:onProperty rdf:resource="&ro;part_of"/>
                <owl:someValuesFrom rdf:resource="&purl;obo/UBERON_0004199"/>
            </owl:Restriction>
        </rdfs:subClassOf>
        <oboInOwl:hasDefinition xml:lang="en">Angioblasts invade the proximal cleft of the S-shaped body and contribute to the glomerular capillary. The distal portion of the S-shaped body fuses with the collecting duct. The cells that make up the cleft at the proximal end of the S-shaped body (farthest away from the collecting duct) express Wt1 and mature into podocytes.</oboInOwl:hasDefinition>
    </owl:Class>
    


    <!-- http://ontology.cellfinder.org/CELDA.owl#CELDA_000001424 -->

    <owl:Class rdf:about="&ontology;CELDA.owl#CELDA_000001424">
        <rdfs:label xml:lang="en">human proximal cleft</rdfs:label>
        <rdfs:subClassOf rdf:resource="&ontology;CELDA.owl#CELDA_00000002"/>
        <rdfs:subClassOf rdf:resource="&ontology;CELDA.owl#CELDA_000001423"/>
        <CELDA:commonName xml:lang="en">proximal cleft</CELDA:commonName>
    </owl:Class>
    


    <!-- http://ontology.cellfinder.org/CELDA.owl#CELDA_000001425 -->

    <owl:Class rdf:about="&ontology;CELDA.owl#CELDA_000001425">
        <rdfs:label xml:lang="en">mouse anatomical entity</rdfs:label>
        <rdfs:subClassOf rdf:resource="&purl;obo/UBERON_0001062"/>
        <rdfs:subClassOf>
            <owl:Restriction>
                <owl:onProperty rdf:resource="&ro;part_of"/>
                <owl:someValuesFrom rdf:resource="&purl;obo/NCBITaxon_10088"/>
            </owl:Restriction>
        </rdfs:subClassOf>
    </owl:Class>
    


    <!-- http://ontology.cellfinder.org/CELDA.owl#CELDA_000001426 -->

    <owl:Class rdf:about="&ontology;CELDA.owl#CELDA_000001426">
        <rdfs:label xml:lang="en">mouse proximal cleft</rdfs:label>
        <rdfs:subClassOf rdf:resource="&ontology;CELDA.owl#CELDA_000001423"/>
        <rdfs:subClassOf rdf:resource="&ontology;CELDA.owl#CELDA_000001425"/>
        <CELDA:commonName xml:lang="en">proximal cleft</CELDA:commonName>
    </owl:Class>
    


    <!-- http://ontology.cellfinder.org/CELDA.owl#CELDA_000001427 -->

    <owl:Class rdf:about="&ontology;CELDA.owl#CELDA_000001427">
        <rdfs:label xml:lang="en">nephrogenic interstitium</rdfs:label>
        <rdfs:subClassOf rdf:resource="&purl;obo/UBERON_0001062"/>
        <rdfs:subClassOf>
            <owl:Restriction>
                <owl:onProperty rdf:resource="&ro;part_of"/>
                <owl:someValuesFrom rdf:resource="&purl;obo/UBERON_0003919"/>
            </owl:Restriction>
        </rdfs:subClassOf>
        <oboInOwl:hasDefinition xml:lang="en">The nephrogenic interstitium is the part of the renal interstitium located in the nephrogenic zone and includes the uninduced metanephric mesenchymal or stromal cells.</oboInOwl:hasDefinition>
        <oboInOwl:hasDbXref>
            <rdf:Description>
                <oboInOwl:hasURI rdf:datatype="&xsd;anyURI">http://www.gudmap.org/Organ_Summaries/component_summary.php?componentID=21</oboInOwl:hasURI>
            </rdf:Description>
        </oboInOwl:hasDbXref>
    </owl:Class>
    


    <!-- http://ontology.cellfinder.org/CELDA.owl#CELDA_000001428 -->

    <owl:Class rdf:about="&ontology;CELDA.owl#CELDA_000001428">
        <rdfs:label xml:lang="en">human interlobar renal vein</rdfs:label>
        <rdfs:subClassOf rdf:resource="&ontology;CELDA.owl#CELDA_00000002"/>
        <rdfs:subClassOf rdf:resource="&ontology;CELDA.owl#CELDA_000001422"/>
        <oboInOwl:hasDefinition xml:lang="en">The interlobar veins are veins of the renal circulation which drain the renal lobes.</oboInOwl:hasDefinition>
        <CELDA:commonName xml:lang="en">interlobar renal vein</CELDA:commonName>
        <oboInOwl:hasDbXref>
            <rdf:Description>
                <oboInOwl:hasURI rdf:datatype="&xsd;anyURI">http://en.wikipedia.org/wiki/Interlobar_veins</oboInOwl:hasURI>
            </rdf:Description>
        </oboInOwl:hasDbXref>
    </owl:Class>
    


    <!-- http://ontology.cellfinder.org/CELDA.owl#CELDA_000001429 -->

    <owl:Class rdf:about="&ontology;CELDA.owl#CELDA_000001429">
        <rdfs:label xml:lang="en">mouse interlobar renal vein</rdfs:label>
        <rdfs:subClassOf rdf:resource="&ontology;CELDA.owl#CELDA_000001425"/>
        <rdfs:subClassOf rdf:resource="&purl;obo/UBERON_0009887"/>
        <oboInOwl:hasDefinition xml:lang="en">The interlobar veins are veins of the renal circulation which drain the renal lobes.</oboInOwl:hasDefinition>
        <CELDA:commonName xml:lang="en">interlobar renal vein</CELDA:commonName>
        <oboInOwl:hasDbXref>
            <rdf:Description>
                <oboInOwl:hasURI rdf:datatype="&xsd;anyURI">http://en.wikipedia.org/wiki/Interlobar_veins</oboInOwl:hasURI>
            </rdf:Description>
        </oboInOwl:hasDbXref>
    </owl:Class>
    


    <!-- http://ontology.cellfinder.org/CELDA.owl#CELDA_00000143 -->

    <owl:Class rdf:about="&ontology;CELDA.owl#CELDA_00000143">
        <rdfs:label xml:lang="en">Human Epiblast Cell</rdfs:label>
        <rdfs:subClassOf rdf:resource="&ontology;CELDA.owl#CELDA_00000042"/>
        <rdfs:subClassOf rdf:resource="&purl;obo/CL_0000352"/>
        <rdfs:subClassOf>
            <owl:Restriction>
                <owl:onProperty rdf:resource="&purl;obo/starts_at"/>
                <owl:someValuesFrom rdf:resource="&purl;obo/CS03"/>
            </owl:Restriction>
        </rdfs:subClassOf>
        <rdfs:subClassOf>
            <owl:Restriction>
                <owl:onProperty rdf:resource="&purl;obo/develops_from"/>
                <owl:someValuesFrom rdf:resource="&ontology;CELDA.owl#CELDA_00000064"/>
            </owl:Restriction>
        </rdfs:subClassOf>
        <rdfs:subClassOf>
            <owl:Restriction>
                <owl:onProperty rdf:resource="&purl;obo/develops_from"/>
                <owl:someValuesFrom rdf:resource="&ontology;CELDA.owl#CELDA_00015632"/>
            </owl:Restriction>
        </rdfs:subClassOf>
        <rdfs:subClassOf>
            <owl:Restriction>
                <owl:onProperty rdf:resource="&purl;obo/ends_at"/>
                <owl:someValuesFrom rdf:resource="&purl;obo/CS03"/>
            </owl:Restriction>
        </rdfs:subClassOf>
        <owlNCBITaxon:synonym xml:lang="en">blastocyst</owlNCBITaxon:synonym>
        <owlNCBITaxon:synonym xml:lang="en">ectoblast</owlNCBITaxon:synonym>
        <owlNCBITaxon:synonym xml:lang="en">embryonic kidney</owlNCBITaxon:synonym>
        <CELDA:commonName xml:lang="en">epiblast cell</CELDA:commonName>
        <owlNCBITaxon:synonym xml:lang="en">primitive ectoderm</owlNCBITaxon:synonym>
    </owl:Class>
    


    <!-- http://ontology.cellfinder.org/CELDA.owl#CELDA_000001431 -->

    <owl:Class rdf:about="&ontology;CELDA.owl#CELDA_000001431">
        <rdfs:label xml:lang="en">human nephrogenic interstitium</rdfs:label>
        <rdfs:subClassOf rdf:resource="&ontology;CELDA.owl#CELDA_00000002"/>
        <rdfs:subClassOf rdf:resource="&ontology;CELDA.owl#CELDA_000001427"/>
        <oboInOwl:hasDefinition xml:lang="en">The nephrogenic interstitium is the part of the renal interstitium located in the nephrogenic zone and includes the uninduced metanephric mesenchymal or stromal cells.</oboInOwl:hasDefinition>
        <CELDA:commonName xml:lang="en">nephrogenic interstitium</CELDA:commonName>
    </owl:Class>
    


    <!-- http://ontology.cellfinder.org/CELDA.owl#CELDA_000001433 -->

    <owl:Class rdf:about="&ontology;CELDA.owl#CELDA_000001433">
        <rdfs:label xml:lang="en">human mucosal fold</rdfs:label>
        <rdfs:subClassOf rdf:resource="&ontology;CELDA.owl#CELDA_00000002"/>
        <rdfs:subClassOf>
            <owl:Restriction>
                <owl:onProperty rdf:resource="&ro;part_of"/>
                <owl:someValuesFrom rdf:resource="&FMA;FMA_85355"/>
            </owl:Restriction>
        </rdfs:subClassOf>
        <oboInOwl:hasDefinition xml:lang="en">A fold of mucous membrane protruding into the lumen</oboInOwl:hasDefinition>
        <CELDA:commonName xml:lang="en">mucosal fold</CELDA:commonName>
        <oboInOwl:hasDbXref>
            <rdf:Description>
                <oboInOwl:hasURI rdf:datatype="&xsd;anyURI">http://rad.usuhs.edu/rad/iong/glossary/glossm.html</oboInOwl:hasURI>
            </rdf:Description>
        </oboInOwl:hasDbXref>
    </owl:Class>
    


    <!-- http://ontology.cellfinder.org/CELDA.owl#CELDA_000001434 -->

    <owl:Class rdf:about="&ontology;CELDA.owl#CELDA_000001434">
        <rdfs:label xml:lang="en">mouse mucosal fold</rdfs:label>
        <rdfs:subClassOf rdf:resource="&ontology;CELDA.owl#CELDA_000001425"/>
        <oboInOwl:hasDefinition xml:lang="en">A fold of mucous membrane protruding into the lumen</oboInOwl:hasDefinition>
        <CELDA:commonName xml:lang="en">mucosal fold</CELDA:commonName>
        <oboInOwl:hasDbXref>
            <rdf:Description>
                <oboInOwl:hasURI rdf:datatype="&xsd;anyURI">http://rad.usuhs.edu/rad/iong/glossary/glossm.html</oboInOwl:hasURI>
            </rdf:Description>
        </oboInOwl:hasDbXref>
    </owl:Class>
    


    <!-- http://ontology.cellfinder.org/CELDA.owl#CELDA_000001435 -->

    <owl:Class rdf:about="&ontology;CELDA.owl#CELDA_000001435">
        <rdfs:label xml:lang="en">ureteric trunk</rdfs:label>
        <rdfs:subClassOf rdf:resource="&purl;obo/UBERON_0001232"/>
    </owl:Class>
    


    <!-- http://ontology.cellfinder.org/CELDA.owl#CELDA_000001436 -->

    <owl:Class rdf:about="&ontology;CELDA.owl#CELDA_000001436">
        <rdfs:label xml:lang="en">human ureteric trunk</rdfs:label>
        <rdfs:subClassOf rdf:resource="&ontology;CELDA.owl#CELDA_00000002"/>
        <rdfs:subClassOf rdf:resource="&ontology;CELDA.owl#CELDA_000001435"/>
        <CELDA:commonName xml:lang="en">ureteric trunk</CELDA:commonName>
    </owl:Class>
    


    <!-- http://ontology.cellfinder.org/CELDA.owl#CELDA_000001437 -->

    <owl:Class rdf:about="&ontology;CELDA.owl#CELDA_000001437">
        <rdfs:label xml:lang="en">mouse ureteric trunk</rdfs:label>
        <rdfs:subClassOf rdf:resource="&ontology;CELDA.owl#CELDA_000001425"/>
        <rdfs:subClassOf rdf:resource="&ontology;CELDA.owl#CELDA_000001435"/>
        <CELDA:commonName xml:lang="en">ureteric trunk</CELDA:commonName>
    </owl:Class>
    


    <!-- http://ontology.cellfinder.org/CELDA.owl#CELDA_000001438 -->

    <owl:Class rdf:about="&ontology;CELDA.owl#CELDA_000001438">
        <rdfs:label xml:lang="en">mucosal fold</rdfs:label>
        <rdfs:subClassOf rdf:resource="&purl;obo/UBERON_0001062"/>
        <rdfs:subClassOf>
            <owl:Restriction>
                <owl:onProperty rdf:resource="&ro;part_of"/>
                <owl:someValuesFrom rdf:resource="&purl;obo/UBERON_0000344"/>
            </owl:Restriction>
        </rdfs:subClassOf>
        <oboInOwl:hasDefinition xml:lang="en">A fold of mucous membrane protruding into the lumen (cavity).</oboInOwl:hasDefinition>
    </owl:Class>
    


    <!-- http://ontology.cellfinder.org/CELDA.owl#CELDA_000001439 -->

    <owl:Class rdf:about="&ontology;CELDA.owl#CELDA_000001439">
        <rdfs:label xml:lang="en">human mucosal fold</rdfs:label>
        <rdfs:subClassOf rdf:resource="&ontology;CELDA.owl#CELDA_00000002"/>
        <rdfs:subClassOf rdf:resource="&ontology;CELDA.owl#CELDA_000001438"/>
        <rdfs:subClassOf>
            <owl:Restriction>
                <owl:onProperty rdf:resource="&ro;part_of"/>
                <owl:someValuesFrom rdf:resource="&FMA;FMA_85355"/>
            </owl:Restriction>
        </rdfs:subClassOf>
        <oboInOwl:hasDefinition xml:lang="en">A fold of mucous membrane protruding into the lumen (cavity).</oboInOwl:hasDefinition>
        <CELDA:commonName xml:lang="en">mucosal fold</CELDA:commonName>
    </owl:Class>
    


    <!-- http://ontology.cellfinder.org/CELDA.owl#CELDA_000001440 -->

    <owl:Class rdf:about="&ontology;CELDA.owl#CELDA_000001440">
        <rdfs:label xml:lang="en">mouse mucosal fold</rdfs:label>
        <rdfs:subClassOf rdf:resource="&ontology;CELDA.owl#CELDA_000001425"/>
        <rdfs:subClassOf rdf:resource="&ontology;CELDA.owl#CELDA_000001438"/>
        <oboInOwl:hasDefinition xml:lang="en">A fold of mucous membrane protruding into the lumen (cavity).</oboInOwl:hasDefinition>
        <CELDA:commonName xml:lang="en">mucosal fold</CELDA:commonName>
    </owl:Class>
    


    <!-- http://ontology.cellfinder.org/CELDA.owl#CELDA_000001441 -->

    <owl:Class rdf:about="&ontology;CELDA.owl#CELDA_000001441">
        <rdfs:label xml:lang="en">perivascular fibrous capsule</rdfs:label>
        <rdfs:subClassOf rdf:resource="&purl;obo/UBERON_0001062"/>
        <rdfs:subClassOf>
            <owl:Restriction>
                <owl:onProperty rdf:resource="&ro;part_of"/>
                <owl:someValuesFrom rdf:resource="&purl;obo/UBERON_0002107"/>
            </owl:Restriction>
        </rdfs:subClassOf>
        <ru-meta:synonym xml:lang="en">Glisson&#39;s capsule</ru-meta:synonym>
        <oboInOwl:hasDefinition>
            <rdf:Description>
                <rdfs:label xml:lang="en">A layer of connective tissue ensheathing the hepatic artery, portal vein, and bile ducts as they ramify within the liver.</rdfs:label>
            </rdf:Description>
        </oboInOwl:hasDefinition>
    </owl:Class>
    


    <!-- http://ontology.cellfinder.org/CELDA.owl#CELDA_000001442 -->

    <owl:Class rdf:about="&ontology;CELDA.owl#CELDA_000001442">
        <rdfs:label xml:lang="en">mouse perivascular fibrous capsule</rdfs:label>
        <rdfs:subClassOf rdf:resource="&ontology;CELDA.owl#CELDA_000001425"/>
        <rdfs:subClassOf rdf:resource="&ontology;CELDA.owl#CELDA_000001441"/>
        <ru-meta:synonym xml:lang="en">Glisson&#39;s capsule</ru-meta:synonym>
        <CELDA:commonName xml:lang="en">perivascular fibrous capsule</CELDA:commonName>
        <oboInOwl:hasDefinition>
            <rdf:Description>
                <rdfs:label xml:lang="en">A layer of connective tissue ensheathing the hepatic artery, portal vein, and bile ducts as they ramify within the liver.</rdfs:label>
            </rdf:Description>
        </oboInOwl:hasDefinition>
    </owl:Class>
    


    <!-- http://ontology.cellfinder.org/CELDA.owl#CELDA_000001443 -->

    <owl:Class rdf:about="&ontology;CELDA.owl#CELDA_000001443">
        <rdfs:label xml:lang="en">primary process</rdfs:label>
        <rdfs:subClassOf rdf:resource="&GO;GO_0005575"/>
        <rdfs:subClassOf>
            <owl:Restriction>
                <owl:onProperty rdf:resource="&ro;part_of"/>
                <owl:someValuesFrom rdf:resource="&purl;obo/CL_0000653"/>
            </owl:Restriction>
        </rdfs:subClassOf>
        <oboInOwl:hasDefinition>
            <rdf:Description>
                <rdfs:label xml:lang="en">Long, arm-like projections coming from the the cell body of a podocyte.</rdfs:label>
            </rdf:Description>
        </oboInOwl:hasDefinition>
    </owl:Class>
    


    <!-- http://ontology.cellfinder.org/CELDA.owl#CELDA_000001444 -->

    <owl:Class rdf:about="&ontology;CELDA.owl#CELDA_000001444">
        <rdfs:label xml:lang="en">distal cleft</rdfs:label>
        <rdfs:subClassOf rdf:resource="&purl;obo/UBERON_0001062"/>
        <rdfs:subClassOf>
            <owl:Restriction>
                <owl:onProperty rdf:resource="&ro;part_of"/>
                <owl:someValuesFrom rdf:resource="&purl;obo/UBERON_0004199"/>
            </owl:Restriction>
        </rdfs:subClassOf>
    </owl:Class>
    


    <!-- http://ontology.cellfinder.org/CELDA.owl#CELDA_000001445 -->

    <owl:Class rdf:about="&ontology;CELDA.owl#CELDA_000001445">
        <rdfs:label xml:lang="en">human distal cleft</rdfs:label>
        <rdfs:subClassOf rdf:resource="&ontology;CELDA.owl#CELDA_00000002"/>
        <rdfs:subClassOf rdf:resource="&ontology;CELDA.owl#CELDA_000001444"/>
        <CELDA:commonName xml:lang="en">distal cleft</CELDA:commonName>
    </owl:Class>
    


    <!-- http://ontology.cellfinder.org/CELDA.owl#CELDA_000001446 -->

    <owl:Class rdf:about="&ontology;CELDA.owl#CELDA_000001446">
        <rdfs:label xml:lang="en">mouse distal cleft</rdfs:label>
        <rdfs:subClassOf rdf:resource="&ontology;CELDA.owl#CELDA_000001425"/>
        <rdfs:subClassOf rdf:resource="&ontology;CELDA.owl#CELDA_000001444"/>
        <CELDA:commonName xml:lang="en">distal cleft</CELDA:commonName>
    </owl:Class>
    


    <!-- http://ontology.cellfinder.org/CELDA.owl#CELDA_000001447 -->

    <owl:Class rdf:about="&ontology;CELDA.owl#CELDA_000001447">
        <rdfs:label xml:lang="en">ureteral lumen</rdfs:label>
        <rdfs:subClassOf rdf:resource="&purl;obo/UBERON_0001062"/>
        <rdfs:subClassOf>
            <owl:Class>
                <owl:unionOf rdf:parseType="Collection">
                    <owl:Restriction>
                        <owl:onProperty rdf:resource="&ro;part_of"/>
                        <owl:someValuesFrom rdf:resource="&purl;obo/UBERON_0000056"/>
                    </owl:Restriction>
                    <owl:Restriction>
                        <owl:onProperty rdf:resource="&ro;part_of"/>
                        <owl:someValuesFrom rdf:resource="&purl;obo/UBERON_0001055"/>
                    </owl:Restriction>
                </owl:unionOf>
            </owl:Class>
        </rdfs:subClassOf>
    </owl:Class>
    


    <!-- http://ontology.cellfinder.org/CELDA.owl#CELDA_000001448 -->

    <owl:Class rdf:about="&ontology;CELDA.owl#CELDA_000001448">
        <rdfs:label xml:lang="en">mouse ureteral lumen</rdfs:label>
        <rdfs:subClassOf rdf:resource="&ontology;CELDA.owl#CELDA_000001425"/>
        <rdfs:subClassOf rdf:resource="&ontology;CELDA.owl#CELDA_000001447"/>
        <rdfs:subClassOf>
            <owl:Restriction>
                <owl:onProperty rdf:resource="&ro;part_of"/>
                <owl:someValuesFrom rdf:resource="&MA;MA_0000378"/>
            </owl:Restriction>
        </rdfs:subClassOf>
        <CELDA:commonName xml:lang="en">ureteral lumen</CELDA:commonName>
    </owl:Class>
    


    <!-- http://ontology.cellfinder.org/CELDA.owl#CELDA_000001449 -->

    <owl:Class rdf:about="&ontology;CELDA.owl#CELDA_000001449">
        <rdfs:label xml:lang="en">lumen of distal tubule</rdfs:label>
        <rdfs:subClassOf rdf:resource="&purl;obo/UBERON_0001062"/>
        <rdfs:subClassOf>
            <owl:Restriction>
                <owl:onProperty rdf:resource="&ro;part_of"/>
                <owl:someValuesFrom rdf:resource="&purl;obo/UBERON_0004135"/>
            </owl:Restriction>
        </rdfs:subClassOf>
    </owl:Class>
    


    <!-- http://ontology.cellfinder.org/CELDA.owl#CELDA_000001450 -->

    <owl:Class rdf:about="&ontology;CELDA.owl#CELDA_000001450">
        <rdfs:label xml:lang="en">human lumen of distal tubule</rdfs:label>
        <rdfs:subClassOf rdf:resource="&ontology;CELDA.owl#CELDA_00000002"/>
        <rdfs:subClassOf rdf:resource="&ontology;CELDA.owl#CELDA_000001449"/>
        <CELDA:commonName xml:lang="en">lumen of distal tubule</CELDA:commonName>
    </owl:Class>
    


    <!-- http://ontology.cellfinder.org/CELDA.owl#CELDA_000001451 -->

    <owl:Class rdf:about="&ontology;CELDA.owl#CELDA_000001451">
        <rdfs:label xml:lang="en">mouse lumen of distal tubule</rdfs:label>
        <rdfs:subClassOf rdf:resource="&ontology;CELDA.owl#CELDA_000001425"/>
        <rdfs:subClassOf rdf:resource="&ontology;CELDA.owl#CELDA_000001449"/>
        <CELDA:commonName xml:lang="en">lumen of distal tubule</CELDA:commonName>
    </owl:Class>
    


    <!-- http://ontology.cellfinder.org/CELDA.owl#CELDA_000001452 -->

    <owl:Class rdf:about="&ontology;CELDA.owl#CELDA_000001452">
        <rdfs:label xml:lang="en">renal lobe</rdfs:label>
        <rdfs:subClassOf rdf:resource="&purl;obo/UBERON_0001062"/>
        <rdfs:subClassOf>
            <owl:Restriction>
                <owl:onProperty rdf:resource="&ro;part_of"/>
                <owl:someValuesFrom rdf:resource="&purl;obo/UBERON_0002113"/>
            </owl:Restriction>
        </rdfs:subClassOf>
        <oboInOwl:hasDefinition>
            <rdf:Description>
                <rdfs:label xml:lang="en">The renal lobe is a portion of a kidney consisting of a renal pyramid and the renal cortex above it.</rdfs:label>
            </rdf:Description>
        </oboInOwl:hasDefinition>
        <oboInOwl:hasDbXref>
            <rdf:Description>
                <oboInOwl:hasURI xml:lang="en">http://en.wikipedia.org/wiki/Renal_lobe</oboInOwl:hasURI>
            </rdf:Description>
        </oboInOwl:hasDbXref>
    </owl:Class>
    


    <!-- http://ontology.cellfinder.org/CELDA.owl#CELDA_000001453 -->

    <owl:Class rdf:about="&ontology;CELDA.owl#CELDA_000001453">
        <rdfs:label xml:lang="en">mouse renal lobe</rdfs:label>
        <rdfs:subClassOf rdf:resource="&ontology;CELDA.owl#CELDA_000001425"/>
        <rdfs:subClassOf rdf:resource="&ontology;CELDA.owl#CELDA_000001452"/>
        <rdfs:subClassOf>
            <owl:Restriction>
                <owl:onProperty rdf:resource="&ro;part_of"/>
                <owl:someValuesFrom rdf:resource="&MA;MA_0000368"/>
            </owl:Restriction>
        </rdfs:subClassOf>
        <CELDA:commonName xml:lang="en">renal lobe</CELDA:commonName>
        <oboInOwl:hasDefinition>
            <rdf:Description>
                <rdfs:label xml:lang="en">The renal lobe is a portion of a kidney consisting of a renal pyramid and the renal cortex above it.</rdfs:label>
            </rdf:Description>
        </oboInOwl:hasDefinition>
        <oboInOwl:hasDbXref>
            <rdf:Description>
                <oboInOwl:hasURI xml:lang="en">http://en.wikipedia.org/wiki/Renal_lobe</oboInOwl:hasURI>
            </rdf:Description>
        </oboInOwl:hasDbXref>
    </owl:Class>
    


    <!-- http://ontology.cellfinder.org/CELDA.owl#CELDA_000001454 -->

    <owl:Class rdf:about="&ontology;CELDA.owl#CELDA_000001454">
        <rdfs:label xml:lang="en">lumen of proximal tubule</rdfs:label>
        <rdfs:subClassOf rdf:resource="&purl;obo/UBERON_0001062"/>
        <rdfs:subClassOf>
            <owl:Restriction>
                <owl:onProperty rdf:resource="&ro;part_of"/>
                <owl:someValuesFrom rdf:resource="&purl;obo/UBERON_0004134"/>
            </owl:Restriction>
        </rdfs:subClassOf>
    </owl:Class>
    


    <!-- http://ontology.cellfinder.org/CELDA.owl#CELDA_000001455 -->

    <owl:Class rdf:about="&ontology;CELDA.owl#CELDA_000001455">
        <rdfs:label xml:lang="en">human lumen of proximal tubule</rdfs:label>
        <rdfs:subClassOf rdf:resource="&ontology;CELDA.owl#CELDA_00000002"/>
        <rdfs:subClassOf rdf:resource="&ontology;CELDA.owl#CELDA_000001454"/>
        <CELDA:commonName xml:lang="en">lumen of proximal tubule</CELDA:commonName>
    </owl:Class>
    


    <!-- http://ontology.cellfinder.org/CELDA.owl#CELDA_000001456 -->

    <owl:Class rdf:about="&ontology;CELDA.owl#CELDA_000001456">
        <rdfs:label xml:lang="en">mouse lumen of proximal tubule</rdfs:label>
        <rdfs:subClassOf rdf:resource="&ontology;CELDA.owl#CELDA_000001425"/>
        <rdfs:subClassOf rdf:resource="&ontology;CELDA.owl#CELDA_000001454"/>
        <CELDA:commonName xml:lang="en">lumen of proximal tubule</CELDA:commonName>
    </owl:Class>
    


    <!-- http://ontology.cellfinder.org/CELDA.owl#CELDA_000001457 -->

    <owl:Class rdf:about="&ontology;CELDA.owl#CELDA_000001457">
        <rdfs:label xml:lang="en">visceral layer of renal corpuscle</rdfs:label>
        <rdfs:subClassOf rdf:resource="&purl;obo/UBERON_0001062"/>
        <rdfs:subClassOf>
            <owl:Restriction>
                <owl:onProperty rdf:resource="&ro;part_of"/>
                <owl:someValuesFrom rdf:resource="&purl;obo/UBERON_0001229"/>
            </owl:Restriction>
        </rdfs:subClassOf>
    </owl:Class>
    


    <!-- http://ontology.cellfinder.org/CELDA.owl#CELDA_000001458 -->

    <owl:Class rdf:about="&ontology;CELDA.owl#CELDA_000001458">
        <rdfs:label xml:lang="en">human visceral layer of renal corpuscle</rdfs:label>
        <rdfs:subClassOf rdf:resource="&ontology;CELDA.owl#CELDA_00000002"/>
        <rdfs:subClassOf rdf:resource="&ontology;CELDA.owl#CELDA_000001457"/>
        <rdfs:subClassOf>
            <owl:Restriction>
                <owl:onProperty rdf:resource="&ro;part_of"/>
                <owl:someValuesFrom rdf:resource="&FMA;FMA_15625"/>
            </owl:Restriction>
        </rdfs:subClassOf>
        <CELDA:commonName xml:lang="en">visceral layer of renal corpuscle</CELDA:commonName>
    </owl:Class>
    


    <!-- http://ontology.cellfinder.org/CELDA.owl#CELDA_000001459 -->

    <owl:Class rdf:about="&ontology;CELDA.owl#CELDA_000001459">
        <rdfs:label xml:lang="en">mouse visceral layer of renal corpuscle</rdfs:label>
        <rdfs:subClassOf rdf:resource="&ontology;CELDA.owl#CELDA_000001425"/>
        <rdfs:subClassOf rdf:resource="&ontology;CELDA.owl#CELDA_000001457"/>
        <rdfs:subClassOf>
            <owl:Restriction>
                <owl:onProperty rdf:resource="&ro;part_of"/>
                <owl:someValuesFrom rdf:resource="&MA;MA_0000376"/>
            </owl:Restriction>
        </rdfs:subClassOf>
        <CELDA:commonName xml:lang="en">visceral layer of renal corpuscle</CELDA:commonName>
    </owl:Class>
    


    <!-- http://ontology.cellfinder.org/CELDA.owl#CELDA_00000146 -->

    <owl:Class rdf:about="&ontology;CELDA.owl#CELDA_00000146">
        <rdfs:label xml:lang="en">intraembryonic mesoblast cell</rdfs:label>
        <rdfs:subClassOf rdf:resource="&purl;obo/CL_0000003"/>
        <rdfs:subClassOf>
            <owl:Restriction>
                <owl:onProperty rdf:resource="&purl;obo/develops_from"/>
                <owl:someValuesFrom rdf:resource="&purl;obo/CL_0000352"/>
            </owl:Restriction>
        </rdfs:subClassOf>
        <rdfs:subClassOf>
            <owl:Restriction>
                <owl:onProperty rdf:resource="&purl;obo/starts_at"/>
                <owl:someValuesFrom rdf:resource="&purl;obo/CS05c"/>
            </owl:Restriction>
        </rdfs:subClassOf>
    </owl:Class>
    


    <!-- http://ontology.cellfinder.org/CELDA.owl#CELDA_000001460 -->

    <owl:Class rdf:about="&ontology;CELDA.owl#CELDA_000001460">
        <rdfs:label xml:lang="en">segment of renal artery</rdfs:label>
        <rdfs:subClassOf rdf:resource="&purl;obo/UBERON_0001062"/>
    </owl:Class>
    


    <!-- http://ontology.cellfinder.org/CELDA.owl#CELDA_000001461 -->

    <owl:Class rdf:about="&ontology;CELDA.owl#CELDA_000001461">
        <rdfs:label xml:lang="en">mouse segment of renal artery</rdfs:label>
        <rdfs:subClassOf rdf:resource="&ontology;CELDA.owl#CELDA_000001425"/>
        <rdfs:subClassOf rdf:resource="&ontology;CELDA.owl#CELDA_000001460"/>
        <CELDA:commonName xml:lang="en">segment of renal artery</CELDA:commonName>
    </owl:Class>
    


    <!-- http://ontology.cellfinder.org/CELDA.owl#CELDA_000001462 -->

    <owl:Class rdf:about="&ontology;CELDA.owl#CELDA_000001462">
        <rdfs:label xml:lang="en">interlobar artery</rdfs:label>
        <rdfs:subClassOf rdf:resource="&ontology;CELDA.owl#CELDA_000001460"/>
    </owl:Class>
    


    <!-- http://ontology.cellfinder.org/CELDA.owl#CELDA_000001463 -->

    <owl:Class rdf:about="&ontology;CELDA.owl#CELDA_000001463">
        <rdfs:label xml:lang="en">human interlobar artery</rdfs:label>
        <rdfs:subClassOf rdf:resource="&ontology;CELDA.owl#CELDA_000001462"/>
        <rdfs:subClassOf rdf:resource="&FMA;FMA_70484"/>
        <CELDA:commonName xml:lang="en">interlobar artery</CELDA:commonName>
    </owl:Class>
    


    <!-- http://ontology.cellfinder.org/CELDA.owl#CELDA_000001464 -->

    <owl:Class rdf:about="&ontology;CELDA.owl#CELDA_000001464">
        <rdfs:label xml:lang="en">mouse interlobar artery</rdfs:label>
        <rdfs:subClassOf rdf:resource="&ontology;CELDA.owl#CELDA_000001461"/>
        <rdfs:subClassOf rdf:resource="&ontology;CELDA.owl#CELDA_000001462"/>
        <CELDA:commonName xml:lang="en">interlobar artery</CELDA:commonName>
    </owl:Class>
    


    <!-- http://ontology.cellfinder.org/CELDA.owl#CELDA_000001465 -->

    <owl:Class rdf:about="&ontology;CELDA.owl#CELDA_000001465">
        <rdfs:label xml:lang="en">longitudinal muscle</rdfs:label>
        <rdfs:subClassOf rdf:resource="&purl;obo/UBERON_0001062"/>
        <rdfs:subClassOf>
            <owl:Restriction>
                <owl:onProperty rdf:resource="&ro;part_of"/>
                <owl:someValuesFrom rdf:resource="&purl;obo/UBERON_0001055"/>
            </owl:Restriction>
        </rdfs:subClassOf>
    </owl:Class>
    


    <!-- http://ontology.cellfinder.org/CELDA.owl#CELDA_000001466 -->

    <owl:Class rdf:about="&ontology;CELDA.owl#CELDA_000001466">
        <rdfs:label xml:lang="en">human longitudinal muscle</rdfs:label>
        <rdfs:subClassOf rdf:resource="&ontology;CELDA.owl#CELDA_00000002"/>
        <rdfs:subClassOf rdf:resource="&ontology;CELDA.owl#CELDA_000001465"/>
        <rdfs:subClassOf>
            <owl:Restriction>
                <owl:onProperty rdf:resource="&ro;part_of"/>
                <owl:someValuesFrom rdf:resource="&FMA;FMA_9704"/>
            </owl:Restriction>
        </rdfs:subClassOf>
        <CELDA:commonName xml:lang="en">longitudinal muscle</CELDA:commonName>
    </owl:Class>
    


    <!-- http://ontology.cellfinder.org/CELDA.owl#CELDA_000001467 -->

    <owl:Class rdf:about="&ontology;CELDA.owl#CELDA_000001467">
        <rdfs:label xml:lang="en">mouse longitudinal muscle</rdfs:label>
        <rdfs:subClassOf rdf:resource="&ontology;CELDA.owl#CELDA_000001425"/>
        <rdfs:subClassOf rdf:resource="&ontology;CELDA.owl#CELDA_000001465"/>
        <rdfs:subClassOf>
            <owl:Restriction>
                <owl:onProperty rdf:resource="&ro;part_of"/>
                <owl:someValuesFrom rdf:resource="&MA;MA_0000378"/>
            </owl:Restriction>
        </rdfs:subClassOf>
        <CELDA:commonName xml:lang="en">longitudinal muscle</CELDA:commonName>
    </owl:Class>
    


    <!-- http://ontology.cellfinder.org/CELDA.owl#CELDA_000001468 -->

    <owl:Class rdf:about="&ontology;CELDA.owl#CELDA_000001468">
        <rdfs:label xml:lang="en">pretubular aggregate</rdfs:label>
        <rdfs:subClassOf rdf:resource="&purl;obo/UBERON_0001062"/>
        <rdfs:subClassOf>
            <owl:Restriction>
                <owl:onProperty rdf:resource="&ro;part_of"/>
                <owl:someValuesFrom rdf:resource="&ontology;CELDA.owl#CELDA_000001469"/>
            </owl:Restriction>
        </rdfs:subClassOf>
        <rdfs:subClassOf>
            <owl:Restriction>
                <owl:onProperty rdf:resource="&ontology;CELDA.owl#derives_into"/>
                <owl:someValuesFrom rdf:resource="&purl;obo/UBERON_0004209"/>
            </owl:Restriction>
        </rdfs:subClassOf>
        <rdfs:subClassOf>
            <owl:Restriction>
                <owl:onProperty rdf:resource="&ro;derives_from"/>
                <owl:someValuesFrom rdf:resource="&ontology;CELDA.owl#CELDA_000001471"/>
            </owl:Restriction>
        </rdfs:subClassOf>
        <oboInOwl:hasDbXref>
            <rdf:Description>
                <oboInOwl:hasURI rdf:datatype="&xsd;anyURI">http://www.gudmap.org/Organ_Summaries/component_summary.php?componentID=4</oboInOwl:hasURI>
            </rdf:Description>
        </oboInOwl:hasDbXref>
        <oboInOwl:hasDefinition>
            <rdf:Description>
                <rdfs:label xml:lang="en">Small pre-epithelial aggregates of induced mesenchymal cells located underneath the tips of the ureteric bud tree. The aggregates undergo a mesenchymal to epithelial transition during the first steps of nephron formation.
</rdfs:label>
            </rdf:Description>
        </oboInOwl:hasDefinition>
    </owl:Class>
    


    <!-- http://ontology.cellfinder.org/CELDA.owl#CELDA_000001469 -->

    <owl:Class rdf:about="&ontology;CELDA.owl#CELDA_000001469">
        <rdfs:label xml:lang="en">nephrogenic zone</rdfs:label>
        <rdfs:subClassOf rdf:resource="&purl;obo/UBERON_0001062"/>
        <rdfs:subClassOf>
            <owl:Restriction>
                <owl:onProperty rdf:resource="&ro;part_of"/>
                <owl:someValuesFrom rdf:resource="&purl;obo/UBERON_0002113"/>
            </owl:Restriction>
        </rdfs:subClassOf>
    </owl:Class>
    


    <!-- http://ontology.cellfinder.org/CELDA.owl#CELDA_00000147 -->

    <owl:Class rdf:about="&ontology;CELDA.owl#CELDA_00000147">
        <rdfs:label xml:lang="en">Human Intraembryonic Mesoblast Cell</rdfs:label>
        <rdfs:subClassOf rdf:resource="&ontology;CELDA.owl#CELDA_00000042"/>
        <rdfs:subClassOf rdf:resource="&ontology;CELDA.owl#CELDA_00000146"/>
        <rdfs:subClassOf>
            <owl:Restriction>
                <owl:onProperty rdf:resource="&purl;obo/develops_from"/>
                <owl:someValuesFrom rdf:resource="&ontology;CELDA.owl#CELDA_00000143"/>
            </owl:Restriction>
        </rdfs:subClassOf>
        <CELDA:commonName xml:lang="en">Intraembryonic Mesoblast Cell</CELDA:commonName>
    </owl:Class>
    


    <!-- http://ontology.cellfinder.org/CELDA.owl#CELDA_000001470 -->

    <owl:Class rdf:about="&ontology;CELDA.owl#CELDA_000001470">
        <rdfs:label xml:lang="en">human nephrogenic zone</rdfs:label>
        <rdfs:subClassOf rdf:resource="&ontology;CELDA.owl#CELDA_000001469"/>
        <rdfs:subClassOf>
            <owl:Restriction>
                <owl:onProperty rdf:resource="&ro;part_of"/>
                <owl:someValuesFrom rdf:resource="&FMA;FMA_7203"/>
            </owl:Restriction>
        </rdfs:subClassOf>
        <CELDA:commonName xml:lang="en">nephrogenic zone</CELDA:commonName>
    </owl:Class>
    


    <!-- http://ontology.cellfinder.org/CELDA.owl#CELDA_000001471 -->

    <owl:Class rdf:about="&ontology;CELDA.owl#CELDA_000001471">
        <rdfs:label xml:lang="en">metanephric cap cells</rdfs:label>
        <rdfs:subClassOf rdf:resource="&purl;obo/CL_0000003"/>
        <rdfs:subClassOf>
            <owl:Restriction>
                <owl:onProperty rdf:resource="&ro;part_of"/>
                <owl:someValuesFrom rdf:resource="&purl;obo/UBERON_0005107"/>
            </owl:Restriction>
        </rdfs:subClassOf>
    </owl:Class>
    


    <!-- http://ontology.cellfinder.org/CELDA.owl#CELDA_000001472 -->

    <owl:Class rdf:about="&ontology;CELDA.owl#CELDA_000001472">
        <rdfs:label xml:lang="en">mouse metanephric cap cells</rdfs:label>
        <rdfs:subClassOf rdf:resource="&ontology;CELDA.owl#CELDA_00000043"/>
        <rdfs:subClassOf rdf:resource="&ontology;CELDA.owl#CELDA_000001471"/>
        <rdfs:subClassOf>
            <owl:Restriction>
                <owl:onProperty rdf:resource="&ro;part_of"/>
                <owl:someValuesFrom rdf:resource="&MA;MA_0002997"/>
            </owl:Restriction>
        </rdfs:subClassOf>
        <CELDA:commonName xml:lang="en">metanephric cap cells</CELDA:commonName>
    </owl:Class>
    


    <!-- http://ontology.cellfinder.org/CELDA.owl#CELDA_000001473 -->

    <owl:Class rdf:about="&ontology;CELDA.owl#CELDA_000001473">
        <rdfs:label xml:lang="en">mouse renal vesicle</rdfs:label>
        <rdfs:subClassOf rdf:resource="&purl;obo/UBERON_0004209"/>
        <rdfs:subClassOf>
            <owl:Restriction>
                <owl:onProperty rdf:resource="&purl;obo/develops_from"/>
                <owl:someValuesFrom rdf:resource="&purl;obo/UBERON_0004208"/>
            </owl:Restriction>
        </rdfs:subClassOf>
        <rdfs:subClassOf>
            <owl:Restriction>
                <owl:onProperty rdf:resource="&ro;part_of"/>
                <owl:someValuesFrom rdf:resource="&MA;MA_0000375"/>
            </owl:Restriction>
        </rdfs:subClassOf>
        <CELDA:commonName xml:lang="en">renal vesicle</CELDA:commonName>
        <oboInOwl:hasDefinition>
            <rdf:Description>
                <rdfs:label xml:lang="en">The renal vesicle is the primordial structure of the nephron epithelium, and is formed by the condensation of mesenchymal cells</rdfs:label>
            </rdf:Description>
        </oboInOwl:hasDefinition>
    </owl:Class>
    


    <!-- http://ontology.cellfinder.org/CELDA.owl#CELDA_000001474 -->

    <owl:Class rdf:about="&ontology;CELDA.owl#CELDA_000001474">
        <rdfs:label xml:lang="en">human pretubular aggregate</rdfs:label>
        <rdfs:subClassOf rdf:resource="&ontology;CELDA.owl#CELDA_000001468"/>
        <rdfs:subClassOf>
            <owl:Restriction>
                <owl:onProperty rdf:resource="&ro;part_of"/>
                <owl:someValuesFrom rdf:resource="&ontology;CELDA.owl#CELDA_000001470"/>
            </owl:Restriction>
        </rdfs:subClassOf>
        <rdfs:subClassOf>
            <owl:Restriction>
                <owl:onProperty rdf:resource="&biotop;derivesFrom"/>
                <owl:someValuesFrom rdf:resource="&ontology;CELDA.owl#CELDA_000001475"/>
            </owl:Restriction>
        </rdfs:subClassOf>
        <CELDA:commonName xml:lang="en">pretubular aggregate</CELDA:commonName>
        <oboInOwl:hasDefinition>
            <rdf:Description>
                <rdfs:label xml:lang="en">Small pre-epithelial aggregates of induced mesenchymal cells located underneath the tips of the ureteric bud tree. The aggregates undergo a mesenchymal to epithelial transition during the first steps of nephron formation.</rdfs:label>
            </rdf:Description>
        </oboInOwl:hasDefinition>
        <oboInOwl:hasDbXref>
            <rdf:Description>
                <oboInOwl:hasURI rdf:datatype="&xsd;anyURI">http://www.gudmap.org/Organ_Summaries/component_summary.php?componentID=4</oboInOwl:hasURI>
            </rdf:Description>
        </oboInOwl:hasDbXref>
    </owl:Class>
    


    <!-- http://ontology.cellfinder.org/CELDA.owl#CELDA_000001475 -->

    <owl:Class rdf:about="&ontology;CELDA.owl#CELDA_000001475">
        <rdfs:label xml:lang="en">human metanephric cap cells</rdfs:label>
        <rdfs:subClassOf rdf:resource="&ontology;CELDA.owl#CELDA_00000042"/>
        <rdfs:subClassOf rdf:resource="&ontology;CELDA.owl#CELDA_000001471"/>
        <CELDA:commonName xml:lang="en">metanephric cap cells</CELDA:commonName>
    </owl:Class>
    


    <!-- http://ontology.cellfinder.org/CELDA.owl#CELDA_000001476 -->

    <owl:Class rdf:about="&ontology;CELDA.owl#CELDA_000001476">
        <rdfs:label xml:lang="en">embryoid body</rdfs:label>
        <rdfs:subClassOf rdf:resource="&purl;obo/UBERON_0001062"/>
        <rdfs:subClassOf>
            <owl:Restriction>
                <owl:onProperty rdf:resource="&purl;obo/develops_from"/>
                <owl:someValuesFrom rdf:resource="&purl;obo/CL_0002248"/>
            </owl:Restriction>
        </rdfs:subClassOf>
        <ru-meta:synonym xml:lang="en">EB</ru-meta:synonym>
        <oboInOwl:hasDbXref>
            <rdf:Description>
                <oboInOwl:hasURI>http://en.wikipedia.org/wiki/File:MESC_EBs.jpg</oboInOwl:hasURI>
            </rdf:Description>
        </oboInOwl:hasDbXref>
        <oboInOwl:hasDbXref>
            <rdf:Description>
                <oboInOwl:hasURI rdf:datatype="&xsd;anyURI">http://en.wikipedia.org/wiki/Embryoid_body</oboInOwl:hasURI>
            </rdf:Description>
        </oboInOwl:hasDbXref>
        <oboInOwl:hasDefinition>
            <rdf:Description>
                <rdfs:label xml:lang="en">Three-dimensional aggregates of pluripotent stem cells.</rdfs:label>
            </rdf:Description>
        </oboInOwl:hasDefinition>
    </owl:Class>
    


    <!-- http://ontology.cellfinder.org/CELDA.owl#CELDA_000001477 -->

    <owl:Class rdf:about="&ontology;CELDA.owl#CELDA_000001477">
        <rdfs:label xml:lang="en">human embryoid body</rdfs:label>
        <rdfs:subClassOf rdf:resource="&ontology;CELDA.owl#CELDA_00000002"/>
        <rdfs:subClassOf rdf:resource="&ontology;CELDA.owl#CELDA_000001476"/>
        <rdfs:subClassOf>
            <owl:Restriction>
                <owl:onProperty rdf:resource="&purl;obo/develops_from"/>
                <owl:someValuesFrom rdf:resource="&ontology;CELDA.owl#CELDA_000001478"/>
            </owl:Restriction>
        </rdfs:subClassOf>
        <ru-meta:synonym xml:lang="en">EB</ru-meta:synonym>
        <CELDA:commonName xml:lang="en">embryoid body</CELDA:commonName>
        <oboInOwl:hasDefinition>
            <rdf:Description>
                <rdfs:label xml:lang="en">Three-dimensional aggregates of human pluripotent stem cells.</rdfs:label>
            </rdf:Description>
        </oboInOwl:hasDefinition>
        <oboInOwl:hasDbXref>
            <rdf:Description>
                <oboInOwl:hasURI rdf:datatype="&xsd;anyURI">http://en.wikipedia.org/wiki/Embryoid_body</oboInOwl:hasURI>
            </rdf:Description>
        </oboInOwl:hasDbXref>
    </owl:Class>
    


    <!-- http://ontology.cellfinder.org/CELDA.owl#CELDA_000001478 -->

    <owl:Class rdf:about="&ontology;CELDA.owl#CELDA_000001478">
        <rdfs:label xml:lang="en">human pluripotent stem cell</rdfs:label>
        <rdfs:subClassOf rdf:resource="&purl;obo/CL_0002248"/>
        <CELDA:commonName xml:lang="en">pluripotent stem cell</CELDA:commonName>
    </owl:Class>
    


    <!-- http://ontology.cellfinder.org/CELDA.owl#CELDA_000001479 -->

    <owl:Class rdf:about="&ontology;CELDA.owl#CELDA_000001479">
        <rdfs:label xml:lang="en">mouse embryoid body</rdfs:label>
        <rdfs:subClassOf rdf:resource="&ontology;CELDA.owl#CELDA_000001425"/>
        <rdfs:subClassOf rdf:resource="&ontology;CELDA.owl#CELDA_000001476"/>
        <ru-meta:synonym xml:lang="en">EB</ru-meta:synonym>
        <CELDA:commonName xml:lang="en">embryoid body</CELDA:commonName>
        <oboInOwl:hasDbXref>
            <rdf:Description>
                <rdfs:label rdf:datatype="&xsd;anyURI">http://en.wikipedia.org/wiki/Embryoid_body</rdfs:label>
            </rdf:Description>
        </oboInOwl:hasDbXref>
        <oboInOwl:hasDefinition>
            <rdf:Description>
                <rdfs:label>http://en.wikipedia.org/wiki/Embryoid_body</rdfs:label>
            </rdf:Description>
        </oboInOwl:hasDefinition>
    </owl:Class>
    


    <!-- http://ontology.cellfinder.org/CELDA.owl#CELDA_000001480 -->

    <owl:Class rdf:about="&ontology;CELDA.owl#CELDA_000001480">
        <rdfs:label xml:lang="en">mouse embryonic stem cell</rdfs:label>
        <rdfs:subClassOf rdf:resource="&ontology;CELDA.owl#CELDA_00000043"/>
        <rdfs:subClassOf rdf:resource="&purl;obo/CL_0002322"/>
        <CELDA:commonName xml:lang="en">embryonic stem cell</CELDA:commonName>
    </owl:Class>
    


    <!-- http://ontology.cellfinder.org/CELDA.owl#CELDA_000001481 -->

    <owl:Class rdf:about="&ontology;CELDA.owl#CELDA_000001481">
        <rdfs:label xml:lang="en">culture system</rdfs:label>
        <rdfs:subClassOf rdf:resource="&efo;EFO_0000001"/>
    </owl:Class>
    


    <!-- http://ontology.cellfinder.org/CELDA.owl#CELDA_000001482 -->

    <owl:Class rdf:about="&ontology;CELDA.owl#CELDA_000001482">
        <rdfs:label xml:lang="en">neurosphere</rdfs:label>
        <rdfs:subClassOf rdf:resource="&ontology;CELDA.owl#CELDA_000001481"/>
        <rdfs:subClassOf>
            <owl:Restriction>
                <owl:onProperty rdf:resource="&biotop;derivesFrom"/>
                <owl:someValuesFrom rdf:resource="&ontology;CELDA.owl#CELDA_000001483"/>
            </owl:Restriction>
        </rdfs:subClassOf>
        <oboInOwl:hasDbXref>
            <rdf:Description>
                <oboInOwl:hasURI rdf:datatype="&xsd;anyURI">http://upload.wikimedia.org/wikipedia/commons/9/9b/Journal.pone.0001604.g001_small.jpg</oboInOwl:hasURI>
            </rdf:Description>
        </oboInOwl:hasDbXref>
        <oboInOwl:hasDbXref>
            <rdf:Description>
                <oboInOwl:hasURI rdf:datatype="&xsd;anyURI">http://en.wikipedia.org/wiki/Neurosphere</oboInOwl:hasURI>
            </rdf:Description>
        </oboInOwl:hasDbXref>
        <oboInOwl:hasDbXref>
            <rdf:Description>
                <oboInOwl:hasURI rdf:datatype="&xsd;anyURI">http://en.wikipedia.org/wiki/Neurosphere</oboInOwl:hasURI>
            </rdf:Description>
        </oboInOwl:hasDbXref>
        <oboInOwl:hasDbXref>
            <rdf:Description>
                <oboInOwl:hasURI rdf:datatype="&xsd;anyURI">http://upload.wikimedia.org/wikipedia/commons/9/9b/Journal.pone.0001604.g001_small.jpg</oboInOwl:hasURI>
            </rdf:Description>
        </oboInOwl:hasDbXref>
    </owl:Class>
    


    <!-- http://ontology.cellfinder.org/CELDA.owl#CELDA_000001483 -->

    <owl:Class rdf:about="&ontology;CELDA.owl#CELDA_000001483">
        <rdfs:label xml:lang="en">neural stem cell</rdfs:label>
        <rdfs:subClassOf rdf:resource="&purl;obo/CL_0000034"/>
        <rdfs:subClassOf>
            <owl:Class>
                <owl:unionOf rdf:parseType="Collection">
                    <owl:Restriction>
                        <owl:onProperty rdf:resource="&purl;obo/develops_into"/>
                        <owl:someValuesFrom rdf:resource="&purl;obo/CL_0000127"/>
                    </owl:Restriction>
                    <owl:Restriction>
                        <owl:onProperty rdf:resource="&purl;obo/develops_into"/>
                        <owl:someValuesFrom rdf:resource="&purl;obo/CL_0000128"/>
                    </owl:Restriction>
                    <owl:Restriction>
                        <owl:onProperty rdf:resource="&purl;obo/develops_into"/>
                        <owl:someValuesFrom rdf:resource="&purl;obo/CL_0000540"/>
                    </owl:Restriction>
                </owl:unionOf>
            </owl:Class>
        </rdfs:subClassOf>
        <oboInOwl:hasDefinition>
            <rdf:Description>
                <rdfs:label xml:lang="en">Neural stem cells (NSCs) are self-renewing, multipotent cells that generate the main phenotypes of the nervous system</rdfs:label>
            </rdf:Description>
        </oboInOwl:hasDefinition>
        <oboInOwl:hasDbXref>
            <rdf:Description>
                <oboInOwl:hasURI rdf:datatype="&xsd;anyURI">http://en.wikipedia.org/wiki/Neural_stem_cell</oboInOwl:hasURI>
            </rdf:Description>
        </oboInOwl:hasDbXref>
    </owl:Class>
    


    <!-- http://ontology.cellfinder.org/CELDA.owl#CELDA_000001484 -->

    <owl:Class rdf:about="&ontology;CELDA.owl#CELDA_000001484">
        <rdfs:label xml:lang="en">neurosphere derived from human neural stem cell</rdfs:label>
        <rdfs:subClassOf rdf:resource="&ontology;CELDA.owl#CELDA_000001482"/>
        <rdfs:subClassOf>
            <owl:Restriction>
                <owl:onProperty rdf:resource="&biotop;derivesFrom"/>
                <owl:someValuesFrom rdf:resource="&FMA;FMA_86684"/>
            </owl:Restriction>
        </rdfs:subClassOf>
        <CELDA:commonName xml:lang="en">neurosphere</CELDA:commonName>
        <oboInOwl:hasDbXref>
            <rdf:Description>
                <oboInOwl:hasURI rdf:datatype="&xsd;anyURI">http://en.wikipedia.org/wiki/Neurosphere</oboInOwl:hasURI>
            </rdf:Description>
        </oboInOwl:hasDbXref>
        <oboInOwl:hasDbXref>
            <rdf:Description>
                <oboInOwl:hasURI rdf:datatype="&xsd;anyURI">http://upload.wikimedia.org/wikipedia/commons/9/9b/Journal.pone.0001604.g001_small.jpg</oboInOwl:hasURI>
            </rdf:Description>
        </oboInOwl:hasDbXref>
    </owl:Class>
    


    <!-- http://ontology.cellfinder.org/CELDA.owl#CELDA_000001485 -->

    <owl:Class rdf:about="&ontology;CELDA.owl#CELDA_000001485">
        <rdfs:label xml:lang="en">HUES44</rdfs:label>
        <rdfs:subClassOf rdf:resource="&ontology;CELDA.owl#CELDA_00000552"/>
        <ru-meta:synonym xml:lang="en">HUES-44</ru-meta:synonym>
    </owl:Class>
    


    <!-- http://ontology.cellfinder.org/CELDA.owl#CELDA_000001486 -->

    <owl:Class rdf:about="&ontology;CELDA.owl#CELDA_000001486">
        <rdfs:label xml:lang="en">HUES-45</rdfs:label>
        <rdfs:subClassOf rdf:resource="&ontology;CELDA.owl#CELDA_00000552"/>
        <ru-meta:synonym xml:lang="en">HUES45</ru-meta:synonym>
    </owl:Class>
    


    <!-- http://ontology.cellfinder.org/CELDA.owl#CELDA_000001487 -->

    <owl:Class rdf:about="&ontology;CELDA.owl#CELDA_000001487">
        <rdfs:label xml:lang="en">HUES48</rdfs:label>
        <rdfs:subClassOf rdf:resource="&ontology;CELDA.owl#CELDA_00000552"/>
        <ru-meta:synonym xml:lang="en">HUES-48</ru-meta:synonym>
    </owl:Class>
    


    <!-- http://ontology.cellfinder.org/CELDA.owl#CELDA_000001488 -->

    <owl:Class rdf:about="&ontology;CELDA.owl#CELDA_000001488">
        <rdfs:label xml:lang="en">HUES49</rdfs:label>
        <rdfs:subClassOf rdf:resource="&ontology;CELDA.owl#CELDA_00000552"/>
        <ru-meta:synonym xml:lang="en">HUES-49</ru-meta:synonym>
    </owl:Class>
    


    <!-- http://ontology.cellfinder.org/CELDA.owl#CELDA_000001489 -->

    <owl:Class rdf:about="&ontology;CELDA.owl#CELDA_000001489">
        <rdfs:label xml:lang="en">HUES53</rdfs:label>
        <rdfs:subClassOf rdf:resource="&ontology;CELDA.owl#CELDA_00000552"/>
        <ru-meta:synonym xml:lang="en">HUES-53</ru-meta:synonym>
    </owl:Class>
    


    <!-- http://ontology.cellfinder.org/CELDA.owl#CELDA_000001490 -->

    <owl:Class rdf:about="&ontology;CELDA.owl#CELDA_000001490">
        <rdfs:label xml:lang="en">HUES62</rdfs:label>
        <rdfs:subClassOf rdf:resource="&ontology;CELDA.owl#CELDA_00000552"/>
        <ru-meta:synonym xml:lang="en">HUES-62</ru-meta:synonym>
    </owl:Class>
    


    <!-- http://ontology.cellfinder.org/CELDA.owl#CELDA_000001491 -->

    <owl:Class rdf:about="&ontology;CELDA.owl#CELDA_000001491">
        <rdfs:label xml:lang="en">HUES63</rdfs:label>
        <rdfs:subClassOf rdf:resource="&ontology;CELDA.owl#CELDA_00000552"/>
        <ru-meta:synonym xml:lang="en">HUES-63</ru-meta:synonym>
    </owl:Class>
    


    <!-- http://ontology.cellfinder.org/CELDA.owl#CELDA_000001492 -->

    <owl:Class rdf:about="&ontology;CELDA.owl#CELDA_000001492">
        <rdfs:label xml:lang="en">HUES64</rdfs:label>
        <rdfs:subClassOf rdf:resource="&ontology;CELDA.owl#CELDA_00000552"/>
        <ru-meta:synonym xml:lang="en">HUES-64</ru-meta:synonym>
    </owl:Class>
    


    <!-- http://ontology.cellfinder.org/CELDA.owl#CELDA_000001493 -->

    <owl:Class rdf:about="&ontology;CELDA.owl#CELDA_000001493">
        <rdfs:label xml:lang="en">HUES65</rdfs:label>
        <rdfs:subClassOf rdf:resource="&ontology;CELDA.owl#CELDA_00000552"/>
        <ru-meta:synonym xml:lang="en">HUES-65</ru-meta:synonym>
    </owl:Class>
    


    <!-- http://ontology.cellfinder.org/CELDA.owl#CELDA_000001494 -->

    <owl:Class rdf:about="&ontology;CELDA.owl#CELDA_000001494">
        <rdfs:label xml:lang="en">HUES66</rdfs:label>
        <rdfs:subClassOf rdf:resource="&ontology;CELDA.owl#CELDA_00000552"/>
        <ru-meta:synonym xml:lang="en">HUES-66</ru-meta:synonym>
    </owl:Class>
    


    <!-- http://ontology.cellfinder.org/CELDA.owl#CELDA_00000153 -->

    <owl:Class rdf:about="&ontology;CELDA.owl#CELDA_00000153">
        <rdfs:label xml:lang="en">lateral plate mesodermal cell</rdfs:label>
        <rdfs:subClassOf rdf:resource="&purl;obo/CL_0000003"/>
        <rdfs:subClassOf>
            <owl:Restriction>
                <owl:onProperty rdf:resource="&ro;part_of"/>
                <owl:someValuesFrom rdf:resource="&purl;obo/UBERON_0003081"/>
            </owl:Restriction>
        </rdfs:subClassOf>
        <rdfs:subClassOf>
            <owl:Restriction>
                <owl:onProperty rdf:resource="&purl;obo/develops_from"/>
                <owl:someValuesFrom rdf:resource="&purl;obo/CL_0000222"/>
            </owl:Restriction>
        </rdfs:subClassOf>
    </owl:Class>
    


    <!-- http://ontology.cellfinder.org/CELDA.owl#CELDA_00000154 -->

    <owl:Class rdf:about="&ontology;CELDA.owl#CELDA_00000154">
        <rdfs:label xml:lang="en">Human Lateral Plate Mesodermal Cell</rdfs:label>
        <owl:equivalentClass rdf:resource="&ontology;CELDA.owl#CELDA_00000156"/>
        <rdfs:subClassOf rdf:resource="&ontology;CELDA.owl#CELDA_00000042"/>
        <rdfs:subClassOf rdf:resource="&ontology;CELDA.owl#CELDA_00000153"/>
        <rdfs:subClassOf>
            <owl:Restriction>
                <owl:onProperty rdf:resource="&purl;obo/develops_from"/>
                <owl:someValuesFrom rdf:resource="&FMA;FMA_72554"/>
            </owl:Restriction>
        </rdfs:subClassOf>
        <CELDA:commonName xml:lang="en">Lateral Plate Mesodermal Cell</CELDA:commonName>
    </owl:Class>
    


    <!-- http://ontology.cellfinder.org/CELDA.owl#CELDA_00000156 -->

    <owl:Class rdf:about="&ontology;CELDA.owl#CELDA_00000156">
        <rdfs:label xml:lang="en">Human Lateral Plate Mesodermal Cell</rdfs:label>
        <rdfs:subClassOf rdf:resource="&ontology;CELDA.owl#CELDA_00000042"/>
        <rdfs:subClassOf rdf:resource="&purl;obo/CL_1000433"/>
        <rdfs:subClassOf>
            <owl:Restriction>
                <owl:onProperty rdf:resource="&purl;obo/develops_from"/>
                <owl:someValuesFrom rdf:resource="&FMA;FMA_72554"/>
            </owl:Restriction>
        </rdfs:subClassOf>
        <CELDA:commonName xml:lang="en">Lateral Plate Mesodermal Cell</CELDA:commonName>
    </owl:Class>
    


    <!-- http://ontology.cellfinder.org/CELDA.owl#CELDA_00000157 -->

    <owl:Class rdf:about="&ontology;CELDA.owl#CELDA_00000157">
        <rdfs:label xml:lang="en">extraembryonic mesoblast cell</rdfs:label>
        <rdfs:subClassOf rdf:resource="&purl;obo/CL_0000349"/>
        <rdfs:subClassOf>
            <owl:Restriction>
                <owl:onProperty rdf:resource="&ro;part_of"/>
                <owl:someValuesFrom rdf:resource="&purl;obo/UBERON_0005728"/>
            </owl:Restriction>
        </rdfs:subClassOf>
        <rdfs:subClassOf>
            <owl:Restriction>
                <owl:onProperty rdf:resource="&purl;obo/develops_from"/>
                <owl:someValuesFrom rdf:resource="&purl;obo/CL_0000352"/>
            </owl:Restriction>
        </rdfs:subClassOf>
    </owl:Class>
    


    <!-- http://ontology.cellfinder.org/CELDA.owl#CELDA_00000158 -->

    <owl:Class rdf:about="&ontology;CELDA.owl#CELDA_00000158">
        <rdfs:label xml:lang="en">human extraembryonic mesoblast cell</rdfs:label>
        <rdfs:subClassOf rdf:resource="&ontology;CELDA.owl#CELDA_00000042"/>
        <rdfs:subClassOf rdf:resource="&ontology;CELDA.owl#CELDA_00000157"/>
        <rdfs:subClassOf>
            <owl:Restriction>
                <owl:onProperty rdf:resource="&purl;obo/starts_at"/>
                <owl:someValuesFrom rdf:resource="&purl;obo/CS05c"/>
            </owl:Restriction>
        </rdfs:subClassOf>
        <rdfs:subClassOf>
            <owl:Restriction>
                <owl:onProperty rdf:resource="&purl;obo/develops_from"/>
                <owl:someValuesFrom rdf:resource="&ontology;CELDA.owl#CELDA_00000143"/>
            </owl:Restriction>
        </rdfs:subClassOf>
    </owl:Class>
    


    <!-- http://ontology.cellfinder.org/CELDA.owl#CELDA_00000165 -->

    <owl:Class rdf:about="&ontology;CELDA.owl#CELDA_00000165">
        <rdfs:label xml:lang="en">human neurectodermal cell</rdfs:label>
        <rdfs:subClassOf rdf:resource="&ontology;CELDA.owl#CELDA_00000042"/>
        <rdfs:subClassOf rdf:resource="&purl;obo/CL_0000133"/>
        <rdfs:subClassOf>
            <owl:Restriction>
                <owl:onProperty rdf:resource="&purl;obo/develops_from"/>
                <owl:someValuesFrom rdf:resource="&FMA;FMA_72549"/>
            </owl:Restriction>
        </rdfs:subClassOf>
        <CELDA:commonName xml:lang="en">neurectodermal cell</CELDA:commonName>
    </owl:Class>
    


    <!-- http://ontology.cellfinder.org/CELDA.owl#CELDA_00000170 -->

    <owl:Class rdf:about="&ontology;CELDA.owl#CELDA_00000170">
        <rdfs:label xml:lang="en">paraxial mesodermal cell</rdfs:label>
        <rdfs:subClassOf rdf:resource="&purl;obo/CL_0000003"/>
        <rdfs:subClassOf>
            <owl:Restriction>
                <owl:onProperty rdf:resource="&purl;obo/develops_from"/>
                <owl:someValuesFrom rdf:resource="&purl;obo/CL_0000222"/>
            </owl:Restriction>
        </rdfs:subClassOf>
        <rdfs:subClassOf>
            <owl:Restriction>
                <owl:onProperty rdf:resource="&ro;part_of"/>
                <owl:someValuesFrom rdf:resource="&purl;obo/UBERON_0003077"/>
            </owl:Restriction>
        </rdfs:subClassOf>
    </owl:Class>
    


    <!-- http://ontology.cellfinder.org/CELDA.owl#CELDA_00000171 -->

    <owl:Class rdf:about="&ontology;CELDA.owl#CELDA_00000171">
        <rdfs:label xml:lang="en">Human Paraxial Mesodermal Cell</rdfs:label>
        <rdfs:subClassOf rdf:resource="&ontology;CELDA.owl#CELDA_00000042"/>
        <rdfs:subClassOf rdf:resource="&ontology;CELDA.owl#CELDA_00000170"/>
        <rdfs:subClassOf>
            <owl:Restriction>
                <owl:onProperty rdf:resource="&purl;obo/develops_from"/>
                <owl:someValuesFrom rdf:resource="&FMA;FMA_72554"/>
            </owl:Restriction>
        </rdfs:subClassOf>
        <owlNCBITaxon:synonym>Somitic Mesoderm Cell</owlNCBITaxon:synonym>
        <owlNCBITaxon:synonym>Paraxial Mesenchyme Cell</owlNCBITaxon:synonym>
        <CELDA:commonName xml:lang="en">Paraxial Mesodermal Cell</CELDA:commonName>
        <rdfs:comment>Relation: develops from mesoderm cell was shown for &quot;mus musculus&quot;</rdfs:comment>
    </owl:Class>
    


    <!-- http://ontology.cellfinder.org/CELDA.owl#CELDA_00000174 -->

    <owl:Class rdf:about="&ontology;CELDA.owl#CELDA_00000174">
        <rdfs:label xml:lang="en">intermediate mesodermal cell</rdfs:label>
        <rdfs:subClassOf rdf:resource="&purl;obo/CL_0000222"/>
        <rdfs:subClassOf>
            <owl:Restriction>
                <owl:onProperty rdf:resource="&ro;part_of"/>
                <owl:someValuesFrom rdf:resource="&purl;obo/UBERON_0003064"/>
            </owl:Restriction>
        </rdfs:subClassOf>
        <rdfs:subClassOf>
            <owl:Restriction>
                <owl:onProperty rdf:resource="&purl;obo/develops_from"/>
                <owl:someValuesFrom rdf:resource="&purl;obo/CL_0000222"/>
            </owl:Restriction>
        </rdfs:subClassOf>
        <ru-meta:synonym xml:lang="en">intermediate mesenchyme cell</ru-meta:synonym>
    </owl:Class>
    


    <!-- http://ontology.cellfinder.org/CELDA.owl#CELDA_00000175 -->

    <owl:Class rdf:about="&ontology;CELDA.owl#CELDA_00000175">
        <rdfs:label xml:lang="en">Human Intermediate Mesodermal Cell</rdfs:label>
        <rdfs:subClassOf rdf:resource="&ontology;CELDA.owl#CELDA_00000042"/>
        <rdfs:subClassOf rdf:resource="&ontology;CELDA.owl#CELDA_00000174"/>
        <rdfs:subClassOf>
            <owl:Restriction>
                <owl:onProperty rdf:resource="&purl;obo/develops_from"/>
                <owl:someValuesFrom rdf:resource="&FMA;FMA_72554"/>
            </owl:Restriction>
        </rdfs:subClassOf>
        <ru-meta:synonym xml:lang="en">Intermediate Mesenchyme Cell</ru-meta:synonym>
        <CELDA:commonName>Intermediate Mesodermal Cell</CELDA:commonName>
    </owl:Class>
    


    <!-- http://ontology.cellfinder.org/CELDA.owl#CELDA_00000178 -->

    <owl:Class rdf:about="&ontology;CELDA.owl#CELDA_00000178">
        <rdfs:label xml:lang="en">interstitial mesenchyme</rdfs:label>
        <rdfs:subClassOf rdf:resource="&ontology;CELDA.owl#CELDA_00000002"/>
        <rdfs:subClassOf>
            <owl:Restriction>
                <owl:onProperty rdf:resource="&ro;part_of"/>
                <owl:someValuesFrom rdf:resource="&FMA;FMA_69072"/>
            </owl:Restriction>
        </rdfs:subClassOf>
    </owl:Class>
    


    <!-- http://ontology.cellfinder.org/CELDA.owl#CELDA_00000179 -->

    <owl:Class rdf:about="&ontology;CELDA.owl#CELDA_00000179">
        <rdfs:label xml:lang="en">interstitial mesenchymal cell</rdfs:label>
        <rdfs:subClassOf rdf:resource="&purl;obo/CL_0000134"/>
        <rdfs:subClassOf>
            <owl:Restriction>
                <owl:onProperty rdf:resource="&purl;obo/develops_from"/>
                <owl:someValuesFrom rdf:resource="&purl;obo/CL_0000222"/>
            </owl:Restriction>
        </rdfs:subClassOf>
    </owl:Class>
    


    <!-- http://ontology.cellfinder.org/CELDA.owl#CELDA_00000180 -->

    <owl:Class rdf:about="&ontology;CELDA.owl#CELDA_00000180">
        <rdfs:label xml:lang="en">human interstitial mesenchymal cell</rdfs:label>
        <rdfs:subClassOf rdf:resource="&ontology;CELDA.owl#CELDA_00000042"/>
        <rdfs:subClassOf rdf:resource="&ontology;CELDA.owl#CELDA_00000179"/>
        <rdfs:subClassOf>
            <owl:Restriction>
                <owl:onProperty rdf:resource="&purl;obo/develops_from"/>
                <owl:someValuesFrom rdf:resource="&FMA;FMA_72554"/>
            </owl:Restriction>
        </rdfs:subClassOf>
        <CELDA:commonName xml:lang="en">interstitial mesenchymal cell</CELDA:commonName>
    </owl:Class>
    


    <!-- http://ontology.cellfinder.org/CELDA.owl#CELDA_00000183 -->

    <owl:Class rdf:about="&ontology;CELDA.owl#CELDA_00000183">
        <rdfs:label xml:lang="en">pronephric duct cell</rdfs:label>
        <rdfs:subClassOf rdf:resource="&purl;obo/CL_0000003"/>
        <rdfs:subClassOf>
            <owl:Restriction>
                <owl:onProperty rdf:resource="&purl;obo/develops_from"/>
                <owl:someValuesFrom rdf:resource="&ontology;CELDA.owl#CELDA_00000174"/>
            </owl:Restriction>
        </rdfs:subClassOf>
        <rdfs:subClassOf>
            <owl:Restriction>
                <owl:onProperty rdf:resource="&ro;part_of"/>
                <owl:someValuesFrom rdf:resource="&purl;obo/UBERON_0003060"/>
            </owl:Restriction>
        </rdfs:subClassOf>
    </owl:Class>
    


    <!-- http://ontology.cellfinder.org/CELDA.owl#CELDA_00000184 -->

    <owl:Class rdf:about="&ontology;CELDA.owl#CELDA_00000184">
        <rdfs:label xml:lang="en">human pronephric duct cell</rdfs:label>
        <rdfs:subClassOf rdf:resource="&ontology;CELDA.owl#CELDA_00000042"/>
        <rdfs:subClassOf rdf:resource="&ontology;CELDA.owl#CELDA_00000183"/>
        <rdfs:subClassOf rdf:resource="&ontology;CELDA.owl#CELDA_00000187"/>
        <rdfs:subClassOf>
            <owl:Restriction>
                <owl:onProperty rdf:resource="&purl;obo/develops_from"/>
                <owl:someValuesFrom rdf:resource="&ontology;CELDA.owl#CELDA_00000175"/>
            </owl:Restriction>
        </rdfs:subClassOf>
        <CELDA:commonName xml:lang="en">pronephric duct cell</CELDA:commonName>
    </owl:Class>
    


    <!-- http://ontology.cellfinder.org/CELDA.owl#CELDA_00000187 -->

    <owl:Class rdf:about="&ontology;CELDA.owl#CELDA_00000187">
        <rdfs:label xml:lang="en">pronephric duct</rdfs:label>
        <rdfs:subClassOf rdf:resource="&ontology;CELDA.owl#CELDA_00000002"/>
        <rdfs:subClassOf rdf:resource="&purl;obo/UBERON_0003060"/>
        <rdfs:subClassOf>
            <owl:Restriction>
                <owl:onProperty rdf:resource="&ro;part_of"/>
                <owl:someValuesFrom rdf:resource="&FMA;FMA_72170"/>
            </owl:Restriction>
        </rdfs:subClassOf>
    </owl:Class>
    


    <!-- http://ontology.cellfinder.org/CELDA.owl#CELDA_00000188 -->

    <owl:Class rdf:about="&ontology;CELDA.owl#CELDA_00000188">
        <rdfs:label xml:lang="en">pronephric primordium</rdfs:label>
        <rdfs:subClassOf rdf:resource="&purl;obo/UBERON_0001062"/>
        <rdfs:subClassOf>
            <owl:Restriction>
                <owl:onProperty rdf:resource="&ro;part_of"/>
                <owl:someValuesFrom rdf:resource="&purl;obo/UBERON_0002120"/>
            </owl:Restriction>
        </rdfs:subClassOf>
    </owl:Class>
    


    <!-- http://ontology.cellfinder.org/CELDA.owl#CELDA_00000189 -->

    <owl:Class rdf:about="&ontology;CELDA.owl#CELDA_00000189">
        <rdfs:label xml:lang="en">pronephric primordium</rdfs:label>
        <rdfs:subClassOf rdf:resource="&ontology;CELDA.owl#CELDA_00000002"/>
        <rdfs:subClassOf rdf:resource="&ontology;CELDA.owl#CELDA_00000188"/>
        <rdfs:subClassOf>
            <owl:Restriction>
                <owl:onProperty rdf:resource="&ro;part_of"/>
                <owl:someValuesFrom rdf:resource="&FMA;FMA_72170"/>
            </owl:Restriction>
        </rdfs:subClassOf>
    </owl:Class>
    


    <!-- http://ontology.cellfinder.org/CELDA.owl#CELDA_00000190 -->

    <owl:Class rdf:about="&ontology;CELDA.owl#CELDA_00000190">
        <rdfs:label xml:lang="en">pronephric primordium cell</rdfs:label>
        <rdfs:subClassOf rdf:resource="&purl;obo/CL_0000003"/>
        <rdfs:subClassOf>
            <owl:Restriction>
                <owl:onProperty rdf:resource="&purl;obo/develops_from"/>
                <owl:someValuesFrom rdf:resource="&ontology;CELDA.owl#CELDA_00000174"/>
            </owl:Restriction>
        </rdfs:subClassOf>
        <rdfs:subClassOf>
            <owl:Restriction>
                <owl:onProperty rdf:resource="&ro;part_of"/>
                <owl:someValuesFrom rdf:resource="&ontology;CELDA.owl#CELDA_00000188"/>
            </owl:Restriction>
        </rdfs:subClassOf>
    </owl:Class>
    


    <!-- http://ontology.cellfinder.org/CELDA.owl#CELDA_00000191 -->

    <owl:Class rdf:about="&ontology;CELDA.owl#CELDA_00000191">
        <rdfs:label xml:lang="en">human pronephric primordium cell</rdfs:label>
        <rdfs:subClassOf rdf:resource="&ontology;CELDA.owl#CELDA_00000042"/>
        <rdfs:subClassOf rdf:resource="&ontology;CELDA.owl#CELDA_00000190"/>
        <rdfs:subClassOf>
            <owl:Restriction>
                <owl:onProperty rdf:resource="&ro;part_of"/>
                <owl:someValuesFrom rdf:resource="&ontology;CELDA.owl#CELDA_00000189"/>
            </owl:Restriction>
        </rdfs:subClassOf>
        <rdfs:subClassOf>
            <owl:Restriction>
                <owl:onProperty rdf:resource="&purl;obo/develops_from"/>
                <owl:someValuesFrom rdf:resource="&ontology;CELDA.owl#CELDA_00000175"/>
            </owl:Restriction>
        </rdfs:subClassOf>
        <CELDA:commonName xml:lang="en">pronephric primordium cell</CELDA:commonName>
    </owl:Class>
    


    <!-- http://ontology.cellfinder.org/CELDA.owl#CELDA_00000194 -->

    <owl:Class rdf:about="&ontology;CELDA.owl#CELDA_00000194">
        <rdfs:label xml:lang="en">mesonephric duct cell</rdfs:label>
        <rdfs:subClassOf rdf:resource="&purl;obo/CL_0000003"/>
        <rdfs:subClassOf>
            <owl:Restriction>
                <owl:onProperty rdf:resource="&ro;part_of"/>
                <owl:someValuesFrom rdf:resource="&purl;obo/UBERON_0003074"/>
            </owl:Restriction>
        </rdfs:subClassOf>
        <rdfs:subClassOf>
            <owl:Restriction>
                <owl:onProperty rdf:resource="&purl;obo/develops_from"/>
                <owl:someValuesFrom rdf:resource="&ontology;CELDA.owl#CELDA_00000183"/>
            </owl:Restriction>
        </rdfs:subClassOf>
    </owl:Class>
    


    <!-- http://ontology.cellfinder.org/CELDA.owl#CELDA_00000195 -->

    <owl:Class rdf:about="&ontology;CELDA.owl#CELDA_00000195">
        <rdfs:label xml:lang="en">Human Mesonephric Duct Cell</rdfs:label>
        <rdfs:subClassOf rdf:resource="&ontology;CELDA.owl#CELDA_00000042"/>
        <rdfs:subClassOf rdf:resource="&ontology;CELDA.owl#CELDA_00000194"/>
        <rdfs:subClassOf>
            <owl:Restriction>
                <owl:onProperty rdf:resource="&purl;obo/develops_from"/>
                <owl:someValuesFrom rdf:resource="&ontology;CELDA.owl#CELDA_00000175"/>
            </owl:Restriction>
        </rdfs:subClassOf>
        <rdfs:subClassOf>
            <owl:Restriction>
                <owl:onProperty rdf:resource="&purl;obo/develops_from"/>
                <owl:someValuesFrom rdf:resource="&ontology;CELDA.owl#CELDA_00000184"/>
            </owl:Restriction>
        </rdfs:subClassOf>
        <CELDA:commonName xml:lang="en">Mesonephric Duct Cell</CELDA:commonName>
        <owlNCBITaxon:synonym>Wolffian duct cell</owlNCBITaxon:synonym>
    </owl:Class>
    


    <!-- http://ontology.cellfinder.org/CELDA.owl#CELDA_00000198 -->

    <owl:Class rdf:about="&ontology;CELDA.owl#CELDA_00000198">
        <rdfs:label xml:lang="en">ureteric bud</rdfs:label>
        <rdfs:subClassOf rdf:resource="&purl;obo/UBERON_0001062"/>
        <rdfs:subClassOf>
            <owl:Restriction>
                <owl:onProperty rdf:resource="&ro;part_of"/>
                <owl:someValuesFrom rdf:resource="&purl;obo/UBERON_0000080"/>
            </owl:Restriction>
        </rdfs:subClassOf>
    </owl:Class>
    


    <!-- http://ontology.cellfinder.org/CELDA.owl#CELDA_00000199 -->

    <owl:Class rdf:about="&ontology;CELDA.owl#CELDA_00000199">
        <rdfs:label xml:lang="en">ureteric bud cell</rdfs:label>
        <rdfs:subClassOf rdf:resource="&purl;obo/CL_0000003"/>
        <rdfs:subClassOf>
            <owl:Restriction>
                <owl:onProperty rdf:resource="&ro;part_of"/>
                <owl:someValuesFrom rdf:resource="&ontology;CELDA.owl#CELDA_00000198"/>
            </owl:Restriction>
        </rdfs:subClassOf>
        <rdfs:subClassOf>
            <owl:Restriction>
                <owl:onProperty rdf:resource="&purl;obo/develops_from"/>
                <owl:someValuesFrom rdf:resource="&ontology;CELDA.owl#CELDA_00000194"/>
            </owl:Restriction>
        </rdfs:subClassOf>
    </owl:Class>
    


    <!-- http://ontology.cellfinder.org/CELDA.owl#CELDA_00000200 -->

    <owl:Class rdf:about="&ontology;CELDA.owl#CELDA_00000200">
        <rdfs:label xml:lang="en">human ureteric bud cell</rdfs:label>
        <rdfs:subClassOf rdf:resource="&ontology;CELDA.owl#CELDA_00000042"/>
        <rdfs:subClassOf rdf:resource="&ontology;CELDA.owl#CELDA_00000199"/>
        <rdfs:subClassOf>
            <owl:Restriction>
                <owl:onProperty rdf:resource="&ro;part_of"/>
                <owl:someValuesFrom rdf:resource="&EHDAA2;EHDAA2_0002140"/>
            </owl:Restriction>
        </rdfs:subClassOf>
        <rdfs:subClassOf>
            <owl:Restriction>
                <owl:onProperty rdf:resource="&purl;obo/starts_at"/>
                <owl:someValuesFrom rdf:resource="&purl;obo/CS06a"/>
            </owl:Restriction>
        </rdfs:subClassOf>
        <rdfs:subClassOf>
            <owl:Restriction>
                <owl:onProperty rdf:resource="&purl;obo/develops_from"/>
                <owl:someValuesFrom rdf:resource="&ontology;CELDA.owl#CELDA_00000195"/>
            </owl:Restriction>
        </rdfs:subClassOf>
        <rdfs:comment>Relation: develop_from mesonephric duct cell was shown for &quot;mus musculus&quot;</rdfs:comment>
        <CELDA:commonName xml:lang="en">ureteric bud cell</CELDA:commonName>
    </owl:Class>
    


    <!-- http://ontology.cellfinder.org/CELDA.owl#CELDA_00000203 -->

    <owl:Class rdf:about="&ontology;CELDA.owl#CELDA_00000203">
        <rdfs:label xml:lang="en">metanephric duct</rdfs:label>
        <rdfs:subClassOf rdf:resource="&purl;obo/UBERON_0001062"/>
        <rdfs:subClassOf>
            <owl:Restriction>
                <owl:onProperty rdf:resource="&ro;part_of"/>
                <owl:someValuesFrom rdf:resource="&purl;obo/UBERON_0000081"/>
            </owl:Restriction>
        </rdfs:subClassOf>
    </owl:Class>
    


    <!-- http://ontology.cellfinder.org/CELDA.owl#CELDA_00000204 -->

    <owl:Class rdf:about="&ontology;CELDA.owl#CELDA_00000204">
        <rdfs:label xml:lang="en">metanephric duct</rdfs:label>
        <rdfs:subClassOf rdf:resource="&ontology;CELDA.owl#CELDA_00000002"/>
        <rdfs:subClassOf rdf:resource="&ontology;CELDA.owl#CELDA_00000203"/>
    </owl:Class>
    


    <!-- http://ontology.cellfinder.org/CELDA.owl#CELDA_00000205 -->

    <owl:Class rdf:about="&ontology;CELDA.owl#CELDA_00000205">
        <rdfs:label xml:lang="en">metanephric duct cell</rdfs:label>
        <rdfs:subClassOf rdf:resource="&purl;obo/CL_0000003"/>
        <rdfs:subClassOf>
            <owl:Restriction>
                <owl:onProperty rdf:resource="&ro;part_of"/>
                <owl:someValuesFrom rdf:resource="&ontology;CELDA.owl#CELDA_00000203"/>
            </owl:Restriction>
        </rdfs:subClassOf>
        <rdfs:subClassOf>
            <owl:Restriction>
                <owl:onProperty rdf:resource="&purl;obo/develops_from"/>
                <owl:someValuesFrom rdf:resource="&ontology;CELDA.owl#CELDA_00000199"/>
            </owl:Restriction>
        </rdfs:subClassOf>
    </owl:Class>
    


    <!-- http://ontology.cellfinder.org/CELDA.owl#CELDA_00000206 -->

    <owl:Class rdf:about="&ontology;CELDA.owl#CELDA_00000206">
        <rdfs:label xml:lang="en">human metanephric duct cell</rdfs:label>
        <rdfs:subClassOf rdf:resource="&ontology;CELDA.owl#CELDA_00000205"/>
        <rdfs:subClassOf>
            <owl:Restriction>
                <owl:onProperty rdf:resource="&ro;part_of"/>
                <owl:someValuesFrom rdf:resource="&ontology;CELDA.owl#CELDA_00000204"/>
            </owl:Restriction>
        </rdfs:subClassOf>
        <rdfs:subClassOf>
            <owl:Restriction>
                <owl:onProperty rdf:resource="&purl;obo/starts_at"/>
                <owl:someValuesFrom rdf:resource="&purl;obo/CS07"/>
            </owl:Restriction>
        </rdfs:subClassOf>
        <rdfs:subClassOf>
            <owl:Restriction>
                <owl:onProperty rdf:resource="&purl;obo/develops_from"/>
                <owl:someValuesFrom rdf:resource="&ontology;CELDA.owl#CELDA_00000200"/>
            </owl:Restriction>
        </rdfs:subClassOf>
    </owl:Class>
    


    <!-- http://ontology.cellfinder.org/CELDA.owl#CELDA_00000209 -->

    <owl:Class rdf:about="&ontology;CELDA.owl#CELDA_00000209">
        <rdfs:label xml:lang="en">human kidney pelvis urothelial cell</rdfs:label>
        <rdfs:subClassOf rdf:resource="&ontology;CELDA.owl#CELDA_00000042"/>
        <rdfs:subClassOf rdf:resource="&purl;obo/CL_1000703"/>
        <rdfs:subClassOf>
            <owl:Restriction>
                <owl:onProperty rdf:resource="&purl;obo/develops_from"/>
                <owl:someValuesFrom rdf:resource="&ontology;CELDA.owl#CELDA_00000206"/>
            </owl:Restriction>
        </rdfs:subClassOf>
        <rdfs:subClassOf>
            <owl:Restriction>
                <owl:onProperty rdf:resource="&purl;obo/starts_at"/>
                <owl:someValuesFrom rdf:resource="&purl;obo/CS07"/>
            </owl:Restriction>
        </rdfs:subClassOf>
        <CELDA:commonName xml:lang="en">kidney pelvis urothelial cell</CELDA:commonName>
    </owl:Class>
    


    <!-- http://ontology.cellfinder.org/CELDA.owl#CELDA_00000212 -->

    <owl:Class rdf:about="&ontology;CELDA.owl#CELDA_00000212">
        <rdfs:label xml:lang="en">major calyx cell</rdfs:label>
        <rdfs:subClassOf rdf:resource="&purl;obo/CL_0000003"/>
        <rdfs:subClassOf>
            <owl:Restriction>
                <owl:onProperty rdf:resource="&purl;obo/develops_from"/>
                <owl:someValuesFrom rdf:resource="&ontology;CELDA.owl#CELDA_00000205"/>
            </owl:Restriction>
        </rdfs:subClassOf>
        <rdfs:subClassOf>
            <owl:Restriction>
                <owl:onProperty rdf:resource="&ro;part_of"/>
                <owl:someValuesFrom rdf:resource="&purl;obo/UBERON_0001226"/>
            </owl:Restriction>
        </rdfs:subClassOf>
    </owl:Class>
    


    <!-- http://ontology.cellfinder.org/CELDA.owl#CELDA_00000213 -->

    <owl:Class rdf:about="&ontology;CELDA.owl#CELDA_00000213">
        <rdfs:label xml:lang="en">human major calyx cell</rdfs:label>
        <rdfs:subClassOf rdf:resource="&ontology;CELDA.owl#CELDA_00000042"/>
        <rdfs:subClassOf rdf:resource="&ontology;CELDA.owl#CELDA_00000212"/>
        <rdfs:subClassOf>
            <owl:Restriction>
                <owl:onProperty rdf:resource="&purl;obo/develops_from"/>
                <owl:someValuesFrom rdf:resource="&ontology;CELDA.owl#CELDA_00000206"/>
            </owl:Restriction>
        </rdfs:subClassOf>
        <rdfs:subClassOf>
            <owl:Restriction>
                <owl:onProperty rdf:resource="&ro;part_of"/>
                <owl:someValuesFrom rdf:resource="&FMA;FMA_15613"/>
            </owl:Restriction>
        </rdfs:subClassOf>
        <CELDA:commonName xml:lang="en">major calyx cell</CELDA:commonName>
    </owl:Class>
    


    <!-- http://ontology.cellfinder.org/CELDA.owl#CELDA_00000216 -->

    <owl:Class rdf:about="&ontology;CELDA.owl#CELDA_00000216">
        <rdfs:label xml:lang="en">minor calyx cell</rdfs:label>
        <rdfs:subClassOf rdf:resource="&purl;obo/CL_0000003"/>
        <rdfs:subClassOf>
            <owl:Restriction>
                <owl:onProperty rdf:resource="&purl;obo/develops_from"/>
                <owl:someValuesFrom rdf:resource="&ontology;CELDA.owl#CELDA_00000205"/>
            </owl:Restriction>
        </rdfs:subClassOf>
        <rdfs:subClassOf>
            <owl:Restriction>
                <owl:onProperty rdf:resource="&ro;part_of"/>
                <owl:someValuesFrom rdf:resource="&purl;obo/UBERON_0001227"/>
            </owl:Restriction>
        </rdfs:subClassOf>
    </owl:Class>
    


    <!-- http://ontology.cellfinder.org/CELDA.owl#CELDA_00000217 -->

    <owl:Class rdf:about="&ontology;CELDA.owl#CELDA_00000217">
        <rdfs:label xml:lang="en">human minor calyx cell</rdfs:label>
        <rdfs:subClassOf rdf:resource="&ontology;CELDA.owl#CELDA_00000042"/>
        <rdfs:subClassOf rdf:resource="&ontology;CELDA.owl#CELDA_00000216"/>
        <rdfs:subClassOf>
            <owl:Restriction>
                <owl:onProperty rdf:resource="&purl;obo/develops_from"/>
                <owl:someValuesFrom rdf:resource="&ontology;CELDA.owl#CELDA_00000206"/>
            </owl:Restriction>
        </rdfs:subClassOf>
        <rdfs:subClassOf>
            <owl:Restriction>
                <owl:onProperty rdf:resource="&ro;part_of"/>
                <owl:someValuesFrom rdf:resource="&FMA;FMA_15614"/>
            </owl:Restriction>
        </rdfs:subClassOf>
        <CELDA:commonName xml:lang="en">minor calyx cell</CELDA:commonName>
    </owl:Class>
    


    <!-- http://ontology.cellfinder.org/CELDA.owl#CELDA_00000218 -->

    <owl:Class rdf:about="&ontology;CELDA.owl#CELDA_00000218">
        <rdfs:label xml:lang="en">human urethra urothelial cell</rdfs:label>
        <rdfs:subClassOf rdf:resource="&ontology;CELDA.owl#CELDA_00000042"/>
        <rdfs:subClassOf rdf:resource="&purl;obo/CL_1001430"/>
        <rdfs:subClassOf>
            <owl:Restriction>
                <owl:onProperty rdf:resource="&ro;part_of"/>
                <owl:someValuesFrom rdf:resource="&EHDAA2;EHDAA2_0002139"/>
            </owl:Restriction>
        </rdfs:subClassOf>
        <rdfs:subClassOf>
            <owl:Restriction>
                <owl:onProperty rdf:resource="&purl;obo/develops_from"/>
                <owl:someValuesFrom rdf:resource="&ontology;CELDA.owl#CELDA_00000206"/>
            </owl:Restriction>
        </rdfs:subClassOf>
        <CELDA:commonName xml:lang="en">urethra urothelial cell</CELDA:commonName>
    </owl:Class>
    


    <!-- http://ontology.cellfinder.org/CELDA.owl#CELDA_00000219 -->

    <owl:Class rdf:about="&ontology;CELDA.owl#CELDA_00000219">
        <rdfs:label xml:lang="en">human kidney cortex collecting duct intercalated cell</rdfs:label>
        <rdfs:subClassOf rdf:resource="&ontology;CELDA.owl#CELDA_00000042"/>
        <rdfs:subClassOf rdf:resource="&purl;obo/CL_1000715"/>
        <rdfs:subClassOf>
            <owl:Restriction>
                <owl:onProperty rdf:resource="&ro;part_of"/>
                <owl:someValuesFrom rdf:resource="&FMA;FMA_61109"/>
            </owl:Restriction>
        </rdfs:subClassOf>
        <rdfs:subClassOf>
            <owl:Restriction>
                <owl:onProperty rdf:resource="&purl;obo/develops_from"/>
                <owl:someValuesFrom rdf:resource="&ontology;CELDA.owl#CELDA_00000206"/>
            </owl:Restriction>
        </rdfs:subClassOf>
        <CELDA:commonName xml:lang="en">kidney cortex collecting duct intercalated cell</CELDA:commonName>
    </owl:Class>
    


    <!-- http://ontology.cellfinder.org/CELDA.owl#CELDA_00000220 -->

    <owl:Class rdf:about="&ontology;CELDA.owl#CELDA_00000220">
        <rdfs:label xml:lang="en">human kidney outer medulla collecting intercalated cell</rdfs:label>
        <rdfs:subClassOf rdf:resource="&ontology;CELDA.owl#CELDA_00000042"/>
        <rdfs:subClassOf rdf:resource="&purl;obo/CL_1000717"/>
        <rdfs:subClassOf>
            <owl:Restriction>
                <owl:onProperty rdf:resource="&purl;obo/develops_from"/>
                <owl:someValuesFrom rdf:resource="&ontology;CELDA.owl#CELDA_00000206"/>
            </owl:Restriction>
        </rdfs:subClassOf>
        <CELDA:commonName xml:lang="en">kidney outer medulla collecting intercalated cell</CELDA:commonName>
    </owl:Class>
    


    <!-- http://ontology.cellfinder.org/CELDA.owl#CELDA_00000221 -->

    <owl:Class rdf:about="&ontology;CELDA.owl#CELDA_00000221">
        <rdfs:label xml:lang="en">human kidney inner medulla collecting duct intercalated cell</rdfs:label>
        <rdfs:subClassOf rdf:resource="&ontology;CELDA.owl#CELDA_00000042"/>
        <rdfs:subClassOf rdf:resource="&purl;obo/CL_1000719"/>
        <rdfs:subClassOf>
            <owl:Restriction>
                <owl:onProperty rdf:resource="&purl;obo/develops_from"/>
                <owl:someValuesFrom rdf:resource="&ontology;CELDA.owl#CELDA_00000206"/>
            </owl:Restriction>
        </rdfs:subClassOf>
        <CELDA:commonName xml:lang="en">kidney inner medulla collecting duct intercalated cell</CELDA:commonName>
    </owl:Class>
    


    <!-- http://ontology.cellfinder.org/CELDA.owl#CELDA_00000222 -->

    <owl:Class rdf:about="&ontology;CELDA.owl#CELDA_00000222">
        <rdfs:label xml:lang="en">human kidney papillary duct intercalated cell</rdfs:label>
        <rdfs:subClassOf rdf:resource="&ontology;CELDA.owl#CELDA_00000042"/>
        <rdfs:subClassOf rdf:resource="&purl;obo/CL_1000720"/>
        <rdfs:subClassOf>
            <owl:Restriction>
                <owl:onProperty rdf:resource="&purl;obo/develops_from"/>
                <owl:someValuesFrom rdf:resource="&ontology;CELDA.owl#CELDA_00000206"/>
            </owl:Restriction>
        </rdfs:subClassOf>
        <CELDA:commonName xml:lang="en">kidney papillary duct intercalated cell</CELDA:commonName>
    </owl:Class>
    


    <!-- http://ontology.cellfinder.org/CELDA.owl#CELDA_00000223 -->

    <owl:Class rdf:about="&ontology;CELDA.owl#CELDA_00000223">
        <rdfs:label xml:lang="en">kidney cortex collecting duct alpha-intercalated cell</rdfs:label>
        <rdfs:subClassOf rdf:resource="&purl;obo/CL_0005011"/>
        <rdfs:subClassOf>
            <owl:Restriction>
                <owl:onProperty rdf:resource="&purl;obo/develops_from"/>
                <owl:someValuesFrom rdf:resource="&ontology;CELDA.owl#CELDA_00000225"/>
            </owl:Restriction>
        </rdfs:subClassOf>
        <rdfs:subClassOf>
            <owl:Restriction>
                <owl:onProperty rdf:resource="&ro;part_of"/>
                <owl:someValuesFrom rdf:resource="&purl;obo/UBERON_0001851"/>
            </owl:Restriction>
        </rdfs:subClassOf>
        <rdfs:subClassOf>
            <owl:Restriction>
                <owl:onProperty rdf:resource="&purl;obo/develops_from"/>
                <owl:someValuesFrom rdf:resource="&purl;obo/CL_1000715"/>
            </owl:Restriction>
        </rdfs:subClassOf>
    </owl:Class>
    


    <!-- http://ontology.cellfinder.org/CELDA.owl#CELDA_00000224 -->

    <owl:Class rdf:about="&ontology;CELDA.owl#CELDA_00000224">
        <rdfs:label xml:lang="en">human kidney cortex collecting duct alpha-intercalated cell</rdfs:label>
        <rdfs:subClassOf rdf:resource="&ontology;CELDA.owl#CELDA_00000042"/>
        <rdfs:subClassOf rdf:resource="&ontology;CELDA.owl#CELDA_00000223"/>
        <rdfs:subClassOf>
            <owl:Restriction>
                <owl:onProperty rdf:resource="&ro;part_of"/>
                <owl:someValuesFrom rdf:resource="&FMA;FMA_61109"/>
            </owl:Restriction>
        </rdfs:subClassOf>
        <rdfs:subClassOf>
            <owl:Restriction>
                <owl:onProperty rdf:resource="&purl;obo/develops_from"/>
                <owl:someValuesFrom rdf:resource="&ontology;CELDA.owl#CELDA_00000219"/>
            </owl:Restriction>
        </rdfs:subClassOf>
        <rdfs:subClassOf>
            <owl:Restriction>
                <owl:onProperty rdf:resource="&purl;obo/develops_from"/>
                <owl:someValuesFrom rdf:resource="&ontology;CELDA.owl#CELDA_00000226"/>
            </owl:Restriction>
        </rdfs:subClassOf>
        <CELDA:commonName xml:lang="en">kidney cortex collecting duct alpha-intercalated cell</CELDA:commonName>
    </owl:Class>
    


    <!-- http://ontology.cellfinder.org/CELDA.owl#CELDA_00000225 -->

    <owl:Class rdf:about="&ontology;CELDA.owl#CELDA_00000225">
        <rdfs:label xml:lang="en">kidney cortex collecting duct beta-intercalated cell</rdfs:label>
        <rdfs:subClassOf rdf:resource="&purl;obo/CL_0002201"/>
        <rdfs:subClassOf>
            <owl:Restriction>
                <owl:onProperty rdf:resource="&ro;part_of"/>
                <owl:someValuesFrom rdf:resource="&purl;obo/UBERON_0001851"/>
            </owl:Restriction>
        </rdfs:subClassOf>
        <rdfs:subClassOf>
            <owl:Restriction>
                <owl:onProperty rdf:resource="&purl;obo/develops_from"/>
                <owl:someValuesFrom rdf:resource="&ontology;CELDA.owl#CELDA_00000223"/>
            </owl:Restriction>
        </rdfs:subClassOf>
        <rdfs:subClassOf>
            <owl:Restriction>
                <owl:onProperty rdf:resource="&purl;obo/develops_from"/>
                <owl:someValuesFrom rdf:resource="&purl;obo/CL_1000715"/>
            </owl:Restriction>
        </rdfs:subClassOf>
    </owl:Class>
    


    <!-- http://ontology.cellfinder.org/CELDA.owl#CELDA_00000226 -->

    <owl:Class rdf:about="&ontology;CELDA.owl#CELDA_00000226">
        <rdfs:label xml:lang="en">human kidney cortex collecting duct beta-intercalated cell</rdfs:label>
        <rdfs:subClassOf rdf:resource="&ontology;CELDA.owl#CELDA_00000042"/>
        <rdfs:subClassOf rdf:resource="&ontology;CELDA.owl#CELDA_00000225"/>
        <rdfs:subClassOf>
            <owl:Restriction>
                <owl:onProperty rdf:resource="&ro;part_of"/>
                <owl:someValuesFrom rdf:resource="&FMA;FMA_61109"/>
            </owl:Restriction>
        </rdfs:subClassOf>
        <rdfs:subClassOf>
            <owl:Restriction>
                <owl:onProperty rdf:resource="&purl;obo/develops_from"/>
                <owl:someValuesFrom rdf:resource="&ontology;CELDA.owl#CELDA_00000224"/>
            </owl:Restriction>
        </rdfs:subClassOf>
        <rdfs:subClassOf>
            <owl:Restriction>
                <owl:onProperty rdf:resource="&purl;obo/develops_from"/>
                <owl:someValuesFrom rdf:resource="&ontology;CELDA.owl#CELDA_00000219"/>
            </owl:Restriction>
        </rdfs:subClassOf>
        <CELDA:commonName xml:lang="en">kidney cortex collecting duct beta-intercalated cell</CELDA:commonName>
    </owl:Class>
    


    <!-- http://ontology.cellfinder.org/CELDA.owl#CELDA_00000227 -->

    <owl:Class rdf:about="&ontology;CELDA.owl#CELDA_00000227">
        <rdfs:label xml:lang="en">kidney outer medulla collecting duct intercalated beta-cell</rdfs:label>
        <rdfs:subClassOf rdf:resource="&purl;obo/CL_0002201"/>
        <rdfs:subClassOf>
            <owl:Restriction>
                <owl:onProperty rdf:resource="&purl;obo/develops_from"/>
                <owl:someValuesFrom rdf:resource="&purl;obo/CL_1000717"/>
            </owl:Restriction>
        </rdfs:subClassOf>
        <rdfs:subClassOf>
            <owl:Restriction>
                <owl:onProperty rdf:resource="&purl;obo/develops_from"/>
                <owl:someValuesFrom rdf:resource="&ontology;CELDA.owl#CELDA_00000225"/>
            </owl:Restriction>
        </rdfs:subClassOf>
        <rdfs:subClassOf>
            <owl:Restriction>
                <owl:onProperty rdf:resource="&ro;part_of"/>
                <owl:someValuesFrom rdf:resource="&purl;obo/UBERON_0001293"/>
            </owl:Restriction>
        </rdfs:subClassOf>
    </owl:Class>
    


    <!-- http://ontology.cellfinder.org/CELDA.owl#CELDA_00000228 -->

    <owl:Class rdf:about="&ontology;CELDA.owl#CELDA_00000228">
        <rdfs:label xml:lang="en">human kidney outer medulla collecting duct intercalated beta-cell</rdfs:label>
        <rdfs:subClassOf rdf:resource="&ontology;CELDA.owl#CELDA_00000042"/>
        <rdfs:subClassOf rdf:resource="&ontology;CELDA.owl#CELDA_00000227"/>
        <rdfs:subClassOf>
            <owl:Restriction>
                <owl:onProperty rdf:resource="&purl;obo/develops_from"/>
                <owl:someValuesFrom rdf:resource="&ontology;CELDA.owl#CELDA_00000226"/>
            </owl:Restriction>
        </rdfs:subClassOf>
        <rdfs:subClassOf>
            <owl:Restriction>
                <owl:onProperty rdf:resource="&purl;obo/develops_from"/>
                <owl:someValuesFrom rdf:resource="&ontology;CELDA.owl#CELDA_00000220"/>
            </owl:Restriction>
        </rdfs:subClassOf>
        <CELDA:commonName xml:lang="en">kidney outer medulla collecting duct intercalated beta-cell</CELDA:commonName>
    </owl:Class>
    


    <!-- http://ontology.cellfinder.org/CELDA.owl#CELDA_00000229 -->

    <owl:Class rdf:about="&ontology;CELDA.owl#CELDA_00000229">
        <rdfs:label xml:lang="en">kidney outer medulla collecting duct alpha-intercalated cell</rdfs:label>
        <rdfs:subClassOf rdf:resource="&purl;obo/CL_0005011"/>
        <rdfs:subClassOf>
            <owl:Restriction>
                <owl:onProperty rdf:resource="&ro;part_of"/>
                <owl:someValuesFrom rdf:resource="&purl;obo/UBERON_0001293"/>
            </owl:Restriction>
        </rdfs:subClassOf>
        <rdfs:subClassOf>
            <owl:Restriction>
                <owl:onProperty rdf:resource="&purl;obo/develops_from"/>
                <owl:someValuesFrom rdf:resource="&ontology;CELDA.owl#CELDA_00000229"/>
            </owl:Restriction>
        </rdfs:subClassOf>
        <rdfs:subClassOf>
            <owl:Restriction>
                <owl:onProperty rdf:resource="&purl;obo/develops_from"/>
                <owl:someValuesFrom rdf:resource="&purl;obo/CL_1000717"/>
            </owl:Restriction>
        </rdfs:subClassOf>
    </owl:Class>
    


    <!-- http://ontology.cellfinder.org/CELDA.owl#CELDA_00000230 -->

    <owl:Class rdf:about="&ontology;CELDA.owl#CELDA_00000230">
        <rdfs:label xml:lang="en">human kidney outer medulla collecting duct alpha-intercalated cell</rdfs:label>
        <rdfs:subClassOf rdf:resource="&ontology;CELDA.owl#CELDA_00000042"/>
        <rdfs:subClassOf rdf:resource="&ontology;CELDA.owl#CELDA_00000229"/>
        <rdfs:subClassOf>
            <owl:Restriction>
                <owl:onProperty rdf:resource="&purl;obo/develops_from"/>
                <owl:someValuesFrom rdf:resource="&ontology;CELDA.owl#CELDA_00000220"/>
            </owl:Restriction>
        </rdfs:subClassOf>
        <rdfs:subClassOf>
            <owl:Restriction>
                <owl:onProperty rdf:resource="&purl;obo/develops_from"/>
                <owl:someValuesFrom rdf:resource="&ontology;CELDA.owl#CELDA_00000230"/>
            </owl:Restriction>
        </rdfs:subClassOf>
        <CELDA:commonName xml:lang="en">kidney outer medulla collecting duct alpha-intercalated cell</CELDA:commonName>
    </owl:Class>
    


    <!-- http://ontology.cellfinder.org/CELDA.owl#CELDA_00000231 -->

    <owl:Class rdf:about="&ontology;CELDA.owl#CELDA_00000231">
        <rdfs:label xml:lang="en">kidney inner medulla collecting duct intercalated beta-cell</rdfs:label>
        <rdfs:subClassOf rdf:resource="&purl;obo/CL_0002201"/>
        <rdfs:subClassOf>
            <owl:Restriction>
                <owl:onProperty rdf:resource="&purl;obo/develops_from"/>
                <owl:someValuesFrom rdf:resource="&purl;obo/CL_1000719"/>
            </owl:Restriction>
        </rdfs:subClassOf>
        <rdfs:subClassOf>
            <owl:Restriction>
                <owl:onProperty rdf:resource="&ro;part_of"/>
                <owl:someValuesFrom rdf:resource="&purl;obo/UBERON_0001294"/>
            </owl:Restriction>
        </rdfs:subClassOf>
    </owl:Class>
    


    <!-- http://ontology.cellfinder.org/CELDA.owl#CELDA_00000232 -->

    <owl:Class rdf:about="&ontology;CELDA.owl#CELDA_00000232">
        <rdfs:label xml:lang="en">human kidney inner medulla collecting duct intercalated beta-cell</rdfs:label>
        <rdfs:subClassOf rdf:resource="&ontology;CELDA.owl#CELDA_00000042"/>
        <rdfs:subClassOf rdf:resource="&ontology;CELDA.owl#CELDA_00000231"/>
        <rdfs:subClassOf>
            <owl:Restriction>
                <owl:onProperty rdf:resource="&purl;obo/develops_from"/>
                <owl:someValuesFrom rdf:resource="&ontology;CELDA.owl#CELDA_00000221"/>
            </owl:Restriction>
        </rdfs:subClassOf>
        <CELDA:commonName xml:lang="en">kidney inner medulla collecting duct intercalated beta-cell</CELDA:commonName>
    </owl:Class>
    


    <!-- http://ontology.cellfinder.org/CELDA.owl#CELDA_00000233 -->

    <owl:Class rdf:about="&ontology;CELDA.owl#CELDA_00000233">
        <rdfs:label xml:lang="en">kidney inner medulla collecting duct alpha-intercalated cell</rdfs:label>
        <rdfs:subClassOf rdf:resource="&purl;obo/CL_0005011"/>
        <rdfs:subClassOf>
            <owl:Restriction>
                <owl:onProperty rdf:resource="&purl;obo/develops_from"/>
                <owl:someValuesFrom rdf:resource="&purl;obo/CL_1000719"/>
            </owl:Restriction>
        </rdfs:subClassOf>
        <rdfs:subClassOf>
            <owl:Restriction>
                <owl:onProperty rdf:resource="&ro;part_of"/>
                <owl:someValuesFrom rdf:resource="&purl;obo/UBERON_0001294"/>
            </owl:Restriction>
        </rdfs:subClassOf>
    </owl:Class>
    


    <!-- http://ontology.cellfinder.org/CELDA.owl#CELDA_00000234 -->

    <owl:Class rdf:about="&ontology;CELDA.owl#CELDA_00000234">
        <rdfs:label xml:lang="en">human kidney inner medulla collecting duct alpha-intercalated cell</rdfs:label>
        <rdfs:subClassOf rdf:resource="&ontology;CELDA.owl#CELDA_00000042"/>
        <rdfs:subClassOf rdf:resource="&ontology;CELDA.owl#CELDA_00000233"/>
        <rdfs:subClassOf>
            <owl:Restriction>
                <owl:onProperty rdf:resource="&purl;obo/develops_from"/>
                <owl:someValuesFrom rdf:resource="&ontology;CELDA.owl#CELDA_00000221"/>
            </owl:Restriction>
        </rdfs:subClassOf>
        <CELDA:commonName xml:lang="en">kidney inner medulla collecting duct alpha-intercalated cell</CELDA:commonName>
    </owl:Class>
    


    <!-- http://ontology.cellfinder.org/CELDA.owl#CELDA_00000235 -->

    <owl:Class rdf:about="&ontology;CELDA.owl#CELDA_00000235">
        <rdfs:label xml:lang="en">kidney papillary duct alpha-intercalated cell</rdfs:label>
        <rdfs:subClassOf rdf:resource="&purl;obo/CL_0005011"/>
        <rdfs:subClassOf>
            <owl:Restriction>
                <owl:onProperty rdf:resource="&ro;part_of"/>
                <owl:someValuesFrom rdf:resource="&purl;obo/UBERON_0005167"/>
            </owl:Restriction>
        </rdfs:subClassOf>
        <rdfs:subClassOf>
            <owl:Class>
                <owl:unionOf rdf:parseType="Collection">
                    <owl:Restriction>
                        <owl:onProperty rdf:resource="&purl;obo/develops_from"/>
                        <owl:someValuesFrom rdf:resource="&ontology;CELDA.owl#CELDA_00000237"/>
                    </owl:Restriction>
                    <owl:Restriction>
                        <owl:onProperty rdf:resource="&purl;obo/develops_from"/>
                        <owl:someValuesFrom rdf:resource="&purl;obo/CL_1000720"/>
                    </owl:Restriction>
                </owl:unionOf>
            </owl:Class>
        </rdfs:subClassOf>
    </owl:Class>
    


    <!-- http://ontology.cellfinder.org/CELDA.owl#CELDA_00000236 -->

    <owl:Class rdf:about="&ontology;CELDA.owl#CELDA_00000236">
        <rdfs:label xml:lang="en">human kidney papillary duct alpha-intercalated cell</rdfs:label>
        <rdfs:subClassOf rdf:resource="&ontology;CELDA.owl#CELDA_00000042"/>
        <rdfs:subClassOf rdf:resource="&ontology;CELDA.owl#CELDA_00000235"/>
        <rdfs:subClassOf>
            <owl:Restriction>
                <owl:onProperty rdf:resource="&purl;obo/develops_from"/>
                <owl:someValuesFrom rdf:resource="&ontology;CELDA.owl#CELDA_00000222"/>
            </owl:Restriction>
        </rdfs:subClassOf>
        <rdfs:subClassOf>
            <owl:Restriction>
                <owl:onProperty rdf:resource="&purl;obo/develops_from"/>
                <owl:someValuesFrom rdf:resource="&ontology;CELDA.owl#CELDA_00000238"/>
            </owl:Restriction>
        </rdfs:subClassOf>
        <CELDA:commonName xml:lang="en">kidney papillary duct alpha-intercalated cell</CELDA:commonName>
    </owl:Class>
    


    <!-- http://ontology.cellfinder.org/CELDA.owl#CELDA_00000237 -->

    <owl:Class rdf:about="&ontology;CELDA.owl#CELDA_00000237">
        <rdfs:label xml:lang="en">kidney papillary duct beta-intercalated cell</rdfs:label>
        <rdfs:subClassOf rdf:resource="&purl;obo/CL_0002201"/>
        <rdfs:subClassOf>
            <owl:Restriction>
                <owl:onProperty rdf:resource="&purl;obo/develops_from"/>
                <owl:someValuesFrom rdf:resource="&purl;obo/CL_1000720"/>
            </owl:Restriction>
        </rdfs:subClassOf>
        <rdfs:subClassOf>
            <owl:Restriction>
                <owl:onProperty rdf:resource="&ro;part_of"/>
                <owl:someValuesFrom rdf:resource="&purl;obo/UBERON_0005167"/>
            </owl:Restriction>
        </rdfs:subClassOf>
        <rdfs:subClassOf>
            <owl:Restriction>
                <owl:onProperty rdf:resource="&purl;obo/develops_from"/>
                <owl:someValuesFrom rdf:resource="&ontology;CELDA.owl#CELDA_00000235"/>
            </owl:Restriction>
        </rdfs:subClassOf>
    </owl:Class>
    


    <!-- http://ontology.cellfinder.org/CELDA.owl#CELDA_00000238 -->

    <owl:Class rdf:about="&ontology;CELDA.owl#CELDA_00000238">
        <rdfs:label xml:lang="en">human kidney papillary duct beta-intercalated cell</rdfs:label>
        <rdfs:subClassOf rdf:resource="&ontology;CELDA.owl#CELDA_00000042"/>
        <rdfs:subClassOf rdf:resource="&ontology;CELDA.owl#CELDA_00000237"/>
        <rdfs:subClassOf>
            <owl:Restriction>
                <owl:onProperty rdf:resource="&purl;obo/develops_from"/>
                <owl:someValuesFrom rdf:resource="&ontology;CELDA.owl#CELDA_00000236"/>
            </owl:Restriction>
        </rdfs:subClassOf>
        <rdfs:subClassOf>
            <owl:Restriction>
                <owl:onProperty rdf:resource="&purl;obo/develops_from"/>
                <owl:someValuesFrom rdf:resource="&ontology;CELDA.owl#CELDA_00000222"/>
            </owl:Restriction>
        </rdfs:subClassOf>
        <CELDA:commonName xml:lang="en">kidney papillary duct beta-intercalated cell</CELDA:commonName>
    </owl:Class>
    


    <!-- http://ontology.cellfinder.org/CELDA.owl#CELDA_00000239 -->

    <owl:Class rdf:about="&ontology;CELDA.owl#CELDA_00000239">
        <rdfs:label xml:lang="en">human kidney outer medulla collecting duct principal cell</rdfs:label>
        <rdfs:subClassOf rdf:resource="&ontology;CELDA.owl#CELDA_00000042"/>
        <rdfs:subClassOf rdf:resource="&purl;obo/CL_1000716"/>
        <rdfs:subClassOf>
            <owl:Restriction>
                <owl:onProperty rdf:resource="&purl;obo/develops_from"/>
                <owl:someValuesFrom rdf:resource="&ontology;CELDA.owl#CELDA_00000206"/>
            </owl:Restriction>
        </rdfs:subClassOf>
        <rdfs:subClassOf>
            <owl:Restriction>
                <owl:onProperty rdf:resource="&ro;part_of"/>
                <owl:someValuesFrom rdf:resource="&FMA;FMA_15628"/>
            </owl:Restriction>
        </rdfs:subClassOf>
        <CELDA:commonName xml:lang="en">kidney outer medulla collecting duct principal cell</CELDA:commonName>
    </owl:Class>
    


    <!-- http://ontology.cellfinder.org/CELDA.owl#CELDA_00000240 -->

    <owl:Class rdf:about="&ontology;CELDA.owl#CELDA_00000240">
        <rdfs:label xml:lang="en">human kidney inner medula collecting duct principal cell</rdfs:label>
        <rdfs:subClassOf rdf:resource="&ontology;CELDA.owl#CELDA_00000042"/>
        <rdfs:subClassOf rdf:resource="&purl;obo/CL_1000718"/>
        <rdfs:subClassOf>
            <owl:Restriction>
                <owl:onProperty rdf:resource="&purl;obo/develops_from"/>
                <owl:someValuesFrom rdf:resource="&ontology;CELDA.owl#CELDA_00000206"/>
            </owl:Restriction>
        </rdfs:subClassOf>
        <CELDA:commonName xml:lang="en">kidney inner medula collecting duct principal cell</CELDA:commonName>
    </owl:Class>
    


    <!-- http://ontology.cellfinder.org/CELDA.owl#CELDA_00000241 -->

    <owl:Class rdf:about="&ontology;CELDA.owl#CELDA_00000241">
        <rdfs:label xml:lang="en">human cortex collecting duct principal cell</rdfs:label>
        <rdfs:subClassOf rdf:resource="&ontology;CELDA.owl#CELDA_00000042"/>
        <rdfs:subClassOf rdf:resource="&purl;obo/CL_1000714"/>
        <rdfs:subClassOf>
            <owl:Restriction>
                <owl:onProperty rdf:resource="&purl;obo/develops_from"/>
                <owl:someValuesFrom rdf:resource="&ontology;CELDA.owl#CELDA_00000206"/>
            </owl:Restriction>
        </rdfs:subClassOf>
        <CELDA:commonName xml:lang="en">cortex collecting duct principal cell</CELDA:commonName>
    </owl:Class>
    


    <!-- http://ontology.cellfinder.org/CELDA.owl#CELDA_00000242 -->

    <owl:Class rdf:about="&ontology;CELDA.owl#CELDA_00000242">
        <rdfs:label xml:lang="en">human kidney papillary duct prinipal cell</rdfs:label>
        <rdfs:subClassOf rdf:resource="&ontology;CELDA.owl#CELDA_00000042"/>
        <rdfs:subClassOf rdf:resource="&purl;obo/CL_1000721"/>
        <rdfs:subClassOf>
            <owl:Restriction>
                <owl:onProperty rdf:resource="&purl;obo/develops_from"/>
                <owl:someValuesFrom rdf:resource="&ontology;CELDA.owl#CELDA_00000206"/>
            </owl:Restriction>
        </rdfs:subClassOf>
        <CELDA:commonName xml:lang="en">kidney papillary duct prinipal cell</CELDA:commonName>
    </owl:Class>
    


    <!-- http://ontology.cellfinder.org/CELDA.owl#CELDA_00000243 -->

    <owl:Class rdf:about="&ontology;CELDA.owl#CELDA_00000243">
        <rdfs:label xml:lang="en">mesonephric capillary tuft cell</rdfs:label>
        <rdfs:subClassOf rdf:resource="&purl;obo/CL_0000003"/>
        <rdfs:subClassOf>
            <owl:Restriction>
                <owl:onProperty rdf:resource="&purl;obo/develops_from"/>
                <owl:someValuesFrom rdf:resource="&ontology;CELDA.owl#CELDA_00000190"/>
            </owl:Restriction>
        </rdfs:subClassOf>
        <rdfs:subClassOf>
            <owl:Restriction>
                <owl:onProperty rdf:resource="&ro;part_of"/>
                <owl:someValuesFrom rdf:resource="&purl;obo/UBERON_0000080"/>
            </owl:Restriction>
        </rdfs:subClassOf>
    </owl:Class>
    


    <!-- http://ontology.cellfinder.org/CELDA.owl#CELDA_00000244 -->

    <owl:Class rdf:about="&ontology;CELDA.owl#CELDA_00000244">
        <rdfs:label xml:lang="en">Human Mesonephric Capillary Tuft Cell</rdfs:label>
        <rdfs:subClassOf rdf:resource="&ontology;CELDA.owl#CELDA_00000042"/>
        <rdfs:subClassOf rdf:resource="&ontology;CELDA.owl#CELDA_00000243"/>
        <rdfs:subClassOf>
            <owl:Restriction>
                <owl:onProperty rdf:resource="&purl;obo/develops_from"/>
                <owl:someValuesFrom rdf:resource="&ontology;CELDA.owl#CELDA_00000191"/>
            </owl:Restriction>
        </rdfs:subClassOf>
        <CELDA:commonName>Mesonephric Capillary Tuft Cell</CELDA:commonName>
    </owl:Class>
    


    <!-- http://ontology.cellfinder.org/CELDA.owl#CELDA_00000245 -->

    <owl:Class rdf:about="&ontology;CELDA.owl#CELDA_00000245">
        <rdfs:label xml:lang="en">mesonephric tubule cell</rdfs:label>
        <rdfs:subClassOf rdf:resource="&purl;obo/CL_0000003"/>
        <rdfs:subClassOf>
            <owl:Restriction>
                <owl:onProperty rdf:resource="&ro;part_of"/>
                <owl:someValuesFrom rdf:resource="&purl;obo/UBERON_0000083"/>
            </owl:Restriction>
        </rdfs:subClassOf>
        <rdfs:subClassOf>
            <owl:Restriction>
                <owl:onProperty rdf:resource="&purl;obo/develops_from"/>
                <owl:someValuesFrom rdf:resource="&ontology;CELDA.owl#CELDA_00000190"/>
            </owl:Restriction>
        </rdfs:subClassOf>
    </owl:Class>
    


    <!-- http://ontology.cellfinder.org/CELDA.owl#CELDA_00000246 -->

    <owl:Class rdf:about="&ontology;CELDA.owl#CELDA_00000246">
        <rdfs:label xml:lang="en">human mesonephric tubule cell</rdfs:label>
        <rdfs:subClassOf rdf:resource="&ontology;CELDA.owl#CELDA_00000042"/>
        <rdfs:subClassOf rdf:resource="&ontology;CELDA.owl#CELDA_00000245"/>
        <rdfs:subClassOf>
            <owl:Restriction>
                <owl:onProperty rdf:resource="&purl;obo/develops_from"/>
                <owl:someValuesFrom rdf:resource="&ontology;CELDA.owl#CELDA_00000191"/>
            </owl:Restriction>
        </rdfs:subClassOf>
        <CELDA:commonName xml:lang="en">mesonephric tubule cell</CELDA:commonName>
    </owl:Class>
    


    <!-- http://ontology.cellfinder.org/CELDA.owl#CELDA_00000247 -->

    <owl:Class rdf:about="&ontology;CELDA.owl#CELDA_00000247">
        <rdfs:label xml:lang="en">paramesonephric duct cell</rdfs:label>
        <rdfs:subClassOf rdf:resource="&purl;obo/CL_0000003"/>
        <rdfs:subClassOf>
            <owl:Restriction>
                <owl:onProperty rdf:resource="&ro;part_of"/>
                <owl:someValuesFrom rdf:resource="&purl;obo/UBERON_0000080"/>
            </owl:Restriction>
        </rdfs:subClassOf>
        <rdfs:subClassOf>
            <owl:Restriction>
                <owl:onProperty rdf:resource="&purl;obo/develops_from"/>
                <owl:someValuesFrom rdf:resource="&ontology;CELDA.owl#CELDA_00000190"/>
            </owl:Restriction>
        </rdfs:subClassOf>
    </owl:Class>
    


    <!-- http://ontology.cellfinder.org/CELDA.owl#CELDA_00000248 -->

    <owl:Class rdf:about="&ontology;CELDA.owl#CELDA_00000248">
        <rdfs:label xml:lang="en">Human Paramesonephric Duct Cell</rdfs:label>
        <rdfs:subClassOf rdf:resource="&ontology;CELDA.owl#CELDA_00000042"/>
        <rdfs:subClassOf rdf:resource="&ontology;CELDA.owl#CELDA_00000247"/>
        <rdfs:subClassOf>
            <owl:Restriction>
                <owl:onProperty rdf:resource="&purl;obo/cl#develops_from"/>
                <owl:someValuesFrom rdf:resource="&ontology;CELDA.owl#CELDA_00016641"/>
            </owl:Restriction>
        </rdfs:subClassOf>
        <rdfs:subClassOf>
            <owl:Restriction>
                <owl:onProperty rdf:resource="&purl;obo/develops_from"/>
                <owl:someValuesFrom rdf:resource="&ontology;CELDA.owl#CELDA_00000191"/>
            </owl:Restriction>
        </rdfs:subClassOf>
        <rdfs:subClassOf>
            <owl:Restriction>
                <owl:onProperty rdf:resource="&ro;part_of"/>
                <owl:someValuesFrom rdf:resource="&EHDAA2;EHDAA2_0001130"/>
            </owl:Restriction>
        </rdfs:subClassOf>
        <owlNCBITaxon:synonym>Mullerian Duct Cell</owlNCBITaxon:synonym>
        <rdfs:comment>Relation: develops from coelomic epithelial cell was shown for &quot;mus musculus&quot;</rdfs:comment>
        <CELDA:commonName xml:lang="en">Paramesonephric Duct Cell</CELDA:commonName>
    </owl:Class>
    


    <!-- http://ontology.cellfinder.org/CELDA.owl#CELDA_00000249 -->

    <owl:Class rdf:about="&ontology;CELDA.owl#CELDA_00000249">
        <rdfs:label xml:lang="en">human seminiferous tubule epithelial cell</rdfs:label>
        <rdfs:subClassOf rdf:resource="&ontology;CELDA.owl#CELDA_00000042"/>
        <rdfs:subClassOf rdf:resource="&purl;obo/CL_0002625"/>
        <rdfs:subClassOf>
            <owl:Restriction>
                <owl:onProperty rdf:resource="&purl;obo/develops_from"/>
                <owl:someValuesFrom rdf:resource="&ontology;CELDA.owl#CELDA_00000246"/>
            </owl:Restriction>
        </rdfs:subClassOf>
        <rdfs:subClassOf>
            <owl:Restriction>
                <owl:onProperty rdf:resource="&ro;part_of"/>
                <owl:someValuesFrom rdf:resource="&FMA;FMA_19825"/>
            </owl:Restriction>
        </rdfs:subClassOf>
        <CELDA:commonName xml:lang="en">seminiferous tubule epithelial cell</CELDA:commonName>
    </owl:Class>
    


    <!-- http://ontology.cellfinder.org/CELDA.owl#CELDA_00000250 -->

    <owl:Class rdf:about="&ontology;CELDA.owl#CELDA_00000250">
        <rdfs:label xml:lang="en">fallopian tube cell</rdfs:label>
        <rdfs:subClassOf rdf:resource="&purl;obo/CL_0000003"/>
        <rdfs:subClassOf>
            <owl:Restriction>
                <owl:onProperty rdf:resource="&ro;part_of"/>
                <owl:someValuesFrom rdf:resource="&purl;obo/UBERON_0003889"/>
            </owl:Restriction>
        </rdfs:subClassOf>
        <rdfs:subClassOf>
            <owl:Restriction>
                <owl:onProperty rdf:resource="&purl;obo/develops_from"/>
                <owl:someValuesFrom rdf:resource="&ontology;CELDA.owl#CELDA_00000247"/>
            </owl:Restriction>
        </rdfs:subClassOf>
    </owl:Class>
    


    <!-- http://ontology.cellfinder.org/CELDA.owl#CELDA_00000251 -->

    <owl:Class rdf:about="&ontology;CELDA.owl#CELDA_00000251">
        <rdfs:label xml:lang="en">human fallopian tube cell</rdfs:label>
        <rdfs:subClassOf rdf:resource="&ontology;CELDA.owl#CELDA_00000250"/>
        <rdfs:subClassOf>
            <owl:Restriction>
                <owl:onProperty rdf:resource="&purl;obo/develops_from"/>
                <owl:someValuesFrom rdf:resource="&ontology;CELDA.owl#CELDA_00000248"/>
            </owl:Restriction>
        </rdfs:subClassOf>
        <CELDA:commonName xml:lang="en">fallopian tube cell</CELDA:commonName>
    </owl:Class>
    


    <!-- http://ontology.cellfinder.org/CELDA.owl#CELDA_00000252 -->

    <owl:Class rdf:about="&ontology;CELDA.owl#CELDA_00000252">
        <rdfs:label xml:lang="en">uterus cell</rdfs:label>
        <rdfs:subClassOf rdf:resource="&purl;obo/CL_0000003"/>
        <rdfs:subClassOf>
            <owl:Restriction>
                <owl:onProperty rdf:resource="&ro;part_of"/>
                <owl:someValuesFrom rdf:resource="&purl;obo/UBERON_0000995"/>
            </owl:Restriction>
        </rdfs:subClassOf>
        <rdfs:subClassOf>
            <owl:Restriction>
                <owl:onProperty rdf:resource="&purl;obo/develops_from"/>
                <owl:someValuesFrom rdf:resource="&ontology;CELDA.owl#CELDA_00000247"/>
            </owl:Restriction>
        </rdfs:subClassOf>
    </owl:Class>
    


    <!-- http://ontology.cellfinder.org/CELDA.owl#CELDA_00000253 -->

    <owl:Class rdf:about="&ontology;CELDA.owl#CELDA_00000253">
        <rdfs:label xml:lang="en">human uterus cell</rdfs:label>
        <rdfs:subClassOf rdf:resource="&ontology;CELDA.owl#CELDA_00000042"/>
        <rdfs:subClassOf rdf:resource="&ontology;CELDA.owl#CELDA_00000252"/>
        <rdfs:subClassOf>
            <owl:Restriction>
                <owl:onProperty rdf:resource="&ro;part_of"/>
                <owl:someValuesFrom rdf:resource="&FMA;FMA_17558"/>
            </owl:Restriction>
        </rdfs:subClassOf>
        <rdfs:subClassOf>
            <owl:Restriction>
                <owl:onProperty rdf:resource="&purl;obo/develops_from"/>
                <owl:someValuesFrom rdf:resource="&ontology;CELDA.owl#CELDA_00000248"/>
            </owl:Restriction>
        </rdfs:subClassOf>
        <CELDA:commonName xml:lang="en">uterus cell</CELDA:commonName>
    </owl:Class>
    


    <!-- http://ontology.cellfinder.org/CELDA.owl#CELDA_00000254 -->

    <owl:Class rdf:about="&ontology;CELDA.owl#CELDA_00000254">
        <rdfs:label xml:lang="en">cervical cell</rdfs:label>
        <rdfs:subClassOf rdf:resource="&purl;obo/CL_0000003"/>
        <rdfs:subClassOf>
            <owl:Restriction>
                <owl:onProperty rdf:resource="&purl;obo/develops_from"/>
                <owl:someValuesFrom rdf:resource="&ontology;CELDA.owl#CELDA_00000247"/>
            </owl:Restriction>
        </rdfs:subClassOf>
    </owl:Class>
    


    <!-- http://ontology.cellfinder.org/CELDA.owl#CELDA_00000255 -->

    <owl:Class rdf:about="&ontology;CELDA.owl#CELDA_00000255">
        <rdfs:label xml:lang="en">human cervical cell</rdfs:label>
        <rdfs:subClassOf rdf:resource="&ontology;CELDA.owl#CELDA_00000042"/>
        <rdfs:subClassOf rdf:resource="&ontology;CELDA.owl#CELDA_00000254"/>
        <rdfs:subClassOf>
            <owl:Restriction>
                <owl:onProperty rdf:resource="&ro;part_of"/>
                <owl:someValuesFrom rdf:resource="&FMA;FMA_17740"/>
            </owl:Restriction>
        </rdfs:subClassOf>
        <rdfs:subClassOf>
            <owl:Restriction>
                <owl:onProperty rdf:resource="&purl;obo/develops_from"/>
                <owl:someValuesFrom rdf:resource="&ontology;CELDA.owl#CELDA_00000248"/>
            </owl:Restriction>
        </rdfs:subClassOf>
        <CELDA:commonName xml:lang="en">cervical cell</CELDA:commonName>
    </owl:Class>
    


    <!-- http://ontology.cellfinder.org/CELDA.owl#CELDA_00000256 -->

    <owl:Class rdf:about="&ontology;CELDA.owl#CELDA_00000256">
        <rdfs:label xml:lang="en">vaginal cell</rdfs:label>
        <rdfs:subClassOf rdf:resource="&purl;obo/CL_0000003"/>
        <rdfs:subClassOf>
            <owl:Restriction>
                <owl:onProperty rdf:resource="&purl;obo/develops_from"/>
                <owl:someValuesFrom rdf:resource="&ontology;CELDA.owl#CELDA_00000247"/>
            </owl:Restriction>
        </rdfs:subClassOf>
        <rdfs:subClassOf>
            <owl:Restriction>
                <owl:onProperty rdf:resource="&ro;part_of"/>
                <owl:someValuesFrom rdf:resource="&purl;obo/UBERON_0000996"/>
            </owl:Restriction>
        </rdfs:subClassOf>
    </owl:Class>
    


    <!-- http://ontology.cellfinder.org/CELDA.owl#CELDA_00000257 -->

    <owl:Class rdf:about="&ontology;CELDA.owl#CELDA_00000257">
        <rdfs:label xml:lang="en">human vaginal cell</rdfs:label>
        <rdfs:subClassOf rdf:resource="&ontology;CELDA.owl#CELDA_00000256"/>
        <rdfs:subClassOf>
            <owl:Restriction>
                <owl:onProperty rdf:resource="&purl;obo/develops_from"/>
                <owl:someValuesFrom rdf:resource="&ontology;CELDA.owl#CELDA_00000248"/>
            </owl:Restriction>
        </rdfs:subClassOf>
        <rdfs:subClassOf>
            <owl:Restriction>
                <owl:onProperty rdf:resource="&ro;part_of"/>
                <owl:someValuesFrom rdf:resource="&FMA;FMA_19949"/>
            </owl:Restriction>
        </rdfs:subClassOf>
        <CELDA:commonName xml:lang="en">vaginal cell</CELDA:commonName>
    </owl:Class>
    


    <!-- http://ontology.cellfinder.org/CELDA.owl#CELDA_00000258 -->

    <owl:Class rdf:about="&ontology;CELDA.owl#CELDA_00000258">
        <rdfs:label xml:lang="en">renal lymphatics cell</rdfs:label>
        <rdfs:subClassOf rdf:resource="&purl;obo/CL_0000003"/>
        <rdfs:subClassOf>
            <owl:Restriction>
                <owl:onProperty rdf:resource="&purl;obo/develops_from"/>
                <owl:someValuesFrom rdf:resource="&ontology;CELDA.owl#CELDA_00000243"/>
            </owl:Restriction>
        </rdfs:subClassOf>
        <rdfs:subClassOf>
            <owl:Restriction>
                <owl:onProperty rdf:resource="&ro;part_of"/>
                <owl:someValuesFrom rdf:resource="&purl;obo/UBERON_0006558"/>
            </owl:Restriction>
        </rdfs:subClassOf>
    </owl:Class>
    


    <!-- http://ontology.cellfinder.org/CELDA.owl#CELDA_00000259 -->

    <owl:Class rdf:about="&ontology;CELDA.owl#CELDA_00000259">
        <rdfs:label xml:lang="en">human renal lymphatics cell</rdfs:label>
        <rdfs:subClassOf rdf:resource="&ontology;CELDA.owl#CELDA_00000042"/>
        <rdfs:subClassOf rdf:resource="&ontology;CELDA.owl#CELDA_00000258"/>
        <rdfs:subClassOf>
            <owl:Restriction>
                <owl:onProperty rdf:resource="&purl;obo/develops_from"/>
                <owl:someValuesFrom rdf:resource="&ontology;CELDA.owl#CELDA_00000244"/>
            </owl:Restriction>
        </rdfs:subClassOf>
        <rdfs:subClassOf>
            <owl:Restriction>
                <owl:onProperty rdf:resource="&ro;part_of"/>
                <owl:someValuesFrom rdf:resource="&FMA;FMA_7162"/>
            </owl:Restriction>
        </rdfs:subClassOf>
        <CELDA:commonName xml:lang="en">renal lymphatics cell</CELDA:commonName>
    </owl:Class>
    


    <!-- http://ontology.cellfinder.org/CELDA.owl#CELDA_00000260 -->

    <owl:Class rdf:about="&ontology;CELDA.owl#CELDA_00000260">
        <rdfs:label xml:lang="en">renal lymph node cell</rdfs:label>
        <rdfs:subClassOf rdf:resource="&purl;obo/CL_0000003"/>
        <rdfs:subClassOf>
            <owl:Restriction>
                <owl:onProperty rdf:resource="&ro;part_of"/>
                <owl:someValuesFrom rdf:resource="&purl;obo/UBERON_0000029"/>
            </owl:Restriction>
        </rdfs:subClassOf>
        <rdfs:subClassOf>
            <owl:Restriction>
                <owl:onProperty rdf:resource="&purl;obo/develops_from"/>
                <owl:someValuesFrom rdf:resource="&ontology;CELDA.owl#CELDA_00000243"/>
            </owl:Restriction>
        </rdfs:subClassOf>
    </owl:Class>
    


    <!-- http://ontology.cellfinder.org/CELDA.owl#CELDA_00000261 -->

    <owl:Class rdf:about="&ontology;CELDA.owl#CELDA_00000261">
        <rdfs:label xml:lang="en">human renal lymph node cell</rdfs:label>
        <rdfs:subClassOf rdf:resource="&ontology;CELDA.owl#CELDA_00000042"/>
        <rdfs:subClassOf rdf:resource="&ontology;CELDA.owl#CELDA_00000260"/>
        <rdfs:subClassOf>
            <owl:Restriction>
                <owl:onProperty rdf:resource="&ro;part_of"/>
                <owl:someValuesFrom rdf:resource="&FMA;FMA_5034"/>
            </owl:Restriction>
        </rdfs:subClassOf>
        <rdfs:subClassOf>
            <owl:Restriction>
                <owl:onProperty rdf:resource="&purl;obo/develops_from"/>
                <owl:someValuesFrom rdf:resource="&ontology;CELDA.owl#CELDA_00000244"/>
            </owl:Restriction>
        </rdfs:subClassOf>
        <CELDA:commonName xml:lang="en">renal lymph node cell</CELDA:commonName>
    </owl:Class>
    


    <!-- http://ontology.cellfinder.org/CELDA.owl#CELDA_00000262 -->

    <owl:Class rdf:about="&ontology;CELDA.owl#CELDA_00000262">
        <rdfs:label xml:lang="en">human immature interstitial dendritic cell</rdfs:label>
        <rdfs:subClassOf rdf:resource="&ontology;CELDA.owl#CELDA_00000042"/>
        <rdfs:subClassOf rdf:resource="&purl;obo/CL_0001011"/>
        <rdfs:subClassOf>
            <owl:Restriction>
                <owl:onProperty rdf:resource="&purl;obo/develops_from"/>
                <owl:someValuesFrom rdf:resource="&ontology;CELDA.owl#CELDA_00000261"/>
            </owl:Restriction>
        </rdfs:subClassOf>
        <CELDA:commonName xml:lang="en">immature interstitial dendritic cell</CELDA:commonName>
    </owl:Class>
    


    <!-- http://ontology.cellfinder.org/CELDA.owl#CELDA_00000263 -->

    <owl:Class rdf:about="&ontology;CELDA.owl#CELDA_00000263">
        <rdfs:label xml:lang="en">human kidney resident dendritic cell</rdfs:label>
        <rdfs:subClassOf rdf:resource="&ontology;CELDA.owl#CELDA_00000042"/>
        <rdfs:subClassOf rdf:resource="&purl;obo/CL_1000699"/>
        <rdfs:subClassOf>
            <owl:Restriction>
                <owl:onProperty rdf:resource="&purl;obo/develops_from"/>
                <owl:someValuesFrom rdf:resource="&ontology;CELDA.owl#CELDA_00000262"/>
            </owl:Restriction>
        </rdfs:subClassOf>
        <CELDA:commonName xml:lang="en">kidney resident dendritic cell</CELDA:commonName>
    </owl:Class>
    


    <!-- http://ontology.cellfinder.org/CELDA.owl#CELDA_00000264 -->

    <owl:Class rdf:about="&ontology;CELDA.owl#CELDA_00000264">
        <rdfs:label xml:lang="en">human mesonephric glomerlar visceral epithelial cell</rdfs:label>
        <rdfs:subClassOf rdf:resource="&ontology;CELDA.owl#CELDA_00000042"/>
        <rdfs:subClassOf rdf:resource="&purl;obo/CL_0002523"/>
        <rdfs:subClassOf>
            <owl:Restriction>
                <owl:onProperty rdf:resource="&purl;obo/develops_from"/>
                <owl:someValuesFrom rdf:resource="&ontology;CELDA.owl#CELDA_00000244"/>
            </owl:Restriction>
        </rdfs:subClassOf>
        <CELDA:commonName xml:lang="en">mesonephric glomerlar visceral epithelial cell</CELDA:commonName>
    </owl:Class>
    


    <!-- http://ontology.cellfinder.org/CELDA.owl#CELDA_00000265 -->

    <owl:Class rdf:about="&ontology;CELDA.owl#CELDA_00000265">
        <rdfs:label xml:lang="en">condensed mesenchymal cell</rdfs:label>
        <rdfs:subClassOf rdf:resource="&purl;obo/CL_0000134"/>
        <rdfs:subClassOf>
            <owl:Restriction>
                <owl:onProperty rdf:resource="&ro;part_of"/>
                <owl:someValuesFrom rdf:resource="&purl;obo/UBERON_0005215"/>
            </owl:Restriction>
        </rdfs:subClassOf>
        <rdfs:subClassOf>
            <owl:Restriction>
                <owl:onProperty rdf:resource="&purl;obo/develops_from"/>
                <owl:someValuesFrom rdf:resource="&ontology;CELDA.owl#CELDA_00000179"/>
            </owl:Restriction>
        </rdfs:subClassOf>
    </owl:Class>
    


    <!-- http://ontology.cellfinder.org/CELDA.owl#CELDA_00000266 -->

    <owl:Class rdf:about="&ontology;CELDA.owl#CELDA_00000266">
        <rdfs:label xml:lang="en">human condensed mesenchymal cell</rdfs:label>
        <rdfs:subClassOf rdf:resource="&ontology;CELDA.owl#CELDA_00000042"/>
        <rdfs:subClassOf rdf:resource="&ontology;CELDA.owl#CELDA_00000265"/>
        <rdfs:subClassOf>
            <owl:Restriction>
                <owl:onProperty rdf:resource="&purl;obo/develops_from"/>
                <owl:someValuesFrom rdf:resource="&ontology;CELDA.owl#CELDA_00000180"/>
            </owl:Restriction>
        </rdfs:subClassOf>
        <CELDA:commonName xml:lang="en">condensed mesenchymal cell</CELDA:commonName>
    </owl:Class>
    


    <!-- http://ontology.cellfinder.org/CELDA.owl#CELDA_00000267 -->

    <owl:Class rdf:about="&ontology;CELDA.owl#CELDA_00000267">
        <rdfs:label xml:lang="en">human metanephric mesenchyme stem cell</rdfs:label>
        <rdfs:subClassOf rdf:resource="&ontology;CELDA.owl#CELDA_00000042"/>
        <rdfs:subClassOf rdf:resource="&purl;obo/CL_0000324"/>
        <rdfs:subClassOf>
            <owl:Restriction>
                <owl:onProperty rdf:resource="&purl;obo/ends_at"/>
                <owl:someValuesFrom rdf:resource="&purl;obo/CS20"/>
            </owl:Restriction>
        </rdfs:subClassOf>
        <rdfs:subClassOf>
            <owl:Restriction>
                <owl:onProperty rdf:resource="&purl;obo/starts_at"/>
                <owl:someValuesFrom rdf:resource="&purl;obo/CS13"/>
            </owl:Restriction>
        </rdfs:subClassOf>
        <rdfs:subClassOf>
            <owl:Restriction>
                <owl:onProperty rdf:resource="&purl;obo/develops_from"/>
                <owl:someValuesFrom rdf:resource="&ontology;CELDA.owl#CELDA_00000266"/>
            </owl:Restriction>
        </rdfs:subClassOf>
        <rdfs:subClassOf>
            <owl:Restriction>
                <owl:onProperty rdf:resource="&ro;part_of"/>
                <owl:someValuesFrom rdf:resource="&EHDAA2;EHDAA2_0001137"/>
            </owl:Restriction>
        </rdfs:subClassOf>
        <CELDA:commonName xml:lang="en">metanephric mesenchyme stem cell</CELDA:commonName>
    </owl:Class>
    


    <!-- http://ontology.cellfinder.org/CELDA.owl#CELDA_00000268 -->

    <owl:Class rdf:about="&ontology;CELDA.owl#CELDA_00000268">
        <rdfs:label xml:lang="en">human meso-epithelial cell</rdfs:label>
        <rdfs:subClassOf rdf:resource="&ontology;CELDA.owl#CELDA_00000042"/>
        <rdfs:subClassOf rdf:resource="&purl;obo/CL_0002078"/>
        <rdfs:subClassOf>
            <owl:Restriction>
                <owl:onProperty rdf:resource="&purl;obo/ends_at"/>
                <owl:someValuesFrom rdf:resource="&purl;obo/CS20"/>
            </owl:Restriction>
        </rdfs:subClassOf>
        <rdfs:subClassOf>
            <owl:Restriction>
                <owl:onProperty rdf:resource="&purl;obo/starts_at"/>
                <owl:someValuesFrom rdf:resource="&purl;obo/CS13"/>
            </owl:Restriction>
        </rdfs:subClassOf>
        <rdfs:subClassOf>
            <owl:Restriction>
                <owl:onProperty rdf:resource="&purl;obo/develops_from"/>
                <owl:someValuesFrom rdf:resource="&ontology;CELDA.owl#CELDA_00000267"/>
            </owl:Restriction>
        </rdfs:subClassOf>
        <rdfs:subClassOf>
            <owl:Restriction>
                <owl:onProperty rdf:resource="&ro;part_of"/>
                <owl:someValuesFrom rdf:resource="&EHDAA2;EHDAA2_0001137"/>
            </owl:Restriction>
        </rdfs:subClassOf>
        <CELDA:commonName xml:lang="en">meso-epithelial cell</CELDA:commonName>
    </owl:Class>
    


    <!-- http://ontology.cellfinder.org/CELDA.owl#CELDA_00000269 -->

    <owl:Class rdf:about="&ontology;CELDA.owl#CELDA_00000269">
        <rdfs:label xml:lang="en">human renal interstitial pericyte</rdfs:label>
        <rdfs:subClassOf rdf:resource="&ontology;CELDA.owl#CELDA_00000042"/>
        <rdfs:subClassOf rdf:resource="&purl;obo/CL_1001318"/>
        <rdfs:subClassOf rdf:resource="&FMA;FMA_63174"/>
        <rdfs:subClassOf>
            <owl:Restriction>
                <owl:onProperty rdf:resource="&purl;obo/develops_from"/>
                <owl:someValuesFrom rdf:resource="&ontology;CELDA.owl#CELDA_00000267"/>
            </owl:Restriction>
        </rdfs:subClassOf>
        <CELDA:commonName xml:lang="en">renal interstitial pericyte</CELDA:commonName>
    </owl:Class>
    


    <!-- http://ontology.cellfinder.org/CELDA.owl#CELDA_00000270 -->

    <owl:Class rdf:about="&ontology;CELDA.owl#CELDA_00000270">
        <rdfs:label xml:lang="en">metanephric epithelial cell</rdfs:label>
        <rdfs:subClassOf rdf:resource="&purl;obo/CL_0000066"/>
        <rdfs:subClassOf>
            <owl:Restriction>
                <owl:onProperty rdf:resource="&purl;obo/develops_from"/>
                <owl:someValuesFrom rdf:resource="&purl;obo/CL_0002078"/>
            </owl:Restriction>
        </rdfs:subClassOf>
        <rdfs:subClassOf>
            <owl:Restriction>
                <owl:onProperty rdf:resource="&ro;part_of"/>
                <owl:someValuesFrom rdf:resource="&purl;obo/UBERON_0000081"/>
            </owl:Restriction>
        </rdfs:subClassOf>
    </owl:Class>
    


    <!-- http://ontology.cellfinder.org/CELDA.owl#CELDA_00000271 -->

    <owl:Class rdf:about="&ontology;CELDA.owl#CELDA_00000271">
        <rdfs:label xml:lang="en">human metanephric epithelial cell</rdfs:label>
        <rdfs:subClassOf rdf:resource="&ontology;CELDA.owl#CELDA_00000042"/>
        <rdfs:subClassOf rdf:resource="&ontology;CELDA.owl#CELDA_00000270"/>
        <rdfs:subClassOf>
            <owl:Restriction>
                <owl:onProperty rdf:resource="&purl;obo/ends_at"/>
                <owl:someValuesFrom rdf:resource="&purl;obo/CS20"/>
            </owl:Restriction>
        </rdfs:subClassOf>
        <rdfs:subClassOf>
            <owl:Restriction>
                <owl:onProperty rdf:resource="&purl;obo/develops_from"/>
                <owl:someValuesFrom rdf:resource="&ontology;CELDA.owl#CELDA_00000268"/>
            </owl:Restriction>
        </rdfs:subClassOf>
        <rdfs:subClassOf>
            <owl:Restriction>
                <owl:onProperty rdf:resource="&purl;obo/starts_at"/>
                <owl:someValuesFrom rdf:resource="&purl;obo/CS13"/>
            </owl:Restriction>
        </rdfs:subClassOf>
        <rdfs:subClassOf>
            <owl:Restriction>
                <owl:onProperty rdf:resource="&ro;part_of"/>
                <owl:someValuesFrom rdf:resource="&EHDAA2;EHDAA2_0001137"/>
            </owl:Restriction>
        </rdfs:subClassOf>
        <CELDA:commonName xml:lang="en">metanephric epithelial cell</CELDA:commonName>
    </owl:Class>
    


    <!-- http://ontology.cellfinder.org/CELDA.owl#CELDA_00000272 -->

    <owl:Class rdf:about="&ontology;CELDA.owl#CELDA_00000272">
        <rdfs:label xml:lang="en">metanephric angioblast</rdfs:label>
        <rdfs:subClassOf rdf:resource="&purl;obo/CL_0000003"/>
        <rdfs:subClassOf>
            <owl:Restriction>
                <owl:onProperty rdf:resource="&ro;part_of"/>
                <owl:someValuesFrom rdf:resource="&purl;obo/UBERON_0000081"/>
            </owl:Restriction>
        </rdfs:subClassOf>
        <rdfs:subClassOf>
            <owl:Restriction>
                <owl:onProperty rdf:resource="&purl;obo/develops_from"/>
                <owl:someValuesFrom rdf:resource="&purl;obo/CL_0002078"/>
            </owl:Restriction>
        </rdfs:subClassOf>
    </owl:Class>
    


    <!-- http://ontology.cellfinder.org/CELDA.owl#CELDA_00000273 -->

    <owl:Class rdf:about="&ontology;CELDA.owl#CELDA_00000273">
        <rdfs:label xml:lang="en">human metanephric angioblast</rdfs:label>
        <rdfs:subClassOf rdf:resource="&ontology;CELDA.owl#CELDA_00000042"/>
        <rdfs:subClassOf rdf:resource="&ontology;CELDA.owl#CELDA_00000272"/>
        <rdfs:subClassOf>
            <owl:Restriction>
                <owl:onProperty rdf:resource="&ro;part_of"/>
                <owl:someValuesFrom rdf:resource="&EHDAA2;EHDAA2_0001137"/>
            </owl:Restriction>
        </rdfs:subClassOf>
        <rdfs:subClassOf>
            <owl:Restriction>
                <owl:onProperty rdf:resource="&purl;obo/develops_from"/>
                <owl:someValuesFrom rdf:resource="&ontology;CELDA.owl#CELDA_00000268"/>
            </owl:Restriction>
        </rdfs:subClassOf>
        <CELDA:commonName xml:lang="en">metanephric angioblast</CELDA:commonName>
    </owl:Class>
    


    <!-- http://ontology.cellfinder.org/CELDA.owl#CELDA_00000274 -->

    <owl:Class rdf:about="&ontology;CELDA.owl#CELDA_00000274">
        <rdfs:label xml:lang="en">human adult endothelial progenitor cell</rdfs:label>
        <rdfs:subClassOf rdf:resource="&ontology;CELDA.owl#CELDA_00000042"/>
        <rdfs:subClassOf rdf:resource="&purl;obo/CL_0002619"/>
        <rdfs:subClassOf>
            <owl:Restriction>
                <owl:onProperty rdf:resource="&purl;obo/develops_from"/>
                <owl:someValuesFrom rdf:resource="&ontology;CELDA.owl#CELDA_00000411"/>
            </owl:Restriction>
        </rdfs:subClassOf>
        <CELDA:commonName xml:lang="en">adult endothelial progenitor cell</CELDA:commonName>
        <oboInOwl:hasSynonym>
            <rdf:Description>
                <rdfs:label xml:lang="en">EPC</rdfs:label>
            </rdf:Description>
        </oboInOwl:hasSynonym>
        <oboInOwl:hasSynonym>
            <rdf:Description>
                <rdfs:label xml:lang="en">EPC</rdfs:label>
            </rdf:Description>
        </oboInOwl:hasSynonym>
        <oboInOwl:hasSynonym>
            <rdf:Description>
                <rdfs:label xml:lang="en">EPC</rdfs:label>
            </rdf:Description>
        </oboInOwl:hasSynonym>
    </owl:Class>
    


    <!-- http://ontology.cellfinder.org/CELDA.owl#CELDA_00000275 -->

    <owl:Class rdf:about="&ontology;CELDA.owl#CELDA_00000275">
        <rdfs:label xml:lang="en">human glomerular capillary endothelial cell</rdfs:label>
        <rdfs:subClassOf rdf:resource="&ontology;CELDA.owl#CELDA_00000042"/>
        <rdfs:subClassOf rdf:resource="&purl;obo/CL_1001005"/>
        <rdfs:subClassOf>
            <owl:Restriction>
                <owl:onProperty rdf:resource="&purl;obo/develops_from"/>
                <owl:someValuesFrom rdf:resource="&ontology;CELDA.owl#CELDA_00000267"/>
            </owl:Restriction>
        </rdfs:subClassOf>
        <CELDA:commonName xml:lang="en">glomerular capillary endothelial cell</CELDA:commonName>
    </owl:Class>
    


    <!-- http://ontology.cellfinder.org/CELDA.owl#CELDA_00000276 -->

    <owl:Class rdf:about="&ontology;CELDA.owl#CELDA_00000276">
        <rdfs:label xml:lang="en">human peritubular capillary endothelial cell</rdfs:label>
        <rdfs:subClassOf rdf:resource="&ontology;CELDA.owl#CELDA_00000042"/>
        <rdfs:subClassOf rdf:resource="&purl;obo/CL_1001033"/>
        <rdfs:subClassOf>
            <owl:Restriction>
                <owl:onProperty rdf:resource="&purl;obo/develops_from"/>
                <owl:someValuesFrom rdf:resource="&ontology;CELDA.owl#CELDA_00000267"/>
            </owl:Restriction>
        </rdfs:subClassOf>
        <CELDA:commonName xml:lang="en">peritubular capillary endothelial cell</CELDA:commonName>
    </owl:Class>
    


    <!-- http://ontology.cellfinder.org/CELDA.owl#CELDA_00000277 -->

    <owl:Class rdf:about="&ontology;CELDA.owl#CELDA_00000277">
        <rdfs:label xml:lang="en">human kidney afferent arteriol endothelial cell</rdfs:label>
        <rdfs:subClassOf rdf:resource="&ontology;CELDA.owl#CELDA_00000042"/>
        <rdfs:subClassOf rdf:resource="&purl;obo/CL_1001096"/>
        <rdfs:subClassOf>
            <owl:Restriction>
                <owl:onProperty rdf:resource="&purl;obo/develops_from"/>
                <owl:someValuesFrom rdf:resource="&ontology;CELDA.owl#CELDA_00000274"/>
            </owl:Restriction>
        </rdfs:subClassOf>
        <CELDA:commonName xml:lang="en">kidney afferent arteriol endothelial cell</CELDA:commonName>
    </owl:Class>
    


    <!-- http://ontology.cellfinder.org/CELDA.owl#CELDA_00000278 -->

    <owl:Class rdf:about="&ontology;CELDA.owl#CELDA_00000278">
        <rdfs:label xml:lang="en">human kidney efferent arteriole endothelial cell</rdfs:label>
        <rdfs:subClassOf rdf:resource="&ontology;CELDA.owl#CELDA_00000042"/>
        <rdfs:subClassOf rdf:resource="&purl;obo/CL_1001099"/>
        <rdfs:subClassOf>
            <owl:Restriction>
                <owl:onProperty rdf:resource="&purl;obo/develops_from"/>
                <owl:someValuesFrom rdf:resource="&ontology;CELDA.owl#CELDA_00000274"/>
            </owl:Restriction>
        </rdfs:subClassOf>
        <CELDA:commonName xml:lang="en">kidney efferent arteriole endothelial cell</CELDA:commonName>
    </owl:Class>
    


    <!-- http://ontology.cellfinder.org/CELDA.owl#CELDA_00000279 -->

    <owl:Class rdf:about="&ontology;CELDA.owl#CELDA_00000279">
        <rdfs:label xml:lang="en">human arcuate artery endothelial cell</rdfs:label>
        <rdfs:subClassOf rdf:resource="&ontology;CELDA.owl#CELDA_00000042"/>
        <rdfs:subClassOf rdf:resource="&purl;obo/CL_1001213"/>
        <rdfs:subClassOf>
            <owl:Restriction>
                <owl:onProperty rdf:resource="&purl;obo/develops_from"/>
                <owl:someValuesFrom rdf:resource="&ontology;CELDA.owl#CELDA_00000274"/>
            </owl:Restriction>
        </rdfs:subClassOf>
        <rdfs:subClassOf>
            <owl:Restriction>
                <owl:onProperty rdf:resource="&ro;part_of"/>
                <owl:someValuesFrom rdf:resource="&FMA;FMA_44594"/>
            </owl:Restriction>
        </rdfs:subClassOf>
        <CELDA:commonName xml:lang="en">arcuate artery endothelial cell</CELDA:commonName>
    </owl:Class>
    


    <!-- http://ontology.cellfinder.org/CELDA.owl#CELDA_00000280 -->

    <owl:Class rdf:about="&ontology;CELDA.owl#CELDA_00000280">
        <rdfs:label xml:lang="en">interlobulary artery</rdfs:label>
        <rdfs:subClassOf rdf:resource="&purl;obo/UBERON_0001062"/>
        <rdfs:subClassOf>
            <owl:Restriction>
                <owl:onProperty rdf:resource="&ro;part_of"/>
                <owl:someValuesFrom rdf:resource="&purl;obo/UBERON_0006544"/>
            </owl:Restriction>
        </rdfs:subClassOf>
    </owl:Class>
    


    <!-- http://ontology.cellfinder.org/CELDA.owl#CELDA_00000281 -->

    <owl:Class rdf:about="&ontology;CELDA.owl#CELDA_00000281">
        <rdfs:label xml:lang="en">human interlobulary artery</rdfs:label>
        <rdfs:subClassOf rdf:resource="&ontology;CELDA.owl#CELDA_00000002"/>
        <rdfs:subClassOf rdf:resource="&ontology;CELDA.owl#CELDA_00000280"/>
    </owl:Class>
    


    <!-- http://ontology.cellfinder.org/CELDA.owl#CELDA_00000282 -->

    <owl:Class rdf:about="&ontology;CELDA.owl#CELDA_00000282">
        <rdfs:label xml:lang="en">human interlobulary artery endothelial cell</rdfs:label>
        <rdfs:subClassOf rdf:resource="&ontology;CELDA.owl#CELDA_00000042"/>
        <rdfs:subClassOf rdf:resource="&purl;obo/CL_1001216"/>
        <rdfs:subClassOf>
            <owl:Restriction>
                <owl:onProperty rdf:resource="&purl;obo/develops_from"/>
                <owl:someValuesFrom rdf:resource="&ontology;CELDA.owl#CELDA_00000274"/>
            </owl:Restriction>
        </rdfs:subClassOf>
        <rdfs:subClassOf>
            <owl:Restriction>
                <owl:onProperty rdf:resource="&ro;part_of"/>
                <owl:someValuesFrom rdf:resource="&ontology;CELDA.owl#CELDA_00000281"/>
            </owl:Restriction>
        </rdfs:subClassOf>
        <CELDA:commonName xml:lang="en">interlobulary artery endothelial cell</CELDA:commonName>
    </owl:Class>
    


    <!-- http://ontology.cellfinder.org/CELDA.owl#CELDA_00000283 -->

    <owl:Class rdf:about="&ontology;CELDA.owl#CELDA_00000283">
        <rdfs:label xml:lang="en">human arcurate vein endothelial cell</rdfs:label>
        <rdfs:subClassOf rdf:resource="&ontology;CELDA.owl#CELDA_00000042"/>
        <rdfs:subClassOf rdf:resource="&purl;obo/CL_1001220"/>
        <rdfs:subClassOf>
            <owl:Restriction>
                <owl:onProperty rdf:resource="&purl;obo/develops_from"/>
                <owl:someValuesFrom rdf:resource="&ontology;CELDA.owl#CELDA_00000274"/>
            </owl:Restriction>
        </rdfs:subClassOf>
        <CELDA:commonName xml:lang="en">arcurate vein endothelial cell</CELDA:commonName>
    </owl:Class>
    


    <!-- http://ontology.cellfinder.org/CELDA.owl#CELDA_00000284 -->

    <owl:Class rdf:about="&ontology;CELDA.owl#CELDA_00000284">
        <rdfs:label xml:lang="en">human interlobulary vein endothelial cell</rdfs:label>
        <rdfs:subClassOf rdf:resource="&ontology;CELDA.owl#CELDA_00000042"/>
        <rdfs:subClassOf rdf:resource="&purl;obo/CL_1001223"/>
        <rdfs:subClassOf>
            <owl:Restriction>
                <owl:onProperty rdf:resource="&purl;obo/develops_from"/>
                <owl:someValuesFrom rdf:resource="&ontology;CELDA.owl#CELDA_00000274"/>
            </owl:Restriction>
        </rdfs:subClassOf>
        <CELDA:commonName xml:lang="en">interlobulary vein endothelial cell</CELDA:commonName>
    </owl:Class>
    


    <!-- http://ontology.cellfinder.org/CELDA.owl#CELDA_00000285 -->

    <owl:Class rdf:about="&ontology;CELDA.owl#CELDA_00000285">
        <rdfs:label xml:lang="en">human endothelial cell of lymphatic vessel</rdfs:label>
        <rdfs:subClassOf rdf:resource="&ontology;CELDA.owl#CELDA_00000042"/>
        <rdfs:subClassOf rdf:resource="&purl;obo/CL_0002138"/>
        <rdfs:subClassOf>
            <owl:Restriction>
                <owl:onProperty rdf:resource="&purl;obo/develops_from"/>
                <owl:someValuesFrom rdf:resource="&ontology;CELDA.owl#CELDA_00000274"/>
            </owl:Restriction>
        </rdfs:subClassOf>
        <CELDA:commonName xml:lang="en">endothelial cell of lymphatic vessel</CELDA:commonName>
    </owl:Class>
    


    <!-- http://ontology.cellfinder.org/CELDA.owl#CELDA_00000286 -->

    <owl:Class rdf:about="&ontology;CELDA.owl#CELDA_00000286">
        <rdfs:label xml:lang="en">human metanephric glomerular visceral epithelial cell</rdfs:label>
        <rdfs:subClassOf rdf:resource="&ontology;CELDA.owl#CELDA_00000042"/>
        <rdfs:subClassOf rdf:resource="&purl;obo/CL_0002525"/>
        <rdfs:subClassOf>
            <owl:Restriction>
                <owl:onProperty rdf:resource="&ro;part_of"/>
                <owl:someValuesFrom rdf:resource="&EHDAA2;EHDAA2_0001137"/>
            </owl:Restriction>
        </rdfs:subClassOf>
        <rdfs:subClassOf>
            <owl:Restriction>
                <owl:onProperty rdf:resource="&purl;obo/develops_from"/>
                <owl:someValuesFrom rdf:resource="&ontology;CELDA.owl#CELDA_00000271"/>
            </owl:Restriction>
        </rdfs:subClassOf>
        <CELDA:commonName xml:lang="en">metanephric glomerular visceral epithelial cell</CELDA:commonName>
    </owl:Class>
    


    <!-- http://ontology.cellfinder.org/CELDA.owl#CELDA_00000287 -->

    <owl:Class rdf:about="&ontology;CELDA.owl#CELDA_00000287">
        <rdfs:label xml:lang="en">vesicle-stage epithelial cell</rdfs:label>
        <rdfs:subClassOf rdf:resource="&purl;obo/CL_0000066"/>
        <rdfs:subClassOf>
            <owl:Restriction>
                <owl:onProperty rdf:resource="&ro;part_of"/>
                <owl:someValuesFrom rdf:resource="&purl;obo/UBERON_0001285"/>
            </owl:Restriction>
        </rdfs:subClassOf>
        <rdfs:subClassOf>
            <owl:Restriction>
                <owl:onProperty rdf:resource="&purl;obo/develops_from"/>
                <owl:someValuesFrom rdf:resource="&ontology;CELDA.owl#CELDA_00000270"/>
            </owl:Restriction>
        </rdfs:subClassOf>
    </owl:Class>
    


    <!-- http://ontology.cellfinder.org/CELDA.owl#CELDA_00000288 -->

    <owl:Class rdf:about="&ontology;CELDA.owl#CELDA_00000288">
        <rdfs:label xml:lang="en">human vesicle-stage epithelial cell</rdfs:label>
        <rdfs:subClassOf rdf:resource="&ontology;CELDA.owl#CELDA_00000042"/>
        <rdfs:subClassOf rdf:resource="&ontology;CELDA.owl#CELDA_00000287"/>
        <rdfs:subClassOf>
            <owl:Restriction>
                <owl:onProperty rdf:resource="&ro;part_of"/>
                <owl:someValuesFrom rdf:resource="&FMA;FMA_17640"/>
            </owl:Restriction>
        </rdfs:subClassOf>
        <rdfs:subClassOf>
            <owl:Restriction>
                <owl:onProperty rdf:resource="&purl;obo/develops_from"/>
                <owl:someValuesFrom rdf:resource="&ontology;CELDA.owl#CELDA_00000271"/>
            </owl:Restriction>
        </rdfs:subClassOf>
        <CELDA:commonName xml:lang="en">vesicle-stage epithelial cell</CELDA:commonName>
    </owl:Class>
    


    <!-- http://ontology.cellfinder.org/CELDA.owl#CELDA_00000289 -->

    <owl:Class rdf:about="&ontology;CELDA.owl#CELDA_00000289">
        <rdfs:label xml:lang="en">comma-shaped body-stage epithelial cell</rdfs:label>
        <rdfs:subClassOf rdf:resource="&purl;obo/CL_0000066"/>
        <rdfs:subClassOf>
            <owl:Restriction>
                <owl:onProperty rdf:resource="&obo;develops_from"/>
                <owl:someValuesFrom rdf:resource="&ontology;CELDA.owl#CELDA_00015806"/>
            </owl:Restriction>
        </rdfs:subClassOf>
        <rdfs:subClassOf>
            <owl:Restriction>
                <owl:onProperty rdf:resource="&purl;obo/develops_from"/>
                <owl:someValuesFrom rdf:resource="&ontology;CELDA.owl#CELDA_00000287"/>
            </owl:Restriction>
        </rdfs:subClassOf>
        <rdfs:subClassOf>
            <owl:Restriction>
                <owl:onProperty rdf:resource="&OBO_REL;part_of"/>
                <owl:someValuesFrom rdf:resource="&purl;obo/UBERON_0004198"/>
            </owl:Restriction>
        </rdfs:subClassOf>
        <rdfs:subClassOf>
            <owl:Restriction>
                <owl:onProperty rdf:resource="&ro;part_of"/>
                <owl:someValuesFrom rdf:resource="&purl;obo/UBERON_0001285"/>
            </owl:Restriction>
        </rdfs:subClassOf>
    </owl:Class>
    


    <!-- http://ontology.cellfinder.org/CELDA.owl#CELDA_00000290 -->

    <owl:Class rdf:about="&ontology;CELDA.owl#CELDA_00000290">
        <rdfs:label xml:lang="en">human comma-shaped body-stage epithelial cell</rdfs:label>
        <rdfs:subClassOf rdf:resource="&ontology;CELDA.owl#CELDA_00000289"/>
        <rdfs:subClassOf rdf:resource="&ontology;CELDA.owl#CELDA_00000394"/>
        <rdfs:subClassOf>
            <owl:Restriction>
                <owl:onProperty rdf:resource="&ro;part_of"/>
                <owl:someValuesFrom rdf:resource="&FMA;FMA_17640"/>
            </owl:Restriction>
        </rdfs:subClassOf>
        <rdfs:subClassOf>
            <owl:Restriction>
                <owl:onProperty rdf:resource="&obo;develops_from"/>
                <owl:someValuesFrom rdf:resource="&ontology;CELDA.owl#CELDA_00015806"/>
            </owl:Restriction>
        </rdfs:subClassOf>
        <rdfs:subClassOf>
            <owl:Restriction>
                <owl:onProperty rdf:resource="&purl;obo/develops_from"/>
                <owl:someValuesFrom rdf:resource="&ontology;CELDA.owl#CELDA_00015817"/>
            </owl:Restriction>
        </rdfs:subClassOf>
        <rdfs:subClassOf>
            <owl:Restriction>
                <owl:onProperty rdf:resource="&purl;obo/develops_from"/>
                <owl:someValuesFrom rdf:resource="&ontology;CELDA.owl#CELDA_00000288"/>
            </owl:Restriction>
        </rdfs:subClassOf>
        <rdfs:comment>Relation: develops_from distal renal vesicle cell was shown for &quot;mus musculus&quot;</rdfs:comment>
        <rdfs:comment>Relation: develops_from proximal renal vesicle cell was shown for &quot;mus musculus&quot;</rdfs:comment>
        <CELDA:commonName xml:lang="en">comma-shaped body-stage epithelial cell</CELDA:commonName>
    </owl:Class>
    


    <!-- http://ontology.cellfinder.org/CELDA.owl#CELDA_00000291 -->

    <owl:Class rdf:about="&ontology;CELDA.owl#CELDA_00000291">
        <rdfs:label xml:lang="en">s-shaped body-stage epithelial cell</rdfs:label>
        <rdfs:subClassOf rdf:resource="&purl;obo/CL_0000066"/>
        <rdfs:subClassOf>
            <owl:Restriction>
                <owl:onProperty rdf:resource="&ro;part_of"/>
                <owl:someValuesFrom rdf:resource="&purl;obo/UBERON_0001285"/>
            </owl:Restriction>
        </rdfs:subClassOf>
        <rdfs:subClassOf>
            <owl:Restriction>
                <owl:onProperty rdf:resource="&purl;obo/develops_from"/>
                <owl:someValuesFrom rdf:resource="&ontology;CELDA.owl#CELDA_00000289"/>
            </owl:Restriction>
        </rdfs:subClassOf>
    </owl:Class>
    


    <!-- http://ontology.cellfinder.org/CELDA.owl#CELDA_00000292 -->

    <owl:Class rdf:about="&ontology;CELDA.owl#CELDA_00000292">
        <rdfs:label xml:lang="en">human s-shaped body-stage epithelial cell</rdfs:label>
        <rdfs:subClassOf rdf:resource="&ontology;CELDA.owl#CELDA_00000042"/>
        <rdfs:subClassOf rdf:resource="&ontology;CELDA.owl#CELDA_00000291"/>
        <rdfs:subClassOf>
            <owl:Restriction>
                <owl:onProperty rdf:resource="&ro;part_of"/>
                <owl:someValuesFrom rdf:resource="&FMA;FMA_17640"/>
            </owl:Restriction>
        </rdfs:subClassOf>
        <rdfs:subClassOf>
            <owl:Restriction>
                <owl:onProperty rdf:resource="&purl;obo/develops_from"/>
                <owl:someValuesFrom rdf:resource="&ontology;CELDA.owl#CELDA_00000290"/>
            </owl:Restriction>
        </rdfs:subClassOf>
        <owlNCBITaxon:synonym>Stage II nephron</owlNCBITaxon:synonym>
        <rdfs:comment>Relation: develops_from comma-shaped body cell was shown for &quot;mus musculus&quot;</rdfs:comment>
        <owlNCBITaxon:synonym>S-shaped body cell</owlNCBITaxon:synonym>
        <CELDA:commonName xml:lang="en">s-shaped body-stage epithelial cell</CELDA:commonName>
    </owl:Class>
    


    <!-- http://ontology.cellfinder.org/CELDA.owl#CELDA_00000293 -->

    <owl:Class rdf:about="&ontology;CELDA.owl#CELDA_00000293">
        <rdfs:label xml:lang="en">human glomerular visceral epithelial cell</rdfs:label>
        <rdfs:subClassOf rdf:resource="&ontology;CELDA.owl#CELDA_00000042"/>
        <rdfs:subClassOf rdf:resource="&purl;obo/CL_0000653"/>
        <rdfs:subClassOf>
            <owl:Restriction>
                <owl:onProperty rdf:resource="&ro;part_of"/>
                <owl:someValuesFrom rdf:resource="&FMA;FMA_17640"/>
            </owl:Restriction>
        </rdfs:subClassOf>
        <rdfs:subClassOf>
            <owl:Restriction>
                <owl:onProperty rdf:resource="&purl;obo/develops_from"/>
                <owl:someValuesFrom rdf:resource="&ontology;CELDA.owl#CELDA_00015815"/>
            </owl:Restriction>
        </rdfs:subClassOf>
        <rdfs:comment>Relation: develops_from presumptive podocyte was shown for &quot;mus musculus&quot;</rdfs:comment>
        <CELDA:commonName xml:lang="en">glomerular visceral epithelial cell</CELDA:commonName>
        <oboInOwl:hasSynonym>
            <rdf:Description>
                <rdfs:label xml:lang="en">podocyte</rdfs:label>
            </rdf:Description>
        </oboInOwl:hasSynonym>
        <oboInOwl:hasDefinition>
            <rdf:Description>
                <rdfs:label xml:lang="en">voluminous smooth surfaced cell body, which floats within the urinary space, characteristic foot processes interconnect with neighbouring ones in a typical interdigitating pattern, leaving meandering slits, bridged by slit diaphragm, polarized epithelial cells, cell body contains a prominent nucleus, a well-developed Golgi system, abundant rough and smooth endoplasmic reticulum, prominent lysosomes (including abundant multivesicular bodies), and many mitochondria. In contrast to the cell body, the cell processes contain only a few organelles</rdfs:label>
            </rdf:Description>
        </oboInOwl:hasDefinition>
        <oboInOwl:hasSynonym>
            <rdf:Description>
                <rdfs:label xml:lang="en">podocyte</rdfs:label>
            </rdf:Description>
        </oboInOwl:hasSynonym>
        <oboInOwl:hasSynonym>
            <rdf:Description>
                <rdfs:label xml:lang="en">podocyte</rdfs:label>
            </rdf:Description>
        </oboInOwl:hasSynonym>
        <oboInOwl:hasDefinition>
            <rdf:Description>
                <rdfs:label xml:lang="en">voluminous smooth surfaced cell body, which floats within the urinary space, characteristic foot processes interconnect with neighbouring ones in a typical interdigitating pattern, leaving meandering slits, bridged by slit diaphragm, polarized epithelial cells, cell body contains a prominent nucleus, a well-developed Golgi system, abundant rough and smooth endoplasmic reticulum, prominent lysosomes (including abundant multivesicular bodies), and many mitochondria. In contrast to the cell body, the cell processes contain only a few organelles</rdfs:label>
            </rdf:Description>
        </oboInOwl:hasDefinition>
        <oboInOwl:hasDefinition>
            <rdf:Description>
                <rdfs:label xml:lang="en">voluminous smooth surfaced cell body, which floats within the urinary space, characteristic foot processes interconnect with neighbouring ones in a typical interdigitating pattern, leaving meandering slits, bridged by slit diaphragm, polarized epithelial cells, cell body contains a prominent nucleus, a well-developed Golgi system, abundant rough and smooth endoplasmic reticulum, prominent lysosomes (including abundant multivesicular bodies), and many mitochondria. In contrast to the cell body, the cell processes contain only a few organelles</rdfs:label>
            </rdf:Description>
        </oboInOwl:hasDefinition>
    </owl:Class>
    


    <!-- http://ontology.cellfinder.org/CELDA.owl#CELDA_00000294 -->

    <owl:Class rdf:about="&ontology;CELDA.owl#CELDA_00000294">
        <rdfs:label xml:lang="en">human parietal epithelial cell</rdfs:label>
        <rdfs:subClassOf rdf:resource="&ontology;CELDA.owl#CELDA_00000042"/>
        <rdfs:subClassOf rdf:resource="&purl;obo/CL_1000452"/>
        <rdfs:subClassOf>
            <owl:Restriction>
                <owl:onProperty rdf:resource="&ro;part_of"/>
                <owl:someValuesFrom rdf:resource="&FMA;FMA_17676"/>
            </owl:Restriction>
        </rdfs:subClassOf>
        <rdfs:subClassOf>
            <owl:Restriction>
                <owl:onProperty rdf:resource="&purl;obo/develops_from"/>
                <owl:someValuesFrom rdf:resource="&ontology;CELDA.owl#CELDA_00015814"/>
            </owl:Restriction>
        </rdfs:subClassOf>
        <rdfs:comment>Relation: develops_from S-shaped body proximal cell was shown for &quot;mus musculus&quot;</rdfs:comment>
        <CELDA:commonName xml:lang="en">parietal epithelial cell</CELDA:commonName>
        <oboInOwl:hasSynonym>
            <rdf:Description>
                <rdfs:label>squamous epithelial cell</rdfs:label>
            </rdf:Description>
        </oboInOwl:hasSynonym>
        <oboInOwl:hasSynonym>
            <rdf:Description>
                <rdfs:label>squamous epithelial cell</rdfs:label>
            </rdf:Description>
        </oboInOwl:hasSynonym>
        <oboInOwl:hasSynonym>
            <rdf:Description>
                <rdfs:label>squamous epithelial cell</rdfs:label>
            </rdf:Description>
        </oboInOwl:hasSynonym>
        <oboInOwl:hasDefinition>
            <rdf:Description>
                <rdfs:label xml:lang="en">CL:1000452 epithelial cell of parietal layer of glomerular capsule; polygonal cells that contain prominent bundles of actin filaments running in all directions, microfilament bundles are especially prominent in the parietal cells surrounding the vascular pole, where they are located within cytoplasmic ridges that run in a circular fashion around the glomerular entrance, In rare cases, parietal epithelial cells may be replaced by podocytes (“parietal podocytes’’), which display a process pattern identical to that of podocytes proper of the tuft, At such sites, the PBM is similar to the GBM and capillaries may attach from outside</rdfs:label>
            </rdf:Description>
        </oboInOwl:hasDefinition>
        <oboInOwl:hasDefinition>
            <rdf:Description>
                <rdfs:label xml:lang="en">CL:1000452 epithelial cell of parietal layer of glomerular capsule; polygonal cells that contain prominent bundles of actin filaments running in all directions, microfilament bundles are especially prominent in the parietal cells surrounding the vascular pole, where they are located within cytoplasmic ridges that run in a circular fashion around the glomerular entrance, In rare cases, parietal epithelial cells may be replaced by podocytes (“parietal podocytes’’), which display a process pattern identical to that of podocytes proper of the tuft, At such sites, the PBM is similar to the GBM and capillaries may attach from outside</rdfs:label>
            </rdf:Description>
        </oboInOwl:hasDefinition>
        <oboInOwl:hasDefinition>
            <rdf:Description>
                <rdfs:label xml:lang="en">CL:1000452 epithelial cell of parietal layer of glomerular capsule; polygonal cells that contain prominent bundles of actin filaments running in all directions, microfilament bundles are especially prominent in the parietal cells surrounding the vascular pole, where they are located within cytoplasmic ridges that run in a circular fashion around the glomerular entrance, In rare cases, parietal epithelial cells may be replaced by podocytes (“parietal podocytes’’), which display a process pattern identical to that of podocytes proper of the tuft, At such sites, the PBM is similar to the GBM and capillaries may attach from outside</rdfs:label>
            </rdf:Description>
        </oboInOwl:hasDefinition>
    </owl:Class>
    


    <!-- http://ontology.cellfinder.org/CELDA.owl#CELDA_00000295 -->

    <owl:Class rdf:about="&ontology;CELDA.owl#CELDA_00000295">
        <rdfs:label xml:lang="en">metanephric tubule cell</rdfs:label>
        <rdfs:subClassOf rdf:resource="&purl;obo/CL_0000003"/>
        <rdfs:subClassOf>
            <owl:Restriction>
                <owl:onProperty rdf:resource="&purl;obo/develops_from"/>
                <owl:someValuesFrom rdf:resource="&purl;obo/CL_0002078"/>
            </owl:Restriction>
        </rdfs:subClassOf>
        <rdfs:subClassOf>
            <owl:Restriction>
                <owl:onProperty rdf:resource="&ro;part_of"/>
                <owl:someValuesFrom rdf:resource="&purl;obo/UBERON_0000081"/>
            </owl:Restriction>
        </rdfs:subClassOf>
    </owl:Class>
    


    <!-- http://ontology.cellfinder.org/CELDA.owl#CELDA_00000296 -->

    <owl:Class rdf:about="&ontology;CELDA.owl#CELDA_00000296">
        <rdfs:label xml:lang="en">human metanephric tubule cell</rdfs:label>
        <rdfs:subClassOf rdf:resource="&ontology;CELDA.owl#CELDA_00000042"/>
        <rdfs:subClassOf rdf:resource="&ontology;CELDA.owl#CELDA_00000295"/>
        <rdfs:subClassOf>
            <owl:Restriction>
                <owl:onProperty rdf:resource="&purl;obo/develops_from"/>
                <owl:someValuesFrom rdf:resource="&ontology;CELDA.owl#CELDA_00000268"/>
            </owl:Restriction>
        </rdfs:subClassOf>
        <rdfs:subClassOf>
            <owl:Restriction>
                <owl:onProperty rdf:resource="&ro;part_of"/>
                <owl:someValuesFrom rdf:resource="&EHDAA2;EHDAA2_0001137"/>
            </owl:Restriction>
        </rdfs:subClassOf>
        <CELDA:commonName xml:lang="en">metanephric tubule cell</CELDA:commonName>
    </owl:Class>
    


    <!-- http://ontology.cellfinder.org/CELDA.owl#CELDA_00000297 -->

    <owl:Class rdf:about="&ontology;CELDA.owl#CELDA_00000297">
        <rdfs:label xml:lang="en">human kidney outer medulla collecting duct epithelial cell</rdfs:label>
        <rdfs:subClassOf rdf:resource="&ontology;CELDA.owl#CELDA_00000042"/>
        <rdfs:subClassOf rdf:resource="&purl;obo/CL_1000548"/>
        <rdfs:subClassOf>
            <owl:Restriction>
                <owl:onProperty rdf:resource="&purl;obo/develops_from"/>
                <owl:someValuesFrom rdf:resource="&ontology;CELDA.owl#CELDA_00000296"/>
            </owl:Restriction>
        </rdfs:subClassOf>
        <CELDA:commonName xml:lang="en">kidney outer medulla collecting duct epithelial cell</CELDA:commonName>
    </owl:Class>
    


    <!-- http://ontology.cellfinder.org/CELDA.owl#CELDA_00000298 -->

    <owl:Class rdf:about="&ontology;CELDA.owl#CELDA_00000298">
        <rdfs:label xml:lang="en">human kidney inner medulla collecting duct epithelial cell</rdfs:label>
        <rdfs:subClassOf rdf:resource="&ontology;CELDA.owl#CELDA_00000042"/>
        <rdfs:subClassOf rdf:resource="&purl;obo/CL_1000547"/>
        <rdfs:subClassOf>
            <owl:Restriction>
                <owl:onProperty rdf:resource="&purl;obo/develops_from"/>
                <owl:someValuesFrom rdf:resource="&ontology;CELDA.owl#CELDA_00000296"/>
            </owl:Restriction>
        </rdfs:subClassOf>
        <CELDA:commonName xml:lang="en">kidney inner medulla collecting duct epithelial cell</CELDA:commonName>
    </owl:Class>
    


    <!-- http://ontology.cellfinder.org/CELDA.owl#CELDA_00000299 -->

    <owl:Class rdf:about="&ontology;CELDA.owl#CELDA_00000299">
        <rdfs:label xml:lang="en">human kidney cortex collecting duct epithelial cell</rdfs:label>
        <rdfs:subClassOf rdf:resource="&ontology;CELDA.owl#CELDA_00000042"/>
        <rdfs:subClassOf rdf:resource="&purl;obo/CL_1000549"/>
        <rdfs:subClassOf>
            <owl:Restriction>
                <owl:onProperty rdf:resource="&purl;obo/develops_from"/>
                <owl:someValuesFrom rdf:resource="&ontology;CELDA.owl#CELDA_00000296"/>
            </owl:Restriction>
        </rdfs:subClassOf>
        <CELDA:commonName xml:lang="en">kidney cortex collecting duct epithelial cell</CELDA:commonName>
    </owl:Class>
    


    <!-- http://ontology.cellfinder.org/CELDA.owl#CELDA_00000300 -->

    <owl:Class rdf:about="&ontology;CELDA.owl#CELDA_00000300">
        <rdfs:label xml:lang="en">human kidney papillary duct principal epithelial cell</rdfs:label>
        <rdfs:subClassOf rdf:resource="&ontology;CELDA.owl#CELDA_00000042"/>
        <rdfs:subClassOf rdf:resource="&purl;obo/CL_1000550"/>
        <rdfs:subClassOf>
            <owl:Restriction>
                <owl:onProperty rdf:resource="&purl;obo/develops_from"/>
                <owl:someValuesFrom rdf:resource="&ontology;CELDA.owl#CELDA_00000296"/>
            </owl:Restriction>
        </rdfs:subClassOf>
        <CELDA:commonName xml:lang="en">kidney papillary duct principal epithelial cell</CELDA:commonName>
    </owl:Class>
    


    <!-- http://ontology.cellfinder.org/CELDA.owl#CELDA_00000301 -->

    <owl:Class rdf:about="&ontology;CELDA.owl#CELDA_00000301">
        <rdfs:label xml:lang="en">human kidney connecting tubule epithelial cell</rdfs:label>
        <rdfs:subClassOf rdf:resource="&ontology;CELDA.owl#CELDA_00000042"/>
        <rdfs:subClassOf rdf:resource="&purl;obo/CL_1000768"/>
        <rdfs:subClassOf>
            <owl:Restriction>
                <owl:onProperty rdf:resource="&purl;obo/develops_from"/>
                <owl:someValuesFrom rdf:resource="&ontology;CELDA.owl#CELDA_00000296"/>
            </owl:Restriction>
        </rdfs:subClassOf>
        <CELDA:commonName xml:lang="en">kidney connecting tubule epithelial cell</CELDA:commonName>
    </owl:Class>
    


    <!-- http://ontology.cellfinder.org/CELDA.owl#CELDA_00000302 -->

    <owl:Class rdf:about="&ontology;CELDA.owl#CELDA_00000302">
        <rdfs:label xml:lang="en">human kidney proximal convoluted tubule epithelial cell</rdfs:label>
        <rdfs:subClassOf rdf:resource="&ontology;CELDA.owl#CELDA_00000042"/>
        <rdfs:subClassOf rdf:resource="&purl;obo/CL_1000838"/>
        <rdfs:subClassOf>
            <owl:Restriction>
                <owl:onProperty rdf:resource="&purl;obo/develops_from"/>
                <owl:someValuesFrom rdf:resource="&ontology;CELDA.owl#CELDA_00000296"/>
            </owl:Restriction>
        </rdfs:subClassOf>
        <rdfs:subClassOf>
            <owl:Restriction>
                <owl:onProperty rdf:resource="&ro;part_of"/>
                <owl:someValuesFrom rdf:resource="&FMA;FMA_15627"/>
            </owl:Restriction>
        </rdfs:subClassOf>
        <CELDA:commonName xml:lang="en">kidney proximal convoluted tubule epithelial cell</CELDA:commonName>
        <oboInOwl:hasDefinition>
            <rdf:Description>
                <rdfs:label xml:lang="en">3 Types: S1 tubule epithelial cell; Occupy initial half of the convoluted portion. S2 tubule epithelial cell; superceed S1 tubule epithelial cell in the second half of the convoluted portion. S3 tubule epithelial cell; S3 cells supersede S2 cells at various levels (depending on the nephron generation) in the medullary rays and line the terminal portion of the proximal tubule</rdfs:label>
            </rdf:Description>
        </oboInOwl:hasDefinition>
        <oboInOwl:hasDefinition>
            <rdf:Description>
                <rdfs:label xml:lang="en">3 Types: S1 tubule epithelial cell; Occupy initial half of the convoluted portion. S2 tubule epithelial cell; superceed S1 tubule epithelial cell in the second half of the convoluted portion. S3 tubule epithelial cell; S3 cells supersede S2 cells at various levels (depending on the nephron generation) in the medullary rays and line the terminal portion of the proximal tubule</rdfs:label>
            </rdf:Description>
        </oboInOwl:hasDefinition>
        <oboInOwl:hasDefinition>
            <rdf:Description>
                <rdfs:label xml:lang="en">3 Types: S1 tubule epithelial cell; Occupy initial half of the convoluted portion. S2 tubule epithelial cell; superceed S1 tubule epithelial cell in the second half of the convoluted portion. S3 tubule epithelial cell; S3 cells supersede S2 cells at various levels (depending on the nephron generation) in the medullary rays and line the terminal portion of the proximal tubule</rdfs:label>
            </rdf:Description>
        </oboInOwl:hasDefinition>
    </owl:Class>
    


    <!-- http://ontology.cellfinder.org/CELDA.owl#CELDA_00000303 -->

    <owl:Class rdf:about="&ontology;CELDA.owl#CELDA_00000303">
        <rdfs:label xml:lang="en">human kidney proximal straight tubule epithlial cell</rdfs:label>
        <rdfs:subClassOf rdf:resource="&ontology;CELDA.owl#CELDA_00000042"/>
        <rdfs:subClassOf rdf:resource="&purl;obo/CL_1000839"/>
        <rdfs:subClassOf>
            <owl:Restriction>
                <owl:onProperty rdf:resource="&purl;obo/develops_from"/>
                <owl:someValuesFrom rdf:resource="&ontology;CELDA.owl#CELDA_00000296"/>
            </owl:Restriction>
        </rdfs:subClassOf>
        <rdfs:subClassOf>
            <owl:Restriction>
                <owl:onProperty rdf:resource="&ro;part_of"/>
                <owl:someValuesFrom rdf:resource="&FMA;FMA_15627"/>
            </owl:Restriction>
        </rdfs:subClassOf>
        <CELDA:commonName xml:lang="en">kidney proximal straight tubule epithlial cell</CELDA:commonName>
    </owl:Class>
    


    <!-- http://ontology.cellfinder.org/CELDA.owl#CELDA_00000304 -->

    <owl:Class rdf:about="&ontology;CELDA.owl#CELDA_00000304">
        <rdfs:label xml:lang="en">human kidney distal convoluted tubule epithelial cell</rdfs:label>
        <rdfs:subClassOf rdf:resource="&ontology;CELDA.owl#CELDA_00000042"/>
        <rdfs:subClassOf rdf:resource="&purl;obo/CL_1000849"/>
        <rdfs:subClassOf>
            <owl:Restriction>
                <owl:onProperty rdf:resource="&purl;obo/develops_from"/>
                <owl:someValuesFrom rdf:resource="&ontology;CELDA.owl#CELDA_00000296"/>
            </owl:Restriction>
        </rdfs:subClassOf>
        <rdfs:subClassOf>
            <owl:Restriction>
                <owl:onProperty rdf:resource="&ro;part_of"/>
                <owl:someValuesFrom rdf:resource="&FMA;FMA_15627"/>
            </owl:Restriction>
        </rdfs:subClassOf>
        <CELDA:commonName xml:lang="en">kidney distal convoluted tubule epithelial cell</CELDA:commonName>
    </owl:Class>
    


    <!-- http://ontology.cellfinder.org/CELDA.owl#CELDA_00000305 -->

    <owl:Class rdf:about="&ontology;CELDA.owl#CELDA_00000305">
        <rdfs:label xml:lang="en">human macula densa epithelial cell</rdfs:label>
        <rdfs:subClassOf rdf:resource="&ontology;CELDA.owl#CELDA_00000042"/>
        <rdfs:subClassOf rdf:resource="&purl;obo/CL_1000850"/>
        <rdfs:subClassOf>
            <owl:Restriction>
                <owl:onProperty rdf:resource="&ro;part_of"/>
                <owl:someValuesFrom rdf:resource="&FMA;FMA_15627"/>
            </owl:Restriction>
        </rdfs:subClassOf>
        <rdfs:subClassOf>
            <owl:Restriction>
                <owl:onProperty rdf:resource="&purl;obo/develops_from"/>
                <owl:someValuesFrom rdf:resource="&ontology;CELDA.owl#CELDA_00000304"/>
            </owl:Restriction>
        </rdfs:subClassOf>
        <CELDA:commonName xml:lang="en">macula densa epithelial cell</CELDA:commonName>
    </owl:Class>
    


    <!-- http://ontology.cellfinder.org/CELDA.owl#CELDA_00000306 -->

    <owl:Class rdf:about="&ontology;CELDA.owl#CELDA_00000306">
        <rdfs:label xml:lang="en">human kidney loop of henle epithelial cell</rdfs:label>
        <rdfs:subClassOf rdf:resource="&ontology;CELDA.owl#CELDA_00000042"/>
        <rdfs:subClassOf rdf:resource="&purl;obo/CL_1000909"/>
        <rdfs:subClassOf>
            <owl:Restriction>
                <owl:onProperty rdf:resource="&purl;obo/develops_from"/>
                <owl:someValuesFrom rdf:resource="&ontology;CELDA.owl#CELDA_00000296"/>
            </owl:Restriction>
        </rdfs:subClassOf>
        <rdfs:subClassOf>
            <owl:Restriction>
                <owl:onProperty rdf:resource="&obo;develops_from"/>
                <owl:someValuesFrom rdf:resource="&ontology;CELDA.owl#CELDA_00015809"/>
            </owl:Restriction>
        </rdfs:subClassOf>
        <rdfs:subClassOf>
            <owl:Restriction>
                <owl:onProperty rdf:resource="&obo;develops_from"/>
                <owl:someValuesFrom rdf:resource="&ontology;CELDA.owl#CELDA_00015813"/>
            </owl:Restriction>
        </rdfs:subClassOf>
        <rdfs:subClassOf>
            <owl:Restriction>
                <owl:onProperty rdf:resource="&ro;part_of"/>
                <owl:someValuesFrom rdf:resource="&FMA;FMA_17698"/>
            </owl:Restriction>
        </rdfs:subClassOf>
        <rdfs:comment>Relation: develops_from Shaped body cell was shown for &quot;mus musculus&quot;</rdfs:comment>
        <CELDA:commonName xml:lang="en">kidney loop of henle epithelial cell</CELDA:commonName>
    </owl:Class>
    


    <!-- http://ontology.cellfinder.org/CELDA.owl#CELDA_00000307 -->

    <owl:Class rdf:about="&ontology;CELDA.owl#CELDA_00000307">
        <rdfs:label xml:lang="en">human kidney loop of henle ascending limb epithelial cell</rdfs:label>
        <rdfs:subClassOf rdf:resource="&ontology;CELDA.owl#CELDA_00000042"/>
        <rdfs:subClassOf rdf:resource="&purl;obo/CL_1001016"/>
        <rdfs:subClassOf>
            <owl:Restriction>
                <owl:onProperty rdf:resource="&ro;part_of"/>
                <owl:someValuesFrom rdf:resource="&FMA;FMA_17717"/>
            </owl:Restriction>
        </rdfs:subClassOf>
        <rdfs:subClassOf>
            <owl:Restriction>
                <owl:onProperty rdf:resource="&purl;obo/develops_from"/>
                <owl:someValuesFrom rdf:resource="&ontology;CELDA.owl#CELDA_00000296"/>
            </owl:Restriction>
        </rdfs:subClassOf>
        <CELDA:commonName xml:lang="en">kidney loop of henle ascending limb epithelial cell</CELDA:commonName>
    </owl:Class>
    


    <!-- http://ontology.cellfinder.org/CELDA.owl#CELDA_00000308 -->

    <owl:Class rdf:about="&ontology;CELDA.owl#CELDA_00000308">
        <rdfs:label xml:lang="en">human kidney loop of henle descending limb epithelial cell</rdfs:label>
        <rdfs:subClassOf rdf:resource="&ontology;CELDA.owl#CELDA_00000042"/>
        <rdfs:subClassOf rdf:resource="&purl;obo/CL_1001021"/>
        <rdfs:subClassOf>
            <owl:Restriction>
                <owl:onProperty rdf:resource="&ro;part_of"/>
                <owl:someValuesFrom rdf:resource="&FMA;FMA_17705"/>
            </owl:Restriction>
        </rdfs:subClassOf>
        <rdfs:subClassOf>
            <owl:Restriction>
                <owl:onProperty rdf:resource="&purl;obo/develops_from"/>
                <owl:someValuesFrom rdf:resource="&ontology;CELDA.owl#CELDA_00000296"/>
            </owl:Restriction>
        </rdfs:subClassOf>
        <CELDA:commonName xml:lang="en">kidney loop of henle descending limb epithelial cell</CELDA:commonName>
    </owl:Class>
    


    <!-- http://ontology.cellfinder.org/CELDA.owl#CELDA_00000309 -->

    <owl:Class rdf:about="&ontology;CELDA.owl#CELDA_00000309">
        <rdfs:label xml:lang="en">human kidney loop of henle thick ascending limb epithelial cell</rdfs:label>
        <rdfs:subClassOf rdf:resource="&ontology;CELDA.owl#CELDA_00000042"/>
        <rdfs:subClassOf rdf:resource="&purl;obo/CL_1001106"/>
        <rdfs:subClassOf>
            <owl:Restriction>
                <owl:onProperty rdf:resource="&purl;obo/develops_from"/>
                <owl:someValuesFrom rdf:resource="&ontology;CELDA.owl#CELDA_00000296"/>
            </owl:Restriction>
        </rdfs:subClassOf>
        <rdfs:subClassOf>
            <owl:Restriction>
                <owl:onProperty rdf:resource="&ro;part_of"/>
                <owl:someValuesFrom rdf:resource="&FMA;FMA_17717"/>
            </owl:Restriction>
        </rdfs:subClassOf>
        <CELDA:commonName xml:lang="en">kidney loop of henle thick ascending limb epithelial cell</CELDA:commonName>
    </owl:Class>
    


    <!-- http://ontology.cellfinder.org/CELDA.owl#CELDA_00000310 -->

    <owl:Class rdf:about="&ontology;CELDA.owl#CELDA_00000310">
        <rdfs:label xml:lang="en">human kidney loop of henle thin ascending limb epithelial cell</rdfs:label>
        <rdfs:subClassOf rdf:resource="&ontology;CELDA.owl#CELDA_00000042"/>
        <rdfs:subClassOf rdf:resource="&purl;obo/CL_1001107"/>
        <rdfs:subClassOf>
            <owl:Restriction>
                <owl:onProperty rdf:resource="&ro;part_of"/>
                <owl:someValuesFrom rdf:resource="&FMA;FMA_17720"/>
            </owl:Restriction>
        </rdfs:subClassOf>
        <rdfs:subClassOf>
            <owl:Restriction>
                <owl:onProperty rdf:resource="&purl;obo/develops_from"/>
                <owl:someValuesFrom rdf:resource="&ontology;CELDA.owl#CELDA_00000296"/>
            </owl:Restriction>
        </rdfs:subClassOf>
        <CELDA:commonName xml:lang="en">kidney loop of henle thin ascending limb epithelial cell</CELDA:commonName>
    </owl:Class>
    


    <!-- http://ontology.cellfinder.org/CELDA.owl#CELDA_00000311 -->

    <owl:Class rdf:about="&ontology;CELDA.owl#CELDA_00000311">
        <rdfs:label xml:lang="en">human kidney loop of henle medullary thick ascending limb epithelial cell</rdfs:label>
        <rdfs:subClassOf rdf:resource="&ontology;CELDA.owl#CELDA_00000042"/>
        <rdfs:subClassOf rdf:resource="&purl;obo/CL_1001108"/>
        <rdfs:subClassOf>
            <owl:Restriction>
                <owl:onProperty rdf:resource="&ro;part_of"/>
                <owl:someValuesFrom rdf:resource="&FMA;FMA_17717"/>
            </owl:Restriction>
        </rdfs:subClassOf>
        <rdfs:subClassOf>
            <owl:Restriction>
                <owl:onProperty rdf:resource="&purl;obo/develops_from"/>
                <owl:someValuesFrom rdf:resource="&ontology;CELDA.owl#CELDA_00000296"/>
            </owl:Restriction>
        </rdfs:subClassOf>
        <CELDA:commonName xml:lang="en">kidney loop of henle medullary thick ascending limb epithelial cell</CELDA:commonName>
    </owl:Class>
    


    <!-- http://ontology.cellfinder.org/CELDA.owl#CELDA_00000312 -->

    <owl:Class rdf:about="&ontology;CELDA.owl#CELDA_00000312">
        <rdfs:label xml:lang="en">human kidney loop of henle cortical thick ascending limb epithelial cell</rdfs:label>
        <rdfs:subClassOf rdf:resource="&ontology;CELDA.owl#CELDA_00000042"/>
        <rdfs:subClassOf rdf:resource="&purl;obo/CL_1001109"/>
        <rdfs:subClassOf>
            <owl:Restriction>
                <owl:onProperty rdf:resource="&ro;part_of"/>
                <owl:someValuesFrom rdf:resource="&FMA;FMA_17717"/>
            </owl:Restriction>
        </rdfs:subClassOf>
        <rdfs:subClassOf>
            <owl:Restriction>
                <owl:onProperty rdf:resource="&purl;obo/develops_from"/>
                <owl:someValuesFrom rdf:resource="&ontology;CELDA.owl#CELDA_00000296"/>
            </owl:Restriction>
        </rdfs:subClassOf>
        <CELDA:commonName xml:lang="en">kidney loop of henle cortical thick ascending limb epithelial cell</CELDA:commonName>
    </owl:Class>
    


    <!-- http://ontology.cellfinder.org/CELDA.owl#CELDA_00000313 -->

    <owl:Class rdf:about="&ontology;CELDA.owl#CELDA_00000313">
        <rdfs:label xml:lang="en">human kidney loop of henle thin descending limb epithelial cell</rdfs:label>
        <rdfs:subClassOf rdf:resource="&ontology;CELDA.owl#CELDA_00000042"/>
        <rdfs:subClassOf rdf:resource="&purl;obo/CL_1001111"/>
        <rdfs:subClassOf>
            <owl:Restriction>
                <owl:onProperty rdf:resource="&ro;part_of"/>
                <owl:someValuesFrom rdf:resource="&FMA;FMA_17719"/>
            </owl:Restriction>
        </rdfs:subClassOf>
        <rdfs:subClassOf>
            <owl:Restriction>
                <owl:onProperty rdf:resource="&purl;obo/develops_from"/>
                <owl:someValuesFrom rdf:resource="&ontology;CELDA.owl#CELDA_00000296"/>
            </owl:Restriction>
        </rdfs:subClassOf>
        <CELDA:commonName xml:lang="en">kidney loop of henle thin descending limb epithelial cell</CELDA:commonName>
    </owl:Class>
    


    <!-- http://ontology.cellfinder.org/CELDA.owl#CELDA_00000314 -->

    <owl:Class rdf:about="&ontology;CELDA.owl#CELDA_00000314">
        <rdfs:label xml:lang="en">kidney cortex interstitial fibroblast</rdfs:label>
        <rdfs:subClassOf rdf:resource="&purl;obo/CL_1000681"/>
        <rdfs:subClassOf rdf:resource="&purl;obo/CL_1000692"/>
        <rdfs:subClassOf>
            <owl:Restriction>
                <owl:onProperty rdf:resource="&ro;part_of"/>
                <owl:someValuesFrom rdf:resource="&purl;obo/UBERON_0005270"/>
            </owl:Restriction>
        </rdfs:subClassOf>
        <rdfs:subClassOf>
            <owl:Restriction>
                <owl:onProperty rdf:resource="&purl;obo/develops_from"/>
                <owl:someValuesFrom rdf:resource="&ontology;CELDA.owl#CELDA_00000179"/>
            </owl:Restriction>
        </rdfs:subClassOf>
        <oboInOwl:hasDefinition>
            <rdf:Description>
                <rdfs:label xml:lang="en">Stellate pericaryon, nuclei surrounded by narrow rim of cytoplasm devoid of cell organelles, filiform leaf-like processes, rough endoplasmic reticulum, ribosomes, Golgi apparatus and mitochondria are situated in the large peripheral processes, form continuous network, filiform processes are interconnected by intermediate-like junctions, in close vicinity to nerve endings, consitent and narrow contact with all types of migrating interstitial cells, processes physically connected to basement membranes of tubules and capillaries, conspicuous layers of actin filaments under the plasma membrane of the pericaryons, which are concentrated in the thin filiform processes and at the contacts of the processes with the basement membranes of tubules and capillaries, source of renal erythropoietin.</rdfs:label>
            </rdf:Description>
        </oboInOwl:hasDefinition>
        <oboInOwl:hasDefinition>
            <rdf:Description>
                <rdfs:label xml:lang="en">Stellate pericaryon, nuclei surrounded by narrow rim of cytoplasm devoid of cell organelles, filiform leaf-like processes, rough endoplasmic reticulum, ribosomes, Golgi apparatus and mitochondria are situated in the large peripheral processes, form continuous network, filiform processes are interconnected by intermediate-like junctions, in close vicinity to nerve endings, consitent and narrow contact with all types of migrating interstitial cells, processes physically connected to basement membranes of tubules and capillaries, conspicuous layers of actin filaments under the plasma membrane of the pericaryons, which are concentrated in the thin filiform processes and at the contacts of the processes with the basement membranes of tubules and capillaries, source of renal erythropoietin.</rdfs:label>
            </rdf:Description>
        </oboInOwl:hasDefinition>
        <oboInOwl:hasDefinition>
            <rdf:Description>
                <rdfs:label xml:lang="en">Stellate pericaryon, nuclei surrounded by narrow rim of cytoplasm devoid of cell organelles, filiform leaf-like processes, rough endoplasmic reticulum, ribosomes, Golgi apparatus and mitochondria are situated in the large peripheral processes, form continuous network, filiform processes are interconnected by intermediate-like junctions, in close vicinity to nerve endings, consitent and narrow contact with all types of migrating interstitial cells, processes physically connected to basement membranes of tubules and capillaries, conspicuous layers of actin filaments under the plasma membrane of the pericaryons, which are concentrated in the thin filiform processes and at the contacts of the processes with the basement membranes of tubules and capillaries, source of renal erythropoietin.</rdfs:label>
            </rdf:Description>
        </oboInOwl:hasDefinition>
    </owl:Class>
    


    <!-- http://ontology.cellfinder.org/CELDA.owl#CELDA_00000315 -->

    <owl:Class rdf:about="&ontology;CELDA.owl#CELDA_00000315">
        <rdfs:label xml:lang="en">human kidney cortex interstitial fibroblast</rdfs:label>
        <rdfs:subClassOf rdf:resource="&ontology;CELDA.owl#CELDA_00000042"/>
        <rdfs:subClassOf rdf:resource="&ontology;CELDA.owl#CELDA_00000314"/>
        <rdfs:subClassOf>
            <owl:Restriction>
                <owl:onProperty rdf:resource="&purl;obo/develops_from"/>
                <owl:someValuesFrom rdf:resource="&ontology;CELDA.owl#CELDA_00000180"/>
            </owl:Restriction>
        </rdfs:subClassOf>
        <CELDA:commonName xml:lang="en">kidney cortex interstitial fibroblast</CELDA:commonName>
        <oboInOwl:hasDefinition>
            <rdf:Description>
                <rdfs:label xml:lang="en">Stellate pericaryon, nuclei surrounded by narrow rim of cytoplasm devoid of cell organelles, filiform leaf-like processes, rough endoplasmic reticulum, ribosomes, Golgi apparatus and mitochondria are situated in the large peripheral processes, form continuous network, filiform processes are interconnected by intermediate-like junctions, in close vicinity to nerve endings, consitent and narrow contact with all types of migrating interstitial cells, processes physically connected to basement membranes of tubules and capillaries, conspicuous layers of actin filaments under the plasma membrane of the pericaryons, which are concentrated in the thin filiform processes and at the contacts of the processes with the basement membranes of tubules and capillaries, source of renal erythropoietin.</rdfs:label>
            </rdf:Description>
        </oboInOwl:hasDefinition>
        <oboInOwl:hasDefinition>
            <rdf:Description>
                <rdfs:label xml:lang="en">Stellate pericaryon, nuclei surrounded by narrow rim of cytoplasm devoid of cell organelles, filiform leaf-like processes, rough endoplasmic reticulum, ribosomes, Golgi apparatus and mitochondria are situated in the large peripheral processes, form continuous network, filiform processes are interconnected by intermediate-like junctions, in close vicinity to nerve endings, consitent and narrow contact with all types of migrating interstitial cells, processes physically connected to basement membranes of tubules and capillaries, conspicuous layers of actin filaments under the plasma membrane of the pericaryons, which are concentrated in the thin filiform processes and at the contacts of the processes with the basement membranes of tubules and capillaries, source of renal erythropoietin.</rdfs:label>
            </rdf:Description>
        </oboInOwl:hasDefinition>
        <oboInOwl:hasDefinition>
            <rdf:Description>
                <rdfs:label xml:lang="en">Stellate pericaryon, nuclei surrounded by narrow rim of cytoplasm devoid of cell organelles, filiform leaf-like processes, rough endoplasmic reticulum, ribosomes, Golgi apparatus and mitochondria are situated in the large peripheral processes, form continuous network, filiform processes are interconnected by intermediate-like junctions, in close vicinity to nerve endings, consitent and narrow contact with all types of migrating interstitial cells, processes physically connected to basement membranes of tubules and capillaries, conspicuous layers of actin filaments under the plasma membrane of the pericaryons, which are concentrated in the thin filiform processes and at the contacts of the processes with the basement membranes of tubules and capillaries, source of renal erythropoietin.</rdfs:label>
            </rdf:Description>
        </oboInOwl:hasDefinition>
    </owl:Class>
    


    <!-- http://ontology.cellfinder.org/CELDA.owl#CELDA_00000316 -->

    <owl:Class rdf:about="&ontology;CELDA.owl#CELDA_00000316">
        <rdfs:label xml:lang="en">kidney inner medulla interstitial fibroblast</rdfs:label>
        <rdfs:subClassOf rdf:resource="&purl;obo/CL_1000692"/>
        <rdfs:subClassOf rdf:resource="&purl;obo/CL_1000803"/>
        <rdfs:subClassOf>
            <owl:Restriction>
                <owl:onProperty rdf:resource="&ro;part_of"/>
                <owl:someValuesFrom rdf:resource="&purl;obo/UBERON_0005270"/>
            </owl:Restriction>
        </rdfs:subClassOf>
        <rdfs:subClassOf>
            <owl:Restriction>
                <owl:onProperty rdf:resource="&purl;obo/develops_from"/>
                <owl:someValuesFrom rdf:resource="&ontology;CELDA.owl#CELDA_00000179"/>
            </owl:Restriction>
        </rdfs:subClassOf>
        <oboInOwl:hasDefinition>
            <rdf:Description>
                <rdfs:label xml:lang="en">perpendicular ladder-like arrangement towards tubules and capillaries, very prominent actin filament layer underneath pericaryon plasma membrane and cell processes, lipid droplets, cisterns of rough endoplasmic reticulum, including the perinuclear cistern, are often strikingly enlarged and they may narrowly enclose mitochondria, occasionally the rER membranes are in direct touch with the plasma membrane</rdfs:label>
            </rdf:Description>
        </oboInOwl:hasDefinition>
        <oboInOwl:hasDefinition>
            <rdf:Description>
                <rdfs:label xml:lang="en">perpendicular ladder-like arrangement towards tubules and capillaries, very prominent actin filament layer underneath pericaryon plasma membrane and cell processes, lipid droplets, cisterns of rough endoplasmic reticulum, including the perinuclear cistern, are often strikingly enlarged and they may narrowly enclose mitochondria, occasionally the rER membranes are in direct touch with the plasma membrane</rdfs:label>
            </rdf:Description>
        </oboInOwl:hasDefinition>
        <oboInOwl:hasDefinition>
            <rdf:Description>
                <rdfs:label xml:lang="en">perpendicular ladder-like arrangement towards tubules and capillaries, very prominent actin filament layer underneath pericaryon plasma membrane and cell processes, lipid droplets, cisterns of rough endoplasmic reticulum, including the perinuclear cistern, are often strikingly enlarged and they may narrowly enclose mitochondria, occasionally the rER membranes are in direct touch with the plasma membrane</rdfs:label>
            </rdf:Description>
        </oboInOwl:hasDefinition>
    </owl:Class>
    


    <!-- http://ontology.cellfinder.org/CELDA.owl#CELDA_00000317 -->

    <owl:Class rdf:about="&ontology;CELDA.owl#CELDA_00000317">
        <rdfs:label xml:lang="en">human kidney inner medulla interstitial fibroblast</rdfs:label>
        <rdfs:subClassOf rdf:resource="&ontology;CELDA.owl#CELDA_00000042"/>
        <rdfs:subClassOf rdf:resource="&ontology;CELDA.owl#CELDA_00000316"/>
        <rdfs:subClassOf>
            <owl:Restriction>
                <owl:onProperty rdf:resource="&purl;obo/develops_from"/>
                <owl:someValuesFrom rdf:resource="&ontology;CELDA.owl#CELDA_00000180"/>
            </owl:Restriction>
        </rdfs:subClassOf>
        <CELDA:commonName xml:lang="en">kidney inner medulla interstitial fibroblast</CELDA:commonName>
        <oboInOwl:hasDefinition>
            <rdf:Description>
                <rdfs:label xml:lang="en">perpendicular ladder-like arrangement towards tubules and capillaries, very prominent actin filament layer underneath pericaryon plasma membrane and cell processes, lipid droplets, cisterns of rough endoplasmic reticulum, including the perinuclear cistern, are often strikingly enlarged and they may narrowly enclose mitochondria, occasionally the rER membranes are in direct touch with the plasma membrane</rdfs:label>
            </rdf:Description>
        </oboInOwl:hasDefinition>
        <oboInOwl:hasDefinition>
            <rdf:Description>
                <rdfs:label xml:lang="en">perpendicular ladder-like arrangement towards tubules and capillaries, very prominent actin filament layer underneath pericaryon plasma membrane and cell processes, lipid droplets, cisterns of rough endoplasmic reticulum, including the perinuclear cistern, are often strikingly enlarged and they may narrowly enclose mitochondria, occasionally the rER membranes are in direct touch with the plasma membrane</rdfs:label>
            </rdf:Description>
        </oboInOwl:hasDefinition>
        <oboInOwl:hasDefinition>
            <rdf:Description>
                <rdfs:label xml:lang="en">perpendicular ladder-like arrangement towards tubules and capillaries, very prominent actin filament layer underneath pericaryon plasma membrane and cell processes, lipid droplets, cisterns of rough endoplasmic reticulum, including the perinuclear cistern, are often strikingly enlarged and they may narrowly enclose mitochondria, occasionally the rER membranes are in direct touch with the plasma membrane</rdfs:label>
            </rdf:Description>
        </oboInOwl:hasDefinition>
    </owl:Class>
    


    <!-- http://ontology.cellfinder.org/CELDA.owl#CELDA_00000318 -->

    <owl:Class rdf:about="&ontology;CELDA.owl#CELDA_00000318">
        <rdfs:label xml:lang="en">kidney outer medulla interstitial fibroblast</rdfs:label>
        <rdfs:subClassOf rdf:resource="&purl;obo/CL_1000692"/>
        <rdfs:subClassOf rdf:resource="&purl;obo/CL_1000804"/>
        <rdfs:subClassOf>
            <owl:Restriction>
                <owl:onProperty rdf:resource="&ro;part_of"/>
                <owl:someValuesFrom rdf:resource="&purl;obo/UBERON_0005270"/>
            </owl:Restriction>
        </rdfs:subClassOf>
        <rdfs:subClassOf>
            <owl:Restriction>
                <owl:onProperty rdf:resource="&purl;obo/develops_from"/>
                <owl:someValuesFrom rdf:resource="&ontology;CELDA.owl#CELDA_00000179"/>
            </owl:Restriction>
        </rdfs:subClassOf>
        <oboInOwl:hasDefinition>
            <rdf:Description>
                <rdfs:label xml:lang="en">perpendicular ladder-like arrangement towards tubules and capillaries, very prominent actin filament layer underneath pericaryon plasma membrane and cell processes, lipid droplets, cisterns of rough endoplasmic reticulum, including the perinuclear cistern, are often strikingly enlarged and they may narrowly enclose mitochondria, occasionally the rER membranes are in direct touch with the plasma membrane</rdfs:label>
            </rdf:Description>
        </oboInOwl:hasDefinition>
        <oboInOwl:hasDefinition>
            <rdf:Description>
                <rdfs:label xml:lang="en">perpendicular ladder-like arrangement towards tubules and capillaries, very prominent actin filament layer underneath pericaryon plasma membrane and cell processes, lipid droplets, cisterns of rough endoplasmic reticulum, including the perinuclear cistern, are often strikingly enlarged and they may narrowly enclose mitochondria, occasionally the rER membranes are in direct touch with the plasma membrane</rdfs:label>
            </rdf:Description>
        </oboInOwl:hasDefinition>
        <oboInOwl:hasDefinition>
            <rdf:Description>
                <rdfs:label xml:lang="en">perpendicular ladder-like arrangement towards tubules and capillaries, very prominent actin filament layer underneath pericaryon plasma membrane and cell processes, lipid droplets, cisterns of rough endoplasmic reticulum, including the perinuclear cistern, are often strikingly enlarged and they may narrowly enclose mitochondria, occasionally the rER membranes are in direct touch with the plasma membrane</rdfs:label>
            </rdf:Description>
        </oboInOwl:hasDefinition>
    </owl:Class>
    


    <!-- http://ontology.cellfinder.org/CELDA.owl#CELDA_00000319 -->

    <owl:Class rdf:about="&ontology;CELDA.owl#CELDA_00000319">
        <rdfs:label xml:lang="en">human kidney outer medulla interstitial fibroblast</rdfs:label>
        <rdfs:subClassOf rdf:resource="&ontology;CELDA.owl#CELDA_00000042"/>
        <rdfs:subClassOf rdf:resource="&ontology;CELDA.owl#CELDA_00000318"/>
        <rdfs:subClassOf>
            <owl:Restriction>
                <owl:onProperty rdf:resource="&purl;obo/develops_from"/>
                <owl:someValuesFrom rdf:resource="&ontology;CELDA.owl#CELDA_00000180"/>
            </owl:Restriction>
        </rdfs:subClassOf>
        <CELDA:commonName xml:lang="en">kidney outer medulla interstitial fibroblast</CELDA:commonName>
        <oboInOwl:hasDefinition>
            <rdf:Description>
                <rdfs:label xml:lang="en">perpendicular ladder-like arrangement towards tubules and capillaries, very prominent actin filament layer underneath pericaryon plasma membrane and cell processes, lipid droplets, cisterns of rough endoplasmic reticulum, including the perinuclear cistern, are often strikingly enlarged and they may narrowly enclose mitochondria, occasionally the rER membranes are in direct touch with the plasma membrane</rdfs:label>
            </rdf:Description>
        </oboInOwl:hasDefinition>
        <oboInOwl:hasDefinition>
            <rdf:Description>
                <rdfs:label xml:lang="en">perpendicular ladder-like arrangement towards tubules and capillaries, very prominent actin filament layer underneath pericaryon plasma membrane and cell processes, lipid droplets, cisterns of rough endoplasmic reticulum, including the perinuclear cistern, are often strikingly enlarged and they may narrowly enclose mitochondria, occasionally the rER membranes are in direct touch with the plasma membrane</rdfs:label>
            </rdf:Description>
        </oboInOwl:hasDefinition>
        <oboInOwl:hasDefinition>
            <rdf:Description>
                <rdfs:label xml:lang="en">perpendicular ladder-like arrangement towards tubules and capillaries, very prominent actin filament layer underneath pericaryon plasma membrane and cell processes, lipid droplets, cisterns of rough endoplasmic reticulum, including the perinuclear cistern, are often strikingly enlarged and they may narrowly enclose mitochondria, occasionally the rER membranes are in direct touch with the plasma membrane</rdfs:label>
            </rdf:Description>
        </oboInOwl:hasDefinition>
    </owl:Class>
    


    <!-- http://ontology.cellfinder.org/CELDA.owl#CELDA_00000320 -->

    <owl:Class rdf:about="&ontology;CELDA.owl#CELDA_00000320">
        <rdfs:label xml:lang="en">kidney cortex interstitial myofibroblast</rdfs:label>
        <rdfs:subClassOf rdf:resource="&purl;obo/CL_1000681"/>
        <rdfs:subClassOf rdf:resource="&purl;obo/CL_1000691"/>
        <rdfs:subClassOf>
            <owl:Restriction>
                <owl:onProperty rdf:resource="&purl;obo/develops_from"/>
                <owl:someValuesFrom rdf:resource="&ontology;CELDA.owl#CELDA_00000414"/>
            </owl:Restriction>
        </rdfs:subClassOf>
        <rdfs:subClassOf>
            <owl:Restriction>
                <owl:onProperty rdf:resource="&ro;part_of"/>
                <owl:someValuesFrom rdf:resource="&purl;obo/UBERON_0005270"/>
            </owl:Restriction>
        </rdfs:subClassOf>
        <oboInOwl:hasDefinition>
            <rdf:Description>
                <rdfs:label xml:lang="en">expression of alpha-SMA and vimentin, processes coupled by gap junctions (ZO-1), altered ECM production and reduced EPO gene expression</rdfs:label>
            </rdf:Description>
        </oboInOwl:hasDefinition>
        <oboInOwl:hasDefinition>
            <rdf:Description>
                <rdfs:label xml:lang="en">expression of alpha-SMA and vimentin, processes coupled by gap junctions (ZO-1), altered ECM production and reduced EPO gene expression</rdfs:label>
            </rdf:Description>
        </oboInOwl:hasDefinition>
        <oboInOwl:hasDefinition>
            <rdf:Description>
                <rdfs:label xml:lang="en">expression of alpha-SMA and vimentin, processes coupled by gap junctions (ZO-1), altered ECM production and reduced EPO gene expression</rdfs:label>
            </rdf:Description>
        </oboInOwl:hasDefinition>
    </owl:Class>
    


    <!-- http://ontology.cellfinder.org/CELDA.owl#CELDA_00000321 -->

    <owl:Class rdf:about="&ontology;CELDA.owl#CELDA_00000321">
        <rdfs:label xml:lang="en">human kidney cortex interstitial myofibroblast</rdfs:label>
        <rdfs:subClassOf rdf:resource="&ontology;CELDA.owl#CELDA_00000042"/>
        <rdfs:subClassOf rdf:resource="&ontology;CELDA.owl#CELDA_00000320"/>
        <rdfs:subClassOf>
            <owl:Restriction>
                <owl:onProperty rdf:resource="&purl;obo/develops_from"/>
                <owl:someValuesFrom rdf:resource="&ontology;CELDA.owl#CELDA_00000415"/>
            </owl:Restriction>
        </rdfs:subClassOf>
        <CELDA:commonName xml:lang="en">kidney cortex interstitial myofibroblast</CELDA:commonName>
        <oboInOwl:hasDefinition>
            <rdf:Description>
                <rdfs:label xml:lang="en">expression of alpha-SMA and vimentin, processes coupled by gap junctions (ZO-1), altered ECM production and reduced EPO gene expression</rdfs:label>
            </rdf:Description>
        </oboInOwl:hasDefinition>
        <oboInOwl:hasDefinition>
            <rdf:Description>
                <rdfs:label xml:lang="en">expression of alpha-SMA and vimentin, processes coupled by gap junctions (ZO-1), altered ECM production and reduced EPO gene expression</rdfs:label>
            </rdf:Description>
        </oboInOwl:hasDefinition>
        <oboInOwl:hasDefinition>
            <rdf:Description>
                <rdfs:label xml:lang="en">expression of alpha-SMA and vimentin, processes coupled by gap junctions (ZO-1), altered ECM production and reduced EPO gene expression</rdfs:label>
            </rdf:Description>
        </oboInOwl:hasDefinition>
    </owl:Class>
    


    <!-- http://ontology.cellfinder.org/CELDA.owl#CELDA_00000322 -->

    <owl:Class rdf:about="&ontology;CELDA.owl#CELDA_00000322">
        <rdfs:label xml:lang="en">kidney inner medulla interstitial myofibroblast</rdfs:label>
        <rdfs:subClassOf rdf:resource="&purl;obo/CL_1000691"/>
        <rdfs:subClassOf rdf:resource="&purl;obo/CL_1000803"/>
        <rdfs:subClassOf>
            <owl:Restriction>
                <owl:onProperty rdf:resource="&ro;part_of"/>
                <owl:someValuesFrom rdf:resource="&purl;obo/UBERON_0005270"/>
            </owl:Restriction>
        </rdfs:subClassOf>
        <rdfs:subClassOf>
            <owl:Restriction>
                <owl:onProperty rdf:resource="&purl;obo/develops_from"/>
                <owl:someValuesFrom rdf:resource="&ontology;CELDA.owl#CELDA_00000416"/>
            </owl:Restriction>
        </rdfs:subClassOf>
        <oboInOwl:hasDefinition>
            <rdf:Description>
                <rdfs:label xml:lang="en">expression of alpha-SMA and vimentin, processes coupled by gap junctions (ZO-1), altered ECM production</rdfs:label>
            </rdf:Description>
        </oboInOwl:hasDefinition>
        <oboInOwl:hasDefinition>
            <rdf:Description>
                <rdfs:label xml:lang="en">expression of alpha-SMA and vimentin, processes coupled by gap junctions (ZO-1), altered ECM production</rdfs:label>
            </rdf:Description>
        </oboInOwl:hasDefinition>
        <oboInOwl:hasDefinition>
            <rdf:Description>
                <rdfs:label xml:lang="en">expression of alpha-SMA and vimentin, processes coupled by gap junctions (ZO-1), altered ECM production</rdfs:label>
            </rdf:Description>
        </oboInOwl:hasDefinition>
    </owl:Class>
    


    <!-- http://ontology.cellfinder.org/CELDA.owl#CELDA_00000323 -->

    <owl:Class rdf:about="&ontology;CELDA.owl#CELDA_00000323">
        <rdfs:label xml:lang="en">human kidney inner medulla interstitial myofibroblast</rdfs:label>
        <rdfs:subClassOf rdf:resource="&ontology;CELDA.owl#CELDA_00000042"/>
        <rdfs:subClassOf rdf:resource="&ontology;CELDA.owl#CELDA_00000322"/>
        <rdfs:subClassOf>
            <owl:Restriction>
                <owl:onProperty rdf:resource="&purl;obo/develops_from"/>
                <owl:someValuesFrom rdf:resource="&ontology;CELDA.owl#CELDA_00000417"/>
            </owl:Restriction>
        </rdfs:subClassOf>
        <CELDA:commonName xml:lang="en">kidney inner medulla interstitial myofibroblast</CELDA:commonName>
        <oboInOwl:hasDefinition>
            <rdf:Description>
                <rdfs:label xml:lang="en">expression of alpha-SMA and vimentin, processes coupled by gap junctions (ZO-1), altered ECM production</rdfs:label>
            </rdf:Description>
        </oboInOwl:hasDefinition>
        <oboInOwl:hasDefinition>
            <rdf:Description>
                <rdfs:label xml:lang="en">expression of alpha-SMA and vimentin, processes coupled by gap junctions (ZO-1), altered ECM production</rdfs:label>
            </rdf:Description>
        </oboInOwl:hasDefinition>
        <oboInOwl:hasDefinition>
            <rdf:Description>
                <rdfs:label xml:lang="en">expression of alpha-SMA and vimentin, processes coupled by gap junctions (ZO-1), altered ECM production</rdfs:label>
            </rdf:Description>
        </oboInOwl:hasDefinition>
    </owl:Class>
    


    <!-- http://ontology.cellfinder.org/CELDA.owl#CELDA_00000324 -->

    <owl:Class rdf:about="&ontology;CELDA.owl#CELDA_00000324">
        <rdfs:label xml:lang="en">kidney outer medulla interstitial myofibroblast</rdfs:label>
        <rdfs:subClassOf rdf:resource="&purl;obo/CL_1000691"/>
        <rdfs:subClassOf rdf:resource="&purl;obo/CL_1000804"/>
        <rdfs:subClassOf>
            <owl:Restriction>
                <owl:onProperty rdf:resource="&ro;part_of"/>
                <owl:someValuesFrom rdf:resource="&purl;obo/UBERON_0005270"/>
            </owl:Restriction>
        </rdfs:subClassOf>
        <rdfs:subClassOf>
            <owl:Restriction>
                <owl:onProperty rdf:resource="&purl;obo/develops_from"/>
                <owl:someValuesFrom rdf:resource="&ontology;CELDA.owl#CELDA_00000418"/>
            </owl:Restriction>
        </rdfs:subClassOf>
        <oboInOwl:hasDefinition>
            <rdf:Description>
                <rdfs:label xml:lang="en">expression of alpha-SMA and vimentin, processes coupled by gap junctions (ZO-1), altered ECM production</rdfs:label>
            </rdf:Description>
        </oboInOwl:hasDefinition>
        <oboInOwl:hasDefinition>
            <rdf:Description>
                <rdfs:label xml:lang="en">expression of alpha-SMA and vimentin, processes coupled by gap junctions (ZO-1), altered ECM production</rdfs:label>
            </rdf:Description>
        </oboInOwl:hasDefinition>
        <oboInOwl:hasDefinition>
            <rdf:Description>
                <rdfs:label xml:lang="en">expression of alpha-SMA and vimentin, processes coupled by gap junctions (ZO-1), altered ECM production</rdfs:label>
            </rdf:Description>
        </oboInOwl:hasDefinition>
    </owl:Class>
    


    <!-- http://ontology.cellfinder.org/CELDA.owl#CELDA_00000325 -->

    <owl:Class rdf:about="&ontology;CELDA.owl#CELDA_00000325">
        <rdfs:label xml:lang="en">human kidney outer medulla interstitial myofibroblast</rdfs:label>
        <rdfs:subClassOf rdf:resource="&ontology;CELDA.owl#CELDA_00000042"/>
        <rdfs:subClassOf rdf:resource="&ontology;CELDA.owl#CELDA_00000324"/>
        <rdfs:subClassOf>
            <owl:Restriction>
                <owl:onProperty rdf:resource="&purl;obo/develops_from"/>
                <owl:someValuesFrom rdf:resource="&ontology;CELDA.owl#CELDA_00000419"/>
            </owl:Restriction>
        </rdfs:subClassOf>
        <CELDA:commonName xml:lang="en">kidney outer medulla interstitial myofibroblast</CELDA:commonName>
        <oboInOwl:hasDefinition>
            <rdf:Description>
                <rdfs:label xml:lang="en">expression of alpha-SMA and vimentin, processes coupled by gap junctions (ZO-1), altered ECM production</rdfs:label>
            </rdf:Description>
        </oboInOwl:hasDefinition>
        <oboInOwl:hasDefinition>
            <rdf:Description>
                <rdfs:label xml:lang="en">expression of alpha-SMA and vimentin, processes coupled by gap junctions (ZO-1), altered ECM production</rdfs:label>
            </rdf:Description>
        </oboInOwl:hasDefinition>
        <oboInOwl:hasDefinition>
            <rdf:Description>
                <rdfs:label xml:lang="en">expression of alpha-SMA and vimentin, processes coupled by gap junctions (ZO-1), altered ECM production</rdfs:label>
            </rdf:Description>
        </oboInOwl:hasDefinition>
    </owl:Class>
    


    <!-- http://ontology.cellfinder.org/CELDA.owl#CELDA_00000326 -->

    <owl:Class rdf:about="&ontology;CELDA.owl#CELDA_00000326">
        <rdfs:label xml:lang="en">kidney cortex interstitial fibrocyte</rdfs:label>
        <rdfs:subClassOf rdf:resource="&purl;obo/CL_1000693"/>
        <rdfs:subClassOf>
            <owl:Restriction>
                <owl:onProperty rdf:resource="&ro;part_of"/>
                <owl:someValuesFrom rdf:resource="&purl;obo/UBERON_0005270"/>
            </owl:Restriction>
        </rdfs:subClassOf>
        <rdfs:subClassOf>
            <owl:Restriction>
                <owl:onProperty rdf:resource="&purl;obo/develops_from"/>
                <owl:someValuesFrom rdf:resource="&ontology;CELDA.owl#CELDA_00000314"/>
            </owl:Restriction>
        </rdfs:subClassOf>
    </owl:Class>
    


    <!-- http://ontology.cellfinder.org/CELDA.owl#CELDA_00000327 -->

    <owl:Class rdf:about="&ontology;CELDA.owl#CELDA_00000327">
        <rdfs:label xml:lang="en">human kidney cortex interstitial fibrocyte</rdfs:label>
        <rdfs:subClassOf rdf:resource="&ontology;CELDA.owl#CELDA_00000042"/>
        <rdfs:subClassOf rdf:resource="&ontology;CELDA.owl#CELDA_00000326"/>
        <rdfs:subClassOf>
            <owl:Restriction>
                <owl:onProperty rdf:resource="&purl;obo/develops_from"/>
                <owl:someValuesFrom rdf:resource="&ontology;CELDA.owl#CELDA_00000315"/>
            </owl:Restriction>
        </rdfs:subClassOf>
        <CELDA:commonName xml:lang="en">kidney cortex interstitial fibrocyte</CELDA:commonName>
    </owl:Class>
    


    <!-- http://ontology.cellfinder.org/CELDA.owl#CELDA_00000328 -->

    <owl:Class rdf:about="&ontology;CELDA.owl#CELDA_00000328">
        <rdfs:label xml:lang="en">kidney outer medulla interstitial fibrocyte</rdfs:label>
        <rdfs:subClassOf rdf:resource="&purl;obo/CL_1000693"/>
        <rdfs:subClassOf>
            <owl:Restriction>
                <owl:onProperty rdf:resource="&purl;obo/develops_from"/>
                <owl:someValuesFrom rdf:resource="&ontology;CELDA.owl#CELDA_00000318"/>
            </owl:Restriction>
        </rdfs:subClassOf>
        <rdfs:subClassOf>
            <owl:Restriction>
                <owl:onProperty rdf:resource="&ro;part_of"/>
                <owl:someValuesFrom rdf:resource="&purl;obo/UBERON_0001293"/>
            </owl:Restriction>
        </rdfs:subClassOf>
    </owl:Class>
    


    <!-- http://ontology.cellfinder.org/CELDA.owl#CELDA_00000329 -->

    <owl:Class rdf:about="&ontology;CELDA.owl#CELDA_00000329">
        <rdfs:label xml:lang="en">human kidney outer medulla interstitial fibrocyte</rdfs:label>
        <rdfs:subClassOf rdf:resource="&ontology;CELDA.owl#CELDA_00000042"/>
        <rdfs:subClassOf rdf:resource="&ontology;CELDA.owl#CELDA_00000328"/>
        <rdfs:subClassOf>
            <owl:Restriction>
                <owl:onProperty rdf:resource="&purl;obo/develops_from"/>
                <owl:someValuesFrom rdf:resource="&ontology;CELDA.owl#CELDA_00000319"/>
            </owl:Restriction>
        </rdfs:subClassOf>
        <CELDA:commonName xml:lang="en">kidney outer medulla interstitial fibrocyte</CELDA:commonName>
    </owl:Class>
    


    <!-- http://ontology.cellfinder.org/CELDA.owl#CELDA_00000330 -->

    <owl:Class rdf:about="&ontology;CELDA.owl#CELDA_00000330">
        <rdfs:label xml:lang="en">kidney inner medulla interstitial fibrocyte</rdfs:label>
        <rdfs:subClassOf rdf:resource="&purl;obo/CL_1000693"/>
        <rdfs:subClassOf>
            <owl:Restriction>
                <owl:onProperty rdf:resource="&purl;obo/develops_from"/>
                <owl:someValuesFrom rdf:resource="&ontology;CELDA.owl#CELDA_00000316"/>
            </owl:Restriction>
        </rdfs:subClassOf>
        <rdfs:subClassOf>
            <owl:Restriction>
                <owl:onProperty rdf:resource="&ro;part_of"/>
[truncated: 17,572,371 more chars]
