# Supplementary material for: FOntCell: Fusion of Ontologies of Cells
Source: Front Cell Dev Biol. 2021 Feb 11;9:562908. doi: 10.3389/fcell.2021.562908 (PMC7905052; doi:10.3389/fcell.2021.562908)
Supplement: Supplementary file 1 [file Data_Sheet_1.ZIP › AdditionalRawFiles/AdditionalRawFiles/Inputs/CELDA+LifeMap/clean_CELDA.txt]

'anatomical entity'
#'cell of the 2-cell embryo'
#'cell of the 4-cell embryo'
#'8 cell embryo'
'anatomical entity during development'
'cell in vivo'
'fibroblast of foreskin'
'ips df6 9 9t.b'
'lacunar trophoblast'
'embryonic stem cell line'
'proximal cleft'
'interlobar renal vein'
'nephrogenic interstitium'
'mucosal fold'
'ureteric trunk'
'perivascular fibrous capsule'
'distal cleft'
'ureteral lumen'
'lumen of distal tubule'
'renal lobe'
'lumen of proximal tubule'
'visceral layer of renal corpuscle'
'segment of renal artery'
'interlobar artery'
'longitudinal muscle'
'renal vesicle'
'pluripotent stem cell'
'embryoid body'
'embryonic stem cell'
'neurosphere'
'neurectodermal cell'
'kidney neuron'
'interlobulary artery'
'hepatic macrophage'
'trophectodermal cell'
'epithelial fate stem cell'
'peridermal cell'
'dermal melanocyte'
'neural crest derived neuroblast'
'cutaneous/subcutaneous mechanoreceptor cell'
'dermal neuron'
'neural crest derived mesenchymal stem cell'
'langerhans precursor cell'
'liver cell line'
'embryonal carcinoma cell lines'
'hybrid cell line'
'cell line'
'cancer cell line'
'polar trophectoderm cell'
'mural trophectoderm cell'
'mdda precursor cell'
'midbrain dopaminergic progenitor cell'
'embryonic da neuron'
'da neuron'
'ureteric bud tip cell'
'retinal cone cell'
'amacrine cell'
'roof plate cell'
'basal plate cell'
'alar plate cell'
'lateral neuron'
'median neuron'
'melanocyte'
'preosteoblast'
'osteoblast'
'osteocyte'
'chondrocyte'
'gromerular capillary'
'mesothelial cell'
'tendon cell'
'early muscle attachment cell'
'prechondrocytic mesenchymal cell'
'mesenchymal condensate cell'
'endochondral osteoblast'
'endochondral osteocyte'
'prechondrocyte'
'interzone cell'
'articular cartilage cell'
'central intermediate lamina cell'
'tendon progenitor cell'
'early tenocyte'
'tenocyte'
'angioblast'
'capilarry endothelial cell'
'cumulus cell'
'granulosolute cell'
'muscle progenitor cell'
'muscle satellite cell'
'mononuclear myocyte'
'myocyte'
'extraembryonic mesoblast cell'
'nephrogenic zone'
'metanephric cap cells'
'pretubular aggregate'
'foreskin fibroblast'
'ips-df6-9-9t.b'

[[['cardiac progenitor cell'], 'CELDA_00016568'], [['cardiac mesodermal cell'], 'CELDA_00000389']]
[[['mesoderm progenitor cell of posterior primitive streak'], 'CELDA_00016098'], [['hemangioblast'], 'CELDA_00000392']]
[[['endothelial cell'], 'CELDA_00000410'], [['common myeloid progenitor'], 'CELDA_00000394']]
[[['common myeloid progenitor'], 'CELDA_00000394'], [['immature cd1a-positive langerhans cell'], 'CELDA_00000547']]
[[['common myeloid progenitor'], 'CELDA_00000394'], [['immature cd8_alpha-low langerhans cell'], 'CELDA_00000548']]
[[['surface ectoderm cell'], 'CELDA_00016255'], [['embryonic epidermal precursor cell'], 'CELDA_00000422']]
[[['metanephric mesenchyme cell'], 'CELDA_00015807'], [['facial dermis condensed mesenchyme cell'], 'CELDA_00000516']]
[[['metanephric mesenchyme stem cell'], 'CELDA_00000267'], [['interstitial mesenchymal cell'], 'CELDA_00000179']]
[[['interstitial mesenchymal cell'], 'CELDA_00000179'], [['fibroblast of papillary layer of non-facial dermis'], 'CELDA_00000490']]
[[['fibroblast of papillary layer of non-facial dermis'],  'CELDA_00000490'], [['non-facial dermis condensed mesenchyme cell'], 'CELDA_00000484']]
[[['intermediate mesodermal cell'], 'CELDA_00000175'], [['metanephric mesenchyme cell'], 'CELDA_00015807']]
[[['ureteric bud cell'], 'CELDA_00000200'], [['collecting duct cell'], 'CELDA_00015855']]
#[[['mouse cell of the 4-cell embryo', '4 cell embryo', 'cell of the 4-cell embryo'], 'CELDA_00015627'], [['human cell of the 8-cell embryo', '8 cell embryo', 'cell of the 8-cell embryo'], 'CELDA_00015630']]
#[[['mouse primitive yolk sac endoderm cell', 'primitive yolk sac endoderm cell'], 'CELDA_00015639']], [['human yolk cell', 'yolk cell'], 'CELDA_00000084']]


ID:'CELDA_00015626'
ID:'CELDA_00015628'
ID:'CELDA_00015630'


f[['intermediate mesodermal cell'], ['intermediate mesoderm cell']]
f[['definitive endodermal cell'], ['definitive endoderm cell']]
f[['embryonic visceral endoderm', 'extraembryonic endoderm cell'], ['extraembryonic endodermal cell']]
f[['extraembryonic endoderm cell', 'embryonic visceral endoderm'], ['extraembryonic endodermal cell']]
f[['embryonic visceral endoderm', 'extraembryonic endoderm cell'], ['extraembryonic endoderm cell', 'embryonic visceral endoderm']]
f[['glanglion precursor cell'], ['ganglion precursor cell']]
f[['lateral plate mesoderm cell'], ['lateral plate mesodermal cell']]
f[['cardiomyocytes progenitor cell'], ['cardiomyocyte progenitor cell']]
f[['cardiomyocyte of outer curvate'], ['cardiomyocyte of outer curvature']]
f[['lateral rhombis lip progenitor cell'], ['lateral rhombic lip progenitor cell']]
f[['starburst amacrine', 'cholinergic amacrine cell of glanglion cell layer', 'cholinergic gabaergic dispalced amacrine'], ['cholinergic amacrine cell of ganglion cell layer']]
f[['mid–hindbrain organizer cell', 'isthmus cell', 'mho cell', 'iso cell'], ['isthmus cells']]
f[['parietal endodermal cell'], ['parietal endoderm cell']]
f[['visceral endodermal cell'], ['visceral endoderm cell']]
f[['scapulohumeralis posterior muscle motor neurons'], ['scapulohumeralis posterior muscle motor neuron']]
f[['lateral neuron of caudal brachial lateral motor division'], ['lateral neuron of the caudal brachial lateral motor division']]
f[['medial neuron of lumbar medial motor division'], ['medial neuron of the lumbar medial motor division']]
f[['endochondral osteocyte of rostral endochondral facial bone'], ['endochondral osteocyte of rostral endochondral facial bones']]
f[['terminal chondrocyte of of rostral endochondral facial bone'], ['terminal chondrocyte of rostral endochondral facial bone']]
f[['prehypertrophic chondrocyte of endochondral facial bone', 'prehypertrophic chondrocyte of endochondral facial bone'], ['prehypertrophic chondrocyte of  endochondral facila bone']]
f[['parasympathic neuron of cardiac neural crest'], ['parasympathic neuron of cardial neural crest']]
f[['mechanoreceptive neuron trunk neural crest'], ['mechanoreceptive neuron of trunk neural crest']]
f[['mature cardiac muscle cell', 'mature cardiac myocyte', 'mature cardiomyocyte of the right atrium', 'mature cardiac muscle fiber'], ['cardiac muscle fiber', 'mature cardiomyocyte of right atrium', 'cardiac muscle cell', 'cardiac myocyte']]
f[['endocardial tube cell of outflow tract'], ['endocardial tube cell of the outflow tract']]
f[['overian mesenchymal stroma cell'], ['ovarian mesenchymal stroma cell', 'mesenchymal stroma cell of ovary']]
f[['muscle satellite cell of extraocular muscle'], ['satellite cell', 'muscle satellite cell of extrocular muscle', 'myosatellite cell']]
f[['intramembranous osteocyte of caudal skull membranous bone'], ['intramembranous osteoblast of caudal skull membranous bone', 'intramembranous osteoblast of caudal skull membranous bone']]
