# Supplementary material for: FOntCell: Fusion of Ontologies of Cells
Source: Front Cell Dev Biol. 2021 Feb 11;9:562908. doi: 10.3389/fcell.2021.562908 (PMC7905052; doi:10.3389/fcell.2021.562908)
Supplement: Supplementary file 1 [file Data_Sheet_1.ZIP › AdditionalRawFiles/AdditionalRawFiles/Inputs/CELDA+LifeMap/LifeMap_ontology.ods]

## Sheet: pyexcel sheet
[['zygote', 'pronucleate', '1-cell embryo'], 'zygote']	[['2 cell embryo'], 'zygote']
[['2 cell embryo'], 'zygote']	[['4 cell embryo'], 'zygote']
[['4 cell embryo', 'blastomeres'], 'zygote']	[['8 cell embryo'], 'morula']
[['8 cell embryo', 'early morula cells', 'blastomeres', 'compacted morula'], 'morula']	[['morula cells'], 'morula']
[['morula cells', 'blastomere cells', '16-32 cells', 'late morula'], 'morula']	[['inner cell mass cells'], 'inner cell mass']
[['morula cells', 'blastomere cells', '16-32 cells', 'late morula'], 'morula']	[['trophoblast cells'], 'trophoblast']
[['inner cell mass cells', 'embryonic stem cells', 'embryoblast', 'icm'], 'inner cell mass']	[['early epiblast cells'], 'epiblast']
[['inner cell mass cells', 'embryonic stem cells', 'embryoblast', 'icm'], 'inner cell mass']	[['hypoblast cells'], 'hypoblast']
[['trophoblast cells', 'trophectoderm cells'], 'trophoblast']	[['mural trophectoderm cells'], 'mural trophectoderm']
[['trophoblast cells', 'trophectoderm cells'], 'trophoblast']	[['polar trophectoderm cells'], 'polar trophectoderm']
[['early epiblast cells'], 'epiblast']	[['epiblast cells'], 'epiblast']
[['hypoblast cells', 'primitive endoderm cells'], 'hypoblast']	[['extraembryonic endoderm cells'], 'extraembryonic endoderm']
[['hypoblast cells', 'primitive endoderm cells'], 'hypoblast']	[['parietal endoderm cells'], 'hypoblast']
[['hypoblast cells', 'primitive endoderm cells'], 'hypoblast']	[['visceral endoderm cells'], 'visceral endoderm']
[['polar trophectoderm cells'], 'polar trophectoderm']	[['extraembryonic ectoderm cells'], 'extraembryonic ectoderm']
[['epiblast cells'], 'epiblast']	[['amniotic ectoderm cells'], 'amniotic ectoderm']
[['epiblast cells'], 'epiblast']	[['intraembryonic epiblast cells'], 'epiblast']
[['extraembryonic endoderm cells', 'embryonic visceral endoderm'], 'extraembryonic endoderm']	[['primary yolk sac endoderm cells'], 'primary yolk sac']
[['extraembryonic endoderm cells', 'embryonic visceral endoderm'], 'extraembryonic endoderm']	[['yolk sac endoderm cells'], 'yolk sac endoderm']
[['visceral endoderm cells'], 'visceral endoderm']	[['early distal visceral endoderm cells'], 'visceral endoderm']
[['visceral endoderm cells'], 'visceral endoderm']	[['extraembryonic visceral endoderm cells'], 'extraembryonic visceral endoderm']
[['extraembryonic ectoderm cells'], 'extraembryonic ectoderm']	[['amniotic ectoderm cells'], 'amniotic ectoderm']
[['extraembryonic ectoderm cells'], 'extraembryonic ectoderm']	[['chorionic ectoderm cells'], 'chorion bilayer']
[['extraembryonic ectoderm cells'], 'extraembryonic ectoderm']	[['primitive cytotrophoblast cells'], 'chorion frondosum']
[['extraembryonic ectoderm cells'], 'extraembryonic ectoderm']	[['trophoblast stem cells'], 'extraembryonic ectoderm']
[['amniotic ectoderm cells'], 'amniotic ectoderm']	[['amniotic epithelial cells'], 'amniotic membrane']
[['amniotic ectoderm cells'], 'amniotic ectoderm']	[['mesenchymal stem cells'], 'amniotic fluid']
[['intraembryonic epiblast cells'], 'epiblast']	[['early gastrula organizer'], 'epiblast']
[['intraembryonic epiblast cells'], 'epiblast']	[['intraembryonic ectoderm cells'], 'ectoderm']
[['intraembryonic epiblast cells'], 'epiblast']	[['primitive streak cells'], 'primitive streak']
[['intraembryonic epiblast cells'], 'epiblast']	[['primitive streak cells'], 'anterior primitive streak']
[['intraembryonic epiblast cells'], 'epiblast']	[['primitive streak cells'], 'posterior primitive streak']
[['intraembryonic epiblast cells'], 'epiblast']	[['primordial germ cell precursors'], 'epiblast']
[['yolk sac endoderm cells'], 'yolk sac endoderm']	[['allantois cells'], 'allantois']
[['early distal visceral endoderm cells'], 'visceral endoderm']	[['anterior visceral endoderm cells'], 'extraembryonic visceral endoderm']
[['early distal visceral endoderm cells'], 'visceral endoderm']	[['distal visceral endoderm cells'], 'extraembryonic visceral endoderm']
[['chorionic ectoderm cells'], 'chorion bilayer']	[['primitive cytotrophoblast cells'], 'chorion frondosum']
[['primitive cytotrophoblast cells', 'ectoplacental cone cells'], 'chorion frondosum']	[['primitive syncytiotrophoblast cells'], 'chorion frondosum']
[['primitive cytotrophoblast cells', 'ectoplacental cone cells'], 'chorion frondosum']	[['villous cytotrophoblast cells'], 'chorionic villus']
[['trophoblast stem cells'], 'extraembryonic ectoderm']	[['primitive cytotrophoblast cells'], 'chorion frondosum']
[['early gastrula organizer', 'ego'], 'epiblast']	[['primitive node cells'], 'primitive node']
[['intraembryonic ectoderm cells'], 'ectoderm']	[['intraembryonic neural ectoderm cells'], 'neural plate']
[['intraembryonic ectoderm cells'], 'ectoderm']	[['neural plate border cells'], 'neural plate border']
[['intraembryonic ectoderm cells'], 'ectoderm']	[['preplacodal ectoderm cells'], 'preplacodal ectoderm']
[['intraembryonic ectoderm cells'], 'ectoderm']	[['surface ectoderm cells'], 'surface ectoderm']
[['primitive streak cells'], 'primitive streak']	[['endoderm progenitor cells'], 'anterior primitive streak']
[['primitive streak cells'], 'primitive streak']	[['extraembryonic mesoderm progenitor cells'], 'posterior primitive streak']
[['primitive streak cells'], 'primitive streak']	[['mesendoderm cells'], 'anterior primitive streak']
[['primitive streak cells'], 'primitive streak']	[['mesoderm progenitor cells'], 'posterior primitive streak']
[['primitive streak cells'], 'anterior primitive streak']	[['endoderm progenitor cells'], 'anterior primitive streak']
[['primitive streak cells'], 'anterior primitive streak']	[['mesendoderm cells'], 'anterior primitive streak']
[['primitive streak cells'], 'anterior primitive streak']	[['mesoderm progenitor cells'], 'anterior primitive streak']
[['primitive streak cells'], 'anterior primitive streak']	[['primitive groove cells'], 'primitive groove']
[['primitive streak cells'], 'anterior primitive streak']	[['primitive node cells'], 'primitive node']
[['primitive streak cells'], 'posterior primitive streak']	[['extraembryonic mesoderm progenitor cells'], 'posterior primitive streak']
[['primitive streak cells'], 'posterior primitive streak']	[['mesoderm progenitor cells'], 'posterior primitive streak']
[['primordial germ cell precursors'], 'epiblast']	[['primordial germ cells'], 'allantois']
[['villous cytotrophoblast cells', 'cellular trophoblast', 'layer of langhans', 'cytotrophoblastic cell', 'villous stem cell'], 'chorionic villus']	[['extravillous cytotrophoblast cells'], 'extravillous cytotrophoblast layer']
[['villous cytotrophoblast cells', 'cellular trophoblast', 'layer of langhans', 'cytotrophoblastic cell', 'villous stem cell'], 'chorionic villus']	[['syncytiotrophoblast multinuclear cells'], 'chorionic villus']
[['primitive node cells'], 'primitive node']	[['notochordal process cells'], 'notochordal process']
[['primitive node cells'], 'primitive node']	[['prechordal plate cells'], 'prechordal plate']
[['primitive node cells'], 'primitive node']	[['primitive pit cells'], 'primitive pit']
[['intraembryonic neural ectoderm cells', 'anterior neural ectoderm cells; forebrain-like character cells'], 'neural plate']	[['cranial neural plate cells'], 'neural plate']
[['intraembryonic neural ectoderm cells', 'anterior neural ectoderm cells; forebrain-like character cells'], 'neural plate']	[['spinal neural plate cells'], 'neural plate']
[['neural plate border cells'], 'neural plate border']	[['neural crest cells'], 'neural plate border']
[['preplacodal ectoderm cells'], 'preplacodal ectoderm']	[['ocular surface ectoderm cells'], 'ocular surface ectoderm']
[['surface ectoderm cells'], 'surface ectoderm']	[['basal keratinocytes'], 'embryonic epidermis']
[['surface ectoderm cells'], 'surface ectoderm']	[['ectoderm cells'], 'branchial arch 1']
[['surface ectoderm cells'], 'surface ectoderm']	[['ectoderm cells'], 'branchial arch 2']
[['surface ectoderm cells'], 'surface ectoderm']	[['limb surface ectoderm cells'], 'limb ectoderm']
[['surface ectoderm cells'], 'surface ectoderm']	[['maxillary ectoderm cells'], 'surface ectoderm']
[['surface ectoderm cells'], 'surface ectoderm']	[['oral ectoderm cells'], 'surface ectoderm']
[['endoderm progenitor cells'], 'anterior primitive streak']	[['definitive endoderm cells'], 'definitive endoderm']
[['extraembryonic mesoderm progenitor cells'], 'posterior primitive streak']	[['extraembryonic mesoderm cells'], 'extraembryonic mesoderm']
[['mesendoderm cells'], 'anterior primitive streak']	[['endoderm progenitor cells'], 'anterior primitive streak']
[['mesendoderm cells'], 'anterior primitive streak']	[['mesoderm progenitor cells'], 'posterior primitive streak']
[['mesendoderm cells'], 'anterior primitive streak']	[['mesoderm progenitor cells'], 'anterior primitive streak']
[['mesoderm progenitor cells'], 'posterior primitive streak']	[['hemangioblasts'], 'posterior primitive streak']
[['mesoderm progenitor cells'], 'posterior primitive streak']	[['intermediate mesoderm cells'], 'intermediate mesoderm']
[['mesoderm progenitor cells'], 'posterior primitive streak']	[['lateral plate mesoderm cells'], 'lateral plate mesoderm']
[['mesoderm progenitor cells'], 'posterior primitive streak']	[['mesoderm cells'], 'mesoderm']
[['mesoderm progenitor cells'], 'anterior primitive streak']	[['mesoderm cells'], 'mesoderm']
[['mesoderm progenitor cells'], 'anterior primitive streak']	[['paraxial mesoderm cells'], 'paraxial mesoderm']
[['primordial germ cells'], 'allantois']	[['primordial germ cells'], 'primitive gonad']
[['extravillous cytotrophoblast cells', 'secondary trophoblast giant cells'], 'extravillous cytotrophoblast layer']	[['column cytotrophoblast cells'], 'column cytotrophoblast layer']
[['notochordal process cells'], 'notochordal process']	[['notochord cells'], 'notochord']
[['cranial neural plate cells'], 'neural plate']	[['anterior neural ridge cells'], 'neural plate']
[['cranial neural plate cells'], 'neural plate']	[['dorsolateral hinge point cells'], 'prosencephalon']
[['cranial neural plate cells'], 'neural plate']	[['dorsolateral hinge point cells'], 'rhombencephalon']
[['cranial neural plate cells'], 'neural plate']	[['dorsolateral hinge point cells'], 'mesencephalon']
[['cranial neural plate cells'], 'neural plate']	[['isthmus cells'], 'neural plate']
[['cranial neural plate cells'], 'neural plate']	[['medial hinge point cells'], 'rhombencephalon']
[['cranial neural plate cells'], 'neural plate']	[['medial hinge point cells'], 'mesencephalon']
[['cranial neural plate cells'], 'neural plate']	[['medial hinge point cells'], 'prosencephalon']
[['cranial neural plate cells'], 'neural plate']	[['neural fold cells'], 'rhombencephalon']
[['cranial neural plate cells'], 'neural plate']	[['neural fold cells'], 'mesencephalon']
[['cranial neural plate cells'], 'neural plate']	[['neural fold cells'], 'prosencephalon']
[['cranial neural plate cells'], 'neural plate']	[['zona limitans intrathalamica cells'], 'neural plate']
[['spinal neural plate cells'], 'neural plate']	[['dorsolateral hinge point cells'], 'primitive spinal cord']
[['spinal neural plate cells'], 'neural plate']	[['medial hinge point cells'], 'primitive spinal cord']
[['spinal neural plate cells'], 'neural plate']	[['neural fold cells'], 'primitive spinal cord']
[['neural crest cells'], 'neural plate border']	[['cranial neural crest cells'], 'cranial neural crest']
[['neural crest cells'], 'neural plate border']	[['trunk neural crest cells'], 'trunk neural crest']
[['ocular surface ectoderm cells'], 'ocular surface ectoderm']	[['fetal conjunctival epithelial cells'], 'conjunctival epithelium']
[['ocular surface ectoderm cells'], 'ocular surface ectoderm']	[['fetal corneal basal epithelial cells'], 'corneal epithelium']
[['ocular surface ectoderm cells'], 'ocular surface ectoderm']	[['fetal limbal epithelial cells'], 'limbus epithelium']
[['ocular surface ectoderm cells'], 'ocular surface ectoderm']	[['preplacodal lens ectoderm cells'], 'ocular surface ectoderm']
[['basal keratinocytes'], 'embryonic epidermis']	[['bulge stem cells'], 'bulge']
[['basal keratinocytes'], 'embryonic epidermis']	[['intermediate keratinocytes'], 'embryonic epidermis']
[['basal keratinocytes'], 'embryonic epidermis']	[['outer root sheath progenitor cells'], 'embryonic epidermis']
[['basal keratinocytes'], 'embryonic epidermis']	[['periderm cells'], 'embryonic epidermis']
[['basal keratinocytes'], 'embryonic epidermis']	[['primary hair placode cells'], 'hair follicle']
[['basal keratinocytes'], 'embryonic epidermis']	[['sebocyte progenitor cells'], 'sebaceous gland']
[['basal keratinocytes'], 'embryonic epidermis']	[['spinous keratinocytes'], 'stratified epidermis']
[['ectoderm cells'], 'branchial arch 1']	[['dental placode cells'], 'dental placode']
[['limb surface ectoderm cells'], 'limb ectoderm']	[['apical ectodermal ridge cells'], 'limb ectoderm']
[['definitive endoderm cells'], 'definitive endoderm']	[['primitive gut endoderm cells'], 'gut tube']
[['extraembryonic mesoderm cells'], 'extraembryonic mesoderm']	[['amniotic mesenchymal stromal cells'], 'amniotic membrane']
[['extraembryonic mesoderm cells'], 'extraembryonic mesoderm']	[['chorionic mesoderm cells'], 'chorion bilayer']
[['extraembryonic mesoderm cells'], 'extraembryonic mesoderm']	[['extraembryonic mural cells'], 'extraembryonic mesoderm']
[['extraembryonic mesoderm cells'], 'extraembryonic mesoderm']	[['mesenchymal stem cells'], 'whartons jelly']
[['hemangioblasts'], 'posterior primitive streak']	[['angioblasts'], 'embryonic blood islands']
[['hemangioblasts'], 'posterior primitive streak']	[['extraembryonic angioblasts'], 'extraembryonic blood islands']
[['hemangioblasts'], 'posterior primitive streak']	[['primitive hematopoietic stem cells'], 'extraembryonic blood islands']
[['intermediate mesoderm cells'], 'intermediate mesoderm']	[['coelomic epithelial cells'], 'intraembryonic coelom']
[['intermediate mesoderm cells'], 'intermediate mesoderm']	[['mesenchyme cells surrounding mullerian duct'], 'mesonephros']
[['intermediate mesoderm cells'], 'intermediate mesoderm']	[['mesonephric cells'], 'mesonephros']
[['intermediate mesoderm cells'], 'intermediate mesoderm']	[['metanephric mesenchyme cells'], 'metanephric mesenchyme']
[['intermediate mesoderm cells'], 'intermediate mesoderm']	[['wolffian duct cells'], 'wolffian duct']
[['lateral plate mesoderm cells'], 'lateral plate mesoderm']	[['dermal progenitor cells'], 'somatopleure']
[['lateral plate mesoderm cells'], 'lateral plate mesoderm']	[['lateral plate mesechymal stem cells'], 'lateral plate mesoderm']
[['lateral plate mesoderm cells'], 'lateral plate mesoderm']	[['limb bud mesenchyme cells'], 'limb bud']
[['lateral plate mesoderm cells'], 'lateral plate mesoderm']	[['progress zone cells'], 'limb bud']
[['lateral plate mesoderm cells'], 'lateral plate mesoderm']	[['splanchnic mesoderm cells'], 'splanchnic mesoderm']
[['lateral plate mesoderm cells'], 'lateral plate mesoderm']	[['tendon progenitor cells'], 'limb bud']
[['lateral plate mesoderm cells'], 'lateral plate mesoderm']	[['zone of polarizing activity cells'], 'limb bud']
[['mesoderm cells'], 'mesoderm']	[['cardiac progenitor cells'], 'mesoderm']
[['mesoderm cells'], 'mesoderm']	[['septum transversum mesenchyme cells'], 'septum transversum']
[['paraxial mesoderm cells'], 'paraxial mesoderm']	[['paraxial mesoderm cells'], 'trunk mesoderm']
[['paraxial mesoderm cells'], 'paraxial mesoderm']	[['paraxial mesoderm cells'], 'head mesenchyme']
[['primordial germ cells'], 'primitive gonad']	[['xx germ cells'], 'ovigerous cord']
[['primordial germ cells'], 'primitive gonad']	[['xy germ cells'], 'testis cord']
[['column cytotrophoblast cells', 'spongiotrophoblast cells'], 'column cytotrophoblast layer']	[['endovascular cytotrophoblast cells'], 'extravillous cytotrophoblast layer']
[['column cytotrophoblast cells', 'spongiotrophoblast cells'], 'column cytotrophoblast layer']	[['interstitial cytotrophoblast cells'], 'extravillous cytotrophoblast layer']
[['notochord cells'], 'notochord']	[['intervertebral disc nucleus pulposus cells'], 'nucleus pulposus']
[['dorsolateral hinge point cells', 'dlhp cells'], 'prosencephalon']	[['roof plate cells'], 'diencephalic roof plate']
[['dorsolateral hinge point cells', 'dlhp cells'], 'rhombencephalon']	[['roof plate cells'], 'rhombencephalon']
[['dorsolateral hinge point cells', 'dlhp cells'], 'mesencephalon']	[['roof plate cells'], 'mesencephalic roof plate']
[['medial hinge point cells', 'mhp cells'], 'rhombencephalon']	[['floor plate cells'], 'rhombencephalon']
[['medial hinge point cells', 'mhp cells'], 'mesencephalon']	[['early floor plate cells'], 'mesencephalic floor plate']
[['medial hinge point cells', 'mhp cells'], 'prosencephalon']	[['early caudal floor plate cells'], 'diencephalic floor plate']
[['medial hinge point cells', 'mhp cells'], 'prosencephalon']	[['early rostral floor plate cells'], 'diencephalic floor plate']
[['neural fold cells'], 'rhombencephalon']	[['alar plate cells'], 'metencephalic alar plate']
[['neural fold cells'], 'rhombencephalon']	[['basal plate cells'], 'metencephalic basal plate']
[['neural fold cells'], 'mesencephalon']	[['alar plate cells'], 'mesencephalic alar plate']
[['neural fold cells'], 'mesencephalon']	[['basal plate cells'], 'mesencephalic basal plate']
[['neural fold cells'], 'prosencephalon']	[['alar plate cells'], 'diencephalic alar plate']
[['neural fold cells'], 'prosencephalon']	[['basal plate cells'], 'diencephalic basal plate']
[['neural fold cells'], 'prosencephalon']	[['ciliary marginal zone cells'], 'ciliary marginal zone']
[['neural fold cells'], 'prosencephalon']	[['dorsal telencephalic progenitor cells'], 'dorsal telencephalon']
[['neural fold cells'], 'prosencephalon']	[['early retinal progenitor cells'], 'retinal neuroblastic layer']
[['neural fold cells'], 'prosencephalon']	[['late retinal progenitor cells'], 'retinal neuroblastic layer']
[['neural fold cells'], 'prosencephalon']	[['retinal pigmented epithelium progenitor cells'], 'retinal pigmented epithelium']
[['neural fold cells'], 'prosencephalon']	[['ventral telencephalic progenitor cells'], 'ventral telencephalon']
[['dorsolateral hinge point cells', 'dlhp cells'], 'primitive spinal cord']	[['roof plate cells'], 'spinal roof plate']
[['medial hinge point cells', 'mhp cells'], 'primitive spinal cord']	[['floor plate cells'], 'spinal floor plate']
[['neural fold cells'], 'primitive spinal cord']	[['dorsal spinal cord progenitor cells'], 'spinal dorsal columns']
[['neural fold cells'], 'primitive spinal cord']	[['spinal neural tube cells'], 'neural tube']
[['neural fold cells'], 'primitive spinal cord']	[['ventral spinal cord progenitor cells'], 'spinal ventral columns']
[['cranial neural crest cells', 'cephalic neural crest cells'], 'cranial neural crest']	[['cardiac neural crest cells'], 'cardiac neural crest']
[['cranial neural crest cells', 'cephalic neural crest cells'], 'cranial neural crest']	[['diencephalic neural crest cells'], 'prechordal mesenchyme']
[['cranial neural crest cells', 'cephalic neural crest cells'], 'cranial neural crest']	[['mesencephalic neural crest cells'], 'prechordal mesenchyme']
[['cranial neural crest cells', 'cephalic neural crest cells'], 'cranial neural crest']	[['rhombencephalic neural crest cells'], 'head mesenchyme']
[['trunk neural crest cells', 'body neural crest cells'], 'trunk neural crest']	[['adrenomedullary cells'], 'trunk neural crest']
[['trunk neural crest cells', 'body neural crest cells'], 'trunk neural crest']	[['dorsal root ganglia'], 'trunk neural crest']
[['trunk neural crest cells', 'body neural crest cells'], 'trunk neural crest']	[['melanocytes'], 'trunk neural crest']
[['trunk neural crest cells', 'body neural crest cells'], 'trunk neural crest']	[['satellite glial cells'], 'trunk neural crest']
[['trunk neural crest cells', 'body neural crest cells'], 'trunk neural crest']	[['schwann precursor cells'], 'peripheral nerve domain']
[['trunk neural crest cells', 'body neural crest cells'], 'trunk neural crest']	[['sympathetic neurons'], 'trunk neural crest']
[['trunk neural crest cells', 'body neural crest cells'], 'trunk neural crest']	[['vagal neural crest cells'], 'trunk neural crest']
[['fetal conjunctival epithelial cells', 'conjunctival precursor cells'], 'conjunctival epithelium']	[['conjunctival basal epithelial cells'], 'conjunctival epithelium']
[['fetal conjunctival epithelial cells', 'conjunctival precursor cells'], 'conjunctival epithelium']	[['conjunctival goblet cells'], 'conjunctival epithelium']
[['fetal corneal basal epithelial cells'], 'corneal epithelium']	[['fetal corneal superbasal epithelial cells'], 'corneal epithelium']
[['fetal limbal epithelial cells'], 'limbus epithelium']	[['limbal basal epithelial cells'], 'limbus epithelium']
[['preplacodal lens ectoderm cells', 'presumptive lens ectoderm cells'], 'ocular surface ectoderm']	[['lens placode cells'], 'lens placode']
[['bulge stem cells', 'hair follicle stem cells', 'epidermal stem cells'], 'bulge']	[['mature anagen hair cells'], 'hair follicle']
[['intermediate keratinocytes', 'suprabasal keratinocytes'], 'embryonic epidermis']	[['spinous keratinocytes'], 'stratified epidermis']
[['outer root sheath progenitor cells'], 'embryonic epidermis']	[['outer root sheath cells'], 'outer root sheath']
[['primary hair placode cells'], 'hair follicle']	[['fetal hair placode cells'], 'hair follicle']
[['sebocyte progenitor cells'], 'sebaceous gland']	[['early sebocytes'], 'sebaceous gland']
[['spinous keratinocytes'], 'stratified epidermis']	[['granular keratinocytes'], 'stratified epidermis']
[['dental placode cells'], 'dental placode']	[['inner enamel epithelial cells'], 'dental enamel']
[['dental placode cells'], 'dental placode']	[['outer enamel epithelial cells'], 'dental enamel']
[['dental placode cells'], 'dental placode']	[['primary enamel knot cells'], 'enamel knot']
[['dental placode cells'], 'dental placode']	[['secondary enamel knot cells'], 'enamel knot']
[['dental placode cells'], 'dental placode']	[['stellate reticulum cells'], 'dental core']
[['primitive gut endoderm cells'], 'gut tube']	[['foregut endoderm cells'], 'foregut']
[['primitive gut endoderm cells'], 'gut tube']	[['hindgut endoderm cells'], 'hindgut']
[['primitive gut endoderm cells'], 'gut tube']	[['midgut endoderm cells'], 'midgut']
[['chorionic mesoderm cells', 'chorionic stromal cells', 'extraembryonic mesenchyme of the chorionic bilayer', ''], 'chorion bilayer']	[['extraembryonic mesenchymal stem cells'], 'chorionic villus']
[['angioblasts'], 'embryonic blood islands']	[['angioblasts'], 'embryonic capillary plexus']
[['extraembryonic angioblasts'], 'extraembryonic blood islands']	[['extraembryonic angioblasts'], 'extraembryonic capillary plexus']
[['primitive hematopoietic stem cells', 'hsc'], 'extraembryonic blood islands']	[['definitive hematopoietic stem cells'], 'definitive yolk sac']
[['primitive hematopoietic stem cells', 'hsc'], 'extraembryonic blood islands']	[['primitive erythrocytes'], 'extraembryonic blood islands']
[['primitive hematopoietic stem cells', 'hsc'], 'extraembryonic blood islands']	[['primitive macrophages'], 'extraembryonic blood islands']
[['primitive hematopoietic stem cells', 'hsc'], 'extraembryonic blood islands']	[['primitive megakaryocytes'], 'extraembryonic blood islands']
[['coelomic epithelial cells'], 'intraembryonic coelom']	[['gonad somatic cells'], 'primitive gonad']
[['coelomic epithelial cells'], 'intraembryonic coelom']	[['mullerian duct cells'], 'mullerian duct']
[['coelomic epithelial cells'], 'intraembryonic coelom']	[['ovarian mesenchymal stroma cells'], 'ovary interstitium']
[['coelomic epithelial cells'], 'intraembryonic coelom']	[['testicular interstitial cells'], 'testis interstitium']
[['mesonephric cells'], 'mesonephros']	[['developing peritubular myoid cells'], 'testis cord']
[['mesonephric cells'], 'mesonephros']	[['gonad mesonephros border cells'], 'mesonephros']
[['mesonephric cells'], 'mesonephros']	[['testicular interstitial cells'], 'testis interstitium']
[['metanephric mesenchyme cells'], 'metanephric mesenchyme']	[['cap mesenchyme cells'], 'cap mesenchyme']
[['metanephric mesenchyme cells'], 'metanephric mesenchyme']	[['interstitial stroma cells'], 'interstitial stroma']
[['metanephric mesenchyme cells'], 'metanephric mesenchyme']	[['loose mesenchyme cells'], 'metanephric mesenchyme']
[['metanephric mesenchyme cells'], 'metanephric mesenchyme']	[['mesangial cells'], 'glomerulus']
[['metanephric mesenchyme cells'], 'metanephric mesenchyme']	[['vascular smooth muscle cells'], 'afferent arteriole']
[['wolffian duct cells', 'nephric duct cells'], 'wolffian duct']	[['ureteric bud cells'], 'ureteric bud']
[['dermal progenitor cells'], 'somatopleure']	[['dermal mesenchyme cells'], 'ventral subectodermal mesenchyme']
[['lateral plate mesechymal stem cells'], 'lateral plate mesoderm']	[['common preadipocyte'], 'lateral plate mesoderm']
[['lateral plate mesechymal stem cells'], 'lateral plate mesoderm']	[['stromal cells'], 'subcutaneous white adipose']
[['progress zone cells', 'pz', 'apical zone.'], 'limb bud']	[['prechondrocytic mesenchymal cells'], 'stylopod']
[['progress zone cells', 'pz', 'apical zone.'], 'limb bud']	[['prechondrocytic mesenchymal cells'], 'zeugopod']
[['progress zone cells', 'pz', 'apical zone.'], 'limb bud']	[['prechondrocytic mesenchymal cells'], 'autopod']
[['splanchnic mesoderm cells'], 'splanchnic mesoderm']	[['early lung mesoderm cells'], 'lung mesoderm']
[['splanchnic mesoderm cells'], 'splanchnic mesoderm']	[['gut mesenchymal cells'], 'splanchnic mesoderm']
[['splanchnic mesoderm cells'], 'splanchnic mesoderm']	[['mural cells'], 'splanchnic mesoderm']
[['splanchnic mesoderm cells'], 'splanchnic mesoderm']	[['outflow epicardial progenitors'], 'outflow epicardium']
[['splanchnic mesoderm cells'], 'splanchnic mesoderm']	[['proepicardial progenitor cells'], 'proepicardium']
[['tendon progenitor cells'], 'limb bud']	[['early tenocyte cells'], 'limb tendon primordia']
[['cardiac progenitor cells', 'cardiac progenitors', 'pre-cardiac cells', 'cardiogenic mesoderm progenitors', 'cells of the cardiogenic feilds'], 'mesoderm']	[['pre endocardial cells'], 'cardiogenic mesoderm']
[['cardiac progenitor cells', 'cardiac progenitors', 'pre-cardiac cells', 'cardiogenic mesoderm progenitors', 'cells of the cardiogenic feilds'], 'mesoderm']	[['pre myocardial cells'], 'cardiogenic mesoderm']
[['septum transversum mesenchyme cells'], 'septum transversum']	[['hepatic mesoderm cells'], 'hepatic mesenchyme']
[['paraxial mesoderm cells', 'tail bud'], 'trunk mesoderm']	[['presomitic mesoderm cells'], 'presomitic mesoderm']
[['paraxial mesoderm cells', 'head paraxial mesoderm cells'], 'head mesenchyme']	[['cardiomyocytes'], 'outflow tract']
[['paraxial mesoderm cells', 'head paraxial mesoderm cells'], 'head mesenchyme']	[['paraxial mesoderm cells'], 'branchial arch 346']
[['paraxial mesoderm cells', 'head paraxial mesoderm cells'], 'head mesenchyme']	[['paraxial mesoderm cells'], 'branchial arch 2']
[['paraxial mesoderm cells', 'head paraxial mesoderm cells'], 'head mesenchyme']	[['paraxial mesoderm cells'], 'branchial arch 1']
[['paraxial mesoderm cells', 'head paraxial mesoderm cells'], 'head mesenchyme']	[['prechordal mesoderm cells'], 'prechordal mesenchyme']
[['xx germ cells'], 'ovigerous cord']	[['oogonia'], 'ovigerous cord']
[['xy germ cells', 'prospermatogonium'], 'testis cord']	[['spermatogonial stem cells'], 'seminiferous tubules']
[['interstitial cytotrophoblast cells'], 'extravillous cytotrophoblast layer']	[['placental bed giant cells'], 'extravillous cytotrophoblast layer']
[['roof plate cells'], 'diencephalic roof plate']	[['choroid plexus progenitor cells'], 'choroid plexus']
[['roof plate cells'], 'rhombencephalon']	[['choroid plexus progenitor cells'], 'choroid plexus']
[['roof plate cells'], 'rhombencephalon']	[['lateral rhombic lip progenitor cells'], 'rhombencephalon']
[['roof plate cells'], 'rhombencephalon']	[['medial rhombic lip progenitor cells'], 'rhombencephalon']
[['early floor plate cells'], 'mesencephalic floor plate']	[['late floor plate cells'], 'mesencephalic floor plate']
[['early floor plate cells'], 'mesencephalic floor plate']	[['meso diencephalic dopaminergic precursor cells'], 'mesencephalic ventricular zone']
[['early caudal floor plate cells'], 'diencephalic floor plate']	[['late caudal floor plate cells'], 'diencephalic floor plate']
[['early caudal floor plate cells'], 'diencephalic floor plate']	[['meso diencephalic dopaminergic precursor cells'], 'diencephalic ventricular zone']
[['alar plate cells', 'dorsal plate cells'], 'metencephalic alar plate']	[['cerebellar radial glia cells'], 'cerebellar ventricular zone']
[['basal plate cells', 'ventral plate cells'], 'diencephalic basal plate']	[['meso diencephalic dopaminergic precursor cells'], 'diencephalic ventricular zone']
[['dorsal telencephalic progenitor cells', 'alar telencephalic progenitor cells', 'neuroepithelial progenitor cells'], 'dorsal telencephalon']	[['neocortical radial glia cells'], 'cortical sub ventricular zone']
[['early retinal progenitor cells', 'neuroblastic cells'], 'retinal neuroblastic layer']	[['early amacrine horizontal precursor cells'], 'retinal neuroblastic layer']
[['early retinal progenitor cells', 'neuroblastic cells'], 'retinal neuroblastic layer']	[['early photoreceptor precursor cells'], 'retinal neuroblastic layer']
[['early retinal progenitor cells', 'neuroblastic cells'], 'retinal neuroblastic layer']	[['ganglion precursor cells'], 'ganglion cell layer']
[['late retinal progenitor cells', 'neuroblastic cells'], 'retinal neuroblastic layer']	[['bipolar precursor cells'], 'inner nuclear layer']
[['late retinal progenitor cells', 'neuroblastic cells'], 'retinal neuroblastic layer']	[['late amacrine horizontal precursor cells'], 'retinal neuroblastic layer']
[['late retinal progenitor cells', 'neuroblastic cells'], 'retinal neuroblastic layer']	[['late photoreceptor precursor cells'], 'retinal neuroblastic layer']
[['late retinal progenitor cells', 'neuroblastic cells'], 'retinal neuroblastic layer']	[['muller glia precursor cells'], 'inner nuclear layer']
[['retinal pigmented epithelium progenitor cells'], 'retinal pigmented epithelium']	[['mature retinal pigmented epithelium cells'], 'retinal pigmented epithelium']
[['ventral telencephalic progenitor cells', 'basal telencephalic progenitor cells', 'neuroepithelial progenitor cells'], 'ventral telencephalon']	[['anterior entopeduncular progenitor cells'], 'anterior entopeduncular area']
[['ventral telencephalic progenitor cells', 'basal telencephalic progenitor cells', 'neuroepithelial progenitor cells'], 'ventral telencephalon']	[['caudal ganglionic eminence progenitor cells'], 'caudal ganglionic eminence']
[['ventral telencephalic progenitor cells', 'basal telencephalic progenitor cells', 'neuroepithelial progenitor cells'], 'ventral telencephalon']	[['lateral ganglionic eminence progenitor cells'], 'lateral ganglionic eminence']
[['ventral telencephalic progenitor cells', 'basal telencephalic progenitor cells', 'neuroepithelial progenitor cells'], 'ventral telencephalon']	[['medial ganglionic eminence progenitor cells'], 'medial ganglionic eminence']
[['dorsal spinal cord progenitor cells'], 'spinal dorsal columns']	[['d1 neural progenitor cells'], 'dp1 neural domain']
[['dorsal spinal cord progenitor cells'], 'spinal dorsal columns']	[['d2 neural progenitor cells'], 'dp2 neural domain']
[['dorsal spinal cord progenitor cells'], 'spinal dorsal columns']	[['d3 neural progenitor cells'], 'dp3 neural domain']
[['dorsal spinal cord progenitor cells'], 'spinal dorsal columns']	[['d4 neural progenitor cells'], 'dp4 neural domain']
[['dorsal spinal cord progenitor cells'], 'spinal dorsal columns']	[['d5 neural progenitor cells'], 'dp5 neural domain']
[['dorsal spinal cord progenitor cells'], 'spinal dorsal columns']	[['d6 neural progenitor cells'], 'dp6 neural domain']
[['ventral spinal cord progenitor cells'], 'spinal ventral columns']	[['early mn progenitor cells'], 'motor neural progenitor domain']
[['ventral spinal cord progenitor cells'], 'spinal ventral columns']	[['late mn progenitor cells'], 'motor neural progenitor domain']
[['ventral spinal cord progenitor cells'], 'spinal ventral columns']	[['v0 neural progenitor cells'], 'pv0 neural domain']
[['ventral spinal cord progenitor cells'], 'spinal ventral columns']	[['v1 neural progenitor cells'], 'pv1 neural domain']
[['ventral spinal cord progenitor cells'], 'spinal ventral columns']	[['v2 neural progenitor cells'], 'pv2 neural domain']
[['ventral spinal cord progenitor cells'], 'spinal ventral columns']	[['v3 neural progenitor cells'], 'pv3 neural domain']
[['cardiac neural crest cells', 'heart neural crest cells'], 'cardiac neural crest']	[['cardiac neural crest cells'], 'branchial arch 346']
[['diencephalic neural crest cells', 'fore-brain neural crest'], 'prechordal mesenchyme']	[['melanocytes'], 'prechordal mesenchyme']
[['diencephalic neural crest cells', 'fore-brain neural crest'], 'prechordal mesenchyme']	[['meningeal progenitor cells'], 'anterior meninges']
[['diencephalic neural crest cells', 'fore-brain neural crest'], 'prechordal mesenchyme']	[['osteochondro progenitor cells'], 'prechordal mesenchyme']
[['diencephalic neural crest cells', 'fore-brain neural crest'], 'prechordal mesenchyme']	[['periocular mesenchymal cells'], 'periocular mesenchyme']
[['diencephalic neural crest cells', 'fore-brain neural crest'], 'prechordal mesenchyme']	[['preadipocytes'], 'cranial subcutaneous white adipose']
[['diencephalic neural crest cells', 'fore-brain neural crest'], 'prechordal mesenchyme']	[['schwann precursor cells'], 'peripheral nerve domain']
[['diencephalic neural crest cells', 'fore-brain neural crest'], 'prechordal mesenchyme']	[['smooth muscle cells'], 'prechordal mesenchyme']
[['mesencephalic neural crest cells', 'mid-brain neural crest'], 'prechordal mesenchyme']	[['cranial tendons cells'], 'branchial arch 1']
[['mesencephalic neural crest cells', 'mid-brain neural crest'], 'prechordal mesenchyme']	[['melanocytes'], 'prechordal mesenchyme']
[['mesencephalic neural crest cells', 'mid-brain neural crest'], 'prechordal mesenchyme']	[['meningeal progenitor cells'], 'anterior meninges']
[['mesencephalic neural crest cells', 'mid-brain neural crest'], 'prechordal mesenchyme']	[['osteochondro progenitor cells'], 'prechordal mesenchyme']
[['mesencephalic neural crest cells', 'mid-brain neural crest'], 'prechordal mesenchyme']	[['preadipocytes'], 'cranial subcutaneous white adipose']
[['mesencephalic neural crest cells', 'mid-brain neural crest'], 'prechordal mesenchyme']	[['schwann precursor cells'], 'peripheral nerve domain']
[['mesencephalic neural crest cells', 'mid-brain neural crest'], 'prechordal mesenchyme']	[['sensory ganglia of cranial nerves'], 'prechordal mesenchyme']
[['mesencephalic neural crest cells', 'mid-brain neural crest'], 'prechordal mesenchyme']	[['smooth muscle cells'], 'prechordal mesenchyme']
[['rhombencephalic neural crest cells', 'hindbrain neural crest'], 'head mesenchyme']	[['cranial neural crest cells'], 'branchial arch 2']
[['rhombencephalic neural crest cells', 'hindbrain neural crest'], 'head mesenchyme']	[['cranial neural crest cells'], 'branchial arch 1']
[['dorsal root ganglia'], 'trunk neural crest']	[['mechanoreceptive neurons'], 'trunk neural crest']
[['dorsal root ganglia'], 'trunk neural crest']	[['nociceptive neurons'], 'trunk neural crest']
[['dorsal root ganglia'], 'trunk neural crest']	[['proprioceptive neurons'], 'trunk neural crest']
[['schwann precursor cells'], 'peripheral nerve domain']	[['immature schwann cells'], 'peripheral nerve domain']
[['conjunctival basal epithelial cells'], 'conjunctival epithelium']	[['conjunctival superbasal epithelial cells'], 'conjunctival epithelium']
[['fetal corneal superbasal epithelial cells', 'corneal wing cells'], 'corneal epithelium']	[['fetal corneal superficial epithelial cells'], 'corneal epithelium']
[['limbal basal epithelial cells', 'limbal stem cells', 'corneal stem cells'], 'limbus epithelium']	[['corneal transient amplifying cells'], 'corneal epithelium']
[['limbal basal epithelial cells', 'limbal stem cells', 'corneal stem cells'], 'limbus epithelium']	[['limbal superbasal epithelial cells'], 'limbus epithelium']
[['lens placode cells', 'lens ectoderm cells'], 'lens placode']	[['lens pit cells'], 'lens pit']
[['mature anagen hair cells'], 'hair follicle']	[['mature catagen hair cells'], 'hair follicle']
[['fetal hair placode cells'], 'hair follicle']	[['fetal matrix cells'], 'hair follicle']
[['early sebocytes', 'proliferative sebocytes'], 'sebaceous gland']	[['sebocytes'], 'sebaceous gland']
[['granular keratinocytes'], 'stratified epidermis']	[['corneocytes'], 'stratified epidermis']
[['inner enamel epithelial cells'], 'dental enamel']	[['dental epithelial stem cells'], 'dental stem cells niche']
[['inner enamel epithelial cells'], 'dental enamel']	[['early ameloblasts'], 'dental enamel']
[['foregut endoderm cells'], 'foregut']	[['caudal pharynx cells'], 'pharynx']
[['foregut endoderm cells'], 'foregut']	[['dorsal foregut endoderm cells'], 'dorsal foregut endoderm']
[['foregut endoderm cells'], 'foregut']	[['ventral foregut endoderm cells'], 'ventral foregut endoderm']
[['extraembryonic mesenchymal stem cells'], 'chorionic villus']	[['chorionic mesenchymal stromal cells'], 'chorionic villus']
[['extraembryonic mesenchymal stem cells'], 'chorionic villus']	[['extraembryonic hemangioblast cells'], 'chorionic villus']
[['extraembryonic mesenchymal stem cells'], 'chorionic villus']	[['hofbauer cells'], 'chorionic villus']
[['extraembryonic mesenchymal stem cells'], 'chorionic villus']	[['villous stromal cells'], 'chorionic villus']
[['angioblasts', 'endothelial progenitor cells', 'vascular progenitor cells', 'epc'], 'embryonic capillary plexus']	[['angioblasts'], 'foregut']
[['angioblasts', 'endothelial progenitor cells', 'vascular progenitor cells', 'epc'], 'embryonic capillary plexus']	[['angioblasts'], 'lung mesoderm']
[['angioblasts', 'endothelial progenitor cells', 'vascular progenitor cells', 'epc'], 'embryonic capillary plexus']	[['angioblasts'], 'septum transversum capillary plexus']
[['angioblasts', 'endothelial progenitor cells', 'vascular progenitor cells', 'epc'], 'embryonic capillary plexus']	[['angioblasts'], 'perineural capillary plexus']
[['angioblasts', 'endothelial progenitor cells', 'vascular progenitor cells', 'epc'], 'embryonic capillary plexus']	[['angioblasts'], 'metanephric mesenchyme']
[['angioblasts', 'endothelial progenitor cells', 'vascular progenitor cells', 'epc'], 'embryonic capillary plexus']	[['angioblasts'], 'proepicardium']
[['angioblasts', 'endothelial progenitor cells', 'vascular progenitor cells', 'epc'], 'embryonic capillary plexus']	[['arterial endothelial cells'], 'paired dorsal aorta']
[['angioblasts', 'endothelial progenitor cells', 'vascular progenitor cells', 'epc'], 'embryonic capillary plexus']	[['venous endothelial cells'], 'cardinal veins']
[['extraembryonic angioblasts', 'endothelial precursor cells', 'epc'], 'extraembryonic capillary plexus']	[['arterial endothelial cells'], 'paired dorsal aorta']
[['definitive hematopoietic stem cells', 'hsc'], 'definitive yolk sac']	[['definitive myeloid progenitor cells'], 'definitive yolk sac']
[['definitive hematopoietic stem cells', 'hsc'], 'definitive yolk sac']	[['hematopoietic stem cells'], 'liver bud']
[['primitive macrophages'], 'extraembryonic blood islands']	[['fetal macrophages'], 'extraembryonic blood islands']
[['primitive macrophages'], 'extraembryonic blood islands']	[['primitive macrophages'], 'liver bud']
[['gonad somatic cells'], 'primitive gonad']	[['ovarian somatic cells'], 'ovigerous cord']
[['gonad somatic cells'], 'primitive gonad']	[['pre granulosa cells'], 'primordial follicle']
[['gonad somatic cells'], 'primitive gonad']	[['pre leydig cells'], 'testis interstitium']
[['gonad somatic cells'], 'primitive gonad']	[['pre sertoli cells'], 'testis cord']
[['gonad somatic cells'], 'primitive gonad']	[['testis somatic cells'], 'primitive gonad']
[['gonad somatic cells'], 'primitive gonad']	[['theca cells'], 'antral follicle']
[['developing peritubular myoid cells'], 'testis cord']	[['peritubular myoid cells'], 'testis cord']
[['gonad mesonephros border cells'], 'mesonephros']	[['perivascular cells'], 'testis interstitium']
[['cap mesenchyme cells', 'condensed mesenchyme cells'], 'cap mesenchyme']	[['pretubular aggregate cells'], 'pretubular aggregates']
[['interstitial stroma cells'], 'interstitial stroma']	[['cortical stroma cells'], 'interstitial stroma']
[['interstitial stroma cells'], 'interstitial stroma']	[['juxtaglomerular precursors'], 'interstitial stroma']
[['interstitial stroma cells'], 'interstitial stroma']	[['medullary stroma cells'], 'interstitial stroma']
[['loose mesenchyme cells', 'peripheral mesenchymal cells'], 'metanephric mesenchyme']	[['interstitial stroma cells'], 'interstitial stroma']
[['loose mesenchyme cells', 'peripheral mesenchymal cells'], 'metanephric mesenchyme']	[['vascular smooth muscle cells'], 'afferent arteriole']
[['ureteric bud cells'], 'ureteric bud']	[['ureter cells'], 'ureter']
[['ureteric bud cells'], 'ureteric bud']	[['ureteric bud tip cells'], 'ureteric bud']
[['dermal mesenchyme cells'], 'ventral subectodermal mesenchyme']	[['dermal fibroblasts'], 'ventral dermis']
[['common preadipocyte'], 'lateral plate mesoderm']	[['stromal vascular preadipocyte progenitor cells'], 'vascular adipose']
[['common preadipocyte'], 'lateral plate mesoderm']	[['subcutaneous white preadipocytes'], 'body subcutaneous white adipose']
[['common preadipocyte'], 'lateral plate mesoderm']	[['visceral white preadipocytes'], 'visceral white adipose']
[['stromal cells', 'adipose tissue-derived stromal cells', 'atscs', 'processed lipoaspirate cells', 'pla cells'], 'subcutaneous white adipose']	[['mesenchymal stem cells'], 'subcutaneous white adipose']
[['prechondrocytic mesenchymal cells', 'lali zone'], 'stylopod']	[['mesenchymal condensate cells'], 'stylopod']
[['prechondrocytic mesenchymal cells', 'lali zone'], 'zeugopod']	[['mesenchymal condensate cells'], 'zeugopod']
[['prechondrocytic mesenchymal cells', 'lali zone'], 'autopod']	[['mesenchymal condensate cells'], 'autopod']
[['early lung mesoderm cells', 'multipotent mesoderm progenitors'], 'lung mesoderm']	[['distal mesodermal progenitor cells'], 'lung mesoderm']
[['early lung mesoderm cells', 'multipotent mesoderm progenitors'], 'lung mesoderm']	[['proximal mesodermal progenitor cells'], 'lung mesoderm']
[['gut mesenchymal cells'], 'splanchnic mesoderm']	[['dorsal pancreatic mesenchymal cells'], 'dorsal pancreatic mesenchyme']
[['gut mesenchymal cells'], 'splanchnic mesoderm']	[['ventral pancreatic mesenchymal cells'], 'ventral pancreatic mesenchyme']
[['mural cells', 'perivascular cells'], 'splanchnic mesoderm']	[['pericytes'], 'splanchnic mesoderm']
[['mural cells', 'perivascular cells'], 'splanchnic mesoderm']	[['vascular smooth muscle cells'], 'splanchnic mesoderm']
[['proepicardial progenitor cells'], 'proepicardium']	[['epicardial progenitors cells'], 'epicardium']
[['early tenocyte cells'], 'limb tendon primordia']	[['tenocytes'], 'limb tendons and ligaments']
[['pre endocardial cells', 'cardiogenic mesenchyme'], 'cardiogenic mesoderm']	[['endocardial cells'], 'endocardium']
[['pre myocardial cells', 'precardimyocytes', 'cardiogenic mesenchyme'], 'cardiogenic mesoderm']	[['cardiomyocyte progenitor cells'], 'myocardium']
[['hepatic mesoderm cells'], 'hepatic mesenchyme']	[['liver fibroblasts'], 'mesoblastic supporting stroma']
[['hepatic mesoderm cells'], 'hepatic mesenchyme']	[['mesothelial cells'], 'hepatic mesenchyme']
[['hepatic mesoderm cells'], 'hepatic mesenchyme']	[['submesothelial cells'], 'mesoblastic supporting stroma']
[['presomitic mesoderm cells', 'posterior presomitic mesoderm'], 'presomitic mesoderm']	[['presegmented somitic mesenchyme cells'], 'presomitic mesoderm']
[['presomitic mesoderm cells', 'posterior presomitic mesoderm'], 'presomitic mesoderm']	[['vascular smooth muscle cells'], 'dorsal aorta']
[['paraxial mesoderm cells', 'cranial mesoderm'], 'branchial arch 2']	[['muscle progenitor cells'], 'hyoid arch muscles']
[['paraxial mesoderm cells', 'cranial mesoderm'], 'branchial arch 2']	[['muscle satellite cells'], 'hyoid arch muscles']
[['paraxial mesoderm cells', 'cranial mesoderm'], 'branchial arch 1']	[['intramembranous osteoblasts'], 'caudal skull membranous bones']
[['paraxial mesoderm cells', 'cranial mesoderm'], 'branchial arch 1']	[['muscle progenitor cells'], 'mandibular arch muscles']
[['paraxial mesoderm cells', 'cranial mesoderm'], 'branchial arch 1']	[['muscle satellite cells'], 'mandibular arch muscles']
[['prechordal mesoderm cells'], 'prechordal mesenchyme']	[['muscle progenitor cells'], 'extraocular muscles']
[['prechordal mesoderm cells'], 'prechordal mesenchyme']	[['muscle satellite cells'], 'extraocular muscles']
[['oogonia'], 'ovigerous cord']	[['primary oocyte'], 'primordial follicle']
[['spermatogonial stem cells', 'as spermatogonia'], 'seminiferous tubules']	[['spermatogonium type a'], 'seminiferous tubules']
[['choroid plexus progenitor cells'], 'choroid plexus']	[['mature choroid plexus cells'], 'choroid plexus']
[['lateral rhombic lip progenitor cells', 'anterior lower rhombic lip progenitor cells'], 'rhombencephalon']	[['choroid plexus progenitor cells'], 'choroid plexus']
[['meso diencephalic dopaminergic precursor cells', 'midbrain dopaminergic precursor cells', 'mdda precursor cells'], 'mesencephalic ventricular zone']	[['dopaminergic progenitor cells'], 'ventral tegmental area']
[['meso diencephalic dopaminergic precursor cells', 'midbrain dopaminergic precursor cells', 'mdda precursor cells'], 'diencephalic ventricular zone']	[['dopaminergic progenitor cells'], 'substantia nigra pars compacta']
[['cerebellar radial glia cells'], 'cerebellar ventricular zone']	[['bergmann glia precursor cells'], 'cerebellar ventricular zone']
[['neocortical radial glia cells', 'radial glia cells', 'neural stem cells'], 'cortical sub ventricular zone']	[['adult neural stem cells'], 'cortical sub ventricular zone']
[['neocortical radial glia cells', 'radial glia cells', 'neural stem cells'], 'cortical sub ventricular zone']	[['astrocyte precursor cells'], 'cortical sub ventricular zone']
[['neocortical radial glia cells', 'radial glia cells', 'neural stem cells'], 'cortical sub ventricular zone']	[['oligodendrocyte precursor cells'], 'cerebral cortex']
[['early amacrine horizontal precursor cells', 'foxn4+ cells'], 'retinal neuroblastic layer']	[['early amacrine precursor cells'], 'inner nuclear layer']
[['early amacrine horizontal precursor cells', 'foxn4+ cells'], 'retinal neuroblastic layer']	[['horizontal precursor cells'], 'ganglion cell layer']
[['early photoreceptor precursor cells'], 'retinal neuroblastic layer']	[['cone precursor cells'], 'outer nuclear layer']
[['early photoreceptor precursor cells'], 'retinal neuroblastic layer']	[['rod precursor cells'], 'outer nuclear layer']
[['ganglion precursor cells'], 'ganglion cell layer']	[['immature ganglion cells'], 'ganglion cell layer']
[['bipolar precursor cells'], 'inner nuclear layer']	[['cone bipolar precursor cells'], 'inner nuclear layer']
[['bipolar precursor cells'], 'inner nuclear layer']	[['rod bipolar precursor cells'], 'inner nuclear layer']
[['late amacrine horizontal precursor cells', 'foxn4+ cells'], 'retinal neuroblastic layer']	[['late amacrine precursor cells'], 'inner nuclear layer']
[['late photoreceptor precursor cells'], 'retinal neuroblastic layer']	[['rod precursor cells'], 'outer nuclear layer']
[['muller glia precursor cells'], 'inner nuclear layer']	[['mature muller glia cells'], 'inner nuclear layer']
[['mature retinal pigmented epithelium cells'], 'retinal pigmented epithelium']	[['adult retinal pigmented epithelium cells'], 'retinal pigmented epithelium']
[['anterior entopeduncular progenitor cells', 'preoptic area (poa) progenitor cells'], 'anterior entopeduncular area']	[['oligodendrocyte precursor cells'], 'anterior entopeduncular area']
[['caudal ganglionic eminence progenitor cells'], 'caudal ganglionic eminence']	[['oligodendrocyte precursor cells'], 'caudal ganglionic eminence']
[['lateral ganglionic eminence progenitor cells'], 'lateral ganglionic eminence']	[['oligodendrocyte precursor cells'], 'lateral ganglionic eminence']
[['medial ganglionic eminence progenitor cells'], 'medial ganglionic eminence']	[['oligodendrocyte precursor cells'], 'medial ganglionic eminence']
[['d1 neural progenitor cells'], 'dp1 neural domain']	[['di1 interneurons'], 'dp1 neural domain']
[['d2 neural progenitor cells'], 'dp2 neural domain']	[['di2 interneurons'], 'dp2 neural domain']
[['d3 neural progenitor cells'], 'dp3 neural domain']	[['di3 interneurons'], 'dp3 neural domain']
[['d3 neural progenitor cells'], 'dp3 neural domain']	[['oligodendrocyte precursor cells'], 'dp3 neural domain']
[['d4 neural progenitor cells'], 'dp4 neural domain']	[['di4 interneurons'], 'dp4 neural domain']
[['d4 neural progenitor cells'], 'dp4 neural domain']	[['dila interneurons'], 'dp4 neural domain']
[['d4 neural progenitor cells'], 'dp4 neural domain']	[['oligodendrocyte precursor cells'], 'dp4 neural domain']
[['d5 neural progenitor cells'], 'dp5 neural domain']	[['astrocyte precursor cells'], 'dp5 neural domain']
[['d5 neural progenitor cells'], 'dp5 neural domain']	[['di5 interneurons'], 'dp5 neural domain']
[['d5 neural progenitor cells'], 'dp5 neural domain']	[['dilb interneurons'], 'dp5 neural domain']
[['d5 neural progenitor cells'], 'dp5 neural domain']	[['oligodendrocyte precursor cells'], 'dp5 neural domain']
[['d6 neural progenitor cells'], 'dp6 neural domain']	[['astrocyte precursor cells'], 'dp6 neural domain']
[['d6 neural progenitor cells'], 'dp6 neural domain']	[['di6 interneurons'], 'dp6 neural domain']
[['early mn progenitor cells', 'olig2+ cells', 'early motor neuron progenitor cells'], 'motor neural progenitor domain']	[['motor neural progenitor cells'], 'motor neural progenitor domain']
[['late mn progenitor cells', 'olig2+ cells', 'late motor neuron progenitor cells'], 'motor neural progenitor domain']	[['oligodendrocyte precursor cells'], 'motor neural progenitor domain']
[['v0 neural progenitor cells'], 'pv0 neural domain']	[['v0 interneurons'], 'pv0 neural domain']
[['v1 neural progenitor cells'], 'pv1 neural domain']	[['astrocyte precursor cells'], 'pv1 neural domain']
[['v1 neural progenitor cells'], 'pv1 neural domain']	[['v1 interneurons'], 'pv1 neural domain']
[['v2 neural progenitor cells'], 'pv2 neural domain']	[['astrocyte precursor cells'], 'pv2 neural domain']
[['v2 neural progenitor cells'], 'pv2 neural domain']	[['v2 interneurons'], 'pv2 neural domain']
[['v3 neural progenitor cells'], 'pv3 neural domain']	[['astrocyte precursor cells'], 'pv3 neural domain']
[['v3 neural progenitor cells'], 'pv3 neural domain']	[['v3 interneurons'], 'pv3 neural domain']
[['cardiac neural crest cells'], 'branchial arch 346']	[['melanocytes'], 'branchial arch 346']
[['cardiac neural crest cells'], 'branchial arch 346']	[['neural crest outflow tract cells'], 'outflow tract']
[['cardiac neural crest cells'], 'branchial arch 346']	[['parasympathetic neurons'], 'cardiac neural crest']
[['cardiac neural crest cells'], 'branchial arch 346']	[['schwann precursor cells'], 'peripheral nerve domain']
[['cardiac neural crest cells'], 'branchial arch 346']	[['sensory ganglia of cranial nerves'], 'branchial arch 346']
[['meningeal progenitor cells'], 'anterior meninges']	[['meningeal cells'], 'anterior meninges']
[['meningeal progenitor cells'], 'anterior meninges']	[['meningeal fibroblasts'], 'anterior pia mater']
[['osteochondro progenitor cells', 'osteochondral progenitor cells', 'osteochondro mesenchymal cells'], 'prechordal mesenchyme']	[['endochondral preosteoblasts'], 'rostral endochondral facial bones']
[['osteochondro progenitor cells', 'osteochondral progenitor cells', 'osteochondro mesenchymal cells'], 'prechordal mesenchyme']	[['intramembranous preosteoblasts'], 'rostral skull membranous bones']
[['osteochondro progenitor cells', 'osteochondral progenitor cells', 'osteochondro mesenchymal cells'], 'prechordal mesenchyme']	[['prechondrocytes'], 'rostral synchondroses']
[['osteochondro progenitor cells', 'osteochondral progenitor cells', 'osteochondro mesenchymal cells'], 'prechordal mesenchyme']	[['presumptive suture cells'], 'rostral sutures']
[['periocular mesenchymal cells', 'periocular neural crest cells'], 'periocular mesenchyme']	[['endothelial cells'], 'corneal endothelium']
[['periocular mesenchymal cells', 'periocular neural crest cells'], 'periocular mesenchyme']	[['keratoblasts'], 'corneal stroma']
[['preadipocytes'], 'cranial subcutaneous white adipose']	[['subcutaneous white preadipocytes'], 'cranial subcutaneous white adipose']
[['cranial neural crest cells'], 'branchial arch 2']	[['melanocytes'], 'branchial arch 2']
[['cranial neural crest cells'], 'branchial arch 2']	[['osteochondro progenitor cells'], 'branchial arch 2']
[['cranial neural crest cells'], 'branchial arch 2']	[['preadipocytes'], 'subcutaneous white adipose']
[['cranial neural crest cells'], 'branchial arch 2']	[['schwann precursor cells'], 'peripheral nerve domain']
[['cranial neural crest cells'], 'branchial arch 2']	[['sensory ganglia of cranial nerves'], 'branchial arch 2']
[['cranial neural crest cells', 'pharyngeal arch 1 cells'], 'branchial arch 1']	[['cranial ligament cells'], 'branchial arch 1']
[['cranial neural crest cells', 'pharyngeal arch 1 cells'], 'branchial arch 1']	[['cranial tendons cells'], 'branchial arch 1']
[['cranial neural crest cells', 'pharyngeal arch 1 cells'], 'branchial arch 1']	[['dental mesenchymal cells'], 'branchial arch 1']
[['cranial neural crest cells', 'pharyngeal arch 1 cells'], 'branchial arch 1']	[['dermal progenitor cells'], 'cranial dermis']
[['cranial neural crest cells', 'pharyngeal arch 1 cells'], 'branchial arch 1']	[['melanocytes'], 'branchial arch 1']
[['cranial neural crest cells', 'pharyngeal arch 1 cells'], 'branchial arch 1']	[['osteochondro progenitor cells'], 'branchial arch 1']
[['cranial neural crest cells', 'pharyngeal arch 1 cells'], 'branchial arch 1']	[['preadipocytes'], 'facial subcutaneous white adipose']
[['cranial neural crest cells', 'pharyngeal arch 1 cells'], 'branchial arch 1']	[['schwann precursor cells'], 'peripheral nerve domain']
[['cranial neural crest cells', 'pharyngeal arch 1 cells'], 'branchial arch 1']	[['sensory ganglia of cranial nerves'], 'branchial arch 1']
[['immature schwann cells'], 'peripheral nerve domain']	[['non myelinating schwann cells'], 'peripheral nerve domain']
[['immature schwann cells'], 'peripheral nerve domain']	[['pro myelinating schwann cells'], 'peripheral nerve domain']
[['corneal transient amplifying cells', 'corneal transit amplifying cells'], 'corneal epithelium']	[['adult corneal basal epithelial cells'], 'corneal epithelium']
[['lens pit cells'], 'lens pit']	[['lens vesicle cells'], 'lens vesicle']
[['mature catagen hair cells'], 'hair follicle']	[['mature telogen hair cells'], 'hair follicle']
[['fetal matrix cells', 'transiently amplifying cells'], 'hair follicle']	[['fetal companion cells'], 'companion layer']
[['fetal matrix cells', 'transiently amplifying cells'], 'hair follicle']	[['fetal precortex cells'], 'hair shaft']
[['fetal matrix cells', 'transiently amplifying cells'], 'hair follicle']	[['inner root sheath progenitor cells'], 'inner root sheath']
[['early ameloblasts', 'pre-secreting', 'secreting ameloblasts'], 'dental enamel']	[['ameloblasts'], 'dental enamel']
[['dorsal foregut endoderm cells'], 'dorsal foregut endoderm']	[['prepancreatic foregut endoderm cells'], 'prepancreatic dorsal foregut endoderm']
[['ventral foregut endoderm cells'], 'ventral foregut endoderm']	[['hepatic endoderm cells'], 'ventral foregut endoderm']
[['ventral foregut endoderm cells'], 'ventral foregut endoderm']	[['multipotent lung progenitor cells'], 'ventral foregut endoderm']
[['ventral foregut endoderm cells'], 'ventral foregut endoderm']	[['prepancreatic foregut endoderm cells'], 'prepancreatic ventral foregut endoderm']
[['extraembryonic hemangioblast cells', 'placental hemangioblast cells'], 'chorionic villus']	[['angioblasts'], 'chorionic villus']
[['extraembryonic hemangioblast cells', 'placental hemangioblast cells'], 'chorionic villus']	[['hematopoietic stem cells'], 'chorionic villus']
[['angioblasts'], 'foregut']	[['pancreatic endothelial cells'], 'prepancreatic dorsal foregut endoderm']
[['angioblasts'], 'foregut']	[['pancreatic endothelial cells'], 'prepancreatic ventral foregut endoderm']
[['angioblasts', 'endothelial precursor cells'], 'lung mesoderm']	[['angioblasts'], 'pulmonary capillary plexus']
[['angioblasts', 'endothelial precursor cells'], 'septum transversum capillary plexus']	[['endothelial cells'], 'sinusoids']
[['angioblasts', 'endothlial progenitor cells', 'vascular progenitor cells', 'angioblasts epc'], 'perineural capillary plexus']	[['endothelial cells'], 'blood brain barrier']
[['angioblasts'], 'metanephric mesenchyme']	[['angioblasts'], 's shaped body']
[['arterial endothelial cells', 'stalk cells (part of endothelial cells)'], 'paired dorsal aorta']	[['arterial endothelial cells'], 'dorsal aorta']
[['arterial endothelial cells', 'stalk cells (part of endothelial cells)'], 'paired dorsal aorta']	[['arterial endothelial cells'], 'arteries']
[['arterial endothelial cells', 'stalk cells (part of endothelial cells)'], 'paired dorsal aorta']	[['endothelial tip cells'], 'arteries']
[['arterial endothelial cells', 'stalk cells (part of endothelial cells)'], 'paired dorsal aorta']	[['hematopoietic stem cells'], 'aorta gonad mesonephros']
[['venous endothelial cells'], 'cardinal veins']	[['lymphatic endothelial cells'], 'lymphatic vessels']
[['venous endothelial cells'], 'cardinal veins']	[['venous endothelial cells'], 'veins']
[['definitive myeloid progenitor cells'], 'definitive yolk sac']	[['erythroid progenitor cells'], 'definitive yolk sac']
[['definitive myeloid progenitor cells'], 'definitive yolk sac']	[['granulocytes'], 'definitive yolk sac']
[['definitive myeloid progenitor cells'], 'definitive yolk sac']	[['macrophages'], 'definitive yolk sac']
[['definitive myeloid progenitor cells'], 'definitive yolk sac']	[['mast cells'], 'definitive yolk sac']
[['definitive myeloid progenitor cells'], 'definitive yolk sac']	[['megakaryocytes'], 'definitive yolk sac']
[['hematopoietic stem cells', 'hscs'], 'liver bud']	[['definitive erythrocytes'], 'liver bud']
[['hematopoietic stem cells', 'hscs'], 'liver bud']	[['hematopoietic stem cells'], 'hematopoietic bone marrow']
[['hematopoietic stem cells', 'hscs'], 'liver bud']	[['hematopoietic stem cells'], 'thymus']
[['hematopoietic stem cells', 'hscs'], 'liver bud']	[['hematopoietic stem cells'], 'spleen']
[['primitive macrophages'], 'liver bud']	[['fetal macrophages'], 'liver bud']
[['pre granulosa cells', 'pre- follicle cells'], 'primordial follicle']	[['granulosa cells'], 'primary follicle']
[['pre leydig cells'], 'testis interstitium']	[['leydig cells'], 'testis interstitium']
[['pre sertoli cells', 'sertoli precursor cells'], 'testis cord']	[['sertoli cells'], 'seminiferous tubules']
[['theca cells'], 'antral follicle']	[['small luteal cells'], 'corpus luteum']
[['pretubular aggregate cells'], 'pretubular aggregates']	[['distal renal vesicle cells'], 'renal vesicle']
[['pretubular aggregate cells'], 'pretubular aggregates']	[['proximal renal vesicle cells'], 'renal vesicle']
[['juxtaglomerular precursors', 'renin precursors'], 'interstitial stroma']	[['juxtaglomerular cells'], 'afferent arteriole']
[['juxtaglomerular precursors', 'renin precursors'], 'interstitial stroma']	[['mesangial cells'], 'glomerulus']
[['juxtaglomerular precursors', 'renin precursors'], 'interstitial stroma']	[['vascular smooth muscle cells'], 'afferent arteriole']
[['ureteric bud tip cells'], 'ureteric bud']	[['collecting duct cells'], 'renal collecting duct system']
[['dermal fibroblasts'], 'ventral dermis']	[['dermal condensate cells'], 'dermal papilla']
[['stromal vascular preadipocyte progenitor cells', 'intra-abdominal fat progenitors'], 'vascular adipose']	[['adipose mural cells'], 'vascular adipose']
[['stromal vascular preadipocyte progenitor cells', 'intra-abdominal fat progenitors'], 'vascular adipose']	[['visceral white adipocytes'], 'visceral white adipose']
[['subcutaneous white preadipocytes'], 'body subcutaneous white adipose']	[['brown like adipocyte cells'], 'subcutaneous white adipose']
[['subcutaneous white preadipocytes'], 'body subcutaneous white adipose']	[['subcutaneous white adipocytes'], 'body subcutaneous white adipose']
[['visceral white preadipocytes', 'intra-abdominal fat progenitors'], 'visceral white adipose']	[['brown like adipocyte cells'], 'visceral white adipose']
[['visceral white preadipocytes', 'intra-abdominal fat progenitors'], 'visceral white adipose']	[['visceral white adipocytes'], 'visceral white adipose']
[['mesenchymal condensate cells', 'mesenchymal condensation', 'active zone'], 'stylopod']	[['endochondral preosteoblasts'], 'stylopod perichondrium']
[['mesenchymal condensate cells', 'mesenchymal condensation', 'active zone'], 'stylopod']	[['interzone cells'], 'stylopod synovial joint']
[['mesenchymal condensate cells', 'mesenchymal condensation', 'active zone'], 'stylopod']	[['prechondrocytes'], 'stylopod epiphyseal end']
[['mesenchymal condensate cells', 'mesenchymal condensation', 'active zone'], 'zeugopod']	[['bone marrow stromal cells'], 'bone marrow']
[['mesenchymal condensate cells', 'mesenchymal condensation', 'active zone'], 'zeugopod']	[['endochondral preosteoblasts'], 'zeugopod perichondrium']
[['mesenchymal condensate cells', 'mesenchymal condensation', 'active zone'], 'zeugopod']	[['interzone cells'], 'zeugopod synovial joint']
[['mesenchymal condensate cells', 'mesenchymal condensation', 'active zone'], 'zeugopod']	[['mesenchymal stem cells'], 'zeugopod periosteum']
[['mesenchymal condensate cells', 'mesenchymal condensation', 'active zone'], 'zeugopod']	[['prechondrocytes'], 'zeugopod epiphyseal end']
[['mesenchymal condensate cells', 'mesenchymal condensation', 'active zone'], 'autopod']	[['endochondral preosteoblasts'], 'autopod perichondrium']
[['mesenchymal condensate cells', 'mesenchymal condensation', 'active zone'], 'autopod']	[['interzone cells'], 'autopod synovial joint']
[['mesenchymal condensate cells', 'mesenchymal condensation', 'active zone'], 'autopod']	[['prechondrocytes'], 'autopod epiphyseal end']
[['distal mesodermal progenitor cells'], 'lung mesoderm']	[['airway smooth muscle progenitor cells'], 'trachea']
[['distal mesodermal progenitor cells'], 'lung mesoderm']	[['prechondrocytes'], 'tracheal cartilage']
[['distal mesodermal progenitor cells'], 'lung mesoderm']	[['pulmonary vascular smooth muscle cells'], 'pulmonary capillary plexus']
[['pericytes', 'perivascular cells; rouget cells'], 'splanchnic mesoderm']	[['adventitial reticular cells'], 'bone marrow']
[['pericytes', 'perivascular cells; rouget cells'], 'splanchnic mesoderm']	[['mesenchymal stem cells'], 'microvessels']
[['pericytes', 'perivascular cells; rouget cells'], 'splanchnic mesoderm']	[['pericytes'], 'microvessels']
[['vascular smooth muscle cells'], 'splanchnic mesoderm']	[['vascular smooth muscle cells'], 'veins']
[['epicardial progenitors cells'], 'epicardium']	[['epicardial cells'], 'pericardium']
[['epicardial progenitors cells'], 'epicardium']	[['mesenchymal cells'], 'epicardium']
[['epicardial progenitors cells'], 'epicardium']	[['subepicardial cells'], 'epicardium']
[['endocardial cells'], 'endocardium']	[['cushion mesenchymal cells'], 'endocardium']
[['endocardial cells'], 'endocardium']	[['endocardial tube cells'], 'endocardium']
[['cardiomyocyte progenitor cells', 'early cardiac myocytes', 'cardioblasts'], 'myocardium']	[['cardiac crescent cells'], 'cardiac crescent']
[['cardiomyocyte progenitor cells', 'early cardiac myocytes', 'cardioblasts'], 'myocardium']	[['cardiomyocytes'], 'myocardium']
[['mesothelial cells'], 'hepatic mesenchyme']	[['mature mesothelial cells'], 'liver lobule']
[['submesothelial cells'], 'mesoblastic supporting stroma']	[['pre stellate cells'], 'mesoblastic supporting stroma']
[['presegmented somitic mesenchyme cells', 's-1', 'anterior presomitic mesoderm'], 'presomitic mesoderm']	[['somite epithelial cells'], 'lumbar somite']
[['presegmented somitic mesenchyme cells', 's-1', 'anterior presomitic mesoderm'], 'presomitic mesoderm']	[['somite epithelial cells'], 'sacral somite']
[['presegmented somitic mesenchyme cells', 's-1', 'anterior presomitic mesoderm'], 'presomitic mesoderm']	[['somite epithelial cells'], 'thoracic somite']
[['presegmented somitic mesenchyme cells', 's-1', 'anterior presomitic mesoderm'], 'presomitic mesoderm']	[['somite epithelial cells'], 'occipital somite']
[['presegmented somitic mesenchyme cells', 's-1', 'anterior presomitic mesoderm'], 'presomitic mesoderm']	[['somite epithelial cells'], 'cervical somite']
[['muscle progenitor cells'], 'hyoid arch muscles']	[['myoblasts'], 'hyoid arch muscles']
[['intramembranous osteoblasts'], 'caudal skull membranous bones']	[['intramembranous osteocytes'], 'caudal skull membranous bones']
[['muscle progenitor cells'], 'mandibular arch muscles']	[['myoblasts'], 'mandibular arch muscles']
[['muscle progenitor cells'], 'extraocular muscles']	[['myoblasts'], 'extraocular muscles']
[['primary oocyte'], 'primordial follicle']	[['primary oocyte'], 'primary follicle']
[['spermatogonium type a'], 'seminiferous tubules']	[['spermatogonium type b'], 'seminiferous tubules']
[['dopaminergic progenitor cells', 'immature mda neurons. midbrain dopaminergic progenitors'], 'ventral tegmental area']	[['fetal dopaminergic neurons'], 'ventral tegmental area']
[['dopaminergic progenitor cells', 'immature mda neurons', 'midbrain dopaminergic progenitor cells'], 'substantia nigra pars compacta']	[['fetal dopaminergic neurons'], 'substantia nigra pars compacta']
[['bergmann glia precursor cells'], 'cerebellar ventricular zone']	[['bergmann glia'], 'purkinje cell layer']
[['adult neural stem cells', 'sub ventricular zone (svz) b cell', 'svz astrocytes'], 'cortical sub ventricular zone']	[['adult oligodendrocyte precursor cells'], 'cortical sub ventricular zone']
[['astrocyte precursor cells'], 'cortical sub ventricular zone']	[['fibrous astrocyte cells'], 'forebrain white matter']
[['astrocyte precursor cells'], 'cortical sub ventricular zone']	[['protoplasmic astrocyte cells'], 'neocortex']
[['oligodendrocyte precursor cells'], 'cerebral cortex']	[['oligodendrocyte precursor cells'], 'forebrain white matter']
[['early amacrine precursor cells'], 'inner nuclear layer']	[['early immature amacrine cells'], 'inner nuclear layer']
[['horizontal precursor cells'], 'ganglion cell layer']	[['immature horizontal cells'], 'inner nuclear layer']
[['cone precursor cells'], 'outer nuclear layer']	[['mature l cone cells'], 'outer nuclear layer']
[['cone precursor cells'], 'outer nuclear layer']	[['mature m cone cells'], 'outer nuclear layer']
[['cone precursor cells'], 'outer nuclear layer']	[['mature m s cone cells'], 'outer nuclear layer']
[['cone precursor cells'], 'outer nuclear layer']	[['mature s cone cells'], 'outer nuclear layer']
[['rod precursor cells'], 'outer nuclear layer']	[['mature rod cells'], 'outer nuclear layer']
[['immature ganglion cells'], 'ganglion cell layer']	[['mature ganglion cells'], 'ganglion cell layer']
[['cone bipolar precursor cells'], 'inner nuclear layer']	[['type1 off cone bipolar cells'], 'inner nuclear layer']
[['cone bipolar precursor cells'], 'inner nuclear layer']	[['type2 off cone bipolar cells'], 'inner nuclear layer']
[['cone bipolar precursor cells'], 'inner nuclear layer']	[['type3a off cone bipolar cells'], 'inner nuclear layer']
[['cone bipolar precursor cells'], 'inner nuclear layer']	[['type3b off cone bipolar cells'], 'inner nuclear layer']
[['cone bipolar precursor cells'], 'inner nuclear layer']	[['type4 off cone bipolar cells'], 'inner nuclear layer']
[['cone bipolar precursor cells'], 'inner nuclear layer']	[['type5 on cone bipolar cells'], 'inner nuclear layer']
[['cone bipolar precursor cells'], 'inner nuclear layer']	[['type6 on cone bipolar cells'], 'inner nuclear layer']
[['cone bipolar precursor cells'], 'inner nuclear layer']	[['type7 on cone bipolar cells'], 'inner nuclear layer']
[['cone bipolar precursor cells'], 'inner nuclear layer']	[['type8 on cone bipolar cells'], 'inner nuclear layer']
[['cone bipolar precursor cells'], 'inner nuclear layer']	[['type9 on cone bipolar cells'], 'inner nuclear layer']
[['rod bipolar precursor cells'], 'inner nuclear layer']	[['mature rod bipolar cells'], 'inner nuclear layer']
[['late amacrine precursor cells'], 'inner nuclear layer']	[['late immature amacrine cells'], 'inner nuclear layer']
[['oligodendrocyte precursor cells', 'anterior entopeduncular-derived oligodendrocyte precursor cells'], 'anterior entopeduncular area']	[['oligodendrocyte precursor cells'], 'forebrain white matter']
[['oligodendrocyte precursor cells', 'caudal ganglionic eminence-derived oligodendrocyte precursor cells'], 'caudal ganglionic eminence']	[['oligodendrocyte precursor cells'], 'forebrain white matter']
[['oligodendrocyte precursor cells', 'lateral ganglionic eminence-derived oligodendrocyte precursor cells'], 'lateral ganglionic eminence']	[['oligodendrocyte precursor cells'], 'forebrain white matter']
[['oligodendrocyte precursor cells', 'medial ganglionic eminence-derived oligodendrocyte precursor cells'], 'medial ganglionic eminence']	[['oligodendrocyte precursor cells'], 'forebrain white matter']
[['oligodendrocyte precursor cells', 'oligodendrocyte progenitors'], 'dp3 neural domain']	[['oligodendrocyte precursor cells'], 'spinal cord white matter']
[['dila interneurons'], 'dp4 neural domain']	[['association neurons'], 'dp4 neural domain']
[['oligodendrocyte precursor cells', 'oligodendrocyte progenitors'], 'dp4 neural domain']	[['oligodendrocyte precursor cells'], 'spinal cord white matter']
[['astrocyte precursor cells'], 'dp5 neural domain']	[['fibrous astrocyte cells'], 'spinal cord white matter']
[['astrocyte precursor cells'], 'dp5 neural domain']	[['protoplasmic astrocyte cells'], 'spinal cord grey matter']
[['dilb interneurons'], 'dp5 neural domain']	[['association neurons'], 'dp5 neural domain']
[['oligodendrocyte precursor cells', 'oligodendrocyte progenitors'], 'dp5 neural domain']	[['oligodendrocyte precursor cells'], 'spinal cord white matter']
[['astrocyte precursor cells'], 'dp6 neural domain']	[['fibrous astrocyte cells'], 'spinal cord white matter']
[['astrocyte precursor cells'], 'dp6 neural domain']	[['protoplasmic astrocyte cells'], 'spinal cord grey matter']
[['motor neural progenitor cells'], 'motor neural progenitor domain']	[['motor neurons'], 'motor neural progenitor domain']
[['oligodendrocyte precursor cells', 'oligodendrocyte progenitors', 'o-2a progenitors'], 'motor neural progenitor domain']	[['oligodendrocyte precursor cells'], 'spinal cord white matter']
[['astrocyte precursor cells', 'astrocyte progenitor cells', 'pa1 cells'], 'pv1 neural domain']	[['va1 fibrous astrocyte cells'], 'spinal cord white matter']
[['astrocyte precursor cells', 'astrocyte progenitor cells', 'pa2 cells'], 'pv2 neural domain']	[['va2 fibrous astrocyte cells'], 'spinal cord white matter']
[['astrocyte precursor cells', 'astrocyte progenitor cells', 'pa3 cells'], 'pv3 neural domain']	[['va3 fibrous astrocyte cells'], 'spinal cord white matter']
[['neural crest outflow tract cells'], 'outflow tract']	[['outflow tract cushion cells'], 'outflow tract cushion']
[['neural crest outflow tract cells'], 'outflow tract']	[['vascular smooth muscle cells'], 'aortic arch arteries']
[['meningeal cells'], 'anterior meninges']	[['mature meningeal cells'], 'anterior meninges']
[['endochondral preosteoblasts', 'perichondrial skeletogenic cells'], 'rostral endochondral facial bones']	[['endochondral osteoblasts'], 'rostral endochondral facial bones']
[['intramembranous preosteoblasts'], 'rostral skull membranous bones']	[['intramembranous osteoblasts'], 'rostral skull membranous bones']
[['prechondrocytes'], 'rostral synchondroses']	[['chondrocytes'], 'rostral synchondroses']
[['presumptive suture cells'], 'rostral sutures']	[['suture cells'], 'rostral sutures']
[['endothelial cells'], 'corneal endothelium']	[['mature endothelial cells'], 'corneal endothelium']
[['keratoblasts'], 'corneal stroma']	[['keratocytes'], 'corneal stroma']
[['subcutaneous white preadipocytes'], 'cranial subcutaneous white adipose']	[['subcutaneous white adipocytes'], 'cranial subcutaneous white adipose']
[['osteochondro progenitor cells', 'osteochondral progenitor cells', 'osteochondro mesenchymal cells'], 'branchial arch 2']	[['endochondral preosteoblasts'], 'caudal facial endochondral bones']
[['osteochondro progenitor cells', 'osteochondral progenitor cells', 'osteochondro mesenchymal cells'], 'branchial arch 2']	[['prechondrocytes'], 'branchial arch 2']
[['preadipocytes'], 'subcutaneous white adipose']	[['subcutaneous white preadipocytes'], 'subcutaneous white adipose']
[['dental mesenchymal cells'], 'branchial arch 1']	[['dental papilla cells'], 'dental papilla']
[['dermal progenitor cells', 'dermal mesenchyme cells'], 'cranial dermis']	[['dermal fibroblasts'], 'cranial dermis']
[['osteochondro progenitor cells', 'osteochondral progenitor cells', 'osteochondro mesenchymal cells'], 'branchial arch 1']	[['condylar condensation cells'], 'mandibular condyle']
[['osteochondro progenitor cells', 'osteochondral progenitor cells', 'osteochondro mesenchymal cells'], 'branchial arch 1']	[['disc progenitors'], 'articular disc']
[['osteochondro progenitor cells', 'osteochondral progenitor cells', 'osteochondro mesenchymal cells'], 'branchial arch 1']	[['endochondral preosteoblasts'], 'endochondral facial bones']
[['osteochondro progenitor cells', 'osteochondral progenitor cells', 'osteochondro mesenchymal cells'], 'branchial arch 1']	[['glenoid fossa cells'], 'mandibular fossa']
[['osteochondro progenitor cells', 'osteochondral progenitor cells', 'osteochondro mesenchymal cells'], 'branchial arch 1']	[['intramembranous preosteoblasts'], 'membranous facial bones']
[['osteochondro progenitor cells', 'osteochondral progenitor cells', 'osteochondro mesenchymal cells'], 'branchial arch 1']	[['polymorphic progenitors cells'], 'temporomandibular joint']
[['osteochondro progenitor cells', 'osteochondral progenitor cells', 'osteochondro mesenchymal cells'], 'branchial arch 1']	[['prechondrocytes'], 'synchondroses']
[['osteochondro progenitor cells', 'osteochondral progenitor cells', 'osteochondro mesenchymal cells'], 'branchial arch 1']	[['presumptive suture cells'], 'facial sutures']
[['preadipocytes', 'adipoblast'], 'facial subcutaneous white adipose']	[['subcutaneous white preadipocytes'], 'facial subcutaneous white adipose']
[['pro myelinating schwann cells'], 'peripheral nerve domain']	[['myelinating schwann cells'], 'peripheral nerve domain']
[['adult corneal basal epithelial cells'], 'corneal epithelium']	[['adult corneal superbasal epithelial cells'], 'corneal epithelium']
[['lens vesicle cells'], 'lens vesicle']	[['anterior lens epithelial cells'], 'lens']
[['lens vesicle cells'], 'lens vesicle']	[['primary lens fiber cells'], 'lens']
[['fetal precortex cells'], 'hair shaft']	[['fetal cortex cells'], 'hair shaft']
[['fetal precortex cells'], 'hair shaft']	[['fetal hair shaft cuticle cells'], 'hair shaft']
[['fetal precortex cells'], 'hair shaft']	[['fetal medulla cells'], 'hair shaft']
[['inner root sheath progenitor cells'], 'inner root sheath']	[['fetal inner root sheath cells'], 'inner root sheath']
[['inner root sheath progenitor cells'], 'inner root sheath']	[['inner root sheath cuticle cells'], 'inner root sheath']
[['inner root sheath progenitor cells'], 'inner root sheath']	[['inner root sheath henle cells'], 'inner root sheath']
[['inner root sheath progenitor cells'], 'inner root sheath']	[['inner root sheath huxley cells'], 'inner root sheath']
[['prepancreatic foregut endoderm cells'], 'prepancreatic dorsal foregut endoderm']	[['pancreatic progenitor cells'], 'dorsal pancreatic bud']
[['hepatic endoderm cells', 'ventral hepatic foregut endoderm cells'], 'ventral foregut endoderm']	[['hepatic diverticulum cells'], 'hepatic diverticulum']
[['multipotent lung progenitor cells', 'respiratory progenitors'], 'ventral foregut endoderm']	[['lung bud progenitor cells'], 'lung bud']
[['multipotent lung progenitor cells', 'respiratory progenitors'], 'ventral foregut endoderm']	[['trachea progenitor cells'], 'trachea']
[['prepancreatic foregut endoderm cells'], 'prepancreatic ventral foregut endoderm']	[['pancreatic progenitor cells'], 'ventral pancreatic bud']
[['angioblasts'], 'chorionic villus']	[['endothelial cells'], 'chorionic villus']
[['pancreatic endothelial cells'], 'prepancreatic dorsal foregut endoderm']	[['arterial endothelial cells'], 'islets of langerhans']
[['pancreatic endothelial cells'], 'prepancreatic dorsal foregut endoderm']	[['capillary endothelial cells'], 'islets of langerhans']
[['pancreatic endothelial cells'], 'prepancreatic dorsal foregut endoderm']	[['venous endothelial cells'], 'islets of langerhans']
[['pancreatic endothelial cells'], 'prepancreatic ventral foregut endoderm']	[['arterial endothelial cells'], 'islets of langerhans']
[['pancreatic endothelial cells'], 'prepancreatic ventral foregut endoderm']	[['capillary endothelial cells'], 'islets of langerhans']
[['pancreatic endothelial cells'], 'prepancreatic ventral foregut endoderm']	[['venous endothelial cells'], 'islets of langerhans']
[['angioblasts', 'endothelial progenitor cells', 'endothelial precoursor cells'], 'pulmonary capillary plexus']	[['arterial endothelial cells'], 'pulmonary capillary plexus']
[['angioblasts', 'endothelial progenitor cells', 'endothelial precoursor cells'], 'pulmonary capillary plexus']	[['venous endothelial cells'], 'pulmonary capillary plexus']
[['endothelial cells'], 'sinusoids']	[['sinusoidal endothelial cells'], 'sinusoids']
[['endothelial cells', 'ecs'], 'blood brain barrier']	[['mature endothelial cells'], 'blood brain barrier']
[['angioblasts', 'developing endothelial cells'], 's shaped body']	[['glomerular endothelial cells'], 'glomerulus']
[['hematopoietic stem cells', 'hsc'], 'aorta gonad mesonephros']	[['hematopoietic stem cells'], 'liver bud']
[['venous endothelial cells'], 'veins']	[['umbilical vein endothelial cells'], 'umbilical veins']
[['erythroid progenitor cells'], 'definitive yolk sac']	[['erythrocytes'], 'definitive yolk sac']
[['hematopoietic stem cells', 'hscs', 'cfu-ml (colony forming units', 'myloid &amp; lymphoid)', 'lt-hsc (long term hematopoietic stem cell)'], 'hematopoietic bone marrow']	[['common lymphoid progenitor cells'], 'hematopoietic bone marrow']
[['hematopoietic stem cells', 'hscs', 'cfu-ml (colony forming units', 'myloid &amp; lymphoid)', 'lt-hsc (long term hematopoietic stem cell)'], 'hematopoietic bone marrow']	[['common myeloid progenitor cells'], 'hematopoietic bone marrow']
[['hematopoietic stem cells', 'hscs', 'cfu-ml (colony forming units', 'myloid &amp; lymphoid)', 'lt-hsc (long term hematopoietic stem cell)'], 'hematopoietic bone marrow']	[['mast cell progenitor cells'], 'hematopoietic bone marrow']
[['fetal macrophages'], 'liver bud']	[['kupffer cells'], 'sinusoids']
[['granulosa cells', 'follicle cells', 'preantral granulosa cells'], 'primary follicle']	[['cumulus cells'], 'antral follicle']
[['granulosa cells', 'follicle cells', 'preantral granulosa cells'], 'primary follicle']	[['mature granulosa cells'], 'antral follicle']
[['granulosa cells', 'follicle cells', 'preantral granulosa cells'], 'primary follicle']	[['mural granulosa cells'], 'antral follicle']
[['sertoli cells'], 'seminiferous tubules']	[['mature sertoli cells'], 'seminiferous tubules']
[['distal renal vesicle cells'], 'renal vesicle']	[['comma shaped body cells'], 'comma shaped body']
[['proximal renal vesicle cells'], 'renal vesicle']	[['comma shaped body cells'], 'comma shaped body']
[['collecting duct cells'], 'renal collecting duct system']	[['intercalated cells'], 'renal collecting duct system']
[['collecting duct cells'], 'renal collecting duct system']	[['principal cells'], 'renal collecting duct system']
[['dermal condensate cells'], 'dermal papilla']	[['guard dermal papilla cells'], 'dermal papilla']
[['dermal condensate cells'], 'dermal papilla']	[['zigzag dermal papilla cells'], 'dermal papilla']
[['endochondral preosteoblasts', 'perichondrium cells'], 'stylopod perichondrium']	[['immature endochondral osteoblasts'], 'stylopod periosteum']
[['interzone cells'], 'stylopod synovial joint']	[['articular cartilage cells'], 'stylopod articular cartilage']
[['interzone cells'], 'stylopod synovial joint']	[['central intermediate lamina cells'], 'stylopod synovial joint']
[['prechondrocytes'], 'stylopod epiphyseal end']	[['chondrocytes'], 'stylopod epiphyseal end']
[['endochondral preosteoblasts', 'perichondrium cells'], 'zeugopod perichondrium']	[['immature endochondral osteoblasts'], 'zeugopod periosteum']
[['interzone cells'], 'zeugopod synovial joint']	[['articular cartilage cells'], 'zeugopod articular cartilage']
[['interzone cells'], 'zeugopod synovial joint']	[['central intermediate lamina cells'], 'zeugopod synovial joint']
[['prechondrocytes'], 'zeugopod epiphyseal end']	[['chondrocytes'], 'zeugopod epiphyseal end']
[['endochondral preosteoblasts', 'perichondrium cells'], 'autopod perichondrium']	[['immature endochondral osteoblasts'], 'autopod periosteum']
[['interzone cells'], 'autopod synovial joint']	[['articular cartilage cells'], 'autopod articular cartilage']
[['interzone cells'], 'autopod synovial joint']	[['central intermediate lamina cells'], 'autopod synovial joint']
[['prechondrocytes'], 'autopod epiphyseal end']	[['chondrocytes'], 'autopod epiphyseal end']
[['airway smooth muscle progenitor cells', 'bronchiolar smooth muscle precursors'], 'trachea']	[['airway smooth muscle cells'], 'trachea']
[['prechondrocytes', 'chondroprogenitors'], 'tracheal cartilage']	[['chondrocytes'], 'tracheal cartilage']
[['mesenchymal cells', 'epicardium-derived cells', 'epdcs'], 'epicardium']	[['angioblasts'], 'epicardium']
[['mesenchymal cells', 'epicardium-derived cells', 'epdcs'], 'epicardium']	[['cardiac fibroblasts'], 'myocardium']
[['mesenchymal cells', 'epicardium-derived cells', 'epdcs'], 'epicardium']	[['vascular smooth muscle cells'], 'coronary capillary plexus']
[['cushion mesenchymal cells'], 'endocardium']	[['endocardial cushion cells'], 'atrioventricular endocardial cushion']
[['cushion mesenchymal cells'], 'endocardium']	[['outflow tract cushion cells'], 'outflow tract cushion']
[['endocardial tube cells'], 'endocardium']	[['endocardial tube cells'], 'outflow tract']
[['endocardial tube cells'], 'endocardium']	[['endocardial tube cells'], 'atrioventricular canal']
[['cardiac crescent cells'], 'cardiac crescent']	[['primitive heart tube cells'], 'primitive heart tube']
[['cardiomyocytes', 'cardiac myocytes'], 'myocardium']	[['cardiomyocytes'], 'right ventricle']
[['cardiomyocytes', 'cardiac myocytes'], 'myocardium']	[['cardiomyocytes'], 'atrioventricular septum']
[['cardiomyocytes', 'cardiac myocytes'], 'myocardium']	[['cardiomyocytes'], 'atrial septum']
[['cardiomyocytes', 'cardiac myocytes'], 'myocardium']	[['cardiomyocytes'], 'outflow tract']
[['cardiomyocytes', 'cardiac myocytes'], 'myocardium']	[['cardiomyocytes'], 'left atrium']
[['cardiomyocytes', 'cardiac myocytes'], 'myocardium']	[['cardiomyocytes'], 'right atrium']
[['cardiomyocytes', 'cardiac myocytes'], 'myocardium']	[['heart tube cells'], 'heart tube']
[['cardiomyocytes', 'cardiac myocytes'], 'myocardium']	[['vascular smooth muscle cells'], 'aortic arch arteries']
[['cardiomyocytes', 'cardiac myocytes'], 'myocardium']	[['ventricular septum cells'], 'interventricular septum']
[['pre stellate cells', 'transitional cells'], 'mesoblastic supporting stroma']	[['fetal hepatic stellate cells'], 'sinusoids']
[['pre stellate cells', 'transitional cells'], 'mesoblastic supporting stroma']	[['pericytes'], 'sinusoids']
[['somite epithelial cells'], 'lumbar somite']	[['lumbar dermomyotome cells'], 'lumbar dermomyotome']
[['somite epithelial cells'], 'lumbar somite']	[['sclerotome cells'], 'lumbar mesenchymal sclerotome']
[['somite epithelial cells'], 'sacral somite']	[['sacral dermomyotome cells'], 'sacral dermomyotome']
[['somite epithelial cells'], 'sacral somite']	[['sclerotome cells'], 'sacral mesenchymal sclerotome']
[['somite epithelial cells'], 'thoracic somite']	[['sclerotome cells'], 'thoracic mesenchymal sclerotome']
[['somite epithelial cells'], 'thoracic somite']	[['thoracic dermomyotome cells'], 'thoracic dermomyotome']
[['somite epithelial cells'], 'occipital somite']	[['occipital dermomyotome cells'], 'occipital myotome']
[['somite epithelial cells'], 'cervical somite']	[['cervical dermomyotome cells'], 'cervical dermomyotome']
[['somite epithelial cells'], 'cervical somite']	[['sclerotome cells'], 'cervical mesenchymal sclerotome']
[['myoblasts'], 'hyoid arch muscles']	[['mononuclear myocytes'], 'hyoid arch muscles']
[['myoblasts'], 'mandibular arch muscles']	[['mononuclear myocytes'], 'mandibular arch muscles']
[['myoblasts'], 'extraocular muscles']	[['mononuclear myocyte'], 'extraocular muscles']
[['primary oocyte'], 'primary follicle']	[['secondary oocyte'], 'antral follicle']
[['spermatogonium type b'], 'seminiferous tubules']	[['primary spermatocyte'], 'seminiferous tubules']
[['fetal dopaminergic neurons', 'fetal da neurons'], 'ventral tegmental area']	[['adult dopaminergic neurons'], 'ventral tegmental area']
[['fetal dopaminergic neurons', 'fetal da neurons'], 'substantia nigra pars compacta']	[['adult dopaminergic neurons'], 'substantia nigra pars compacta']
[['oligodendrocyte precursor cells', 'oligodendrocyte progenitors (olps)'], 'forebrain white matter']	[['pre myelinating oligodendrocyte cells'], 'forebrain white matter']
[['early immature amacrine cells'], 'inner nuclear layer']	[['cholinergic amacrine cells'], 'ganglion cell layer']
[['early immature amacrine cells'], 'inner nuclear layer']	[['cholinergic amacrine cells'], 'inner nuclear layer']
[['early immature amacrine cells'], 'inner nuclear layer']	[['displaced amacrine cells'], 'ganglion cell layer']
[['early immature amacrine cells'], 'inner nuclear layer']	[['dopaminergic amacrine cells'], 'inner nuclear layer']
[['early immature amacrine cells'], 'inner nuclear layer']	[['dopaminergic amacrine cells'], 'ganglion cell layer']
[['early immature amacrine cells'], 'inner nuclear layer']	[['gabaergic amacrine cells'], 'inner nuclear layer']
[['immature horizontal cells'], 'inner nuclear layer']	[['mature horizontal cells'], 'inner nuclear layer']
[['late immature amacrine cells'], 'inner nuclear layer']	[['aii amacrine cells'], 'inner nuclear layer']
[['late immature amacrine cells'], 'inner nuclear layer']	[['glycinergic amacrine cells'], 'inner nuclear layer']
[['late immature amacrine cells'], 'inner nuclear layer']	[['ngng amacrine cells'], 'inner nuclear layer']
[['late immature amacrine cells'], 'inner nuclear layer']	[['seg amacrine cells'], 'inner nuclear layer']
[['oligodendrocyte precursor cells', 'oligodendrocyte progenitors (olps)'], 'spinal cord white matter']	[['pre myelinating oligodendrocyte cells'], 'spinal cord white matter']
[['motor neurons'], 'motor neural progenitor domain']	[['cranial visceral motor neurons'], 'motor neural progenitor domain']
[['motor neurons'], 'motor neural progenitor domain']	[['somatic motor neurons'], 'motor neural progenitor domain']
[['motor neurons'], 'motor neural progenitor domain']	[['visceral motor neurons'], 'motor neural progenitor domain']
[['outflow tract cushion cells'], 'outflow tract cushion']	[['aorticopulmonary septum cells'], 'aorticopulmonary septum']
[['outflow tract cushion cells'], 'outflow tract cushion']	[['semilunar valve cells'], 'semilunar valves']
[['endochondral osteoblasts', 'periosteum mature osteoblasts'], 'rostral endochondral facial bones']	[['endochondral osteocytes'], 'rostral endochondral facial bones']
[['intramembranous osteoblasts', 'mature osteoblasts'], 'rostral skull membranous bones']	[['intramembrenous osteocytes'], 'rostral skull membranous bones']
[['chondrocytes', 'early chondroblasts'], 'rostral synchondroses']	[['chondrocytes'], 'nasal capsule']
[['chondrocytes', 'early chondroblasts'], 'rostral synchondroses']	[['prehypertrophic chondrocytes'], 'rostral endochondral facial bones']
[['suture cells', 'cranial vault suture'], 'rostral sutures']	[['fusing suture cells'], 'rostral sutures']
[['endochondral preosteoblasts', 'perichondrial cells'], 'caudal facial endochondral bones']	[['endochondral osteoblasts'], 'caudal facial endochondral bones']
[['prechondrocytes'], 'branchial arch 2']	[['chondrocytes'], 'branchial arch 2']
[['subcutaneous white preadipocytes'], 'subcutaneous white adipose']	[['subcutaneous white adipocytes'], 'subcutaneous white adipose']
[['dental papilla cells'], 'dental papilla']	[['dental follicle cells'], 'dental papilla']
[['dental papilla cells'], 'dental papilla']	[['odontoblasts'], 'dentin']
[['dermal fibroblasts'], 'cranial dermis']	[['dermal condensate cells'], 'dermal papilla']
[['condylar condensation cells'], 'mandibular condyle']	[['chondrocytes'], 'mandibular condyle']
[['disc progenitors'], 'articular disc']	[['disc cells'], 'articular disc']
[['endochondral preosteoblasts', 'perichondrial skeletogenic cells'], 'endochondral facial bones']	[['endochondral osteoblasts'], 'endochondral facial bones']
[['intramembranous preosteoblasts'], 'membranous facial bones']	[['intramembranous osteoblasts'], 'membranous facial bones']
[['polymorphic progenitors cells', 'fibroblastic polymorphic progenitors', 'polymorphic chondroprogenitors'], 'temporomandibular joint']	[['polymorphic cells'], 'temporomandibular joint']
[['prechondrocytes'], 'synchondroses']	[['chondrocytes'], 'synchondroses']
[['presumptive suture cells'], 'facial sutures']	[['suture cells'], 'facial sutures']
[['subcutaneous white preadipocytes'], 'facial subcutaneous white adipose']	[['subcutaneous white adipocytes'], 'facial subcutaneous white adipose']
[['adult corneal superbasal epithelial cells', 'corneal wing epithelial cells'], 'corneal epithelium']	[['adult corneal superficial epithelial cells'], 'corneal epithelium']
[['anterior lens epithelial cells'], 'lens']	[['equatorial lens epithelial cells'], 'lens']
[['fetal cortex cells'], 'hair shaft']	[['first catagen cortex cells'], 'hair shaft']
[['fetal hair shaft cuticle cells'], 'hair shaft']	[['first catagen hair shaft cuticle cells'], 'hair shaft']
[['fetal medulla cells'], 'hair shaft']	[['first catagen medulla cells'], 'hair shaft']
[['pancreatic progenitor cells', 'multipotent tip cells'], 'dorsal pancreatic bud']	[['acinar progenitor cells'], 'dorsal pancreatic bud']
[['pancreatic progenitor cells', 'multipotent tip cells'], 'dorsal pancreatic bud']	[['bipotent endocrine duct progenitor cells'], 'dorsal pancreatic bud']
[['hepatic diverticulum cells'], 'hepatic diverticulum']	[['anterior hepatic diverticulum cells'], 'anterior hepatic diverticulum']
[['hepatic diverticulum cells'], 'hepatic diverticulum']	[['posterior hepatic diverticulum cells'], 'posterior hepatic diverticulum']
[['lung bud progenitor cells'], 'lung bud']	[['distal lung progenitor cells'], 'lung bud']
[['lung bud progenitor cells'], 'lung bud']	[['proximal lung progenitor cells'], 'lung bud']
[['trachea progenitor cells'], 'trachea']	[['basal cells'], 'trachea']
[['trachea progenitor cells'], 'trachea']	[['cilliated cells'], 'trachea']
[['trachea progenitor cells'], 'trachea']	[['clara cells'], 'trachea']
[['trachea progenitor cells'], 'trachea']	[['neuroendocrine cells'], 'trachea']
[['pancreatic progenitor cells'], 'ventral pancreatic bud']	[['acinar progenitor cells'], 'ventral pancreatic bud']
[['pancreatic progenitor cells'], 'ventral pancreatic bud']	[['bipotent endocrine duct progenitor cells'], 'ventral pancreatic bud']
[['mature endothelial cells'], 'blood brain barrier']	[['adult endothelial cells'], 'blood brain barrier']
[['common lymphoid progenitor cells', 'clp', 'cfu-l (colony forming units - lymphoid).'], 'hematopoietic bone marrow']	[['b cell progenitor cells'], 'peripheral blood']
[['common lymphoid progenitor cells', 'clp', 'cfu-l (colony forming units - lymphoid).'], 'hematopoietic bone marrow']	[['double negative 1 thymocytes'], 'thymus']
[['common lymphoid progenitor cells', 'clp', 'cfu-l (colony forming units - lymphoid).'], 'hematopoietic bone marrow']	[['natural killer cells'], 'peripheral blood']
[['common myeloid progenitor cells', 'cmp', 'cfu-m (colony forming units - macrophage)'], 'hematopoietic bone marrow']	[['granulocyte monocyte progenitor cells'], 'hematopoietic bone marrow']
[['common myeloid progenitor cells', 'cmp', 'cfu-m (colony forming units - macrophage)'], 'hematopoietic bone marrow']	[['macrophage dendritic cell progenitors'], 'hematopoietic bone marrow']
[['common myeloid progenitor cells', 'cmp', 'cfu-m (colony forming units - macrophage)'], 'hematopoietic bone marrow']	[['megakaryocyte erythroid precursor cells'], 'hematopoietic bone marrow']
[['common myeloid progenitor cells', 'cmp', 'cfu-m (colony forming units - macrophage)'], 'hematopoietic bone marrow']	[['osteoclast precursor cells'], 'hematopoietic bone marrow']
[['mature granulosa cells', 'postnatal follicle cells'], 'antral follicle']	[['large luteal cells'], 'corpus luteum']
[['comma shaped body cells'], 'comma shaped body']	[['s shaped body cells'], 's shaped body']
[['intercalated cells'], 'renal collecting duct system']	[['type a cells'], 'renal collecting duct system']
[['intercalated cells'], 'renal collecting duct system']	[['type b cells'], 'renal collecting duct system']
[['immature endochondral osteoblasts'], 'stylopod periosteum']	[['endochondral osteoblasts'], 'stylopod periosteum']
[['chondrocytes'], 'stylopod epiphyseal end']	[['prehypertrophic chondrocytes'], 'stylopod growth plate']
[['immature endochondral osteoblasts'], 'zeugopod periosteum']	[['endochondral osteoblasts'], 'zeugopod periosteum']
[['chondrocytes'], 'zeugopod epiphyseal end']	[['prehypertrophic chondrocytes'], 'zeugopod growth plate']
[['immature endochondral osteoblasts'], 'autopod periosteum']	[['endochondral osteoblasts'], 'autopod periosteum']
[['chondrocytes'], 'autopod epiphyseal end']	[['prehypertrophic chondrocytes'], 'autopod growth plate']
[['angioblasts'], 'epicardium']	[['capillary endothelial cells'], 'coronary capillary plexus']
[['cardiac fibroblasts', 'subendocardial fibroblasts', 'interstitial fibroblasts'], 'myocardium']	[['mature cardiac fibroblasts'], 'myocardium']
[['vascular smooth muscle cells'], 'coronary capillary plexus']	[['vascular smooth muscle cells'], 'coronary vessels']
[['endocardial cushion cells', 'cushion mesenchymal cells'], 'atrioventricular endocardial cushion']	[['atrioventricular valve cells'], 'atrioventricular valves']
[['primitive heart tube cells', 'linear heart tube cells'], 'primitive heart tube']	[['heart tube cells'], 'heart tube']
[['cardiomyocytes', 'cardiac myocytes'], 'right ventricle']	[['mature cardiomyocytes'], 'right ventricle']
[['cardiomyocytes', 'cardiac myocytes'], 'right ventricle']	[['ventricular conductive cells'], 'fast conducting system']
[['cardiomyocytes', 'cardiac myocytes'], 'atrioventricular septum']	[['atrioventricular valve cells'], 'atrioventricular valves']
[['cardiomyocytes', 'cardiac myocytes'], 'left atrium']	[['mature cardiomyocytes'], 'left atrium']
[['cardiomyocytes', 'cardiac myocytes'], 'right atrium']	[['mature cardiomyocytes'], 'right atrium']
[['heart tube cells'], 'heart tube']	[['atrioventricular canal cells'], 'atrioventricular canal']
[['heart tube cells'], 'heart tube']	[['cardiomyocytes'], 'inner curvature']
[['heart tube cells'], 'heart tube']	[['cardiomyocytes'], 'outer curvature']
[['heart tube cells'], 'heart tube']	[['inflow progenitors'], 'inflow tract']
[['fetal hepatic stellate cells'], 'sinusoids']	[['hepatic stellate cells'], 'sinusoids']
[['lumbar dermomyotome cells'], 'lumbar dermomyotome']	[['dermal progenitor cells'], 'lumbar central dermomyotome']
[['lumbar dermomyotome cells'], 'lumbar dermomyotome']	[['dermal progenitor cells'], 'lumbar dorsomedial dermomyotome lip']
[['lumbar dermomyotome cells'], 'lumbar dermomyotome']	[['lumbar committed brown preadipocytes'], 'lumbar brown adipose depot']
[['lumbar dermomyotome cells'], 'lumbar dermomyotome']	[['muscle progenitor cells'], 'lumbar dorsomedial dermomyotome lip']
[['lumbar dermomyotome cells'], 'lumbar dermomyotome']	[['muscle progenitor cells'], 'lumbar central dermomyotome']
[['lumbar dermomyotome cells'], 'lumbar dermomyotome']	[['muscle progenitor cells'], 'lumbar ventrolateral dermomyotome lip']
[['sclerotome cells', 'mesenchymal sclerotome'], 'lumbar mesenchymal sclerotome']	[['prechondrocytic mesenchymal cells'], 'annulus fibrosus']
[['sclerotome cells', 'mesenchymal sclerotome'], 'lumbar mesenchymal sclerotome']	[['prechondrocytic mesenchymal cells'], 'spinous process of vertebrae']
[['sclerotome cells', 'mesenchymal sclerotome'], 'lumbar mesenchymal sclerotome']	[['prechondrocytic mesenchymal cells'], 'vertebral body']
[['sclerotome cells', 'mesenchymal sclerotome'], 'lumbar mesenchymal sclerotome']	[['prechondrocytic mesenchymal cells'], 'dorsal neural arch']
[['sclerotome cells', 'mesenchymal sclerotome'], 'lumbar mesenchymal sclerotome']	[['prechondrocytic mesenchymal cells'], 'lateral neural arch']
[['sclerotome cells', 'mesenchymal sclerotome'], 'lumbar mesenchymal sclerotome']	[['prechondrocytic mesenchymal cells'], 'central neural arch']
[['sclerotome cells', 'mesenchymal sclerotome'], 'lumbar mesenchymal sclerotome']	[['tendon progenitor cells'], 'syndetome']
[['sacral dermomyotome cells'], 'sacral dermomyotome']	[['dermal progenitor cells'], 'sacral central dermomyotome']
[['sacral dermomyotome cells'], 'sacral dermomyotome']	[['dermal progenitor cells'], 'sacral dorsomedial dermomyotome lip']
[['sacral dermomyotome cells'], 'sacral dermomyotome']	[['muscle progenitor cells'], 'sacral ventrolateral dermomyotome lip']
[['sacral dermomyotome cells'], 'sacral dermomyotome']	[['muscle progenitor cells'], 'sacral central dermomyotome']
[['sacral dermomyotome cells'], 'sacral dermomyotome']	[['muscle progenitor cells'], 'sacral dorsomedial dermomyotome lip']
[['sacral dermomyotome cells'], 'sacral dermomyotome']	[['sacral committed brown preadipocytes'], 'sacral brown adipose depot']
[['sclerotome cells', 'mesenchymal sclerotome'], 'sacral mesenchymal sclerotome']	[['prechondrocytic mesenchymal cells'], 'annulus fibrosus']
[['sclerotome cells', 'mesenchymal sclerotome'], 'sacral mesenchymal sclerotome']	[['prechondrocytic mesenchymal cells'], 'spinous process of vertebrae']
[['sclerotome cells', 'mesenchymal sclerotome'], 'sacral mesenchymal sclerotome']	[['prechondrocytic mesenchymal cells'], 'vertebral body']
[['sclerotome cells', 'mesenchymal sclerotome'], 'sacral mesenchymal sclerotome']	[['prechondrocytic mesenchymal cells'], 'dorsal neural arch']
[['sclerotome cells', 'mesenchymal sclerotome'], 'sacral mesenchymal sclerotome']	[['prechondrocytic mesenchymal cells'], 'lateral neural arch']
[['sclerotome cells', 'mesenchymal sclerotome'], 'sacral mesenchymal sclerotome']	[['prechondrocytic mesenchymal cells'], 'central neural arch']
[['sclerotome cells', 'mesenchymal sclerotome'], 'sacral mesenchymal sclerotome']	[['tendon progenitor cells'], 'syndetome']
[['sclerotome cells', 'mesenchymal sclerotome'], 'thoracic mesenchymal sclerotome']	[['prechondrocytic mesenchymal cells'], 'dorsal neural arch']
[['sclerotome cells', 'mesenchymal sclerotome'], 'thoracic mesenchymal sclerotome']	[['prechondrocytic mesenchymal cells'], 'annulus fibrosus']
[['sclerotome cells', 'mesenchymal sclerotome'], 'thoracic mesenchymal sclerotome']	[['prechondrocytic mesenchymal cells'], 'vertebral body']
[['sclerotome cells', 'mesenchymal sclerotome'], 'thoracic mesenchymal sclerotome']	[['prechondrocytic mesenchymal cells'], 'spinous process of vertebrae']
[['sclerotome cells', 'mesenchymal sclerotome'], 'thoracic mesenchymal sclerotome']	[['prechondrocytic mesenchymal cells'], 'distal rib']
[['sclerotome cells', 'mesenchymal sclerotome'], 'thoracic mesenchymal sclerotome']	[['prechondrocytic mesenchymal cells'], 'central neural arch']
[['sclerotome cells', 'mesenchymal sclerotome'], 'thoracic mesenchymal sclerotome']	[['prechondrocytic mesenchymal cells'], 'lateral neural arch']
[['sclerotome cells', 'mesenchymal sclerotome'], 'thoracic mesenchymal sclerotome']	[['prechondrocytic mesenchymal cells'], 'proximal rib']
[['sclerotome cells', 'mesenchymal sclerotome'], 'thoracic mesenchymal sclerotome']	[['tendon progenitor cells'], 'syndetome']
[['thoracic dermomyotome cells'], 'thoracic dermomyotome']	[['dermal progenitor cells'], 'thoracic central dermomyotome']
[['thoracic dermomyotome cells'], 'thoracic dermomyotome']	[['dermal progenitor cells'], 'thoracic dorsomedial dermomyotome lip']
[['thoracic dermomyotome cells'], 'thoracic dermomyotome']	[['muscle progenitor cells'], 'thoracic ventrolateral dermomyotome lip']
[['thoracic dermomyotome cells'], 'thoracic dermomyotome']	[['muscle progenitor cells'], 'thoracic central dermomyotome']
[['thoracic dermomyotome cells'], 'thoracic dermomyotome']	[['muscle progenitor cells'], 'thoracic dorsomedial dermomyotome lip']
[['thoracic dermomyotome cells'], 'thoracic dermomyotome']	[['thoracic committed brown preadipocytes'], 'thoracic brown adipose depot']
[['occipital dermomyotome cells'], 'occipital myotome']	[['muscle progenitor cells'], 'tongue muscles']
[['cervical dermomyotome cells'], 'cervical dermomyotome']	[['cervical committed brown preadipocytes'], 'cervical brown adipose depot']
[['cervical dermomyotome cells'], 'cervical dermomyotome']	[['dermal progenitor cells'], 'cervical central dermomyotome']
[['cervical dermomyotome cells'], 'cervical dermomyotome']	[['dermal progenitor cells'], 'cervical dorsomedial dermomyotome lip']
[['cervical dermomyotome cells'], 'cervical dermomyotome']	[['muscle progenitor cells'], 'cervical dorsomedial dermomyotome lip']
[['cervical dermomyotome cells'], 'cervical dermomyotome']	[['muscle progenitor cells'], 'cervical central dermomyotome']
[['cervical dermomyotome cells'], 'cervical dermomyotome']	[['muscle progenitor cells'], 'cervical ventrolateral dermomyotome lip']
[['sclerotome cells', 'mesenchymal sclerotome'], 'cervical mesenchymal sclerotome']	[['prechondrocytic mesenchymal cells'], 'annulus fibrosus']
[['sclerotome cells', 'mesenchymal sclerotome'], 'cervical mesenchymal sclerotome']	[['prechondrocytic mesenchymal cells'], 'spinous process of vertebrae']
[['sclerotome cells', 'mesenchymal sclerotome'], 'cervical mesenchymal sclerotome']	[['prechondrocytic mesenchymal cells'], 'vertebral body']
[['sclerotome cells', 'mesenchymal sclerotome'], 'cervical mesenchymal sclerotome']	[['prechondrocytic mesenchymal cells'], 'dorsal neural arch']
[['sclerotome cells', 'mesenchymal sclerotome'], 'cervical mesenchymal sclerotome']	[['prechondrocytic mesenchymal cells'], 'lateral neural arch']
[['sclerotome cells', 'mesenchymal sclerotome'], 'cervical mesenchymal sclerotome']	[['prechondrocytic mesenchymal cells'], 'central neural arch']
[['sclerotome cells', 'mesenchymal sclerotome'], 'cervical mesenchymal sclerotome']	[['tendon progenitor cells'], 'syndetome']
[['mononuclear myocytes'], 'hyoid arch muscles']	[['multinuclear myocytes'], 'hyoid arch muscles']
[['mononuclear myocytes'], 'mandibular arch muscles']	[['multinuclear myocytes'], 'mandibular arch muscles']
[['mononuclear myocyte'], 'extraocular muscles']	[['multinuclear myocyte'], 'extraocular muscles']
[['secondary oocyte'], 'antral follicle']	[['ovum'], 'ovigerous cord']
[['primary spermatocyte'], 'seminiferous tubules']	[['secondary spermatocyte'], 'seminiferous tubules']
[['pre myelinating oligodendrocyte cells', 'immature oligodendrocytes'], 'forebrain white matter']	[['myelinating oligodendrocyte cells'], 'forebrain white matter']
[['pre myelinating oligodendrocyte cells', 'immature oligodendrocytes'], 'spinal cord white matter']	[['myelinating oligodendrocyte cells'], 'spinal cord white matter']
[['somatic motor neurons'], 'motor neural progenitor domain']	[['hypaxial motor neurons'], 'hypaxial motor column']
[['somatic motor neurons'], 'motor neural progenitor domain']	[['lateral motor neurons'], 'lumbar lateral motor column']
[['somatic motor neurons'], 'motor neural progenitor domain']	[['lateral motor neurons'], 'caudal brachial lateral motor column']
[['somatic motor neurons'], 'motor neural progenitor domain']	[['lateral motor neurons'], 'rostral brachial lateral motor column']
[['somatic motor neurons'], 'motor neural progenitor domain']	[['median motor neurons'], 'median motor column']
[['visceral motor neurons'], 'motor neural progenitor domain']	[['preganglionic motor neurons'], 'preganglionic column']
[['chondrocytes', 'cartilage forming cells.'], 'nasal capsule']	[['cartilage cells'], 'nasal capsule']
[['prehypertrophic chondrocytes'], 'rostral endochondral facial bones']	[['hypertrophic chondrocytes'], 'rostral endochondral facial bones']
[['endochondral osteoblasts', 'periosteum mature osteoblasts'], 'caudal facial endochondral bones']	[['endochondral osteocytes'], 'caudal facial endochondral bones']
[['chondrocytes', 'early chondroblasts'], 'branchial arch 2']	[['chondrocytes'], 'reicherts cartilage']
[['chondrocytes', 'early chondroblasts'], 'branchial arch 2']	[['prehypertrophic chondrocytes'], 'caudal facial endochondral bones']
[['dental follicle cells', 'dental sac'], 'dental papilla']	[['cementoblasts'], 'cementum']
[['odontoblasts'], 'dentin']	[['dental pulp stem cells'], 'dental pulp']
[['chondrocytes'], 'mandibular condyle']	[['flattened chondrocytes'], 'mandibular condyle']
[['endochondral osteoblasts', 'periosteum mature osteoblasts'], 'endochondral facial bones']	[['endochondral osteocytes'], 'endochondral facial bones']
[['intramembranous osteoblasts', 'mature osteoblasts'], 'membranous facial bones']	[['intramembrenous osteocytes'], 'membranous facial bones']
[['chondrocytes', 'early chondroblasts'], 'synchondroses']	[['chondrocytes'], 'meckels cartilage']
[['chondrocytes', 'early chondroblasts'], 'synchondroses']	[['prehypertrophic chondrocytes'], 'endochondral facial bones']
[['suture cells'], 'facial sutures']	[['fusing suture cells'], 'facial sutures']
[['equatorial lens epithelial cells'], 'lens']	[['transitional lens fiber cells'], 'lens']
[['first catagen cortex cells'], 'hair shaft']	[['first telogen cortex cells'], 'hair shaft']
[['first catagen hair shaft cuticle cells'], 'hair shaft']	[['first telogen hair shaft cuticle cells'], 'hair follicle']
[['first catagen medulla cells'], 'hair shaft']	[['first telogen medulla cells'], 'hair shaft']
[['acinar progenitor cells', 'tip cells', 'exocrine progenitors'], 'dorsal pancreatic bud']	[['acinar cells'], 'pancreatic acini']
[['bipotent endocrine duct progenitor cells', 'multipotent trunk cells'], 'dorsal pancreatic bud']	[['duct progenitor cells'], 'dorsal pancreatic bud']
[['bipotent endocrine duct progenitor cells', 'multipotent trunk cells'], 'dorsal pancreatic bud']	[['endocrine progenitor cells'], 'dorsal pancreatic bud']
[['anterior hepatic diverticulum cells'], 'anterior hepatic diverticulum']	[['hepatoblasts'], 'liver bud']
[['posterior hepatic diverticulum cells', 'caudal portion cells'], 'posterior hepatic diverticulum']	[['immature extrahepatic bile duct cells'], 'extrahepatic bile ducts']
[['distal lung progenitor cells'], 'lung bud']	[['alveolar progenitor cells'], 'terminal sacs']
[['proximal lung progenitor cells'], 'lung bud']	[['bronchial multipotent progenitor cells'], 'lung bud']
[['basal cells'], 'trachea']	[['clara cells'], 'trachea']
[['clara cells', 'secretory cells'], 'trachea']	[['mucus producing cells'], 'trachea']
[['acinar progenitor cells', 'exocrine progenitors'], 'ventral pancreatic bud']	[['acinar cells'], 'pancreatic acini']
[['bipotent endocrine duct progenitor cells'], 'ventral pancreatic bud']	[['duct progenitor cells'], 'ventral pancreatic bud']
[['bipotent endocrine duct progenitor cells'], 'ventral pancreatic bud']	[['endocrine progenitor cells'], 'ventral pancreatic bud']
[['b cell progenitor cells', 'pre-pro b cells', 'b-biased cell'], 'peripheral blood']	[['pro b cells'], 'hematopoietic bone marrow']
[['double negative 1 thymocytes', 'dn1'], 'thymus']	[['double negative 2 thymocytes'], 'thymus']
[['granulocyte monocyte progenitor cells', 'gm-cfcs'], 'hematopoietic bone marrow']	[['basophil progenitors'], 'hematopoietic bone marrow']
[['granulocyte monocyte progenitor cells', 'gm-cfcs'], 'hematopoietic bone marrow']	[['eosinophil progenitors'], 'hematopoietic bone marrow']
[['granulocyte monocyte progenitor cells', 'gm-cfcs'], 'hematopoietic bone marrow']	[['granulocytes'], 'peripheral blood']
[['granulocyte monocyte progenitor cells', 'gm-cfcs'], 'hematopoietic bone marrow']	[['monocytes'], 'peripheral blood']
[['granulocyte monocyte progenitor cells', 'gm-cfcs'], 'hematopoietic bone marrow']	[['neutrophils'], 'peripheral blood']
[['macrophage dendritic cell progenitors', 'mdp'], 'hematopoietic bone marrow']	[['common dendritic cell precursors'], 'hematopoietic bone marrow']
[['macrophage dendritic cell progenitors', 'mdp'], 'hematopoietic bone marrow']	[['monocytes'], 'peripheral blood']
[['megakaryocyte erythroid precursor cells', 'mep'], 'hematopoietic bone marrow']	[['erythroid progenitor cells'], 'hematopoietic bone marrow']
[['megakaryocyte erythroid precursor cells', 'mep'], 'hematopoietic bone marrow']	[['megakaryocytes'], 'hematopoietic bone marrow']
[['osteoclast precursor cells'], 'hematopoietic bone marrow']	[['mononucleated osteoclasts'], 'bone marrow']
[['s shaped body cells'], 's shaped body']	[['s shaped body distal cells'], 's shaped body distal segment']
[['s shaped body cells'], 's shaped body']	[['s shaped body medial cells'], 's shaped body medial segment']
[['s shaped body cells'], 's shaped body']	[['s shaped body proximal cells'], 's shaped body proximal segment']
[['endochondral osteoblasts', 'mature osteoblast', 'ecm secreting osteoblast cells'], 'stylopod periosteum']	[['endochondral osteocytes'], 'stylopod periosteum']
[['prehypertrophic chondrocytes'], 'stylopod growth plate']	[['hypertrophic chondrocytes'], 'stylopod growth plate']
[['endochondral osteoblasts', 'mature osteoblast', 'ecm secreting osteoblast cells'], 'zeugopod periosteum']	[['endochondral osteocytes'], 'zeugopod periosteum']
[['prehypertrophic chondrocytes'], 'zeugopod growth plate']	[['hypertrophic chondrocytes'], 'zeugopod growth plate']
[['endochondral osteoblasts', 'mature osteoblast', 'ecm secreting osteoblast cells'], 'autopod periosteum']	[['endochondral osteocytes'], 'autopod periosteum']
[['prehypertrophic chondrocytes'], 'autopod growth plate']	[['hypertrophic chondrocytes'], 'autopod growth plate']
[['ventricular conductive cells'], 'fast conducting system']	[['bundle branch cells'], 'bundle branch']
[['ventricular conductive cells'], 'fast conducting system']	[['his bundle cells'], 'bundle of his']
[['ventricular conductive cells'], 'fast conducting system']	[['purkinje fiber cells'], 'purkinje fibers']
[['atrioventricular canal cells'], 'atrioventricular canal']	[['atrioventricular node cells'], 'atrioventricular node']
[['atrioventricular canal cells'], 'atrioventricular canal']	[['sinoatrial node cells'], 'sinoatrial node']
[['cardiomyocytes', 'outer curvature myocardium cells'], 'outer curvature']	[['cardiomyocytes'], 'right ventricle']
[['cardiomyocytes', 'outer curvature myocardium cells'], 'outer curvature']	[['cardiomyocytes'], 'left ventricle']
[['inflow progenitors'], 'inflow tract']	[['atrioventricular node cells'], 'atrioventricular node']
[['inflow progenitors'], 'inflow tract']	[['cardiomyocytes'], 'right atrium']
[['inflow progenitors'], 'inflow tract']	[['cardiomyocytes'], 'left ventricle']
[['inflow progenitors'], 'inflow tract']	[['cardiomyocytes'], 'left atrium']
[['inflow progenitors'], 'inflow tract']	[['sinoatrial node cells'], 'sinoatrial node']
[['dermal progenitor cells'], 'lumbar central dermomyotome']	[['dermal mesenchyme cells'], 'dorsal subectodermal mesenchyme']
[['dermal progenitor cells'], 'lumbar dorsomedial dermomyotome lip']	[['dermal mesenchyme cells'], 'dorsal subectodermal mesenchyme']
[['lumbar committed brown preadipocytes'], 'lumbar brown adipose depot']	[['lumbar brown adipocyte cells'], 'lumbar brown adipose depot']
[['muscle progenitor cells'], 'lumbar dorsomedial dermomyotome lip']	[['myoblasts'], 'lumbar primary epaxial myotome']
[['muscle progenitor cells'], 'lumbar central dermomyotome']	[['muscle satellite cells'], 'lumbar muscle satellite pool']
[['muscle progenitor cells'], 'lumbar central dermomyotome']	[['myoblasts'], 'lumbar epaxial myotome']
[['muscle progenitor cells'], 'lumbar central dermomyotome']	[['myoblasts'], 'lumbar hypaxial myotome']
[['muscle progenitor cells'], 'lumbar ventrolateral dermomyotome lip']	[['hindlimb muscle satellite cells'], 'hindlimb muscle satellite pool']
[['muscle progenitor cells'], 'lumbar ventrolateral dermomyotome lip']	[['limb muscle progenitor cells'], 'hindlimb myotome']
[['muscle progenitor cells'], 'lumbar ventrolateral dermomyotome lip']	[['myoblasts'], 'lumbar primary hypaxial myotome']
[['prechondrocytic mesenchymal cells'], 'annulus fibrosus']	[['intervertebral disc annulus fibrosus cells'], 'annulus fibrosus']
[['prechondrocytic mesenchymal cells'], 'spinous process of vertebrae']	[['osteochondro mesenchymal cells'], 'vertebrae']
[['prechondrocytic mesenchymal cells'], 'vertebral body']	[['osteochondro mesenchymal cells'], 'vertebrae']
[['prechondrocytic mesenchymal cells'], 'dorsal neural arch']	[['osteochondro mesenchymal cells'], 'vertebrae']
[['prechondrocytic mesenchymal cells'], 'lateral neural arch']	[['osteochondro mesenchymal cells'], 'vertebrae']
[['prechondrocytic mesenchymal cells'], 'central neural arch']	[['osteochondro mesenchymal cells'], 'vertebrae']
[['tendon progenitor cells'], 'syndetome']	[['early tenocyte cells'], 'axial tendon primordia']
[['dermal progenitor cells'], 'sacral central dermomyotome']	[['dermal mesenchyme cells'], 'dorsal subectodermal mesenchyme']
[['dermal progenitor cells'], 'sacral dorsomedial dermomyotome lip']	[['dermal mesenchyme cells'], 'dorsal subectodermal mesenchyme']
[['muscle progenitor cells'], 'sacral ventrolateral dermomyotome lip']	[['myoblasts'], 'sacral primary hypaxial myotome']
[['muscle progenitor cells'], 'sacral central dermomyotome']	[['muscle satellite cells'], 'sacral muscle satellite pool']
[['muscle progenitor cells'], 'sacral central dermomyotome']	[['myoblasts'], 'sacral epaxial myotome']
[['muscle progenitor cells'], 'sacral central dermomyotome']	[['myoblasts'], 'sacral hypaxial myotome']
[['muscle progenitor cells'], 'sacral dorsomedial dermomyotome lip']	[['myoblasts'], 'sacral primary epaxial myotome']
[['sacral committed brown preadipocytes'], 'sacral brown adipose depot']	[['sacral brown adipocyte cells'], 'sacral brown adipose depot']
[['prechondrocytic mesenchymal cells'], 'distal rib']	[['osteochondro mesenchymal cells'], 'rib']
[['prechondrocytic mesenchymal cells'], 'proximal rib']	[['osteochondro mesenchymal cells'], 'rib']
[['dermal progenitor cells'], 'thoracic central dermomyotome']	[['dermal mesenchyme cells'], 'dorsal subectodermal mesenchyme']
[['dermal progenitor cells'], 'thoracic dorsomedial dermomyotome lip']	[['dermal mesenchyme cells'], 'dorsal subectodermal mesenchyme']
[['muscle progenitor cells'], 'thoracic ventrolateral dermomyotome lip']	[['myoblasts'], 'thoracic primary hypaxial myotome']
[['muscle progenitor cells'], 'thoracic central dermomyotome']	[['muscle satellite cells'], 'thoracic muscle satellite pool']
[['muscle progenitor cells'], 'thoracic central dermomyotome']	[['myoblasts'], 'thoracic epaxial myotome']
[['muscle progenitor cells'], 'thoracic central dermomyotome']	[['myoblasts'], 'thoracic hypaxial myotome']
[['muscle progenitor cells'], 'thoracic dorsomedial dermomyotome lip']	[['myoblasts'], 'thoracic primary epaxial myotome']
[['thoracic committed brown preadipocytes'], 'thoracic brown adipose depot']	[['thoracic brown adipocyte cells'], 'thoracic brown adipose depot']
[['muscle progenitor cells'], 'tongue muscles']	[['myoblasts'], 'tongue muscles']
[['cervical committed brown preadipocytes'], 'cervical brown adipose depot']	[['cervical brown adipocyte cells'], 'cervical brown adipose depot']
[['dermal progenitor cells'], 'cervical central dermomyotome']	[['dermal mesenchyme cells'], 'dorsal subectodermal mesenchyme']
[['dermal progenitor cells'], 'cervical dorsomedial dermomyotome lip']	[['dermal mesenchyme cells'], 'dorsal subectodermal mesenchyme']
[['muscle progenitor cells'], 'cervical dorsomedial dermomyotome lip']	[['myoblasts'], 'cervical primary epaxial myotome']
[['muscle progenitor cells'], 'cervical central dermomyotome']	[['muscle satellite cells'], 'cervical muscle satellite pool']
[['muscle progenitor cells'], 'cervical central dermomyotome']	[['myoblasts'], 'cervical epaxial myotome']
[['muscle progenitor cells'], 'cervical central dermomyotome']	[['myoblasts'], 'cervical hypaxial myotome']
[['muscle progenitor cells'], 'cervical ventrolateral dermomyotome lip']	[['forelimb muscle satellite cells'], 'forelimb muscle satellite pool']
[['muscle progenitor cells'], 'cervical ventrolateral dermomyotome lip']	[['limb muscle progenitor cells'], 'forelimb myotome']
[['muscle progenitor cells'], 'cervical ventrolateral dermomyotome lip']	[['myoblasts'], 'cervical primary hypaxial myotome']
[['secondary spermatocyte'], 'seminiferous tubules']	[['spermatid'], 'seminiferous tubules']
[['lateral motor neurons', 'lumbar lmc neurons'], 'lumbar lateral motor column']	[['lateral neurons of the lmc'], 'lumbar lateral motor division']
[['lateral motor neurons', 'lumbar lmc neurons'], 'lumbar lateral motor column']	[['medial neurons of the lmc'], 'lumbar medial motor division']
[['lateral motor neurons', 'brachial lmc neurons'], 'caudal brachial lateral motor column']	[['lateral neurons of the lmc'], 'caudal brachial lateral motor division']
[['lateral motor neurons', 'brachial lmc neurons'], 'caudal brachial lateral motor column']	[['medial neurons of the lmc'], 'caudal brachial medial motor division']
[['lateral motor neurons', 'brachial lmc neurons'], 'rostral brachial lateral motor column']	[['lateral neurons of the lmc'], 'rostral brachial lateral motor division']
[['median motor neurons', 'mmc neurons'], 'median motor column']	[['lateral neurons of the median motor column'], 'median motor column']
[['median motor neurons', 'mmc neurons'], 'median motor column']	[['medial neurons of the median motor column'], 'median motor column']
[['hypertrophic chondrocytes'], 'rostral endochondral facial bones']	[['terminal chondrocytes'], 'rostral endochondral facial bones']
[['chondrocytes'], 'reicherts cartilage']	[['cartilage cells'], 'reicherts cartilage']
[['prehypertrophic chondrocytes'], 'caudal facial endochondral bones']	[['hypertrophic chondrocytes'], 'caudal facial endochondral bones']
[['cementoblasts'], 'cementum']	[['cementocytes'], 'cementum']
[['flattened chondrocytes'], 'mandibular condyle']	[['hypertrophic chondrocytes'], 'mandibular condyle']
[['chondrocytes'], 'meckels cartilage']	[['cartilage cells'], 'meckels cartilage']
[['prehypertrophic chondrocytes'], 'endochondral facial bones']	[['hypertrophic chondrocytes'], 'endochondral facial bones']
[['transitional lens fiber cells'], 'lens']	[['young lens fiber cells'], 'lens']
[['duct progenitor cells'], 'dorsal pancreatic bud']	[['centroacinar cells'], 'pancreatic ducts']
[['duct progenitor cells'], 'dorsal pancreatic bud']	[['duct cells'], 'pancreatic ducts']
[['endocrine progenitor cells'], 'dorsal pancreatic bud']	[['alpha progenitor cells'], 'dorsal pancreatic bud']
[['endocrine progenitor cells'], 'dorsal pancreatic bud']	[['beta delta progenitor cells'], 'dorsal pancreatic bud']
[['endocrine progenitor cells'], 'dorsal pancreatic bud']	[['epsilon cells ghrelin cells'], 'islets of langerhans']
[['endocrine progenitor cells'], 'dorsal pancreatic bud']	[['g cells'], 'islets of langerhans']
[['endocrine progenitor cells'], 'dorsal pancreatic bud']	[['pancreatic polypeptide progenitor cells'], 'dorsal pancreatic bud']
[['hepatoblasts'], 'liver bud']	[['fetal hepatocytes'], 'liver lobule']
[['hepatoblasts'], 'liver bud']	[['immature biliary epithelial cells'], 'intrahepatic biliary tree']
[['hepatoblasts'], 'liver bud']	[['oval cells'], 'intrahepatic biliary tree']
[['immature extrahepatic bile duct cells'], 'extrahepatic bile ducts']	[['extrahepatic bile duct cells'], 'extrahepatic bile ducts']
[['alveolar progenitor cells'], 'terminal sacs']	[['alveolar epithelial type 1 cells'], 'alveoli']
[['alveolar progenitor cells'], 'terminal sacs']	[['alveolar epithelial type 2 cells'], 'alveoli']
[['alveolar progenitor cells'], 'terminal sacs']	[['distal lung epithelial cells'], 'terminal sacs']
[['bronchial multipotent progenitor cells'], 'lung bud']	[['bronchiolar progenitor cells'], 'stem bronchi']
[['duct progenitor cells'], 'ventral pancreatic bud']	[['centroacinar cells'], 'pancreatic ducts']
[['duct progenitor cells'], 'ventral pancreatic bud']	[['duct cells'], 'pancreatic ducts']
[['endocrine progenitor cells'], 'ventral pancreatic bud']	[['alpha progenitor cells'], 'ventral pancreatic bud']
[['endocrine progenitor cells'], 'ventral pancreatic bud']	[['beta delta progenitor cells'], 'ventral pancreatic bud']
[['endocrine progenitor cells'], 'ventral pancreatic bud']	[['epsilon cells ghrelin cells'], 'islets of langerhans']
[['endocrine progenitor cells'], 'ventral pancreatic bud']	[['g cells'], 'islets of langerhans']
[['endocrine progenitor cells'], 'ventral pancreatic bud']	[['pancreatic polypeptide progenitor cells'], 'ventral pancreatic bud']
[['pro b cells'], 'hematopoietic bone marrow']	[['large pre b cells'], 'hematopoietic bone marrow']
[['double negative 2 thymocytes', 'dn2'], 'thymus']	[['double negative 3 thymocytes'], 'thymus']
[['basophil progenitors'], 'hematopoietic bone marrow']	[['basophils'], 'peripheral blood']
[['eosinophil progenitors'], 'hematopoietic bone marrow']	[['eosinophils'], 'peripheral blood']
[['monocytes'], 'peripheral blood']	[['macrophages'], 'peripheral blood']
[['monocytes'], 'peripheral blood']	[['myeloid dendritic cells'], 'peripheral blood']
[['common dendritic cell precursors'], 'hematopoietic bone marrow']	[['plasmacytoid dendritic cells'], 'peripheral blood']
[['common dendritic cell precursors'], 'hematopoietic bone marrow']	[['pre conventional dendritic cells'], 'peripheral blood']
[['erythroid progenitor cells', 'bfu-e'], 'hematopoietic bone marrow']	[['proerythroblasts'], 'hematopoietic bone marrow']
[['megakaryocytes'], 'hematopoietic bone marrow']	[['platelets'], 'peripheral blood']
[['mononucleated osteoclasts', 'mononuclear osteoclasts'], 'bone marrow']	[['multinucleated osteoclasts'], 'bone marrow']
[['s shaped body distal cells'], 's shaped body distal segment']	[['distal tubule cells'], 'distal tubule']
[['s shaped body distal cells'], 's shaped body distal segment']	[['loop of henle cells'], 'loop of henle']
[['s shaped body distal cells'], 's shaped body distal segment']	[['proximal tubule cells'], 'proximal tubule']
[['s shaped body medial cells'], 's shaped body medial segment']	[['distal tubule cells'], 'distal tubule']
[['s shaped body medial cells'], 's shaped body medial segment']	[['loop of henle cells'], 'loop of henle']
[['s shaped body medial cells'], 's shaped body medial segment']	[['proximal tubule cells'], 'proximal tubule']
[['s shaped body proximal cells'], 's shaped body proximal segment']	[['parietal epithelial cells'], 'bowman s capsule']
[['s shaped body proximal cells'], 's shaped body proximal segment']	[['presumptive podocytes'], 'podocyte layer']
[['hypertrophic chondrocytes'], 'stylopod growth plate']	[['terminal chondrocytes'], 'stylopod growth plate']
[['hypertrophic chondrocytes'], 'zeugopod growth plate']	[['terminal chondrocytes'], 'zeugopod growth plate']
[['hypertrophic chondrocytes'], 'autopod growth plate']	[['terminal chondrocytes'], 'autopod growth plate']
[['cardiomyocytes', 'cardiac myocytes'], 'left ventricle']	[['mature cardiomyocytes'], 'left ventricle']
[['cardiomyocytes', 'cardiac myocytes'], 'left ventricle']	[['ventricular conductive cells'], 'fast conducting system']
[['dermal mesenchyme cells'], 'dorsal subectodermal mesenchyme']	[['dermal fibroblasts'], 'dorsal dermis']
[['myoblasts'], 'lumbar primary epaxial myotome']	[['mononuclear myocytes'], 'lumbar primary epaxial myotome']
[['myoblasts'], 'lumbar epaxial myotome']	[['mononuclear myocytes'], 'lumbar epaxial myotome']
[['myoblasts'], 'lumbar hypaxial myotome']	[['mononuclear myocytes'], 'lumbar hypaxial myotome']
[['limb muscle progenitor cells', 'limb muscle migrating cells'], 'hindlimb myotome']	[['myoblasts'], 'hindlimb ventral muscle']
[['limb muscle progenitor cells', 'limb muscle migrating cells'], 'hindlimb myotome']	[['myoblasts'], 'hindlimb dorsal muscle']
[['myoblasts'], 'lumbar primary hypaxial myotome']	[['mononuclear myocytes'], 'lumbar primary hypaxial myotome']
[['osteochondro mesenchymal cells', 'osteochondral progenitor cells', 'skeletal precursor cells'], 'vertebrae']	[['endochondral preosteoblasts'], 'vertebrae']
[['osteochondro mesenchymal cells', 'osteochondral progenitor cells', 'skeletal precursor cells'], 'vertebrae']	[['prechondrocytes'], 'vertebrae']
[['early tenocyte cells'], 'axial tendon primordia']	[['tenocytes'], 'axial tendons and ligamnets']
[['myoblasts'], 'sacral primary hypaxial myotome']	[['mononuclear myocytes'], 'sacral primary hypaxial myotome']
[['myoblasts'], 'sacral epaxial myotome']	[['mononuclear myocytes'], 'sacral epaxial myotome']
[['myoblasts'], 'sacral hypaxial myotome']	[['mononuclear myocytes'], 'sacral hypaxial myotome']
[['myoblasts'], 'sacral primary epaxial myotome']	[['mononuclear myocytes'], 'sacral primary epaxial myotome']
[['osteochondro mesenchymal cells', 'osteochondral progenitor cells'], 'rib']	[['endochondral preosteoblasts'], 'rib']
[['osteochondro mesenchymal cells', 'osteochondral progenitor cells'], 'rib']	[['prechondrocytes'], 'rib']
[['myoblasts'], 'thoracic primary hypaxial myotome']	[['mononuclear myocytes'], 'thoracic primary hypaxial myotome']
[['myoblasts'], 'thoracic epaxial myotome']	[['mononuclear myocytes'], 'thoracic epaxial myotome']
[['myoblasts'], 'thoracic hypaxial myotome']	[['mononuclear myocytes'], 'thoracic hypaxial myotome']
[['myoblasts'], 'thoracic primary epaxial myotome']	[['mononuclear myocytes'], 'thoracic primary epaxial myotome']
[['myoblasts'], 'tongue muscles']	[['mononuclear myocytes'], 'tongue muscles']
[['myoblasts'], 'cervical primary epaxial myotome']	[['mononuclear myocytes'], 'cervical primary epaxial myotome']
[['myoblasts'], 'cervical epaxial myotome']	[['mononuclear myocytes'], 'cervical epaxial myotome']
[['myoblasts'], 'cervical hypaxial myotome']	[['mononuclear myocytes'], 'cervical hypaxial myotome']
[['limb muscle progenitor cells', 'limb muscle migrating cells'], 'forelimb myotome']	[['myoblasts'], 'forelimb ventral muscles']
[['limb muscle progenitor cells', 'limb muscle migrating cells'], 'forelimb myotome']	[['myoblasts'], 'forelimb dorsal muscles']
[['myoblasts'], 'cervical primary hypaxial myotome']	[['mononuclear myocytes'], 'cervical primary hypaxial myotome']
[['spermatid', 'round spermatids'], 'seminiferous tubules']	[['elongated spermatid'], 'seminiferous tubules']
[['lateral neurons of the lmc', 'lateral motor division', 'lateral lmc'], 'caudal brachial lateral motor division']	[['anterior latissimus dorsi muscle motor neurons'], 'caudal brachial lateral motor division']
[['medial neurons of the lmc', 'medial motor division', 'medial lmc'], 'caudal brachial medial motor division']	[['flexor carpi ulnaris muscle motor neurons'], 'caudal brachial medial motor division']
[['medial neurons of the lmc', 'medial motor division', 'medial lmc'], 'caudal brachial medial motor division']	[['pectoralis muscle motor neurons'], 'caudal brachial medial motor division']
[['lateral neurons of the lmc', 'lateral motor division', 'lateral lmc'], 'rostral brachial lateral motor division']	[['scapulohumeralis posterior muscle motor neurons'], 'rostral brachial lateral motor division']
[['hypertrophic chondrocytes'], 'caudal facial endochondral bones']	[['terminal chondrocytes'], 'caudal facial endochondral bones']
[['hypertrophic chondrocytes'], 'mandibular condyle']	[['terminal chondrocytes'], 'mandibular condyle']
[['hypertrophic chondrocytes'], 'endochondral facial bones']	[['terminal chondrocytes'], 'endochondral facial bones']
[['young lens fiber cells'], 'lens']	[['secondary lens fiber cells'], 'lens']
[['alpha progenitor cells', 'a-cells'], 'dorsal pancreatic bud']	[['alpha cells'], 'islets of langerhans']
[['beta delta progenitor cells'], 'dorsal pancreatic bud']	[['delta cells'], 'islets of langerhans']
[['beta delta progenitor cells'], 'dorsal pancreatic bud']	[['early beta progenitor cells'], 'dorsal pancreatic bud']
[['pancreatic polypeptide progenitor cells', 'f-cells'], 'dorsal pancreatic bud']	[['pancreatic polypeptide cells'], 'islets of langerhans']
[['fetal hepatocytes', 'immature hepatocyte'], 'liver lobule']	[['hepatocytes'], 'liver lobule']
[['fetal hepatocytes', 'immature hepatocyte'], 'liver lobule']	[['periportal hepatocytes'], 'liver lobule']
[['fetal hepatocytes', 'immature hepatocyte'], 'liver lobule']	[['perivenous hepatocytes'], 'liver lobule']
[['immature biliary epithelial cells'], 'intrahepatic biliary tree']	[['biliary epithelial cells'], 'intrahepatic biliary tree']
[['alveolar epithelial type 2 cells', 'pneumocytes'], 'alveoli']	[['alveolar epithelial type 1 cells'], 'alveoli']
[['bronchiolar progenitor cells'], 'stem bronchi']	[['neuroendocrine cells'], 'stem bronchi']
[['bronchiolar progenitor cells'], 'stem bronchi']	[['non neuroendocrine cells'], 'stem bronchi']
[['bronchiolar progenitor cells'], 'stem bronchi']	[['proximal lung epithelial cells'], 'stem bronchi']
[['alpha progenitor cells', 'a-cells'], 'ventral pancreatic bud']	[['alpha cells'], 'islets of langerhans']
[['beta delta progenitor cells'], 'ventral pancreatic bud']	[['delta cells'], 'islets of langerhans']
[['beta delta progenitor cells'], 'ventral pancreatic bud']	[['early beta progenitor cells'], 'ventral pancreatic bud']
[['pancreatic polypeptide progenitor cells'], 'ventral pancreatic bud']	[['pancreatic polypeptide cells'], 'islets of langerhans']
[['large pre b cells'], 'hematopoietic bone marrow']	[['small pre b cells'], 'hematopoietic bone marrow']
[['double negative 3 thymocytes', 'dn3'], 'thymus']	[['double negative 4 thymocytes'], 'thymus']
[['pre conventional dendritic cells', 'pre classical dendritic cells'], 'peripheral blood']	[['conventional dendritic cells i'], 'spleen']
[['pre conventional dendritic cells', 'pre classical dendritic cells'], 'peripheral blood']	[['conventional dendritic cells ii'], 'spleen']
[['proerythroblasts', 'rubriblast', 'pronormoblast'], 'hematopoietic bone marrow']	[['erythroblasts'], 'hematopoietic bone marrow']
[['presumptive podocytes'], 'podocyte layer']	[['podocytes'], 'podocyte layer']
[['dermal fibroblasts'], 'dorsal dermis']	[['dermal condensate cells'], 'dermal papilla']
[['mononuclear myocytes'], 'lumbar primary epaxial myotome']	[['multinuclear myocytes'], 'lumbar back muscles']
[['mononuclear myocytes'], 'lumbar epaxial myotome']	[['multinuclear myocytes'], 'lumbar back muscles']
[['mononuclear myocytes'], 'lumbar hypaxial myotome']	[['multinuclear myocytes'], 'lumbar vertebrae column muscles']
[['myoblasts'], 'hindlimb ventral muscle']	[['mononuclear myocytes'], 'hindlimb ventral muscle']
[['myoblasts'], 'hindlimb dorsal muscle']	[['mononuclear myocytes'], 'hindlimb dorsal muscle']
[['mononuclear myocytes'], 'lumbar primary hypaxial myotome']	[['multinuclear myocytes'], 'lumbar vertebrae column muscles']
[['endochondral preosteoblasts', 'perichondrium cells', 'osteoprogenitors.'], 'vertebrae']	[['immature endochondral osteoblasts'], 'vertebrae']
[['prechondrocytes', 'chondroblasts'], 'vertebrae']	[['chondrocytes'], 'vertebrae']
[['mononuclear myocytes'], 'sacral primary hypaxial myotome']	[['multinuclear myocytes'], 'pelvic muscles']
[['mononuclear myocytes'], 'sacral epaxial myotome']	[['multinuclear myocytes'], 'sacral back muscles']
[['mononuclear myocytes'], 'sacral hypaxial myotome']	[['multinuclear myocytes'], 'pelvic muscles']
[['mononuclear myocytes'], 'sacral primary epaxial myotome']	[['multinuclear myocytes'], 'sacral back muscles']
[['endochondral preosteoblasts', 'perichondrium cells'], 'rib']	[['immature endochondral osteoblasts'], 'rib']
[['prechondrocytes'], 'rib']	[['chondrocytes'], 'rib']
[['mononuclear myocytes'], 'thoracic primary hypaxial myotome']	[['multinuclear myocytes'], 'trunk muscles']
[['mononuclear myocytes'], 'thoracic primary hypaxial myotome']	[['multinuclear myocytes'], 'thoracic vertebral colomn muscles']
[['mononuclear myocytes'], 'thoracic epaxial myotome']	[['multinuclear myocytes'], 'thoracic back muscles']
[['mononuclear myocytes'], 'thoracic hypaxial myotome']	[['multinuclear myocytes'], 'trunk muscles']
[['mononuclear myocytes'], 'thoracic hypaxial myotome']	[['multinuclear myocytes'], 'thoracic vertebral colomn muscles']
[['mononuclear myocytes'], 'thoracic primary epaxial myotome']	[['multinuclear myocytes'], 'thoracic back muscles']
[['mononuclear myocytes'], 'tongue muscles']	[['multinuclear myocytes'], 'tongue muscles']
[['mononuclear myocytes'], 'cervical primary epaxial myotome']	[['multinuclear myocytes'], 'posterior neck muscles']
[['mononuclear myocytes'], 'cervical primary epaxial myotome']	[['multinuclear myocytes'], 'cervical back muscles']
[['mononuclear myocytes'], 'cervical epaxial myotome']	[['multinuclear myocytes'], 'posterior neck muscles']
[['mononuclear myocytes'], 'cervical epaxial myotome']	[['multinuclear myocytes'], 'cervical back muscles']
[['mononuclear myocytes'], 'cervical hypaxial myotome']	[['multinuclear myocytes'], 'anterior neck muscles']
[['myoblasts'], 'forelimb ventral muscles']	[['mononuclear myocytes'], 'forelimb ventral muscles']
[['myoblasts'], 'forelimb dorsal muscles']	[['mononuclear myocytes'], 'forelimb dorsal muscles']
[['mononuclear myocytes'], 'cervical primary hypaxial myotome']	[['multinuclear myocytes'], 'anterior neck muscles']
[['elongated spermatid'], 'seminiferous tubules']	[['spermatozoan'], 'seminiferous tubules']
[['early beta progenitor cells'], 'dorsal pancreatic bud']	[['intermediate beta progenitor cells'], 'dorsal pancreatic bud']
[['hepatocytes'], 'liver lobule']	[['mature hepatocytes'], 'liver lobule']
[['non neuroendocrine cells'], 'stem bronchi']	[['basal cells'], 'respiratory bronchioles']
[['non neuroendocrine cells'], 'stem bronchi']	[['cilliated cells'], 'respiratory bronchioles']
[['non neuroendocrine cells'], 'stem bronchi']	[['clara cells'], 'respiratory bronchioles']
[['early beta progenitor cells'], 'ventral pancreatic bud']	[['intermediate beta progenitor cells'], 'ventral pancreatic bud']
[['small pre b cells'], 'hematopoietic bone marrow']	[['immature b cells'], 'peripheral blood']
[['double negative 4 thymocytes', 'dn4'], 'thymus']	[['double positive thymocytes'], 'thymus']
[['erythroblasts', 'normoblast'], 'hematopoietic bone marrow']	[['reticulocytes'], 'hematopoietic bone marrow']
[['mononuclear myocytes'], 'hindlimb ventral muscle']	[['multinuclear myocytes'], 'hindlimb ventral muscle']
[['mononuclear myocytes'], 'hindlimb dorsal muscle']	[['multinuclear myocytes'], 'hindlimb dorsal muscle']
[['immature endochondral osteoblasts', 'preosteoblasts'], 'vertebrae']	[['endochondral osteoblasts'], 'vertebrae']
[['chondrocytes'], 'vertebrae']	[['prehypertrophic chondrocytes'], 'vertebrae']
[['immature endochondral osteoblasts', 'immature osteoblast cells'], 'rib']	[['endochondral osteoblasts'], 'rib']
[['chondrocytes'], 'rib']	[['prehypertrophic chondrocytes'], 'rib']
[['mononuclear myocytes'], 'forelimb ventral muscles']	[['multinuclear myocytes'], 'forelimb ventral muscles']
[['mononuclear myocytes'], 'forelimb dorsal muscles']	[['multinuclear myocytes'], 'forelimb dorsal muscles']
[['intermediate beta progenitor cells'], 'dorsal pancreatic bud']	[['immature beta progenitor cells'], 'dorsal pancreatic bud']
[['clara cells', 'secretory cells'], 'respiratory bronchioles']	[['cilliated cells'], 'respiratory bronchioles']
[['clara cells', 'secretory cells'], 'respiratory bronchioles']	[['mucus producing cells'], 'respiratory bronchioles']
[['intermediate beta progenitor cells'], 'ventral pancreatic bud']	[['immature beta progenitor cells'], 'ventral pancreatic bud']
[['immature b cells'], 'peripheral blood']	[['mature b cells'], 'peripheral blood']
[['double positive thymocytes', 'dps'], 'thymus']	[['t helper cells'], 'thymus']
[['double positive thymocytes', 'dps'], 'thymus']	[['t helper cells'], 'peripheral blood']
[['double positive thymocytes', 'dps'], 'thymus']	[['t cytotoxic cells'], 'thymus']
[['double positive thymocytes', 'dps'], 'thymus']	[['t cytotoxic cells'], 'peripheral blood']
[['double positive thymocytes', 'dps'], 'thymus']	[['t regulatory cells'], 'thymus']
[['double positive thymocytes', 'dps'], 'thymus']	[['t regulatory cells'], 'peripheral blood']
[['reticulocytes'], 'hematopoietic bone marrow']	[['erythrocytes'], 'peripheral blood']
[['endochondral osteoblasts', 'mature osteoblast', 'ecm secreting osteoblast cells'], 'vertebrae']	[['endochondral osteocytes'], 'vertebrae']
[['prehypertrophic chondrocytes'], 'vertebrae']	[['hypertrophic chondrocytes'], 'vertebrae']
[['endochondral osteoblasts', 'mature osteoblast', 'ecm secreting osteoblast cells'], 'rib']	[['endochondral osteocytes'], 'rib']
[['prehypertrophic chondrocytes'], 'rib']	[['hypertrophic chondrocytes'], 'rib']
[['immature beta progenitor cells'], 'dorsal pancreatic bud']	[['mature beta cells'], 'islets of langerhans']
[['immature beta progenitor cells'], 'ventral pancreatic bud']	[['mature beta cells'], 'islets of langerhans']
[['hypertrophic chondrocytes'], 'vertebrae']	[['terminal chondrocytes'], 'vertebrae']
[['hypertrophic chondrocytes'], 'rib']	[['terminal chondrocytes'], 'rib']
