# Supplementary material for: FOntCell: Fusion of Ontologies of Cells
Source: Front Cell Dev Biol. 2021 Feb 11;9:562908. doi: 10.3389/fcell.2021.562908 (PMC7905052; doi:10.3389/fcell.2021.562908)
Supplement: Supplementary file 1 [file Data_Sheet_1.ZIP › AdditionalRawFiles/AdditionalRawFiles/Inputs/CELDA+LifeMap+LMHA/clean_LMHA.txt]

'mixed control cells'
'presort stained mixed control cell'
# 'b lymphocyte'
'cell ontology for human lung maturation'
'cell types'
'neuroepithelial body'
'mesenchymal derived cell'
'adipocyte'
'htc cell types'
'mixed cells'
'biopsy cells'
'cd45+ mixed/unfractionated immune cells'
'connective tissue cell'
'reticular cell'
'blodd cell'
'erythroid cell'
'mesothelial cell'
'subendothelial connective tissue cell'
'alveolar interstitial cell'
'telocyte'
'immune cell'

# n[[['macrophage dendritic cell progenitors'], 'ID_99999']]
# n[[['distal lung epithelial cell'], 'ID_9999']]


[[['macrophage dendritic cell progenitors'], 'ID_99999'], [['dendritic cell'], 'LMHA0000000150']]
[[['macrophage dendritic cell progenitors'], 'ID_99999'], [['myeloid cell'], 'LMHA0000000241']]
[[['macrophage dendritic cell progenitors'], 'ID_99999'], [['lymphoid cell'], 'LMHA0000000614']]
[[['macrophage dendritic cell progenitors'], 'ID_99999'], [['macrophage'], 'LMHA0000000182']]

f[[['epithelial cell']], [['distal lung epithelial cell']]]
