# Supplementary material for: FOntCell: Fusion of Ontologies of Cells
Source: Front Cell Dev Biol. 2021 Feb 11;9:562908. doi: 10.3389/fcell.2021.562908 (PMC7905052; doi:10.3389/fcell.2021.562908)
Supplement: Supplementary file 1 [file Data_Sheet_1.ZIP › AdditionalRawFiles/AdditionalRawFiles/Inputs/CELDA+LifeMap+LMHA/Configuration.txt]

At line start argument must start by '>'
>input_folder='///home/ra/Documentos/testing_folder_input/'
>output_folder='///home/ra/Documentos/testing_folder_output/'

# Parallelization
>parallelization=False
>proc=5

# # Ontology_parse

>parse_ontology1=True
>parse_ontology2=False

# # # Ontology 1 # Only if parse_ontology1 == True
>file1='CEL_Lif.owl'
>take_synonyms1=True
>filter_by_keywords1='human', 'mouse'
>ontologyName1=None
>synonym_type1='owlNCBITaxon:synonym'
>label_type1='CELDA:commonName xml:lang="en"', 'CELDA:commonName', 'rdfs:label'
>relative_type1='owl:someValuesFrom'
>file_clean_ontology1='file_clean_ontology1.txt'

# # # Ontology1 parsed path # only if parse_ontology1 == False
>ontology1_file=
>ontology1_name='result'

# # # Ontology 2 # Only if parse_ontology2 == True
>file2=None
>take_synonyms2=True
>filter_by_keywords2='human', 'mouse'
>ontologyName2=None
>synonym_type2='owlNCBITaxon:synonym'
>label_type2='rdfs:label'
>relative_type2='owl:someValuesFrom'
>file_clean_ontology2=''

# # # Ontology2 parsed path # only if parse_ontology2 == False
>ontology2_file='LMHA_ontology.ods'
>ontology2_name='LMHA'

# # ontology_fusion
>onto1_fuseclasses=True
>onto2_fuseclasses=True
>onto1_restriction=False
>onto2_restriction=True
>onto1_list_clear='cell', 'cells'
>onto2_list_clear='cell', 'cells'
>synonyms=True
>text_process=True
>split_from1=
>split_since1=None
>split_from2=None
>split_since2=None
>windowsize=4
>globalthreshold=0.85
>localthreshold=0.7
>constriction_threshold=0.0
>topological_threshold=0.0
>topological_similarity='cosine'
