# Supplementary material for: FOntCell: Fusion of Ontologies of Cells
Source: Front Cell Dev Biol. 2021 Feb 11;9:562908. doi: 10.3389/fcell.2021.562908 (PMC7905052; doi:10.3389/fcell.2021.562908)
Supplement: Supplementary file 1 [file Data_Sheet_1.ZIP › AdditionalRawFiles/AdditionalRawFiles/Inputs/CELDA+LifeMap+LMHA/LMHA_ontology.ods]

## Sheet: pyexcel sheet
[['bronchial epithelial cell'], 'LMHA0000000577']	[['basal cell'], 'LMHA0000000087']
[['bronchial epithelial cell'], 'LMHA0000000577']	[['ciliated cell'], 'LMHA0000000142']
[['submucosal gland duct epithelial cell'], 'LMHA0000000693']	[['collecting duct cell'], 'LMHA0000000146']
[['granulocyte'], 'LMHA0000000179']	[['eosinophil'], 'LMHA0000000163']
[['myeloid cell'], 'LMHA0000000241']	[['granulocyte'], 'LMHA0000000179']
[['endothelial cell'], 'LMHA0000000161']	[['lymphatic endothelial cell'], 'LMHA0000000216']
[['lymphoid cell'], 'LMHA0000000614']	[['lymphocyte'], 'LMHA0000000223']
[['myeloid cell'], 'LMHA0000000241']	[['mast cell'], 'LMHA0000000227']
[['myeloid cell'], 'LMHA0000000241']	[['monocyte'], 'LMHA0000000233']
[['terminal bronchiolar epithelial cell'], 'LMHA0000000582']	[['bronchial epithelial cell'], 'LMHA0000000577']
[['submucosal gland epithelial cell'], 'LMHA0000000694']	[['myoepithelial cell'], 'LMHA0000000242']
[['granulocyte'], 'LMHA0000000179']	[['neutrophil'], 'LMHA0000000256']
[['endothelial cell'], 'LMHA0000000161']	[['nonspecific endothelial cell'], 'LMHA0000000260']
[['bronchial epithelial cell'], 'LMHA0000000577']	[['serous cell'], 'LMHA0000000340']
[['muscle cell'], 'LMHA0000000691']	[['smooth muscle cell'], 'LMHA0000000343']
[['terminal bronchiolar epithelial cell'], 'LMHA0000000582']	[['bronchial epithelial cell'], 'LMHA0000000577']
[['endothelial cell'], 'LMHA0000000161']	[['vascular endothelial cell'], 'LMHA0000000392']
[['innate lymphoid cell'], 'LMHA0000000623']	[['nuocyte'], 'LMHA0000000437']
[['bronchial epithelial cell'], 'LMHA0000000577']	[['intermediate airway progenitor cell'], 'LMHA0000000524']
[['dendritic cell'], 'LMHA0000000150']	[['langerhans cell'], 'LMHA0000000558']
[['lymphocyte'], 'LMHA0000000223']	[['immunoblast'], 'LMHA0000000575']
[['epithelial cell'], 'LMHA0000000164']	[['bronchial epithelial cell'], 'LMHA0000000577']
[['epithelial cell'], 'LMHA0000000164']	[['terminal bronchiolar epithelial cell'], 'LMHA0000000582']
[['epithelial cell'], 'LMHA0000000164']	[['tracheal epithelial cell'], 'LMHA0000000583']
[['epithelial cell'], 'LMHA0000000164']	[['bronchiolar epithelial cell'], 'LMHA0000000584']
[['epithelial cell'], 'LMHA0000000164']	[['alveolar epithelial cell'], 'LMHA0000000586']
[['myeloid cell'], 'LMHA0000000241']	[['megakaryocyte'], 'LMHA0000000613']
[['macrophage'], 'LMHA0000000182']	[['tingible body macrophage'], 'LMHA0000000615']
[['lymphoid cell'], 'LMHA0000000614']	[['innate lymphoid cell'], 'LMHA0000000623']
[['epithelial cell'], 'LMHA0000000164']	[['respiratory bronchiolar epithelial cell'], 'LMHA0000000629']
[['epithelial cell'], 'LMHA0000000164']	[['membranous bronchiolar epithelial cell'], 'LMHA0000000630']
[['megakaryocyte'], 'LMHA0000000613']	[['platelet'], 'LMHA0000000668']
[['macrophage'], 'LMHA0000000182']	[['lymphoid macrophage'], 'LMHA0000000681']
[['epithelial cell'], 'LMHA0000000164']	[['submucosal gland duct epithelial cell'], 'LMHA0000000693']
[['epithelial cell'], 'LMHA0000000164']	[['submucosal gland epithelial cell'], 'LMHA0000000694']
[['tracheal epithelial cell'], 'LMHA0000000583']	[['basal cell'], 'LMHA0000000087']
[['submucosal gland duct epithelial cell'], 'LMHA0000000693']	[['basal cell'], 'LMHA0000000087']
[['terminal bronchiolar epithelial cell'], 'LMHA0000000582']	[['ciliated cell'], 'LMHA0000000142']
[['tracheal epithelial cell'], 'LMHA0000000583']	[['ciliated cell'], 'LMHA0000000142']
[['bronchiolar epithelial cell'], 'LMHA0000000584']	[['ciliated cell'], 'LMHA0000000142']
[['respiratory bronchiolar epithelial cell'], 'LMHA0000000629']	[['ciliated cell'], 'LMHA0000000142']
[['membranous bronchiolar epithelial cell'], 'LMHA0000000630']	[['ciliated cell'], 'LMHA0000000142']
[['submucosal gland duct epithelial cell'], 'LMHA0000000693']	[['ciliated cell'], 'LMHA0000000142']
[['fibroblast'], 'LMHA0000000169']	[['lipofibroblast'], 'LMHA0000000209']
[['tracheal epithelial cell'], 'LMHA0000000583']	[['bronchial epithelial cell'], 'LMHA0000000577']
[['membranous bronchiolar epithelial cell'], 'LMHA0000000630']	[['bronchial epithelial cell'], 'LMHA0000000577']
[['submucosal gland epithelial cell'], 'LMHA0000000694']	[['bronchial epithelial cell'], 'LMHA0000000577']
[['bronchial epithelial cell'], 'LMHA0000000577']	[['neuroendocrine cell'], 'LMHA0000000252']
[['terminal bronchiolar epithelial cell'], 'LMHA0000000582']	[['neuroendocrine cell'], 'LMHA0000000252']
[['tracheal epithelial cell'], 'LMHA0000000583']	[['neuroendocrine cell'], 'LMHA0000000252']
[['bronchiolar epithelial cell'], 'LMHA0000000584']	[['neuroendocrine cell'], 'LMHA0000000252']
[['respiratory bronchiolar epithelial cell'], 'LMHA0000000629']	[['neuroendocrine cell'], 'LMHA0000000252']
[['membranous bronchiolar epithelial cell'], 'LMHA0000000630']	[['neuroendocrine cell'], 'LMHA0000000252']
[['terminal bronchiolar epithelial cell'], 'LMHA0000000582']	[['serous cell'], 'LMHA0000000340']
[['tracheal epithelial cell'], 'LMHA0000000583']	[['serous cell'], 'LMHA0000000340']
[['membranous bronchiolar epithelial cell'], 'LMHA0000000630']	[['serous cell'], 'LMHA0000000340']
[['submucosal gland epithelial cell'], 'LMHA0000000694']	[['serous cell'], 'LMHA0000000340']
[['tracheal epithelial cell'], 'LMHA0000000583']	[['bronchial epithelial cell'], 'LMHA0000000577']
[['bronchiolar epithelial cell'], 'LMHA0000000584']	[['bronchial epithelial cell'], 'LMHA0000000577']
[['alveolar epithelial cell'], 'LMHA0000000586']	[['bronchial epithelial cell'], 'LMHA0000000577']
[['respiratory bronchiolar epithelial cell'], 'LMHA0000000629']	[['bronchial epithelial cell'], 'LMHA0000000577']
[['membranous bronchiolar epithelial cell'], 'LMHA0000000630']	[['bronchial epithelial cell'], 'LMHA0000000577']
[['tracheal epithelial cell'], 'LMHA0000000583']	[['intermediate airway progenitor cell'], 'LMHA0000000524']
[['macrophage dendritic cell progenitors'], 'ID_99999']	[['dendritic cell'], 'LMHA0000000150']
[['macrophage dendritic cell progenitors'], 'ID_99999']	[['myeloid cell'], 'LMHA0000000241']
[['macrophage dendritic cell progenitors'], 'ID_99999']	[['lymphoid cell'], 'LMHA0000000614']
[['macrophage dendritic cell progenitors'], 'ID_99999']	[['macrophage'], 'LMHA0000000182']
[['common myeloid progenitor', 'endothelial cell'], 'ID_9999999']	[['macrophage dendritic cell progenitors'], 'ID_99999']
