# Supplementary material for: FOntCell: Fusion of Ontologies of Cells
Source: Front Cell Dev Biol. 2021 Feb 11;9:562908. doi: 10.3389/fcell.2021.562908 (PMC7905052; doi:10.3389/fcell.2021.562908)
Supplement: Supplementary file 1 [file Data_Sheet_1.ZIP › AdditionalRawFiles/AdditionalRawFiles/Outputs/CELDA+LifeMap+LMHA/CEL_LMH.owl]

<?xml version="1.0"?>


<!DOCTYPE rdf:RDF [
    <!ENTITY efo "http://www.ebi.ac.uk/efo/" >
    <!ENTITY MA "http://purl.org/obo/owl/MA#" >
    <!ENTITY CS "http://purl.org/obo/owl/CS#" >
    <!ENTITY purl "http://purl.obolibrary.org/" >
    <!ENTITY GO "http://purl.org/obo/owl/GO#" >
    <!ENTITY FMA "http://purl.org/obo/owl/FMA#" >
    <!ENTITY obo "http://purl.org/obo/owl/obo#" >
    <!ENTITY cellline "http://www.ebi.ac.uk/cellline#" >
    <!ENTITY owl "http://www.w3.org/2002/07/owl#" >
    <!ENTITY owlNCBITaxon "http://purl.obolibrary.org/obo/" >
    <!ENTITY ontology "http://ontology.cellfinder.org/" >
    <!ENTITY EHDAA2 "http://purl.org/obo/owl/EHDAA2#" >
    <!ENTITY OBO_REL "http://purl.org/obo/owl/OBO_REL#" >
    <!ENTITY dc "http://purl.org/dc/elements/1.1/" >
    <!ENTITY xsd "http://www.w3.org/2001/XMLSchema#" >
    <!ENTITY ru-meta "http://purl.org/imbi/ru-meta.owl#" >
    <!ENTITY NCBITaxon "http://purl.org/obo/owl/NCBITaxon#" >
    <!ENTITY biotop "http://purl.org/biotop/biotop.owl#" >
    <!ENTITY cl "http://purl.obolibrary.org/obo/cl#" >
    <!ENTITY snap "http://www.ifomis.org/bfo/1.1/snap#" >
    <!ENTITY ro "http://www.obofoundry.org/ro/ro.owl#" >
    <!ENTITY ncithesaurus "http://purl.org/obo/owl/ncithesaurus#" >
    <!ENTITY rdfs "http://www.w3.org/2000/01/rdf-schema#" >
    <!ENTITY rdf "http://www.w3.org/1999/02/22-rdf-syntax-ns#" >
    <!ENTITY oboInOwl "http://www.geneontology.org/formats/oboInOwl#" >
    <!ENTITY CELDA "http://http://ontology.cellfinder.org/CELDA.owl#" >
    <!ENTITY CELDA_import "http://ontology.cellfinder.org/CELDA_import.owl#" >
    <!ENTITY Thesaurus "http://ncicb.nci.nih.gov/xml/owl/EVS/Thesaurus.owl#" >
]>


<rdf:RDF xmlns="&ontology;CELDA.owl#"
     xml:base="&ontology;CELDA.owl"
     xmlns:ro="http://www.obofoundry.org/ro/ro.owl#"
     xmlns:efo="http://www.ebi.ac.uk/efo/"
     xmlns:snap="http://www.ifomis.org/bfo/1.1/snap#"
     xmlns:CELDA="http://&ontology;CELDA.owl#"
     xmlns:cellline="http://www.ebi.ac.uk/cellline#"
     xmlns:Thesaurus="http://ncicb.nci.nih.gov/xml/owl/EVS/Thesaurus.owl#"
     xmlns:rdfs="http://www.w3.org/2000/01/rdf-schema#"
     xmlns:rdf="http://www.w3.org/1999/02/22-rdf-syntax-ns#"
     xmlns:OBO_REL="http://purl.org/obo/owl/OBO_REL#"
     xmlns:MA="http://purl.org/obo/owl/MA#"
     xmlns:dc="http://purl.org/dc/elements/1.1/"
     xmlns:biotop="http://purl.org/biotop/biotop.owl#"
     xmlns:NCBITaxon="http://purl.org/obo/owl/NCBITaxon#"
     xmlns:CS="http://purl.org/obo/owl/CS#"
     xmlns:ontology="http://ontology.cellfinder.org/"
     xmlns:FMA="http://purl.org/obo/owl/FMA#"
     xmlns:obo="http://purl.org/obo/owl/obo#"
     xmlns:CELDA_import="&ontology;CELDA_import.owl#"
     xmlns:EHDAA2="http://purl.org/obo/owl/EHDAA2#"
     xmlns:purl="http://purl.obolibrary.org/"
     xmlns:cl="&purl;obo/cl#"
     xmlns:ncithesaurus="http://purl.org/obo/owl/ncithesaurus#"
     xmlns:GO="http://purl.org/obo/owl/GO#"
     xmlns:xsd="http://www.w3.org/2001/XMLSchema#"
     xmlns:owl="http://www.w3.org/2002/07/owl#"
     xmlns:ru-meta="http://purl.org/imbi/ru-meta.owl#"
     xmlns:oboInOwl="http://www.geneontology.org/formats/oboInOwl#"
     xmlns:owlNCBITaxon="&purl;obo/">
    <owl:Ontology rdf:about="&ontology;CELDA_import.owl">
        <dc:date rdf:datatype="&xsd;dateTime">22.04.2013</dc:date>
        <owl:imports rdf:resource="&ontology;NCBITaxon_import.owl"/>
        <owl:imports rdf:resource="&ontology;bfo-1.1.owl"/>
        <owl:imports rdf:resource="&ontology;biotop-bfo-ro.owl"/>
        <owl:imports rdf:resource="&ontology;biotop.owl"/>
        <owl:imports rdf:resource="&ontology;ro.owl"/>
    </owl:Ontology>
    


    <!-- 
    ///////////////////////////////////////////////////////////////////////////////////////
    //
    // Annotation properties
    //
    ///////////////////////////////////////////////////////////////////////////////////////
     -->

    <owl:AnnotationProperty rdf:about="&purl;obo/comment"/>
    <owl:AnnotationProperty rdf:about="http://&ontology;CELDA.owl#commonName"/>
    <owl:AnnotationProperty rdf:about="&purl;obo/synonym"/>
    


    <!-- 
    ///////////////////////////////////////////////////////////////////////////////////////
    //
    // Datatypes
    //
    ///////////////////////////////////////////////////////////////////////////////////////
     -->

    


    <!-- 
    ///////////////////////////////////////////////////////////////////////////////////////
    //
    // Object Properties
    //
    ///////////////////////////////////////////////////////////////////////////////////////
     -->

    


    <!-- http://ontology.cellfinder.org/CELDA.owl#derives_into -->

    <owl:ObjectProperty rdf:about="&ontology;CELDA.owl#derives_into"/>
    


    <!-- http://purl.obolibrary.org/obo/develops_from -->

    <owl:ObjectProperty rdf:about="&purl;obo/develops_from"/>
    


    <!-- http://purl.obolibrary.org/obo/develops_into -->

    <owl:ObjectProperty rdf:about="&purl;obo/develops_into"/>
    


    <!-- http://purl.obolibrary.org/obo/ends_at -->

    <owl:ObjectProperty rdf:about="&purl;obo/ends_at"/>
    


    <!-- http://purl.obolibrary.org/obo/has_quality -->

    <owl:ObjectProperty rdf:about="&purl;obo/has_quality"/>
    <rdf:Description>
        <owl:inverseOf rdf:resource="&purl;obo/has_quality"/>
    </rdf:Description>
    


    <!-- http://purl.obolibrary.org/obo/starts_at -->

    <owl:ObjectProperty rdf:about="&purl;obo/starts_at"/>
    


    <!-- http://purl.obolibrary.org/obo/cl#develops_from -->

    <owl:ObjectProperty rdf:about="&purl;obo/cl#develops_from"/>
    


    <!-- http://purl.org/obo/owl/OBO_REL#part_of -->

    <owl:ObjectProperty rdf:about="&OBO_REL;part_of"/>
    


    <!-- http://purl.org/obo/owl/obo#develops_from -->

    <owl:ObjectProperty rdf:about="&obo;develops_from"/>
    


    <!-- http://purl.org/obo/owl/obo#part_of -->

    <owl:ObjectProperty rdf:about="&obo;part_of"/>
    


    <!-- http://www.obofoundry.org/ro/ro.owl#part_of -->

    <rdf:Description rdf:about="&ro;part_of"/>
    <rdf:Description>
        <owl:inverseOf rdf:resource="&ro;part_of"/>
    </rdf:Description>
    


    <!-- 
    ///////////////////////////////////////////////////////////////////////////////////////
    //
    // Classes
    //
    ///////////////////////////////////////////////////////////////////////////////////////
     -->


    <!--#Fused#CELDA_00017277-->

    <owl:Class rdf:about="#Fused#CELDA_00017277">
        <rdfs:label>bronchial epithelial cell</rdfs:label>
        <rdfs:subClassOf >
        <owl:Restriction>
            <owl:onProperty rdf:resource="&purl;obo/develops_from"/>
            <owl:someValuesFrom rdf:resource="Fused#CELDA_00017296Fused#CELDA_00017297Fused#CELDA_00017303Fused#CELDA_00017304Fused#CELDA_00017305Fused#CELDA_00017306Fused#CELDA_00017307Fused#CELDA_00017308"/>
        </owl:Restriction>
        </rdfs:subClassOf>
    </owl:Class>


    <!--#Fused#CELDA_00017278-->

    <owl:Class rdf:about="#Fused#CELDA_00017278">
        <rdfs:label>basal cell</rdfs:label>
        <rdfs:subClassOf >
        <owl:Restriction>
            <owl:onProperty rdf:resource="&purl;obo/develops_from"/>
            <owl:someValuesFrom rdf:resource="Fused#CELDA_00017277Fused#CELDA_00017283Fused#CELDA_00017304"/>
        </owl:Restriction>
        </rdfs:subClassOf>
    </owl:Class>


    <!--#Fused#CELDA_00017279-->

    <owl:Class rdf:about="#Fused#CELDA_00017279">
        <rdfs:label>ciliated cell</rdfs:label>
        <rdfs:subClassOf >
        <owl:Restriction>
            <owl:onProperty rdf:resource="&purl;obo/develops_from"/>
            <owl:someValuesFrom rdf:resource="Fused#CELDA_00017277Fused#CELDA_00017283Fused#CELDA_00017296Fused#CELDA_00017304Fused#CELDA_00017305Fused#CELDA_00017307Fused#CELDA_00017308"/>
        </owl:Restriction>
        </rdfs:subClassOf>
    </owl:Class>


    <!--#Fused#CELDA_00017280-->

    <owl:Class rdf:about="#Fused#CELDA_00017280">
        <rdfs:label>serous cell</rdfs:label>
        <rdfs:subClassOf >
        <owl:Restriction>
            <owl:onProperty rdf:resource="&purl;obo/develops_from"/>
            <owl:someValuesFrom rdf:resource="Fused#CELDA_00017277Fused#CELDA_00017296Fused#CELDA_00017297Fused#CELDA_00017304Fused#CELDA_00017308"/>
        </owl:Restriction>
        </rdfs:subClassOf>
    </owl:Class>


    <!--#Fused#CELDA_00017281-->

    <owl:Class rdf:about="#Fused#CELDA_00017281">
        <rdfs:label>intermediate airway progenitor cell</rdfs:label>
        <rdfs:subClassOf >
        <owl:Restriction>
            <owl:onProperty rdf:resource="&purl;obo/develops_from"/>
            <owl:someValuesFrom rdf:resource="Fused#CELDA_00017277Fused#CELDA_00017304"/>
        </owl:Restriction>
        </rdfs:subClassOf>
    </owl:Class>


    <!--#Fused#CELDA_00017282-->

    <owl:Class rdf:about="#Fused#CELDA_00017282">
        <rdfs:label>neuroendocrine cell</rdfs:label>
        <rdfs:subClassOf >
        <owl:Restriction>
            <owl:onProperty rdf:resource="&purl;obo/develops_from"/>
            <owl:someValuesFrom rdf:resource="Fused#CELDA_00017277Fused#CELDA_00017296Fused#CELDA_00017304Fused#CELDA_00017305Fused#CELDA_00017307Fused#CELDA_00017308"/>
        </owl:Restriction>
        </rdfs:subClassOf>
    </owl:Class>


    <!--#Fused#CELDA_00017283-->

    <owl:Class rdf:about="#Fused#CELDA_00017283">
        <rdfs:label>submucosal gland duct epithelial cell</rdfs:label>
        <rdfs:subClassOf >
        <owl:Restriction>
            <owl:onProperty rdf:resource="&purl;obo/develops_from"/>
            <owl:someValuesFrom rdf:resource="Fused#CELDA_00017303"/>
        </owl:Restriction>
        </rdfs:subClassOf>
    </owl:Class>


    <!--#Fused#CELDA_00017284-->

    <owl:Class rdf:about="#Fused#CELDA_00017284">
        <rdfs:label>granulocyte</rdfs:label>
        <rdfs:subClassOf >
        <owl:Restriction>
            <owl:onProperty rdf:resource="&purl;obo/develops_from"/>
            <owl:someValuesFrom rdf:resource="CELDA_00000285"/>
        </owl:Restriction>
        </rdfs:subClassOf>
    </owl:Class>


    <!--#Fused#CELDA_00017285-->

    <owl:Class rdf:about="#Fused#CELDA_00017285">
        <rdfs:label>eosinophil</rdfs:label>
        <rdfs:subClassOf >
        <owl:Restriction>
            <owl:onProperty rdf:resource="&purl;obo/develops_from"/>
            <owl:someValuesFrom rdf:resource="Fused#CELDA_00017284"/>
        </owl:Restriction>
        </rdfs:subClassOf>
    </owl:Class>


    <!--#Fused#CELDA_00017286-->

    <owl:Class rdf:about="#Fused#CELDA_00017286">
        <rdfs:label>neutrophil</rdfs:label>
        <rdfs:subClassOf >
        <owl:Restriction>
            <owl:onProperty rdf:resource="&purl;obo/develops_from"/>
            <owl:someValuesFrom rdf:resource="Fused#CELDA_00017284"/>
        </owl:Restriction>
        </rdfs:subClassOf>
    </owl:Class>


    <!--#Fused#CELDA_00017287-->

    <owl:Class rdf:about="#Fused#CELDA_00017287">
        <rdfs:label>mast cell</rdfs:label>
        <rdfs:subClassOf >
        <owl:Restriction>
            <owl:onProperty rdf:resource="&purl;obo/develops_from"/>
            <owl:someValuesFrom rdf:resource="CELDA_00000285"/>
        </owl:Restriction>
        </rdfs:subClassOf>
    </owl:Class>


    <!--#Fused#CELDA_00017288-->

    <owl:Class rdf:about="#Fused#CELDA_00017288">
        <rdfs:label>monocyte</rdfs:label>
        <rdfs:subClassOf >
        <owl:Restriction>
            <owl:onProperty rdf:resource="&purl;obo/develops_from"/>
            <owl:someValuesFrom rdf:resource="CELDA_00000285"/>
        </owl:Restriction>
        </rdfs:subClassOf>
    </owl:Class>


    <!--#Fused#CELDA_00017289-->

    <owl:Class rdf:about="#Fused#CELDA_00017289">
        <rdfs:label>megakaryocyte</rdfs:label>
        <rdfs:subClassOf >
        <owl:Restriction>
            <owl:onProperty rdf:resource="&purl;obo/develops_from"/>
            <owl:someValuesFrom rdf:resource="CELDA_00000285"/>
        </owl:Restriction>
        </rdfs:subClassOf>
    </owl:Class>


    <!--#Fused#CELDA_00017290-->

    <owl:Class rdf:about="#Fused#CELDA_00017290">
        <rdfs:label>lymphatic endothelial cell</rdfs:label>
        <rdfs:subClassOf >
        <owl:Restriction>
            <owl:onProperty rdf:resource="&purl;obo/develops_from"/>
            <owl:someValuesFrom rdf:resource="CELDA_00000394"/>
        </owl:Restriction>
        </rdfs:subClassOf>
    </owl:Class>


    <!--#Fused#CELDA_00017291-->

    <owl:Class rdf:about="#Fused#CELDA_00017291">
        <rdfs:label>nonspecific endothelial cell</rdfs:label>
        <rdfs:subClassOf >
        <owl:Restriction>
            <owl:onProperty rdf:resource="&purl;obo/develops_from"/>
            <owl:someValuesFrom rdf:resource="CELDA_00000394"/>
        </owl:Restriction>
        </rdfs:subClassOf>
    </owl:Class>


    <!--#Fused#CELDA_00017292-->

    <owl:Class rdf:about="#Fused#CELDA_00017292">
        <rdfs:label>vascular endothelial cell</rdfs:label>
        <rdfs:subClassOf >
        <owl:Restriction>
            <owl:onProperty rdf:resource="&purl;obo/develops_from"/>
            <owl:someValuesFrom rdf:resource="CELDA_00000394"/>
        </owl:Restriction>
        </rdfs:subClassOf>
    </owl:Class>


    <!--#Fused#CELDA_00017293-->

    <owl:Class rdf:about="#Fused#CELDA_00017293">
        <rdfs:label>lymphoid cell</rdfs:label>
        <rdfs:subClassOf >
        <owl:Restriction>
            <owl:onProperty rdf:resource="&purl;obo/develops_from"/>
            <owl:someValuesFrom rdf:resource="Fused#CELDA_00017315"/>
        </owl:Restriction>
        </rdfs:subClassOf>
    </owl:Class>


    <!--#Fused#CELDA_00017294-->

    <owl:Class rdf:about="#Fused#CELDA_00017294">
        <rdfs:label>innate lymphoid cell</rdfs:label>
        <rdfs:subClassOf >
        <owl:Restriction>
            <owl:onProperty rdf:resource="&purl;obo/develops_from"/>
            <owl:someValuesFrom rdf:resource="Fused#CELDA_00017293"/>
        </owl:Restriction>
        </rdfs:subClassOf>
    </owl:Class>


    <!--#Fused#CELDA_00017295-->

    <owl:Class rdf:about="#Fused#CELDA_00017295">
        <rdfs:label>immunoblast</rdfs:label>
        <rdfs:subClassOf >
        <owl:Restriction>
            <owl:onProperty rdf:resource="&purl;obo/develops_from"/>
            <owl:someValuesFrom rdf:resource="CELDA_00000550"/>
        </owl:Restriction>
        </rdfs:subClassOf>
    </owl:Class>


    <!--#Fused#CELDA_00017296-->

    <owl:Class rdf:about="#Fused#CELDA_00017296">
        <rdfs:label>terminal bronchiolar epithelial cell</rdfs:label>
        <rdfs:subClassOf >
        <owl:Restriction>
            <owl:onProperty rdf:resource="&purl;obo/develops_from"/>
            <owl:someValuesFrom rdf:resource="Fused#CELDA_00017303"/>
        </owl:Restriction>
        </rdfs:subClassOf>
    </owl:Class>


    <!--#Fused#CELDA_00017297-->

    <owl:Class rdf:about="#Fused#CELDA_00017297">
        <rdfs:label>submucosal gland epithelial cell</rdfs:label>
        <rdfs:subClassOf >
        <owl:Restriction>
            <owl:onProperty rdf:resource="&purl;obo/develops_from"/>
            <owl:someValuesFrom rdf:resource="Fused#CELDA_00017303"/>
        </owl:Restriction>
        </rdfs:subClassOf>
    </owl:Class>


    <!--#Fused#CELDA_00017298-->

    <owl:Class rdf:about="#Fused#CELDA_00017298">
        <rdfs:label>myoepithelial cell</rdfs:label>
        <rdfs:subClassOf >
        <owl:Restriction>
            <owl:onProperty rdf:resource="&purl;obo/develops_from"/>
            <owl:someValuesFrom rdf:resource="Fused#CELDA_00017297"/>
        </owl:Restriction>
        </rdfs:subClassOf>
    </owl:Class>


    <!--#Fused#CELDA_00017299-->

    <owl:Class rdf:about="#Fused#CELDA_00017299">
        <rdfs:label>smooth muscle cell</rdfs:label>
        <rdfs:subClassOf >
        <owl:Restriction>
            <owl:onProperty rdf:resource="&purl;obo/develops_from"/>
            <owl:someValuesFrom rdf:resource="CELDA_00016729"/>
        </owl:Restriction>
        </rdfs:subClassOf>
    </owl:Class>


    <!--#Fused#CELDA_00017300-->

    <owl:Class rdf:about="#Fused#CELDA_00017300">
        <rdfs:label>nuocyte</rdfs:label>
        <rdfs:subClassOf >
        <owl:Restriction>
            <owl:onProperty rdf:resource="&purl;obo/develops_from"/>
            <owl:someValuesFrom rdf:resource="Fused#CELDA_00017294"/>
        </owl:Restriction>
        </rdfs:subClassOf>
    </owl:Class>


    <!--#Fused#CELDA_00017301-->

    <owl:Class rdf:about="#Fused#CELDA_00017301">
        <rdfs:label>dendritic cell</rdfs:label>
        <rdfs:subClassOf >
        <owl:Restriction>
            <owl:onProperty rdf:resource="&purl;obo/develops_from"/>
            <owl:someValuesFrom rdf:resource="Fused#CELDA_00017315"/>
        </owl:Restriction>
        </rdfs:subClassOf>
    </owl:Class>


    <!--#Fused#CELDA_00017302-->

    <owl:Class rdf:about="#Fused#CELDA_00017302">
        <rdfs:label>langerhans cell</rdfs:label>
        <rdfs:subClassOf >
        <owl:Restriction>
            <owl:onProperty rdf:resource="&purl;obo/develops_from"/>
            <owl:someValuesFrom rdf:resource="Fused#CELDA_00017301"/>
        </owl:Restriction>
        </rdfs:subClassOf>
    </owl:Class>


    <!--#Fused#CELDA_00017303-->

    <owl:Class rdf:about="#Fused#CELDA_00017303">
        <rdfs:label>epithelial cell</rdfs:label>
    </owl:Class>


    <!--#Fused#CELDA_00017304-->

    <owl:Class rdf:about="#Fused#CELDA_00017304">
        <rdfs:label>tracheal epithelial cell</rdfs:label>
        <rdfs:subClassOf >
        <owl:Restriction>
            <owl:onProperty rdf:resource="&purl;obo/develops_from"/>
            <owl:someValuesFrom rdf:resource="Fused#CELDA_00017303"/>
        </owl:Restriction>
        </rdfs:subClassOf>
    </owl:Class>


    <!--#Fused#CELDA_00017305-->

    <owl:Class rdf:about="#Fused#CELDA_00017305">
        <rdfs:label>bronchiolar epithelial cell</rdfs:label>
        <rdfs:subClassOf >
        <owl:Restriction>
            <owl:onProperty rdf:resource="&purl;obo/develops_from"/>
            <owl:someValuesFrom rdf:resource="Fused#CELDA_00017303"/>
        </owl:Restriction>
        </rdfs:subClassOf>
    </owl:Class>


    <!--#Fused#CELDA_00017306-->

    <owl:Class rdf:about="#Fused#CELDA_00017306">
        <rdfs:label>alveolar epithelial cell</rdfs:label>
        <rdfs:subClassOf >
        <owl:Restriction>
            <owl:onProperty rdf:resource="&purl;obo/develops_from"/>
            <owl:someValuesFrom rdf:resource="Fused#CELDA_00017303"/>
        </owl:Restriction>
        </rdfs:subClassOf>
    </owl:Class>


    <!--#Fused#CELDA_00017307-->

    <owl:Class rdf:about="#Fused#CELDA_00017307">
        <rdfs:label>respiratory bronchiolar epithelial cell</rdfs:label>
        <rdfs:subClassOf >
        <owl:Restriction>
            <owl:onProperty rdf:resource="&purl;obo/develops_from"/>
            <owl:someValuesFrom rdf:resource="Fused#CELDA_00017303"/>
        </owl:Restriction>
        </rdfs:subClassOf>
    </owl:Class>


    <!--#Fused#CELDA_00017308-->

    <owl:Class rdf:about="#Fused#CELDA_00017308">
        <rdfs:label>membranous bronchiolar epithelial cell</rdfs:label>
        <rdfs:subClassOf >
        <owl:Restriction>
            <owl:onProperty rdf:resource="&purl;obo/develops_from"/>
            <owl:someValuesFrom rdf:resource="Fused#CELDA_00017303"/>
        </owl:Restriction>
        </rdfs:subClassOf>
    </owl:Class>


    <!--#Fused#CELDA_00017309-->

    <owl:Class rdf:about="#Fused#CELDA_00017309">
        <rdfs:label>platelet</rdfs:label>
        <rdfs:subClassOf >
        <owl:Restriction>
            <owl:onProperty rdf:resource="&purl;obo/develops_from"/>
            <owl:someValuesFrom rdf:resource="Fused#CELDA_00017289"/>
        </owl:Restriction>
        </rdfs:subClassOf>
    </owl:Class>


    <!--#Fused#CELDA_00017310-->

    <owl:Class rdf:about="#Fused#CELDA_00017310">
        <rdfs:label>macrophage</rdfs:label>
        <rdfs:subClassOf >
        <owl:Restriction>
            <owl:onProperty rdf:resource="&purl;obo/develops_from"/>
            <owl:someValuesFrom rdf:resource="Fused#CELDA_00017315"/>
        </owl:Restriction>
        </rdfs:subClassOf>
    </owl:Class>


    <!--#Fused#CELDA_00017311-->

    <owl:Class rdf:about="#Fused#CELDA_00017311">
        <rdfs:label>tingible body macrophage</rdfs:label>
        <rdfs:subClassOf >
        <owl:Restriction>
            <owl:onProperty rdf:resource="&purl;obo/develops_from"/>
            <owl:someValuesFrom rdf:resource="Fused#CELDA_00017310"/>
        </owl:Restriction>
        </rdfs:subClassOf>
    </owl:Class>


    <!--#Fused#CELDA_00017312-->

    <owl:Class rdf:about="#Fused#CELDA_00017312">
        <rdfs:label>lymphoid macrophage</rdfs:label>
        <rdfs:subClassOf >
        <owl:Restriction>
            <owl:onProperty rdf:resource="&purl;obo/develops_from"/>
            <owl:someValuesFrom rdf:resource="Fused#CELDA_00017310"/>
        </owl:Restriction>
        </rdfs:subClassOf>
    </owl:Class>


    <!--#Fused#CELDA_00017313-->

    <owl:Class rdf:about="#Fused#CELDA_00017313">
        <rdfs:label>fibroblast</rdfs:label>
    </owl:Class>


    <!--#Fused#CELDA_00017314-->

    <owl:Class rdf:about="#Fused#CELDA_00017314">
        <rdfs:label>lipofibroblast</rdfs:label>
        <rdfs:subClassOf >
        <owl:Restriction>
            <owl:onProperty rdf:resource="&purl;obo/develops_from"/>
            <owl:someValuesFrom rdf:resource="Fused#CELDA_00017313"/>
        </owl:Restriction>
        </rdfs:subClassOf>
    </owl:Class>


    <!--#Fused#CELDA_00017315-->

    <owl:Class rdf:about="#Fused#CELDA_00017315">
        <rdfs:label>macrophage dendritic cell progenitors</rdfs:label>
        <rdfs:subClassOf >
        <owl:Restriction>
            <owl:onProperty rdf:resource="&purl;obo/develops_from"/>
            <owl:someValuesFrom rdf:resource="CELDA_00000548"/>
        </owl:Restriction>
        </rdfs:subClassOf>
    </owl:Class>


     <!--#Fused#CELDA_00016731-->

     <owl:Class rdf:about="#Fused#CELDA_00016731">
         <rdfs:label>trophoblast cells</rdfs:label>
         <rdfs:subClassOf>
         <owl:Restriction>
             <owl:onProperty rdf:resource="&purl;obo/develops_from"/>
             <owl:someValuesFrom rdf:resource="CELDA_00015869"/>
         </owl:Restriction>
         <ru-meta:synonym xml:lang="en">trophectoderm cells</ru-meta:synonym>
        </rdfs:subClassOf>
     </owl:Class>


     <!--#Fused#CELDA_00016732-->

     <owl:Class rdf:about="#Fused#CELDA_00016732">
         <rdfs:label>hypoblast cells</rdfs:label>
         <rdfs:subClassOf>
         <owl:Restriction>
             <owl:onProperty rdf:resource="&purl;obo/develops_from"/>
             <owl:someValuesFrom rdf:resource="CELDA_00000063"/>
         </owl:Restriction>
         <ru-meta:synonym xml:lang="en">primitive endoderm cells</ru-meta:synonym>
        </rdfs:subClassOf>
     </owl:Class>


    <!--#Fused#CELDA_00016733-->

    <owl:Class rdf:about="#Fused#CELDA_00016733">
        <rdfs:label>mural trophectoderm cells</rdfs:label>
        <rdfs:subClassOf >
        <owl:Restriction>
            <owl:onProperty rdf:resource="&purl;obo/develops_from"/>
            <owl:someValuesFrom rdf:resource="Fused#CELDA_00016731"/>
        </owl:Restriction>
        </rdfs:subClassOf>
    </owl:Class>


    <!--#Fused#CELDA_00016734-->

    <owl:Class rdf:about="#Fused#CELDA_00016734">
        <rdfs:label>polar trophectoderm cells</rdfs:label>
        <rdfs:subClassOf >
        <owl:Restriction>
            <owl:onProperty rdf:resource="&purl;obo/develops_from"/>
            <owl:someValuesFrom rdf:resource="Fused#CELDA_00016731"/>
        </owl:Restriction>
        </rdfs:subClassOf>
    </owl:Class>


    <!--#Fused#CELDA_00016735-->

    <owl:Class rdf:about="#Fused#CELDA_00016735">
        <rdfs:label>visceral endoderm cells</rdfs:label>
        <rdfs:subClassOf >
        <owl:Restriction>
            <owl:onProperty rdf:resource="&purl;obo/develops_from"/>
            <owl:someValuesFrom rdf:resource="Fused#CELDA_00016732"/>
        </owl:Restriction>
        </rdfs:subClassOf>
    </owl:Class>


    <!--#Fused#CELDA_00016736-->

    <owl:Class rdf:about="#Fused#CELDA_00016736">
        <rdfs:label>extraembryonic ectoderm cells</rdfs:label>
        <rdfs:subClassOf >
        <owl:Restriction>
            <owl:onProperty rdf:resource="&purl;obo/develops_from"/>
            <owl:someValuesFrom rdf:resource="Fused#CELDA_00016734"/>
        </owl:Restriction>
        </rdfs:subClassOf>
    </owl:Class>


    <!--#Fused#CELDA_00016737-->

    <owl:Class rdf:about="#Fused#CELDA_00016737">
        <rdfs:label>primary yolk sac endoderm cells</rdfs:label>
        <rdfs:subClassOf >
        <owl:Restriction>
            <owl:onProperty rdf:resource="&purl;obo/develops_from"/>
            <owl:someValuesFrom rdf:resource="CELDA_00015641"/>
        </owl:Restriction>
        </rdfs:subClassOf>
    </owl:Class>


    <!--#Fused#CELDA_00016738-->

    <owl:Class rdf:about="#Fused#CELDA_00016738">
        <rdfs:label>chorionic ectoderm cells</rdfs:label>
        <rdfs:subClassOf >
        <owl:Restriction>
            <owl:onProperty rdf:resource="&purl;obo/develops_from"/>
            <owl:someValuesFrom rdf:resource="Fused#CELDA_00016736"/>
        </owl:Restriction>
        </rdfs:subClassOf>
    </owl:Class>


     <!--#Fused#CELDA_00016739-->

     <owl:Class rdf:about="#Fused#CELDA_00016739">
         <rdfs:label>primitive cytotrophoblast cells</rdfs:label>
         <rdfs:subClassOf>
         <owl:Restriction>
             <owl:onProperty rdf:resource="&purl;obo/develops_from"/>
             <owl:someValuesFrom rdf:resource="Fused#CELDA_00016736Fused#CELDA_00016738Fused#CELDA_00016740"/>
         </owl:Restriction>
         <ru-meta:synonym xml:lang="en">ectoplacental cone cells</ru-meta:synonym>
        </rdfs:subClassOf>
     </owl:Class>


     <!--#Fused#CELDA_00016740-->

     <owl:Class rdf:about="#Fused#CELDA_00016740">
         <rdfs:label>trophoblast stem cells</rdfs:label>
         <rdfs:subClassOf>
         <owl:Restriction>
             <owl:onProperty rdf:resource="&purl;obo/develops_from"/>
             <owl:someValuesFrom rdf:resource="Fused#CELDA_00016736"/>
         </owl:Restriction>
         <ru-meta:synonym xml:lang="en">extraembryonic ectoderm cells</ru-meta:synonym>
        </rdfs:subClassOf>
     </owl:Class>


    <!--#Fused#CELDA_00016741-->

    <owl:Class rdf:about="#Fused#CELDA_00016741">
        <rdfs:label>amniotic epithelial cells</rdfs:label>
        <rdfs:subClassOf >
        <owl:Restriction>
            <owl:onProperty rdf:resource="&purl;obo/develops_from"/>
            <owl:someValuesFrom rdf:resource="CELDA_00015635"/>
        </owl:Restriction>
        </rdfs:subClassOf>
    </owl:Class>


    <!--#Fused#CELDA_00016742-->

    <owl:Class rdf:about="#Fused#CELDA_00016742">
        <rdfs:label>allantois cells</rdfs:label>
        <rdfs:subClassOf >
        <owl:Restriction>
            <owl:onProperty rdf:resource="&purl;obo/develops_from"/>
            <owl:someValuesFrom rdf:resource="CELDA_00015643"/>
        </owl:Restriction>
        </rdfs:subClassOf>
    </owl:Class>


    <!--#Fused#CELDA_00016743-->

    <owl:Class rdf:about="#Fused#CELDA_00016743">
        <rdfs:label>anterior visceral endoderm cells</rdfs:label>
        <rdfs:subClassOf >
        <owl:Restriction>
            <owl:onProperty rdf:resource="&purl;obo/develops_from"/>
            <owl:someValuesFrom rdf:resource="CELDA_00015650"/>
        </owl:Restriction>
        </rdfs:subClassOf>
    </owl:Class>


    <!--#Fused#CELDA_00016744-->

    <owl:Class rdf:about="#Fused#CELDA_00016744">
        <rdfs:label>distal visceral endoderm cells</rdfs:label>
        <rdfs:subClassOf >
        <owl:Restriction>
            <owl:onProperty rdf:resource="&purl;obo/develops_from"/>
            <owl:someValuesFrom rdf:resource="CELDA_00015650"/>
        </owl:Restriction>
        </rdfs:subClassOf>
    </owl:Class>


     <!--#Fused#CELDA_00016745-->

     <owl:Class rdf:about="#Fused#CELDA_00016745">
         <rdfs:label>primitive syncytiotrophoblast cells</rdfs:label>
         <rdfs:subClassOf>
         <owl:Restriction>
             <owl:onProperty rdf:resource="&purl;obo/develops_from"/>
             <owl:someValuesFrom rdf:resource="Fused#CELDA_00016739"/>
         </owl:Restriction>
         <ru-meta:synonym xml:lang="en">primitive cytotrophoblast cells</ru-meta:synonym>
         <ru-meta:synonym xml:lang="en">ectoplacental cone cells</ru-meta:synonym>
        </rdfs:subClassOf>
     </owl:Class>


     <!--#Fused#CELDA_00016746-->

     <owl:Class rdf:about="#Fused#CELDA_00016746">
         <rdfs:label>villous cytotrophoblast cells</rdfs:label>
         <rdfs:subClassOf>
         <owl:Restriction>
             <owl:onProperty rdf:resource="&purl;obo/develops_from"/>
             <owl:someValuesFrom rdf:resource="Fused#CELDA_00016739"/>
         </owl:Restriction>
         <ru-meta:synonym xml:lang="en">cellular trophoblast</ru-meta:synonym>
         <ru-meta:synonym xml:lang="en">layer of langhans</ru-meta:synonym>
         <ru-meta:synonym xml:lang="en">cytotrophoblastic cell</ru-meta:synonym>
         <ru-meta:synonym xml:lang="en">villous stem cell</ru-meta:synonym>
        </rdfs:subClassOf>
     </owl:Class>


    <!--#Fused#CELDA_00016747-->

    <owl:Class rdf:about="#Fused#CELDA_00016747">
        <rdfs:label>preplacodal ectoderm cells</rdfs:label>
        <rdfs:subClassOf >
        <owl:Restriction>
            <owl:onProperty rdf:resource="&purl;obo/develops_from"/>
            <owl:someValuesFrom rdf:resource="CELDA_00016255"/>
        </owl:Restriction>
        </rdfs:subClassOf>
    </owl:Class>


     <!--#Fused#CELDA_00016748-->

     <owl:Class rdf:about="#Fused#CELDA_00016748">
         <rdfs:label>mesoderm progenitor cells</rdfs:label>
         <rdfs:subClassOf>
         <owl:Restriction>
             <owl:onProperty rdf:resource="&purl;obo/develops_from"/>
             <owl:someValuesFrom rdf:resource="CELDA_00016689CELDA_00000391"/>
         </owl:Restriction>
         <ru-meta:synonym xml:lang="en">primitive streak cells</ru-meta:synonym>
        </rdfs:subClassOf>
     </owl:Class>


    <!--#Fused#CELDA_00016749-->

    <owl:Class rdf:about="#Fused#CELDA_00016749">
        <rdfs:label>primordial germ cells</rdfs:label>
        <rdfs:subClassOf >
        <owl:Restriction>
            <owl:onProperty rdf:resource="&purl;obo/develops_from"/>
            <owl:someValuesFrom rdf:resource="CELDA_00015729Fused#CELDA_00016749"/>
        </owl:Restriction>
        </rdfs:subClassOf>
    </owl:Class>


     <!--#Fused#CELDA_00016750-->

     <owl:Class rdf:about="#Fused#CELDA_00016750">
         <rdfs:label>extravillous cytotrophoblast cells</rdfs:label>
         <rdfs:subClassOf>
         <owl:Restriction>
             <owl:onProperty rdf:resource="&purl;obo/develops_from"/>
             <owl:someValuesFrom rdf:resource="Fused#CELDA_00016746"/>
         </owl:Restriction>
         <ru-meta:synonym xml:lang="en">secondary trophoblast giant cells</ru-meta:synonym>
        </rdfs:subClassOf>
     </owl:Class>


     <!--#Fused#CELDA_00016751-->

     <owl:Class rdf:about="#Fused#CELDA_00016751">
         <rdfs:label>syncytiotrophoblast multinuclear cells</rdfs:label>
         <rdfs:subClassOf>
         <owl:Restriction>
             <owl:onProperty rdf:resource="&purl;obo/develops_from"/>
             <owl:someValuesFrom rdf:resource="Fused#CELDA_00016746"/>
         </owl:Restriction>
         <ru-meta:synonym xml:lang="en">villous cytotrophoblast cells</ru-meta:synonym>
         <ru-meta:synonym xml:lang="en">cellular trophoblast</ru-meta:synonym>
         <ru-meta:synonym xml:lang="en">layer of langhans</ru-meta:synonym>
         <ru-meta:synonym xml:lang="en">cytotrophoblastic cell</ru-meta:synonym>
         <ru-meta:synonym xml:lang="en">villous stem cell</ru-meta:synonym>
        </rdfs:subClassOf>
     </owl:Class>


    <!--#Fused#CELDA_00016752-->

    <owl:Class rdf:about="#Fused#CELDA_00016752">
        <rdfs:label>primitive pit cells</rdfs:label>
        <rdfs:subClassOf >
        <owl:Restriction>
            <owl:onProperty rdf:resource="&purl;obo/develops_from"/>
            <owl:someValuesFrom rdf:resource="CELDA_00016085"/>
        </owl:Restriction>
        </rdfs:subClassOf>
    </owl:Class>


    <!--#Fused#CELDA_00016753-->

    <owl:Class rdf:about="#Fused#CELDA_00016753">
        <rdfs:label>ocular surface ectoderm cells</rdfs:label>
        <rdfs:subClassOf >
        <owl:Restriction>
            <owl:onProperty rdf:resource="&purl;obo/develops_from"/>
            <owl:someValuesFrom rdf:resource="Fused#CELDA_00016747"/>
        </owl:Restriction>
        </rdfs:subClassOf>
    </owl:Class>


    <!--#Fused#CELDA_00016754-->

    <owl:Class rdf:about="#Fused#CELDA_00016754">
        <rdfs:label>basal keratinocytes</rdfs:label>
        <rdfs:subClassOf >
        <owl:Restriction>
            <owl:onProperty rdf:resource="&purl;obo/develops_from"/>
            <owl:someValuesFrom rdf:resource="CELDA_00016262"/>
        </owl:Restriction>
        </rdfs:subClassOf>
    </owl:Class>


    <!--#Fused#CELDA_00016755-->

    <owl:Class rdf:about="#Fused#CELDA_00016755">
        <rdfs:label>ectoderm cells</rdfs:label>
        <rdfs:subClassOf >
        <owl:Restriction>
            <owl:onProperty rdf:resource="&purl;obo/develops_from"/>
            <owl:someValuesFrom rdf:resource="CELDA_00016262"/>
        </owl:Restriction>
        </rdfs:subClassOf>
    </owl:Class>


     <!--#Fused#CELDA_00016756-->

     <owl:Class rdf:about="#Fused#CELDA_00016756">
         <rdfs:label>oral ectoderm cells</rdfs:label>
         <rdfs:subClassOf>
         <owl:Restriction>
             <owl:onProperty rdf:resource="&purl;obo/develops_from"/>
             <owl:someValuesFrom rdf:resource="CELDA_00016262"/>
         </owl:Restriction>
         <ru-meta:synonym xml:lang="en">surface ectoderm cells</ru-meta:synonym>
        </rdfs:subClassOf>
     </owl:Class>


    <!--#Fused#CELDA_00016757-->

    <owl:Class rdf:about="#Fused#CELDA_00016757">
        <rdfs:label>mesoderm cells</rdfs:label>
        <rdfs:subClassOf >
        <owl:Restriction>
            <owl:onProperty rdf:resource="&purl;obo/develops_from"/>
            <owl:someValuesFrom rdf:resource="Fused#CELDA_00016748CELDA_00016718"/>
        </owl:Restriction>
        </rdfs:subClassOf>
    </owl:Class>


    <!--#Fused#CELDA_00016758-->

    <owl:Class rdf:about="#Fused#CELDA_00016758">
        <rdfs:label>xx germ cells</rdfs:label>
        <rdfs:subClassOf >
        <owl:Restriction>
            <owl:onProperty rdf:resource="&purl;obo/develops_from"/>
            <owl:someValuesFrom rdf:resource="Fused#CELDA_00016749"/>
        </owl:Restriction>
        </rdfs:subClassOf>
    </owl:Class>


     <!--#Fused#CELDA_00016759-->

     <owl:Class rdf:about="#Fused#CELDA_00016759">
         <rdfs:label>xy germ cells</rdfs:label>
         <rdfs:subClassOf>
         <owl:Restriction>
             <owl:onProperty rdf:resource="&purl;obo/develops_from"/>
             <owl:someValuesFrom rdf:resource="Fused#CELDA_00016749"/>
         </owl:Restriction>
         <ru-meta:synonym xml:lang="en">prospermatogonium</ru-meta:synonym>
        </rdfs:subClassOf>
     </owl:Class>


     <!--#Fused#CELDA_00016760-->

     <owl:Class rdf:about="#Fused#CELDA_00016760">
         <rdfs:label>column cytotrophoblast cells</rdfs:label>
         <rdfs:subClassOf>
         <owl:Restriction>
             <owl:onProperty rdf:resource="&purl;obo/develops_from"/>
             <owl:someValuesFrom rdf:resource="Fused#CELDA_00016750"/>
         </owl:Restriction>
         <ru-meta:synonym xml:lang="en">spongiotrophoblast cells</ru-meta:synonym>
        </rdfs:subClassOf>
     </owl:Class>


    <!--#Fused#CELDA_00016761-->

    <owl:Class rdf:about="#Fused#CELDA_00016761">
        <rdfs:label>notochord cells</rdfs:label>
        <rdfs:subClassOf >
        <owl:Restriction>
            <owl:onProperty rdf:resource="&purl;obo/develops_from"/>
            <owl:someValuesFrom rdf:resource="CELDA_00016079"/>
        </owl:Restriction>
        </rdfs:subClassOf>
    </owl:Class>


     <!--#Fused#CELDA_00016762-->

     <owl:Class rdf:about="#Fused#CELDA_00016762">
         <rdfs:label>dorsolateral hinge point cells</rdfs:label>
         <rdfs:subClassOf>
         <owl:Restriction>
             <owl:onProperty rdf:resource="&purl;obo/develops_from"/>
             <owl:someValuesFrom rdf:resource="CELDA_00015880CELDA_00015770"/>
         </owl:Restriction>
         <ru-meta:synonym xml:lang="en">dlhp cells</ru-meta:synonym>
        </rdfs:subClassOf>
     </owl:Class>


     <!--#Fused#CELDA_00016763-->

     <owl:Class rdf:about="#Fused#CELDA_00016763">
         <rdfs:label>medial hinge point cells</rdfs:label>
         <rdfs:subClassOf>
         <owl:Restriction>
             <owl:onProperty rdf:resource="&purl;obo/develops_from"/>
             <owl:someValuesFrom rdf:resource="CELDA_00015880CELDA_00015770"/>
         </owl:Restriction>
         <ru-meta:synonym xml:lang="en">mhp cells</ru-meta:synonym>
        </rdfs:subClassOf>
     </owl:Class>


    <!--#Fused#CELDA_00016764-->

    <owl:Class rdf:about="#Fused#CELDA_00016764">
        <rdfs:label>neural fold cells</rdfs:label>
        <rdfs:subClassOf >
        <owl:Restriction>
            <owl:onProperty rdf:resource="&purl;obo/develops_from"/>
            <owl:someValuesFrom rdf:resource="CELDA_00015880CELDA_00015770"/>
        </owl:Restriction>
        </rdfs:subClassOf>
    </owl:Class>


     <!--#Fused#CELDA_00016765-->

     <owl:Class rdf:about="#Fused#CELDA_00016765">
         <rdfs:label>fetal conjunctival epithelial cells</rdfs:label>
         <rdfs:subClassOf>
         <owl:Restriction>
             <owl:onProperty rdf:resource="&purl;obo/develops_from"/>
             <owl:someValuesFrom rdf:resource="Fused#CELDA_00016753"/>
         </owl:Restriction>
         <ru-meta:synonym xml:lang="en">conjunctival precursor cells</ru-meta:synonym>
        </rdfs:subClassOf>
     </owl:Class>


    <!--#Fused#CELDA_00016766-->

    <owl:Class rdf:about="#Fused#CELDA_00016766">
        <rdfs:label>fetal corneal basal epithelial cells</rdfs:label>
        <rdfs:subClassOf >
        <owl:Restriction>
            <owl:onProperty rdf:resource="&purl;obo/develops_from"/>
            <owl:someValuesFrom rdf:resource="Fused#CELDA_00016753"/>
        </owl:Restriction>
        </rdfs:subClassOf>
    </owl:Class>


    <!--#Fused#CELDA_00016767-->

    <owl:Class rdf:about="#Fused#CELDA_00016767">
        <rdfs:label>fetal limbal epithelial cells</rdfs:label>
        <rdfs:subClassOf >
        <owl:Restriction>
            <owl:onProperty rdf:resource="&purl;obo/develops_from"/>
            <owl:someValuesFrom rdf:resource="Fused#CELDA_00016753"/>
        </owl:Restriction>
        </rdfs:subClassOf>
    </owl:Class>


     <!--#Fused#CELDA_00016768-->

     <owl:Class rdf:about="#Fused#CELDA_00016768">
         <rdfs:label>bulge stem cells</rdfs:label>
         <rdfs:subClassOf>
         <owl:Restriction>
             <owl:onProperty rdf:resource="&purl;obo/develops_from"/>
             <owl:someValuesFrom rdf:resource="Fused#CELDA_00016754"/>
         </owl:Restriction>
         <ru-meta:synonym xml:lang="en">hair follicle stem cells</ru-meta:synonym>
         <ru-meta:synonym xml:lang="en">epidermal stem cells</ru-meta:synonym>
        </rdfs:subClassOf>
     </owl:Class>


     <!--#Fused#CELDA_00016769-->

     <owl:Class rdf:about="#Fused#CELDA_00016769">
         <rdfs:label>intermediate keratinocytes</rdfs:label>
         <rdfs:subClassOf>
         <owl:Restriction>
             <owl:onProperty rdf:resource="&purl;obo/develops_from"/>
             <owl:someValuesFrom rdf:resource="Fused#CELDA_00016754"/>
         </owl:Restriction>
         <ru-meta:synonym xml:lang="en">suprabasal keratinocytes</ru-meta:synonym>
         <ru-meta:synonym xml:lang="en">basal keratinocytes</ru-meta:synonym>
        </rdfs:subClassOf>
     </owl:Class>


     <!--#Fused#CELDA_00016770-->

     <owl:Class rdf:about="#Fused#CELDA_00016770">
         <rdfs:label>outer root sheath progenitor cells</rdfs:label>
         <rdfs:subClassOf>
         <owl:Restriction>
             <owl:onProperty rdf:resource="&purl;obo/develops_from"/>
             <owl:someValuesFrom rdf:resource="Fused#CELDA_00016754"/>
         </owl:Restriction>
         <ru-meta:synonym xml:lang="en">basal keratinocytes</ru-meta:synonym>
        </rdfs:subClassOf>
     </owl:Class>


     <!--#Fused#CELDA_00016771-->

     <owl:Class rdf:about="#Fused#CELDA_00016771">
         <rdfs:label>periderm cells</rdfs:label>
         <rdfs:subClassOf>
         <owl:Restriction>
             <owl:onProperty rdf:resource="&purl;obo/develops_from"/>
             <owl:someValuesFrom rdf:resource="Fused#CELDA_00016754"/>
         </owl:Restriction>
         <ru-meta:synonym xml:lang="en">basal keratinocytes</ru-meta:synonym>
        </rdfs:subClassOf>
     </owl:Class>


    <!--#Fused#CELDA_00016772-->

    <owl:Class rdf:about="#Fused#CELDA_00016772">
        <rdfs:label>primary hair placode cells</rdfs:label>
        <rdfs:subClassOf >
        <owl:Restriction>
            <owl:onProperty rdf:resource="&purl;obo/develops_from"/>
            <owl:someValuesFrom rdf:resource="Fused#CELDA_00016754"/>
        </owl:Restriction>
        </rdfs:subClassOf>
    </owl:Class>


    <!--#Fused#CELDA_00016773-->

    <owl:Class rdf:about="#Fused#CELDA_00016773">
        <rdfs:label>sebocyte progenitor cells</rdfs:label>
        <rdfs:subClassOf >
        <owl:Restriction>
            <owl:onProperty rdf:resource="&purl;obo/develops_from"/>
            <owl:someValuesFrom rdf:resource="Fused#CELDA_00016754"/>
        </owl:Restriction>
        </rdfs:subClassOf>
    </owl:Class>


    <!--#Fused#CELDA_00016774-->

    <owl:Class rdf:about="#Fused#CELDA_00016774">
        <rdfs:label>spinous keratinocytes</rdfs:label>
        <rdfs:subClassOf >
        <owl:Restriction>
            <owl:onProperty rdf:resource="&purl;obo/develops_from"/>
            <owl:someValuesFrom rdf:resource="Fused#CELDA_00016754Fused#CELDA_00016769"/>
        </owl:Restriction>
        </rdfs:subClassOf>
    </owl:Class>


    <!--#Fused#CELDA_00016775-->

    <owl:Class rdf:about="#Fused#CELDA_00016775">
        <rdfs:label>dental placode cells</rdfs:label>
        <rdfs:subClassOf >
        <owl:Restriction>
            <owl:onProperty rdf:resource="&purl;obo/develops_from"/>
            <owl:someValuesFrom rdf:resource="Fused#CELDA_00016755"/>
        </owl:Restriction>
        </rdfs:subClassOf>
    </owl:Class>


    <!--#Fused#CELDA_00016776-->

    <owl:Class rdf:about="#Fused#CELDA_00016776">
        <rdfs:label>amniotic mesenchymal stromal cells</rdfs:label>
        <rdfs:subClassOf >
        <owl:Restriction>
            <owl:onProperty rdf:resource="&purl;obo/develops_from"/>
            <owl:someValuesFrom rdf:resource="CELDA_00016477"/>
        </owl:Restriction>
        </rdfs:subClassOf>
    </owl:Class>


     <!--#Fused#CELDA_00016777-->

     <owl:Class rdf:about="#Fused#CELDA_00016777">
         <rdfs:label>chorionic mesoderm cells</rdfs:label>
         <rdfs:subClassOf>
         <owl:Restriction>
             <owl:onProperty rdf:resource="&purl;obo/develops_from"/>
             <owl:someValuesFrom rdf:resource="CELDA_00016477"/>
         </owl:Restriction>
         <ru-meta:synonym xml:lang="en">chorionic stromal cells</ru-meta:synonym>
         <ru-meta:synonym xml:lang="en">extraembryonic mesenchyme of the chorionic bilayer</ru-meta:synonym>
         <ru-meta:synonym xml:lang="en"></ru-meta:synonym>
        </rdfs:subClassOf>
     </owl:Class>


     <!--#Fused#CELDA_00016778-->

     <owl:Class rdf:about="#Fused#CELDA_00016778">
         <rdfs:label>extraembryonic mural cells</rdfs:label>
         <rdfs:subClassOf>
         <owl:Restriction>
             <owl:onProperty rdf:resource="&purl;obo/develops_from"/>
             <owl:someValuesFrom rdf:resource="CELDA_00016477"/>
         </owl:Restriction>
         <ru-meta:synonym xml:lang="en">extraembryonic mesoderm cells</ru-meta:synonym>
        </rdfs:subClassOf>
     </owl:Class>


    <!--#Fused#CELDA_00016779-->

    <owl:Class rdf:about="#Fused#CELDA_00016779">
        <rdfs:label>angioblasts</rdfs:label>
        <rdfs:subClassOf >
        <owl:Restriction>
            <owl:onProperty rdf:resource="&purl;obo/develops_from"/>
            <owl:someValuesFrom rdf:resource="CELDA_00000392CELDA_00000285"/>
        </owl:Restriction>
        </rdfs:subClassOf>
    </owl:Class>


    <!--#Fused#CELDA_00016780-->

    <owl:Class rdf:about="#Fused#CELDA_00016780">
        <rdfs:label>extraembryonic angioblasts</rdfs:label>
        <rdfs:subClassOf >
        <owl:Restriction>
            <owl:onProperty rdf:resource="&purl;obo/develops_from"/>
            <owl:someValuesFrom rdf:resource="CELDA_00000392"/>
        </owl:Restriction>
        </rdfs:subClassOf>
    </owl:Class>


     <!--#Fused#CELDA_00016781-->

     <owl:Class rdf:about="#Fused#CELDA_00016781">
         <rdfs:label>primitive hematopoietic stem cells</rdfs:label>
         <rdfs:subClassOf>
         <owl:Restriction>
             <owl:onProperty rdf:resource="&purl;obo/develops_from"/>
             <owl:someValuesFrom rdf:resource="CELDA_00000392"/>
         </owl:Restriction>
         <ru-meta:synonym xml:lang="en">hsc</ru-meta:synonym>
        </rdfs:subClassOf>
     </owl:Class>


    <!--#Fused#CELDA_00016782-->

    <owl:Class rdf:about="#Fused#CELDA_00016782">
        <rdfs:label>mesonephric cells</rdfs:label>
        <rdfs:subClassOf >
        <owl:Restriction>
            <owl:onProperty rdf:resource="&purl;obo/develops_from"/>
            <owl:someValuesFrom rdf:resource="CELDA_00016730"/>
        </owl:Restriction>
        </rdfs:subClassOf>
    </owl:Class>


     <!--#Fused#CELDA_00016783-->

     <owl:Class rdf:about="#Fused#CELDA_00016783">
         <rdfs:label>lateral plate mesechymal stem cells</rdfs:label>
         <rdfs:subClassOf>
         <owl:Restriction>
             <owl:onProperty rdf:resource="&purl;obo/develops_from"/>
             <owl:someValuesFrom rdf:resource="CELDA_00016507"/>
         </owl:Restriction>
         <ru-meta:synonym xml:lang="en">lateral plate mesoderm cells</ru-meta:synonym>
        </rdfs:subClassOf>
     </owl:Class>


    <!--#Fused#CELDA_00016784-->

    <owl:Class rdf:about="#Fused#CELDA_00016784">
        <rdfs:label>limb bud mesenchyme cells</rdfs:label>
        <rdfs:subClassOf >
        <owl:Restriction>
            <owl:onProperty rdf:resource="&purl;obo/develops_from"/>
            <owl:someValuesFrom rdf:resource="CELDA_00016507"/>
        </owl:Restriction>
        </rdfs:subClassOf>
    </owl:Class>


    <!--#Fused#CELDA_00016785-->

    <owl:Class rdf:about="#Fused#CELDA_00016785">
        <rdfs:label>tendon progenitor cells</rdfs:label>
        <rdfs:subClassOf >
        <owl:Restriction>
            <owl:onProperty rdf:resource="&purl;obo/develops_from"/>
            <owl:someValuesFrom rdf:resource="CELDA_00016507Fused#CELDA_00017105"/>
        </owl:Restriction>
        </rdfs:subClassOf>
    </owl:Class>


     <!--#Fused#CELDA_00016786-->

     <owl:Class rdf:about="#Fused#CELDA_00016786">
         <rdfs:label>paraxial mesoderm cells</rdfs:label>
         <rdfs:subClassOf>
         <owl:Restriction>
             <owl:onProperty rdf:resource="&purl;obo/develops_from"/>
             <owl:someValuesFrom rdf:resource="CELDA_00016687"/>
         </owl:Restriction>
         <ru-meta:synonym xml:lang="en">head paraxial mesoderm cells</ru-meta:synonym>
        </rdfs:subClassOf>
     </owl:Class>


    <!--#Fused#CELDA_00016787-->

    <owl:Class rdf:about="#Fused#CELDA_00016787">
        <rdfs:label>endovascular cytotrophoblast cells</rdfs:label>
        <rdfs:subClassOf >
        <owl:Restriction>
            <owl:onProperty rdf:resource="&purl;obo/develops_from"/>
            <owl:someValuesFrom rdf:resource="Fused#CELDA_00016760"/>
        </owl:Restriction>
        </rdfs:subClassOf>
    </owl:Class>


    <!--#Fused#CELDA_00016788-->

    <owl:Class rdf:about="#Fused#CELDA_00016788">
        <rdfs:label>interstitial cytotrophoblast cells</rdfs:label>
        <rdfs:subClassOf >
        <owl:Restriction>
            <owl:onProperty rdf:resource="&purl;obo/develops_from"/>
            <owl:someValuesFrom rdf:resource="Fused#CELDA_00016760"/>
        </owl:Restriction>
        </rdfs:subClassOf>
    </owl:Class>


    <!--#Fused#CELDA_00016789-->

    <owl:Class rdf:about="#Fused#CELDA_00016789">
        <rdfs:label>intervertebral disc nucleus pulposus cells</rdfs:label>
        <rdfs:subClassOf >
        <owl:Restriction>
            <owl:onProperty rdf:resource="&purl;obo/develops_from"/>
            <owl:someValuesFrom rdf:resource="Fused#CELDA_00016761"/>
        </owl:Restriction>
        </rdfs:subClassOf>
    </owl:Class>


     <!--#Fused#CELDA_00016790-->

     <owl:Class rdf:about="#Fused#CELDA_00016790">
         <rdfs:label>roof plate cells</rdfs:label>
         <rdfs:subClassOf>
         <owl:Restriction>
             <owl:onProperty rdf:resource="&purl;obo/develops_from"/>
             <owl:someValuesFrom rdf:resource="Fused#CELDA_00016762"/>
         </owl:Restriction>
         <ru-meta:synonym xml:lang="en">dorsolateral hinge point cells</ru-meta:synonym>
         <ru-meta:synonym xml:lang="en">dlhp cells</ru-meta:synonym>
        </rdfs:subClassOf>
     </owl:Class>


     <!--#Fused#CELDA_00016791-->

     <owl:Class rdf:about="#Fused#CELDA_00016791">
         <rdfs:label>floor plate cells</rdfs:label>
         <rdfs:subClassOf>
         <owl:Restriction>
             <owl:onProperty rdf:resource="&purl;obo/develops_from"/>
             <owl:someValuesFrom rdf:resource="Fused#CELDA_00016763"/>
         </owl:Restriction>
         <ru-meta:synonym xml:lang="en">medial hinge point cells</ru-meta:synonym>
         <ru-meta:synonym xml:lang="en">mhp cells</ru-meta:synonym>
        </rdfs:subClassOf>
     </owl:Class>


    <!--#Fused#CELDA_00016792-->

    <owl:Class rdf:about="#Fused#CELDA_00016792">
        <rdfs:label>floor plate cells</rdfs:label>
        <rdfs:subClassOf >
        <owl:Restriction>
            <owl:onProperty rdf:resource="&purl;obo/develops_from"/>
            <owl:someValuesFrom rdf:resource="Fused#CELDA_00016763"/>
        </owl:Restriction>
        </rdfs:subClassOf>
    </owl:Class>


    <!--#Fused#CELDA_00016793-->

    <owl:Class rdf:about="#Fused#CELDA_00016793">
        <rdfs:label>basal plate cells</rdfs:label>
        <rdfs:subClassOf >
        <owl:Restriction>
            <owl:onProperty rdf:resource="&purl;obo/develops_from"/>
            <owl:someValuesFrom rdf:resource="Fused#CELDA_00016764"/>
        </owl:Restriction>
        </rdfs:subClassOf>
    </owl:Class>


    <!--#Fused#CELDA_00016794-->

    <owl:Class rdf:about="#Fused#CELDA_00016794">
        <rdfs:label>alar plate cells</rdfs:label>
        <rdfs:subClassOf >
        <owl:Restriction>
            <owl:onProperty rdf:resource="&purl;obo/develops_from"/>
            <owl:someValuesFrom rdf:resource="Fused#CELDA_00016764"/>
        </owl:Restriction>
        </rdfs:subClassOf>
    </owl:Class>


     <!--#Fused#CELDA_00016795-->

     <owl:Class rdf:about="#Fused#CELDA_00016795">
         <rdfs:label>dorsal telencephalic progenitor cells</rdfs:label>
         <rdfs:subClassOf>
         <owl:Restriction>
             <owl:onProperty rdf:resource="&purl;obo/develops_from"/>
             <owl:someValuesFrom rdf:resource="Fused#CELDA_00016764"/>
         </owl:Restriction>
         <ru-meta:synonym xml:lang="en">alar telencephalic progenitor cells</ru-meta:synonym>
         <ru-meta:synonym xml:lang="en">neuroepithelial progenitor cells</ru-meta:synonym>
        </rdfs:subClassOf>
     </owl:Class>


     <!--#Fused#CELDA_00016796-->

     <owl:Class rdf:about="#Fused#CELDA_00016796">
         <rdfs:label>ventral telencephalic progenitor cells</rdfs:label>
         <rdfs:subClassOf>
         <owl:Restriction>
             <owl:onProperty rdf:resource="&purl;obo/develops_from"/>
             <owl:someValuesFrom rdf:resource="Fused#CELDA_00016764"/>
         </owl:Restriction>
         <ru-meta:synonym xml:lang="en">basal telencephalic progenitor cells</ru-meta:synonym>
         <ru-meta:synonym xml:lang="en">neuroepithelial progenitor cells</ru-meta:synonym>
        </rdfs:subClassOf>
     </owl:Class>


     <!--#Fused#CELDA_00016797-->

     <owl:Class rdf:about="#Fused#CELDA_00016797">
         <rdfs:label>adrenomedullary cells</rdfs:label>
         <rdfs:subClassOf>
         <owl:Restriction>
             <owl:onProperty rdf:resource="&purl;obo/develops_from"/>
             <owl:someValuesFrom rdf:resource="CELDA_00016275"/>
         </owl:Restriction>
         <ru-meta:synonym xml:lang="en">trunk neural crest cells</ru-meta:synonym>
         <ru-meta:synonym xml:lang="en">body neural crest cells</ru-meta:synonym>
        </rdfs:subClassOf>
     </owl:Class>


     <!--#Fused#CELDA_00016798-->

     <owl:Class rdf:about="#Fused#CELDA_00016798">
         <rdfs:label>melanocytes</rdfs:label>
         <rdfs:subClassOf>
         <owl:Restriction>
             <owl:onProperty rdf:resource="&purl;obo/develops_from"/>
             <owl:someValuesFrom rdf:resource="CELDA_00016275"/>
         </owl:Restriction>
         <ru-meta:synonym xml:lang="en">trunk neural crest cells</ru-meta:synonym>
         <ru-meta:synonym xml:lang="en">body neural crest cells</ru-meta:synonym>
        </rdfs:subClassOf>
     </owl:Class>


     <!--#Fused#CELDA_00016799-->

     <owl:Class rdf:about="#Fused#CELDA_00016799">
         <rdfs:label>satellite glial cells</rdfs:label>
         <rdfs:subClassOf>
         <owl:Restriction>
             <owl:onProperty rdf:resource="&purl;obo/develops_from"/>
             <owl:someValuesFrom rdf:resource="CELDA_00016275"/>
         </owl:Restriction>
         <ru-meta:synonym xml:lang="en">trunk neural crest cells</ru-meta:synonym>
         <ru-meta:synonym xml:lang="en">body neural crest cells</ru-meta:synonym>
        </rdfs:subClassOf>
     </owl:Class>


     <!--#Fused#CELDA_00016800-->

     <owl:Class rdf:about="#Fused#CELDA_00016800">
         <rdfs:label>sympathetic neurons</rdfs:label>
         <rdfs:subClassOf>
         <owl:Restriction>
             <owl:onProperty rdf:resource="&purl;obo/develops_from"/>
             <owl:someValuesFrom rdf:resource="CELDA_00016275"/>
         </owl:Restriction>
         <ru-meta:synonym xml:lang="en">trunk neural crest cells</ru-meta:synonym>
         <ru-meta:synonym xml:lang="en">body neural crest cells</ru-meta:synonym>
        </rdfs:subClassOf>
     </owl:Class>


     <!--#Fused#CELDA_00016801-->

     <owl:Class rdf:about="#Fused#CELDA_00016801">
         <rdfs:label>vagal neural crest cells</rdfs:label>
         <rdfs:subClassOf>
         <owl:Restriction>
             <owl:onProperty rdf:resource="&purl;obo/develops_from"/>
             <owl:someValuesFrom rdf:resource="CELDA_00016275"/>
         </owl:Restriction>
         <ru-meta:synonym xml:lang="en">trunk neural crest cells</ru-meta:synonym>
         <ru-meta:synonym xml:lang="en">body neural crest cells</ru-meta:synonym>
        </rdfs:subClassOf>
     </owl:Class>


     <!--#Fused#CELDA_00016802-->

     <owl:Class rdf:about="#Fused#CELDA_00016802">
         <rdfs:label>conjunctival basal epithelial cells</rdfs:label>
         <rdfs:subClassOf>
         <owl:Restriction>
             <owl:onProperty rdf:resource="&purl;obo/develops_from"/>
             <owl:someValuesFrom rdf:resource="Fused#CELDA_00016765"/>
         </owl:Restriction>
         <ru-meta:synonym xml:lang="en">fetal conjunctival epithelial cells</ru-meta:synonym>
         <ru-meta:synonym xml:lang="en">conjunctival precursor cells</ru-meta:synonym>
        </rdfs:subClassOf>
     </owl:Class>


     <!--#Fused#CELDA_00016803-->

     <owl:Class rdf:about="#Fused#CELDA_00016803">
         <rdfs:label>conjunctival goblet cells</rdfs:label>
         <rdfs:subClassOf>
         <owl:Restriction>
             <owl:onProperty rdf:resource="&purl;obo/develops_from"/>
             <owl:someValuesFrom rdf:resource="Fused#CELDA_00016765"/>
         </owl:Restriction>
         <ru-meta:synonym xml:lang="en">fetal conjunctival epithelial cells</ru-meta:synonym>
         <ru-meta:synonym xml:lang="en">conjunctival precursor cells</ru-meta:synonym>
        </rdfs:subClassOf>
     </owl:Class>


     <!--#Fused#CELDA_00016804-->

     <owl:Class rdf:about="#Fused#CELDA_00016804">
         <rdfs:label>fetal corneal superbasal epithelial cells</rdfs:label>
         <rdfs:subClassOf>
         <owl:Restriction>
             <owl:onProperty rdf:resource="&purl;obo/develops_from"/>
             <owl:someValuesFrom rdf:resource="Fused#CELDA_00016766"/>
         </owl:Restriction>
         <ru-meta:synonym xml:lang="en">corneal wing cells</ru-meta:synonym>
         <ru-meta:synonym xml:lang="en">fetal corneal basal epithelial cells</ru-meta:synonym>
        </rdfs:subClassOf>
     </owl:Class>


     <!--#Fused#CELDA_00016805-->

     <owl:Class rdf:about="#Fused#CELDA_00016805">
         <rdfs:label>limbal basal epithelial cells</rdfs:label>
         <rdfs:subClassOf>
         <owl:Restriction>
             <owl:onProperty rdf:resource="&purl;obo/develops_from"/>
             <owl:someValuesFrom rdf:resource="Fused#CELDA_00016767"/>
         </owl:Restriction>
         <ru-meta:synonym xml:lang="en">limbal stem cells</ru-meta:synonym>
         <ru-meta:synonym xml:lang="en">corneal stem cells</ru-meta:synonym>
         <ru-meta:synonym xml:lang="en">fetal limbal epithelial cells</ru-meta:synonym>
        </rdfs:subClassOf>
     </owl:Class>


    <!--#Fused#CELDA_00016806-->

    <owl:Class rdf:about="#Fused#CELDA_00016806">
        <rdfs:label>mature anagen hair cells</rdfs:label>
        <rdfs:subClassOf >
        <owl:Restriction>
            <owl:onProperty rdf:resource="&purl;obo/develops_from"/>
            <owl:someValuesFrom rdf:resource="Fused#CELDA_00016768"/>
        </owl:Restriction>
        </rdfs:subClassOf>
    </owl:Class>


     <!--#Fused#CELDA_00016807-->

     <owl:Class rdf:about="#Fused#CELDA_00016807">
         <rdfs:label>fetal hair placode cells</rdfs:label>
         <rdfs:subClassOf>
         <owl:Restriction>
             <owl:onProperty rdf:resource="&purl;obo/develops_from"/>
             <owl:someValuesFrom rdf:resource="Fused#CELDA_00016772"/>
         </owl:Restriction>
         <ru-meta:synonym xml:lang="en">primary hair placode cells</ru-meta:synonym>
        </rdfs:subClassOf>
     </owl:Class>


     <!--#Fused#CELDA_00016808-->

     <owl:Class rdf:about="#Fused#CELDA_00016808">
         <rdfs:label>early sebocytes</rdfs:label>
         <rdfs:subClassOf>
         <owl:Restriction>
             <owl:onProperty rdf:resource="&purl;obo/develops_from"/>
             <owl:someValuesFrom rdf:resource="Fused#CELDA_00016773"/>
         </owl:Restriction>
         <ru-meta:synonym xml:lang="en">proliferative sebocytes</ru-meta:synonym>
         <ru-meta:synonym xml:lang="en">sebocyte progenitor cells</ru-meta:synonym>
        </rdfs:subClassOf>
     </owl:Class>


     <!--#Fused#CELDA_00016809-->

     <owl:Class rdf:about="#Fused#CELDA_00016809">
         <rdfs:label>granular keratinocytes</rdfs:label>
         <rdfs:subClassOf>
         <owl:Restriction>
             <owl:onProperty rdf:resource="&purl;obo/develops_from"/>
             <owl:someValuesFrom rdf:resource="Fused#CELDA_00016774"/>
         </owl:Restriction>
         <ru-meta:synonym xml:lang="en">spinous keratinocytes</ru-meta:synonym>
        </rdfs:subClassOf>
     </owl:Class>


    <!--#Fused#CELDA_00016810-->

    <owl:Class rdf:about="#Fused#CELDA_00016810">
        <rdfs:label>inner enamel epithelial cells</rdfs:label>
        <rdfs:subClassOf >
        <owl:Restriction>
            <owl:onProperty rdf:resource="&purl;obo/develops_from"/>
            <owl:someValuesFrom rdf:resource="Fused#CELDA_00016775"/>
        </owl:Restriction>
        </rdfs:subClassOf>
    </owl:Class>


    <!--#Fused#CELDA_00016811-->

    <owl:Class rdf:about="#Fused#CELDA_00016811">
        <rdfs:label>outer enamel epithelial cells</rdfs:label>
        <rdfs:subClassOf >
        <owl:Restriction>
            <owl:onProperty rdf:resource="&purl;obo/develops_from"/>
            <owl:someValuesFrom rdf:resource="Fused#CELDA_00016775"/>
        </owl:Restriction>
        </rdfs:subClassOf>
    </owl:Class>


    <!--#Fused#CELDA_00016812-->

    <owl:Class rdf:about="#Fused#CELDA_00016812">
        <rdfs:label>primary enamel knot cells</rdfs:label>
        <rdfs:subClassOf >
        <owl:Restriction>
            <owl:onProperty rdf:resource="&purl;obo/develops_from"/>
            <owl:someValuesFrom rdf:resource="Fused#CELDA_00016775"/>
        </owl:Restriction>
        </rdfs:subClassOf>
    </owl:Class>


    <!--#Fused#CELDA_00016813-->

    <owl:Class rdf:about="#Fused#CELDA_00016813">
        <rdfs:label>secondary enamel knot cells</rdfs:label>
        <rdfs:subClassOf >
        <owl:Restriction>
            <owl:onProperty rdf:resource="&purl;obo/develops_from"/>
            <owl:someValuesFrom rdf:resource="Fused#CELDA_00016775"/>
        </owl:Restriction>
        </rdfs:subClassOf>
    </owl:Class>


    <!--#Fused#CELDA_00016814-->

    <owl:Class rdf:about="#Fused#CELDA_00016814">
        <rdfs:label>stellate reticulum cells</rdfs:label>
        <rdfs:subClassOf >
        <owl:Restriction>
            <owl:onProperty rdf:resource="&purl;obo/develops_from"/>
            <owl:someValuesFrom rdf:resource="Fused#CELDA_00016775"/>
        </owl:Restriction>
        </rdfs:subClassOf>
    </owl:Class>


    <!--#Fused#CELDA_00016815-->

    <owl:Class rdf:about="#Fused#CELDA_00016815">
        <rdfs:label>hindgut endoderm cells</rdfs:label>
        <rdfs:subClassOf >
        <owl:Restriction>
            <owl:onProperty rdf:resource="&purl;obo/develops_from"/>
            <owl:someValuesFrom rdf:resource="CELDA_00016292"/>
        </owl:Restriction>
        </rdfs:subClassOf>
    </owl:Class>


    <!--#Fused#CELDA_00016816-->

    <owl:Class rdf:about="#Fused#CELDA_00016816">
        <rdfs:label>midgut endoderm cells</rdfs:label>
        <rdfs:subClassOf >
        <owl:Restriction>
            <owl:onProperty rdf:resource="&purl;obo/develops_from"/>
            <owl:someValuesFrom rdf:resource="CELDA_00016292"/>
        </owl:Restriction>
        </rdfs:subClassOf>
    </owl:Class>


    <!--#Fused#CELDA_00016817-->

    <owl:Class rdf:about="#Fused#CELDA_00016817">
        <rdfs:label>extraembryonic mesenchymal stem cells</rdfs:label>
        <rdfs:subClassOf >
        <owl:Restriction>
            <owl:onProperty rdf:resource="&purl;obo/develops_from"/>
            <owl:someValuesFrom rdf:resource="Fused#CELDA_00016777"/>
        </owl:Restriction>
        </rdfs:subClassOf>
    </owl:Class>


    <!--#Fused#CELDA_00016818-->

    <owl:Class rdf:about="#Fused#CELDA_00016818">
        <rdfs:label>pancreatic endothelial cells</rdfs:label>
        <rdfs:subClassOf >
        <owl:Restriction>
            <owl:onProperty rdf:resource="&purl;obo/develops_from"/>
            <owl:someValuesFrom rdf:resource="Fused#CELDA_00016779"/>
        </owl:Restriction>
        </rdfs:subClassOf>
    </owl:Class>


     <!--#Fused#CELDA_00016819-->

     <owl:Class rdf:about="#Fused#CELDA_00016819">
         <rdfs:label>angioblasts</rdfs:label>
         <rdfs:subClassOf>
         <owl:Restriction>
             <owl:onProperty rdf:resource="&purl;obo/develops_from"/>
             <owl:someValuesFrom rdf:resource="Fused#CELDA_00016779"/>
         </owl:Restriction>
         <ru-meta:synonym xml:lang="en">developing endothelial cells</ru-meta:synonym>
        </rdfs:subClassOf>
     </owl:Class>


     <!--#Fused#CELDA_00016820-->

     <owl:Class rdf:about="#Fused#CELDA_00016820">
         <rdfs:label>extraembryonic angioblasts</rdfs:label>
         <rdfs:subClassOf>
         <owl:Restriction>
             <owl:onProperty rdf:resource="&purl;obo/develops_from"/>
             <owl:someValuesFrom rdf:resource="Fused#CELDA_00016780"/>
         </owl:Restriction>
         <ru-meta:synonym xml:lang="en">endothelial precursor cells</ru-meta:synonym>
         <ru-meta:synonym xml:lang="en">epc</ru-meta:synonym>
        </rdfs:subClassOf>
     </owl:Class>


     <!--#Fused#CELDA_00016821-->

     <owl:Class rdf:about="#Fused#CELDA_00016821">
         <rdfs:label>definitive hematopoietic stem cells</rdfs:label>
         <rdfs:subClassOf>
         <owl:Restriction>
             <owl:onProperty rdf:resource="&purl;obo/develops_from"/>
             <owl:someValuesFrom rdf:resource="Fused#CELDA_00016781"/>
         </owl:Restriction>
         <ru-meta:synonym xml:lang="en">hsc</ru-meta:synonym>
        </rdfs:subClassOf>
     </owl:Class>


     <!--#Fused#CELDA_00016822-->

     <owl:Class rdf:about="#Fused#CELDA_00016822">
         <rdfs:label>primitive erythrocytes</rdfs:label>
         <rdfs:subClassOf>
         <owl:Restriction>
             <owl:onProperty rdf:resource="&purl;obo/develops_from"/>
             <owl:someValuesFrom rdf:resource="Fused#CELDA_00016781"/>
         </owl:Restriction>
         <ru-meta:synonym xml:lang="en">primitive hematopoietic stem cells</ru-meta:synonym>
         <ru-meta:synonym xml:lang="en">hsc</ru-meta:synonym>
        </rdfs:subClassOf>
     </owl:Class>


     <!--#Fused#CELDA_00016823-->

     <owl:Class rdf:about="#Fused#CELDA_00016823">
         <rdfs:label>primitive macrophages</rdfs:label>
         <rdfs:subClassOf>
         <owl:Restriction>
             <owl:onProperty rdf:resource="&purl;obo/develops_from"/>
             <owl:someValuesFrom rdf:resource="Fused#CELDA_00016781"/>
         </owl:Restriction>
         <ru-meta:synonym xml:lang="en">primitive hematopoietic stem cells</ru-meta:synonym>
         <ru-meta:synonym xml:lang="en">hsc</ru-meta:synonym>
        </rdfs:subClassOf>
     </owl:Class>


     <!--#Fused#CELDA_00016824-->

     <owl:Class rdf:about="#Fused#CELDA_00016824">
         <rdfs:label>primitive megakaryocytes</rdfs:label>
         <rdfs:subClassOf>
         <owl:Restriction>
             <owl:onProperty rdf:resource="&purl;obo/develops_from"/>
             <owl:someValuesFrom rdf:resource="Fused#CELDA_00016781"/>
         </owl:Restriction>
         <ru-meta:synonym xml:lang="en">primitive hematopoietic stem cells</ru-meta:synonym>
         <ru-meta:synonym xml:lang="en">hsc</ru-meta:synonym>
        </rdfs:subClassOf>
     </owl:Class>


     <!--#Fused#CELDA_00016825-->

     <owl:Class rdf:about="#Fused#CELDA_00016825">
         <rdfs:label>gonad mesonephros border cells</rdfs:label>
         <rdfs:subClassOf>
         <owl:Restriction>
             <owl:onProperty rdf:resource="&purl;obo/develops_from"/>
             <owl:someValuesFrom rdf:resource="Fused#CELDA_00016782"/>
         </owl:Restriction>
         <ru-meta:synonym xml:lang="en">mesonephric cells</ru-meta:synonym>
        </rdfs:subClassOf>
     </owl:Class>


    <!--#Fused#CELDA_00016826-->

    <owl:Class rdf:about="#Fused#CELDA_00016826">
        <rdfs:label>interstitial stroma cells</rdfs:label>
        <rdfs:subClassOf >
        <owl:Restriction>
            <owl:onProperty rdf:resource="&purl;obo/develops_from"/>
            <owl:someValuesFrom rdf:resource="CELDA_00015807CELDA_00016667"/>
        </owl:Restriction>
        </rdfs:subClassOf>
    </owl:Class>


    <!--#Fused#CELDA_00016827-->

    <owl:Class rdf:about="#Fused#CELDA_00016827">
        <rdfs:label>mesangial cells</rdfs:label>
        <rdfs:subClassOf >
        <owl:Restriction>
            <owl:onProperty rdf:resource="&purl;obo/develops_from"/>
            <owl:someValuesFrom rdf:resource="CELDA_00015807CELDA_00015850"/>
        </owl:Restriction>
        </rdfs:subClassOf>
    </owl:Class>


    <!--#Fused#CELDA_00016828-->

    <owl:Class rdf:about="#Fused#CELDA_00016828">
        <rdfs:label>vascular smooth muscle cells</rdfs:label>
        <rdfs:subClassOf >
        <owl:Restriction>
            <owl:onProperty rdf:resource="&purl;obo/develops_from"/>
            <owl:someValuesFrom rdf:resource="CELDA_00015807CELDA_00016667Fused#CELDA_00016828CELDA_00000476CELDA_00015850Fused#CELDA_00016910CELDA_00016236CELDA_00016530CELDA_00016627"/>
        </owl:Restriction>
        </rdfs:subClassOf>
    </owl:Class>


     <!--#Fused#CELDA_00016829-->

     <owl:Class rdf:about="#Fused#CELDA_00016829">
         <rdfs:label>stromal cells</rdfs:label>
         <rdfs:subClassOf>
         <owl:Restriction>
             <owl:onProperty rdf:resource="&purl;obo/develops_from"/>
             <owl:someValuesFrom rdf:resource="Fused#CELDA_00016783"/>
         </owl:Restriction>
         <ru-meta:synonym xml:lang="en">adipose tissue-derived stromal cells</ru-meta:synonym>
         <ru-meta:synonym xml:lang="en">atscs</ru-meta:synonym>
         <ru-meta:synonym xml:lang="en">processed lipoaspirate cells</ru-meta:synonym>
         <ru-meta:synonym xml:lang="en">pla cells</ru-meta:synonym>
        </rdfs:subClassOf>
     </owl:Class>


     <!--#Fused#CELDA_00016830-->

     <owl:Class rdf:about="#Fused#CELDA_00016830">
         <rdfs:label>prechondrocytic mesenchymal cells</rdfs:label>
         <rdfs:subClassOf>
         <owl:Restriction>
             <owl:onProperty rdf:resource="&purl;obo/develops_from"/>
             <owl:someValuesFrom rdf:resource="CELDA_00016476"/>
         </owl:Restriction>
         <ru-meta:synonym xml:lang="en">lali zone</ru-meta:synonym>
        </rdfs:subClassOf>
     </owl:Class>


     <!--#Fused#CELDA_00016831-->

     <owl:Class rdf:about="#Fused#CELDA_00016831">
         <rdfs:label>early lung mesoderm cells</rdfs:label>
         <rdfs:subClassOf>
         <owl:Restriction>
             <owl:onProperty rdf:resource="&purl;obo/develops_from"/>
             <owl:someValuesFrom rdf:resource="CELDA_00016553"/>
         </owl:Restriction>
         <ru-meta:synonym xml:lang="en">multipotent mesoderm progenitors</ru-meta:synonym>
        </rdfs:subClassOf>
     </owl:Class>


     <!--#Fused#CELDA_00016832-->

     <owl:Class rdf:about="#Fused#CELDA_00016832">
         <rdfs:label>mural cells</rdfs:label>
         <rdfs:subClassOf>
         <owl:Restriction>
             <owl:onProperty rdf:resource="&purl;obo/develops_from"/>
             <owl:someValuesFrom rdf:resource="CELDA_00016553"/>
         </owl:Restriction>
         <ru-meta:synonym xml:lang="en">perivascular cells</ru-meta:synonym>
         <ru-meta:synonym xml:lang="en">splanchnic mesoderm cells</ru-meta:synonym>
        </rdfs:subClassOf>
     </owl:Class>


    <!--#Fused#CELDA_00016833-->

    <owl:Class rdf:about="#Fused#CELDA_00016833">
        <rdfs:label>early tenocyte cells</rdfs:label>
        <rdfs:subClassOf >
        <owl:Restriction>
            <owl:onProperty rdf:resource="&purl;obo/develops_from"/>
            <owl:someValuesFrom rdf:resource="Fused#CELDA_00016785"/>
        </owl:Restriction>
        </rdfs:subClassOf>
    </owl:Class>


     <!--#Fused#CELDA_00016834-->

     <owl:Class rdf:about="#Fused#CELDA_00016834">
         <rdfs:label>pre endocardial cells</rdfs:label>
         <rdfs:subClassOf>
         <owl:Restriction>
             <owl:onProperty rdf:resource="&purl;obo/develops_from"/>
             <owl:someValuesFrom rdf:resource="CELDA_00016635"/>
         </owl:Restriction>
         <ru-meta:synonym xml:lang="en">cardiogenic mesenchyme</ru-meta:synonym>
        </rdfs:subClassOf>
     </owl:Class>


     <!--#Fused#CELDA_00016835-->

     <owl:Class rdf:about="#Fused#CELDA_00016835">
         <rdfs:label>pre myocardial cells</rdfs:label>
         <rdfs:subClassOf>
         <owl:Restriction>
             <owl:onProperty rdf:resource="&purl;obo/develops_from"/>
             <owl:someValuesFrom rdf:resource="CELDA_00016635"/>
         </owl:Restriction>
         <ru-meta:synonym xml:lang="en">precardimyocytes</ru-meta:synonym>
         <ru-meta:synonym xml:lang="en">cardiogenic mesenchyme</ru-meta:synonym>
        </rdfs:subClassOf>
     </owl:Class>


    <!--#Fused#CELDA_00016836-->

    <owl:Class rdf:about="#Fused#CELDA_00016836">
        <rdfs:label>cardiomyocytes</rdfs:label>
        <rdfs:subClassOf >
        <owl:Restriction>
            <owl:onProperty rdf:resource="&purl;obo/develops_from"/>
            <owl:someValuesFrom rdf:resource="Fused#CELDA_00016786CELDA_00016627Fused#CELDA_00017102"/>
        </owl:Restriction>
        </rdfs:subClassOf>
    </owl:Class>


     <!--#Fused#CELDA_00016837-->

     <owl:Class rdf:about="#Fused#CELDA_00016837">
         <rdfs:label>paraxial mesoderm cells</rdfs:label>
         <rdfs:subClassOf>
         <owl:Restriction>
             <owl:onProperty rdf:resource="&purl;obo/develops_from"/>
             <owl:someValuesFrom rdf:resource="Fused#CELDA_00016786"/>
         </owl:Restriction>
         <ru-meta:synonym xml:lang="en">cranial mesoderm</ru-meta:synonym>
        </rdfs:subClassOf>
     </owl:Class>


     <!--#Fused#CELDA_00016838-->

     <owl:Class rdf:about="#Fused#CELDA_00016838">
         <rdfs:label>oogonia</rdfs:label>
         <rdfs:subClassOf>
         <owl:Restriction>
             <owl:onProperty rdf:resource="&purl;obo/develops_from"/>
             <owl:someValuesFrom rdf:resource="Fused#CELDA_00016758"/>
         </owl:Restriction>
         <ru-meta:synonym xml:lang="en">xx germ cells</ru-meta:synonym>
        </rdfs:subClassOf>
     </owl:Class>


     <!--#Fused#CELDA_00016839-->

     <owl:Class rdf:about="#Fused#CELDA_00016839">
         <rdfs:label>spermatogonial stem cells</rdfs:label>
         <rdfs:subClassOf>
         <owl:Restriction>
             <owl:onProperty rdf:resource="&purl;obo/develops_from"/>
             <owl:someValuesFrom rdf:resource="Fused#CELDA_00016759"/>
         </owl:Restriction>
         <ru-meta:synonym xml:lang="en">as spermatogonia</ru-meta:synonym>
        </rdfs:subClassOf>
     </owl:Class>


     <!--#Fused#CELDA_00016840-->

     <owl:Class rdf:about="#Fused#CELDA_00016840">
         <rdfs:label>placental bed giant cells</rdfs:label>
         <rdfs:subClassOf>
         <owl:Restriction>
             <owl:onProperty rdf:resource="&purl;obo/develops_from"/>
             <owl:someValuesFrom rdf:resource="Fused#CELDA_00016788"/>
         </owl:Restriction>
         <ru-meta:synonym xml:lang="en">interstitial cytotrophoblast cells</ru-meta:synonym>
        </rdfs:subClassOf>
     </owl:Class>


     <!--#Fused#CELDA_00016841-->

     <owl:Class rdf:about="#Fused#CELDA_00016841">
         <rdfs:label>late floor plate cells</rdfs:label>
         <rdfs:subClassOf>
         <owl:Restriction>
             <owl:onProperty rdf:resource="&purl;obo/develops_from"/>
             <owl:someValuesFrom rdf:resource="CELDA_00015724"/>
         </owl:Restriction>
         <ru-meta:synonym xml:lang="en">early floor plate cells</ru-meta:synonym>
        </rdfs:subClassOf>
     </owl:Class>


     <!--#Fused#CELDA_00016842-->

     <owl:Class rdf:about="#Fused#CELDA_00016842">
         <rdfs:label>meso diencephalic dopaminergic precursor cells</rdfs:label>
         <rdfs:subClassOf>
         <owl:Restriction>
             <owl:onProperty rdf:resource="&purl;obo/develops_from"/>
             <owl:someValuesFrom rdf:resource="CELDA_00015724CELDA_00015887CELDA_00015676"/>
         </owl:Restriction>
         <ru-meta:synonym xml:lang="en">midbrain dopaminergic precursor cells</ru-meta:synonym>
         <ru-meta:synonym xml:lang="en">mdda precursor cells</ru-meta:synonym>
        </rdfs:subClassOf>
     </owl:Class>


     <!--#Fused#CELDA_00016843-->

     <owl:Class rdf:about="#Fused#CELDA_00016843">
         <rdfs:label>late caudal floor plate cells</rdfs:label>
         <rdfs:subClassOf>
         <owl:Restriction>
             <owl:onProperty rdf:resource="&purl;obo/develops_from"/>
             <owl:someValuesFrom rdf:resource="CELDA_00015887"/>
         </owl:Restriction>
         <ru-meta:synonym xml:lang="en">early caudal floor plate cells</ru-meta:synonym>
        </rdfs:subClassOf>
     </owl:Class>


    <!--#Fused#CELDA_00016844-->

    <owl:Class rdf:about="#Fused#CELDA_00016844">
        <rdfs:label>cerebellar radial glia cells</rdfs:label>
        <rdfs:subClassOf >
        <owl:Restriction>
            <owl:onProperty rdf:resource="&purl;obo/develops_from"/>
            <owl:someValuesFrom rdf:resource="CELDA_00015955"/>
        </owl:Restriction>
        </rdfs:subClassOf>
    </owl:Class>


     <!--#Fused#CELDA_00016845-->

     <owl:Class rdf:about="#Fused#CELDA_00016845">
         <rdfs:label>neocortical radial glia cells</rdfs:label>
         <rdfs:subClassOf>
         <owl:Restriction>
             <owl:onProperty rdf:resource="&purl;obo/develops_from"/>
             <owl:someValuesFrom rdf:resource="Fused#CELDA_00016795"/>
         </owl:Restriction>
         <ru-meta:synonym xml:lang="en">radial glia cells</ru-meta:synonym>
         <ru-meta:synonym xml:lang="en">neural stem cells</ru-meta:synonym>
        </rdfs:subClassOf>
     </owl:Class>


    <!--#Fused#CELDA_00016846-->

    <owl:Class rdf:about="#Fused#CELDA_00016846">
        <rdfs:label>bipolar precursor cells</rdfs:label>
        <rdfs:subClassOf >
        <owl:Restriction>
            <owl:onProperty rdf:resource="&purl;obo/develops_from"/>
            <owl:someValuesFrom rdf:resource="CELDA_00015716"/>
        </owl:Restriction>
        </rdfs:subClassOf>
    </owl:Class>


     <!--#Fused#CELDA_00016847-->

     <owl:Class rdf:about="#Fused#CELDA_00016847">
         <rdfs:label>mature retinal pigmented epithelium cells</rdfs:label>
         <rdfs:subClassOf>
         <owl:Restriction>
             <owl:onProperty rdf:resource="&purl;obo/develops_from"/>
             <owl:someValuesFrom rdf:resource="CELDA_00015681"/>
         </owl:Restriction>
         <ru-meta:synonym xml:lang="en">retinal pigmented epithelium progenitor cells</ru-meta:synonym>
        </rdfs:subClassOf>
     </owl:Class>


     <!--#Fused#CELDA_00016848-->

     <owl:Class rdf:about="#Fused#CELDA_00016848">
         <rdfs:label>anterior entopeduncular progenitor cells</rdfs:label>
         <rdfs:subClassOf>
         <owl:Restriction>
             <owl:onProperty rdf:resource="&purl;obo/develops_from"/>
             <owl:someValuesFrom rdf:resource="Fused#CELDA_00016796"/>
         </owl:Restriction>
         <ru-meta:synonym xml:lang="en">preoptic area (poa) progenitor cells</ru-meta:synonym>
        </rdfs:subClassOf>
     </owl:Class>


    <!--#Fused#CELDA_00016849-->

    <owl:Class rdf:about="#Fused#CELDA_00016849">
        <rdfs:label>caudal ganglionic eminence progenitor cells</rdfs:label>
        <rdfs:subClassOf >
        <owl:Restriction>
            <owl:onProperty rdf:resource="&purl;obo/develops_from"/>
            <owl:someValuesFrom rdf:resource="Fused#CELDA_00016796"/>
        </owl:Restriction>
        </rdfs:subClassOf>
    </owl:Class>


    <!--#Fused#CELDA_00016850-->

    <owl:Class rdf:about="#Fused#CELDA_00016850">
        <rdfs:label>lateral ganglionic eminence progenitor cells</rdfs:label>
        <rdfs:subClassOf >
        <owl:Restriction>
            <owl:onProperty rdf:resource="&purl;obo/develops_from"/>
            <owl:someValuesFrom rdf:resource="Fused#CELDA_00016796"/>
        </owl:Restriction>
        </rdfs:subClassOf>
    </owl:Class>


    <!--#Fused#CELDA_00016851-->

    <owl:Class rdf:about="#Fused#CELDA_00016851">
        <rdfs:label>medial ganglionic eminence progenitor cells</rdfs:label>
        <rdfs:subClassOf >
        <owl:Restriction>
            <owl:onProperty rdf:resource="&purl;obo/develops_from"/>
            <owl:someValuesFrom rdf:resource="Fused#CELDA_00016796"/>
        </owl:Restriction>
        </rdfs:subClassOf>
    </owl:Class>


    <!--#Fused#CELDA_00016852-->

    <owl:Class rdf:about="#Fused#CELDA_00016852">
        <rdfs:label>d1 neural progenitor cells</rdfs:label>
        <rdfs:subClassOf >
        <owl:Restriction>
            <owl:onProperty rdf:resource="&purl;obo/develops_from"/>
            <owl:someValuesFrom rdf:resource="CELDA_00016018"/>
        </owl:Restriction>
        </rdfs:subClassOf>
    </owl:Class>


    <!--#Fused#CELDA_00016853-->

    <owl:Class rdf:about="#Fused#CELDA_00016853">
        <rdfs:label>d2 neural progenitor cells</rdfs:label>
        <rdfs:subClassOf >
        <owl:Restriction>
            <owl:onProperty rdf:resource="&purl;obo/develops_from"/>
            <owl:someValuesFrom rdf:resource="CELDA_00016018"/>
        </owl:Restriction>
        </rdfs:subClassOf>
    </owl:Class>


    <!--#Fused#CELDA_00016854-->

    <owl:Class rdf:about="#Fused#CELDA_00016854">
        <rdfs:label>d3 neural progenitor cells</rdfs:label>
        <rdfs:subClassOf >
        <owl:Restriction>
            <owl:onProperty rdf:resource="&purl;obo/develops_from"/>
            <owl:someValuesFrom rdf:resource="CELDA_00016018"/>
        </owl:Restriction>
        </rdfs:subClassOf>
    </owl:Class>


    <!--#Fused#CELDA_00016855-->

    <owl:Class rdf:about="#Fused#CELDA_00016855">
        <rdfs:label>d4 neural progenitor cells</rdfs:label>
        <rdfs:subClassOf >
        <owl:Restriction>
            <owl:onProperty rdf:resource="&purl;obo/develops_from"/>
            <owl:someValuesFrom rdf:resource="CELDA_00016018"/>
        </owl:Restriction>
        </rdfs:subClassOf>
    </owl:Class>


    <!--#Fused#CELDA_00016856-->

    <owl:Class rdf:about="#Fused#CELDA_00016856">
        <rdfs:label>d5 neural progenitor cells</rdfs:label>
        <rdfs:subClassOf >
        <owl:Restriction>
            <owl:onProperty rdf:resource="&purl;obo/develops_from"/>
            <owl:someValuesFrom rdf:resource="CELDA_00016018"/>
        </owl:Restriction>
        </rdfs:subClassOf>
    </owl:Class>


    <!--#Fused#CELDA_00016857-->

    <owl:Class rdf:about="#Fused#CELDA_00016857">
        <rdfs:label>d6 neural progenitor cells</rdfs:label>
        <rdfs:subClassOf >
        <owl:Restriction>
            <owl:onProperty rdf:resource="&purl;obo/develops_from"/>
            <owl:someValuesFrom rdf:resource="CELDA_00016018"/>
        </owl:Restriction>
        </rdfs:subClassOf>
    </owl:Class>


     <!--#Fused#CELDA_00016858-->

     <owl:Class rdf:about="#Fused#CELDA_00016858">
         <rdfs:label>late mn progenitor cells</rdfs:label>
         <rdfs:subClassOf>
         <owl:Restriction>
             <owl:onProperty rdf:resource="&purl;obo/develops_from"/>
             <owl:someValuesFrom rdf:resource="CELDA_00015765"/>
         </owl:Restriction>
         <ru-meta:synonym xml:lang="en">olig2+ cells</ru-meta:synonym>
         <ru-meta:synonym xml:lang="en">late motor neuron progenitor cells</ru-meta:synonym>
        </rdfs:subClassOf>
     </owl:Class>


    <!--#Fused#CELDA_00016859-->

    <owl:Class rdf:about="#Fused#CELDA_00016859">
        <rdfs:label>v0 neural progenitor cells</rdfs:label>
        <rdfs:subClassOf >
        <owl:Restriction>
            <owl:onProperty rdf:resource="&purl;obo/develops_from"/>
            <owl:someValuesFrom rdf:resource="CELDA_00015765"/>
        </owl:Restriction>
        </rdfs:subClassOf>
    </owl:Class>


    <!--#Fused#CELDA_00016860-->

    <owl:Class rdf:about="#Fused#CELDA_00016860">
        <rdfs:label>v1 neural progenitor cells</rdfs:label>
        <rdfs:subClassOf >
        <owl:Restriction>
            <owl:onProperty rdf:resource="&purl;obo/develops_from"/>
            <owl:someValuesFrom rdf:resource="CELDA_00015765"/>
        </owl:Restriction>
        </rdfs:subClassOf>
    </owl:Class>


    <!--#Fused#CELDA_00016861-->

    <owl:Class rdf:about="#Fused#CELDA_00016861">
        <rdfs:label>v2 neural progenitor cells</rdfs:label>
        <rdfs:subClassOf >
        <owl:Restriction>
            <owl:onProperty rdf:resource="&purl;obo/develops_from"/>
            <owl:someValuesFrom rdf:resource="CELDA_00015765"/>
        </owl:Restriction>
        </rdfs:subClassOf>
    </owl:Class>


    <!--#Fused#CELDA_00016862-->

    <owl:Class rdf:about="#Fused#CELDA_00016862">
        <rdfs:label>cardiac neural crest cells</rdfs:label>
        <rdfs:subClassOf >
        <owl:Restriction>
            <owl:onProperty rdf:resource="&purl;obo/develops_from"/>
            <owl:someValuesFrom rdf:resource="CELDA_00016159"/>
        </owl:Restriction>
        </rdfs:subClassOf>
    </owl:Class>


     <!--#Fused#CELDA_00016863-->

     <owl:Class rdf:about="#Fused#CELDA_00016863">
         <rdfs:label>melanocytes</rdfs:label>
         <rdfs:subClassOf>
         <owl:Restriction>
             <owl:onProperty rdf:resource="&purl;obo/develops_from"/>
             <owl:someValuesFrom rdf:resource="CELDA_00015775CELDA_00016190"/>
         </owl:Restriction>
         <ru-meta:synonym xml:lang="en">diencephalic neural crest cells</ru-meta:synonym>
         <ru-meta:synonym xml:lang="en">fore-brain neural crest</ru-meta:synonym>
         <ru-meta:synonym xml:lang="en">mesencephalic neural crest cells</ru-meta:synonym>
         <ru-meta:synonym xml:lang="en">mid-brain neural crest</ru-meta:synonym>
        </rdfs:subClassOf>
     </owl:Class>


     <!--#Fused#CELDA_00016864-->

     <owl:Class rdf:about="#Fused#CELDA_00016864">
         <rdfs:label>osteochondro progenitor cells</rdfs:label>
         <rdfs:subClassOf>
         <owl:Restriction>
             <owl:onProperty rdf:resource="&purl;obo/develops_from"/>
             <owl:someValuesFrom rdf:resource="CELDA_00015775CELDA_00016190"/>
         </owl:Restriction>
         <ru-meta:synonym xml:lang="en">osteochondral progenitor cells</ru-meta:synonym>
         <ru-meta:synonym xml:lang="en">osteochondro mesenchymal cells</ru-meta:synonym>
         <ru-meta:synonym xml:lang="en">diencephalic neural crest cells</ru-meta:synonym>
         <ru-meta:synonym xml:lang="en">fore-brain neural crest</ru-meta:synonym>
         <ru-meta:synonym xml:lang="en">mesencephalic neural crest cells</ru-meta:synonym>
         <ru-meta:synonym xml:lang="en">mid-brain neural crest</ru-meta:synonym>
        </rdfs:subClassOf>
     </owl:Class>


     <!--#Fused#CELDA_00016865-->

     <owl:Class rdf:about="#Fused#CELDA_00016865">
         <rdfs:label>periocular mesenchymal cells</rdfs:label>
         <rdfs:subClassOf>
         <owl:Restriction>
             <owl:onProperty rdf:resource="&purl;obo/develops_from"/>
             <owl:someValuesFrom rdf:resource="CELDA_00015775"/>
         </owl:Restriction>
         <ru-meta:synonym xml:lang="en">periocular neural crest cells</ru-meta:synonym>
        </rdfs:subClassOf>
     </owl:Class>


     <!--#Fused#CELDA_00016866-->

     <owl:Class rdf:about="#Fused#CELDA_00016866">
         <rdfs:label>smooth muscle cells</rdfs:label>
         <rdfs:subClassOf>
         <owl:Restriction>
             <owl:onProperty rdf:resource="&purl;obo/develops_from"/>
             <owl:someValuesFrom rdf:resource="CELDA_00015775CELDA_00016190"/>
         </owl:Restriction>
         <ru-meta:synonym xml:lang="en">diencephalic neural crest cells</ru-meta:synonym>
         <ru-meta:synonym xml:lang="en">fore-brain neural crest</ru-meta:synonym>
         <ru-meta:synonym xml:lang="en">mesencephalic neural crest cells</ru-meta:synonym>
         <ru-meta:synonym xml:lang="en">mid-brain neural crest</ru-meta:synonym>
        </rdfs:subClassOf>
     </owl:Class>


     <!--#Fused#CELDA_00016867-->

     <owl:Class rdf:about="#Fused#CELDA_00016867">
         <rdfs:label>cranial tendons cells</rdfs:label>
         <rdfs:subClassOf>
         <owl:Restriction>
             <owl:onProperty rdf:resource="&purl;obo/develops_from"/>
             <owl:someValuesFrom rdf:resource="CELDA_00016190Fused#CELDA_00016869"/>
         </owl:Restriction>
         <ru-meta:synonym xml:lang="en">cranial neural crest cells</ru-meta:synonym>
         <ru-meta:synonym xml:lang="en">pharyngeal arch 1 cells</ru-meta:synonym>
        </rdfs:subClassOf>
     </owl:Class>


    <!--#Fused#CELDA_00016868-->

    <owl:Class rdf:about="#Fused#CELDA_00016868">
        <rdfs:label>cranial neural crest cells</rdfs:label>
        <rdfs:subClassOf >
        <owl:Restriction>
            <owl:onProperty rdf:resource="&purl;obo/develops_from"/>
            <owl:someValuesFrom rdf:resource="CELDA_00016125"/>
        </owl:Restriction>
        </rdfs:subClassOf>
    </owl:Class>


     <!--#Fused#CELDA_00016869-->

     <owl:Class rdf:about="#Fused#CELDA_00016869">
         <rdfs:label>cranial neural crest cells</rdfs:label>
         <rdfs:subClassOf>
         <owl:Restriction>
             <owl:onProperty rdf:resource="&purl;obo/develops_from"/>
             <owl:someValuesFrom rdf:resource="CELDA_00016125"/>
         </owl:Restriction>
         <ru-meta:synonym xml:lang="en">pharyngeal arch 1 cells</ru-meta:synonym>
        </rdfs:subClassOf>
     </owl:Class>


     <!--#Fused#CELDA_00016870-->

     <owl:Class rdf:about="#Fused#CELDA_00016870">
         <rdfs:label>mechanoreceptive neurons</rdfs:label>
         <rdfs:subClassOf>
         <owl:Restriction>
             <owl:onProperty rdf:resource="&purl;obo/develops_from"/>
             <owl:someValuesFrom rdf:resource="CELDA_00016272"/>
         </owl:Restriction>
         <ru-meta:synonym xml:lang="en">dorsal root ganglia</ru-meta:synonym>
        </rdfs:subClassOf>
     </owl:Class>


     <!--#Fused#CELDA_00016871-->

     <owl:Class rdf:about="#Fused#CELDA_00016871">
         <rdfs:label>nociceptive neurons</rdfs:label>
         <rdfs:subClassOf>
         <owl:Restriction>
             <owl:onProperty rdf:resource="&purl;obo/develops_from"/>
             <owl:someValuesFrom rdf:resource="CELDA_00016272"/>
         </owl:Restriction>
         <ru-meta:synonym xml:lang="en">dorsal root ganglia</ru-meta:synonym>
        </rdfs:subClassOf>
     </owl:Class>


     <!--#Fused#CELDA_00016872-->

     <owl:Class rdf:about="#Fused#CELDA_00016872">
         <rdfs:label>proprioceptive neurons</rdfs:label>
         <rdfs:subClassOf>
         <owl:Restriction>
             <owl:onProperty rdf:resource="&purl;obo/develops_from"/>
             <owl:someValuesFrom rdf:resource="CELDA_00016272"/>
         </owl:Restriction>
         <ru-meta:synonym xml:lang="en">dorsal root ganglia</ru-meta:synonym>
        </rdfs:subClassOf>
     </owl:Class>


     <!--#Fused#CELDA_00016873-->

     <owl:Class rdf:about="#Fused#CELDA_00016873">
         <rdfs:label>conjunctival superbasal epithelial cells</rdfs:label>
         <rdfs:subClassOf>
         <owl:Restriction>
             <owl:onProperty rdf:resource="&purl;obo/develops_from"/>
             <owl:someValuesFrom rdf:resource="Fused#CELDA_00016802"/>
         </owl:Restriction>
         <ru-meta:synonym xml:lang="en">conjunctival basal epithelial cells</ru-meta:synonym>
        </rdfs:subClassOf>
     </owl:Class>


     <!--#Fused#CELDA_00016874-->

     <owl:Class rdf:about="#Fused#CELDA_00016874">
         <rdfs:label>fetal corneal superficial epithelial cells</rdfs:label>
         <rdfs:subClassOf>
         <owl:Restriction>
             <owl:onProperty rdf:resource="&purl;obo/develops_from"/>
             <owl:someValuesFrom rdf:resource="Fused#CELDA_00016804"/>
         </owl:Restriction>
         <ru-meta:synonym xml:lang="en">fetal corneal superbasal epithelial cells</ru-meta:synonym>
         <ru-meta:synonym xml:lang="en">corneal wing cells</ru-meta:synonym>
        </rdfs:subClassOf>
     </owl:Class>


     <!--#Fused#CELDA_00016875-->

     <owl:Class rdf:about="#Fused#CELDA_00016875">
         <rdfs:label>corneal transient amplifying cells</rdfs:label>
         <rdfs:subClassOf>
         <owl:Restriction>
             <owl:onProperty rdf:resource="&purl;obo/develops_from"/>
             <owl:someValuesFrom rdf:resource="Fused#CELDA_00016805"/>
         </owl:Restriction>
         <ru-meta:synonym xml:lang="en">corneal transit amplifying cells</ru-meta:synonym>
        </rdfs:subClassOf>
     </owl:Class>


     <!--#Fused#CELDA_00016876-->

     <owl:Class rdf:about="#Fused#CELDA_00016876">
         <rdfs:label>limbal superbasal epithelial cells</rdfs:label>
         <rdfs:subClassOf>
         <owl:Restriction>
             <owl:onProperty rdf:resource="&purl;obo/develops_from"/>
             <owl:someValuesFrom rdf:resource="Fused#CELDA_00016805"/>
         </owl:Restriction>
         <ru-meta:synonym xml:lang="en">limbal basal epithelial cells</ru-meta:synonym>
         <ru-meta:synonym xml:lang="en">limbal stem cells</ru-meta:synonym>
         <ru-meta:synonym xml:lang="en">corneal stem cells</ru-meta:synonym>
        </rdfs:subClassOf>
     </owl:Class>


    <!--#Fused#CELDA_00016877-->

    <owl:Class rdf:about="#Fused#CELDA_00016877">
        <rdfs:label>lens pit cells</rdfs:label>
        <rdfs:subClassOf >
        <owl:Restriction>
            <owl:onProperty rdf:resource="&purl;obo/develops_from"/>
            <owl:someValuesFrom rdf:resource="CELDA_00016264"/>
        </owl:Restriction>
        </rdfs:subClassOf>
    </owl:Class>


     <!--#Fused#CELDA_00016878-->

     <owl:Class rdf:about="#Fused#CELDA_00016878">
         <rdfs:label>mature catagen hair cells</rdfs:label>
         <rdfs:subClassOf>
         <owl:Restriction>
             <owl:onProperty rdf:resource="&purl;obo/develops_from"/>
             <owl:someValuesFrom rdf:resource="Fused#CELDA_00016806"/>
         </owl:Restriction>
         <ru-meta:synonym xml:lang="en">mature anagen hair cells</ru-meta:synonym>
        </rdfs:subClassOf>
     </owl:Class>


     <!--#Fused#CELDA_00016879-->

     <owl:Class rdf:about="#Fused#CELDA_00016879">
         <rdfs:label>fetal matrix cells</rdfs:label>
         <rdfs:subClassOf>
         <owl:Restriction>
             <owl:onProperty rdf:resource="&purl;obo/develops_from"/>
             <owl:someValuesFrom rdf:resource="Fused#CELDA_00016807"/>
         </owl:Restriction>
         <ru-meta:synonym xml:lang="en">transiently amplifying cells</ru-meta:synonym>
         <ru-meta:synonym xml:lang="en">fetal hair placode cells</ru-meta:synonym>
        </rdfs:subClassOf>
     </owl:Class>


     <!--#Fused#CELDA_00016880-->

     <owl:Class rdf:about="#Fused#CELDA_00016880">
         <rdfs:label>corneocytes</rdfs:label>
         <rdfs:subClassOf>
         <owl:Restriction>
             <owl:onProperty rdf:resource="&purl;obo/develops_from"/>
             <owl:someValuesFrom rdf:resource="Fused#CELDA_00016809"/>
         </owl:Restriction>
         <ru-meta:synonym xml:lang="en">granular keratinocytes</ru-meta:synonym>
        </rdfs:subClassOf>
     </owl:Class>


    <!--#Fused#CELDA_00016881-->

    <owl:Class rdf:about="#Fused#CELDA_00016881">
        <rdfs:label>dental epithelial stem cells</rdfs:label>
        <rdfs:subClassOf >
        <owl:Restriction>
            <owl:onProperty rdf:resource="&purl;obo/develops_from"/>
            <owl:someValuesFrom rdf:resource="Fused#CELDA_00016810"/>
        </owl:Restriction>
        </rdfs:subClassOf>
    </owl:Class>


     <!--#Fused#CELDA_00016882-->

     <owl:Class rdf:about="#Fused#CELDA_00016882">
         <rdfs:label>early ameloblasts</rdfs:label>
         <rdfs:subClassOf>
         <owl:Restriction>
             <owl:onProperty rdf:resource="&purl;obo/develops_from"/>
             <owl:someValuesFrom rdf:resource="Fused#CELDA_00016810"/>
         </owl:Restriction>
         <ru-meta:synonym xml:lang="en">pre-secreting</ru-meta:synonym>
         <ru-meta:synonym xml:lang="en">secreting ameloblasts</ru-meta:synonym>
         <ru-meta:synonym xml:lang="en">inner enamel epithelial cells</ru-meta:synonym>
        </rdfs:subClassOf>
     </owl:Class>


    <!--#Fused#CELDA_00016883-->

    <owl:Class rdf:about="#Fused#CELDA_00016883">
        <rdfs:label>caudal pharynx cells</rdfs:label>
        <rdfs:subClassOf >
        <owl:Restriction>
            <owl:onProperty rdf:resource="&purl;obo/develops_from"/>
            <owl:someValuesFrom rdf:resource="CELDA_00016329"/>
        </owl:Restriction>
        </rdfs:subClassOf>
    </owl:Class>


     <!--#Fused#CELDA_00016884-->

     <owl:Class rdf:about="#Fused#CELDA_00016884">
         <rdfs:label>chorionic mesenchymal stromal cells</rdfs:label>
         <rdfs:subClassOf>
         <owl:Restriction>
             <owl:onProperty rdf:resource="&purl;obo/develops_from"/>
             <owl:someValuesFrom rdf:resource="Fused#CELDA_00016817"/>
         </owl:Restriction>
         <ru-meta:synonym xml:lang="en">extraembryonic mesenchymal stem cells</ru-meta:synonym>
        </rdfs:subClassOf>
     </owl:Class>


     <!--#Fused#CELDA_00016885-->

     <owl:Class rdf:about="#Fused#CELDA_00016885">
         <rdfs:label>extraembryonic hemangioblast cells</rdfs:label>
         <rdfs:subClassOf>
         <owl:Restriction>
             <owl:onProperty rdf:resource="&purl;obo/develops_from"/>
             <owl:someValuesFrom rdf:resource="Fused#CELDA_00016817"/>
         </owl:Restriction>
         <ru-meta:synonym xml:lang="en">placental hemangioblast cells</ru-meta:synonym>
         <ru-meta:synonym xml:lang="en">extraembryonic mesenchymal stem cells</ru-meta:synonym>
        </rdfs:subClassOf>
     </owl:Class>


     <!--#Fused#CELDA_00016886-->

     <owl:Class rdf:about="#Fused#CELDA_00016886">
         <rdfs:label>hofbauer cells</rdfs:label>
         <rdfs:subClassOf>
         <owl:Restriction>
             <owl:onProperty rdf:resource="&purl;obo/develops_from"/>
             <owl:someValuesFrom rdf:resource="Fused#CELDA_00016817"/>
         </owl:Restriction>
         <ru-meta:synonym xml:lang="en">extraembryonic mesenchymal stem cells</ru-meta:synonym>
        </rdfs:subClassOf>
     </owl:Class>


     <!--#Fused#CELDA_00016887-->

     <owl:Class rdf:about="#Fused#CELDA_00016887">
         <rdfs:label>villous stromal cells</rdfs:label>
         <rdfs:subClassOf>
         <owl:Restriction>
             <owl:onProperty rdf:resource="&purl;obo/develops_from"/>
             <owl:someValuesFrom rdf:resource="Fused#CELDA_00016817"/>
         </owl:Restriction>
         <ru-meta:synonym xml:lang="en">extraembryonic mesenchymal stem cells</ru-meta:synonym>
        </rdfs:subClassOf>
     </owl:Class>


     <!--#Fused#CELDA_00016888-->

     <owl:Class rdf:about="#Fused#CELDA_00016888">
         <rdfs:label>angioblasts</rdfs:label>
         <rdfs:subClassOf>
         <owl:Restriction>
             <owl:onProperty rdf:resource="&purl;obo/develops_from"/>
             <owl:someValuesFrom rdf:resource="CELDA_00000285"/>
         </owl:Restriction>
         <ru-meta:synonym xml:lang="en">endothelial precursor cells</ru-meta:synonym>
        </rdfs:subClassOf>
     </owl:Class>


     <!--#Fused#CELDA_00016889-->

     <owl:Class rdf:about="#Fused#CELDA_00016889">
         <rdfs:label>angioblasts</rdfs:label>
         <rdfs:subClassOf>
         <owl:Restriction>
             <owl:onProperty rdf:resource="&purl;obo/develops_from"/>
             <owl:someValuesFrom rdf:resource="CELDA_00000285"/>
         </owl:Restriction>
         <ru-meta:synonym xml:lang="en">endothlial progenitor cells</ru-meta:synonym>
         <ru-meta:synonym xml:lang="en">vascular progenitor cells</ru-meta:synonym>
         <ru-meta:synonym xml:lang="en">angioblasts epc</ru-meta:synonym>
        </rdfs:subClassOf>
     </owl:Class>


     <!--#Fused#CELDA_00016890-->

     <owl:Class rdf:about="#Fused#CELDA_00016890">
         <rdfs:label>arterial endothelial cells</rdfs:label>
         <rdfs:subClassOf>
         <owl:Restriction>
             <owl:onProperty rdf:resource="&purl;obo/develops_from"/>
             <owl:someValuesFrom rdf:resource="CELDA_00000285Fused#CELDA_00016820"/>
         </owl:Restriction>
         <ru-meta:synonym xml:lang="en">stalk cells (part of endothelial cells)</ru-meta:synonym>
        </rdfs:subClassOf>
     </owl:Class>


    <!--#Fused#CELDA_00016891-->

    <owl:Class rdf:about="#Fused#CELDA_00016891">
        <rdfs:label>venous endothelial cells</rdfs:label>
        <rdfs:subClassOf >
        <owl:Restriction>
            <owl:onProperty rdf:resource="&purl;obo/develops_from"/>
            <owl:someValuesFrom rdf:resource="CELDA_00000285Fused#CELDA_00016891Fused#CELDA_00016818"/>
        </owl:Restriction>
        </rdfs:subClassOf>
    </owl:Class>


     <!--#Fused#CELDA_00016892-->

     <owl:Class rdf:about="#Fused#CELDA_00016892">
         <rdfs:label>definitive myeloid progenitor cells</rdfs:label>
         <rdfs:subClassOf>
         <owl:Restriction>
             <owl:onProperty rdf:resource="&purl;obo/develops_from"/>
             <owl:someValuesFrom rdf:resource="Fused#CELDA_00016821"/>
         </owl:Restriction>
         <ru-meta:synonym xml:lang="en">definitive hematopoietic stem cells</ru-meta:synonym>
         <ru-meta:synonym xml:lang="en">hsc</ru-meta:synonym>
        </rdfs:subClassOf>
     </owl:Class>


     <!--#Fused#CELDA_00016893-->

     <owl:Class rdf:about="#Fused#CELDA_00016893">
         <rdfs:label>hematopoietic stem cells</rdfs:label>
         <rdfs:subClassOf>
         <owl:Restriction>
             <owl:onProperty rdf:resource="&purl;obo/develops_from"/>
             <owl:someValuesFrom rdf:resource="Fused#CELDA_00016821CELDA_00000550"/>
         </owl:Restriction>
         <ru-meta:synonym xml:lang="en">hscs</ru-meta:synonym>
        </rdfs:subClassOf>
     </owl:Class>


     <!--#Fused#CELDA_00016894-->

     <owl:Class rdf:about="#Fused#CELDA_00016894">
         <rdfs:label>fetal macrophages</rdfs:label>
         <rdfs:subClassOf>
         <owl:Restriction>
             <owl:onProperty rdf:resource="&purl;obo/develops_from"/>
             <owl:someValuesFrom rdf:resource="Fused#CELDA_00016823Fused#CELDA_00016895"/>
         </owl:Restriction>
         <ru-meta:synonym xml:lang="en">primitive macrophages</ru-meta:synonym>
        </rdfs:subClassOf>
     </owl:Class>


    <!--#Fused#CELDA_00016895-->

    <owl:Class rdf:about="#Fused#CELDA_00016895">
        <rdfs:label>primitive macrophages</rdfs:label>
        <rdfs:subClassOf >
        <owl:Restriction>
            <owl:onProperty rdf:resource="&purl;obo/develops_from"/>
            <owl:someValuesFrom rdf:resource="Fused#CELDA_00016823"/>
        </owl:Restriction>
        </rdfs:subClassOf>
    </owl:Class>


     <!--#Fused#CELDA_00016896-->

     <owl:Class rdf:about="#Fused#CELDA_00016896">
         <rdfs:label>pre granulosa cells</rdfs:label>
         <rdfs:subClassOf>
         <owl:Restriction>
             <owl:onProperty rdf:resource="&purl;obo/develops_from"/>
             <owl:someValuesFrom rdf:resource="CELDA_00016663"/>
         </owl:Restriction>
         <ru-meta:synonym xml:lang="en">pre- follicle cells</ru-meta:synonym>
        </rdfs:subClassOf>
     </owl:Class>


    <!--#Fused#CELDA_00016897-->

    <owl:Class rdf:about="#Fused#CELDA_00016897">
        <rdfs:label>pre leydig cells</rdfs:label>
        <rdfs:subClassOf >
        <owl:Restriction>
            <owl:onProperty rdf:resource="&purl;obo/develops_from"/>
            <owl:someValuesFrom rdf:resource="CELDA_00016663"/>
        </owl:Restriction>
        </rdfs:subClassOf>
    </owl:Class>


     <!--#Fused#CELDA_00016898-->

     <owl:Class rdf:about="#Fused#CELDA_00016898">
         <rdfs:label>pre sertoli cells</rdfs:label>
         <rdfs:subClassOf>
         <owl:Restriction>
             <owl:onProperty rdf:resource="&purl;obo/develops_from"/>
             <owl:someValuesFrom rdf:resource="CELDA_00016663"/>
         </owl:Restriction>
         <ru-meta:synonym xml:lang="en">sertoli precursor cells</ru-meta:synonym>
        </rdfs:subClassOf>
     </owl:Class>


    <!--#Fused#CELDA_00016899-->

    <owl:Class rdf:about="#Fused#CELDA_00016899">
        <rdfs:label>theca cells</rdfs:label>
        <rdfs:subClassOf >
        <owl:Restriction>
            <owl:onProperty rdf:resource="&purl;obo/develops_from"/>
            <owl:someValuesFrom rdf:resource="CELDA_00016663"/>
        </owl:Restriction>
        </rdfs:subClassOf>
    </owl:Class>


     <!--#Fused#CELDA_00016900-->

     <owl:Class rdf:about="#Fused#CELDA_00016900">
         <rdfs:label>peritubular myoid cells</rdfs:label>
         <rdfs:subClassOf>
         <owl:Restriction>
             <owl:onProperty rdf:resource="&purl;obo/develops_from"/>
             <owl:someValuesFrom rdf:resource="CELDA_00016680"/>
         </owl:Restriction>
         <ru-meta:synonym xml:lang="en">developing peritubular myoid cells</ru-meta:synonym>
        </rdfs:subClassOf>
     </owl:Class>


    <!--#Fused#CELDA_00016901-->

    <owl:Class rdf:about="#Fused#CELDA_00016901">
        <rdfs:label>perivascular cells</rdfs:label>
        <rdfs:subClassOf >
        <owl:Restriction>
            <owl:onProperty rdf:resource="&purl;obo/develops_from"/>
            <owl:someValuesFrom rdf:resource="Fused#CELDA_00016825"/>
        </owl:Restriction>
        </rdfs:subClassOf>
    </owl:Class>


     <!--#Fused#CELDA_00016902-->

     <owl:Class rdf:about="#Fused#CELDA_00016902">
         <rdfs:label>cortical stroma cells</rdfs:label>
         <rdfs:subClassOf>
         <owl:Restriction>
             <owl:onProperty rdf:resource="&purl;obo/develops_from"/>
             <owl:someValuesFrom rdf:resource="Fused#CELDA_00016826"/>
         </owl:Restriction>
         <ru-meta:synonym xml:lang="en">interstitial stroma cells</ru-meta:synonym>
        </rdfs:subClassOf>
     </owl:Class>


     <!--#Fused#CELDA_00016903-->

     <owl:Class rdf:about="#Fused#CELDA_00016903">
         <rdfs:label>medullary stroma cells</rdfs:label>
         <rdfs:subClassOf>
         <owl:Restriction>
             <owl:onProperty rdf:resource="&purl;obo/develops_from"/>
             <owl:someValuesFrom rdf:resource="Fused#CELDA_00016826"/>
         </owl:Restriction>
         <ru-meta:synonym xml:lang="en">interstitial stroma cells</ru-meta:synonym>
        </rdfs:subClassOf>
     </owl:Class>


    <!--#Fused#CELDA_00016904-->

    <owl:Class rdf:about="#Fused#CELDA_00016904">
        <rdfs:label>ureter cells</rdfs:label>
        <rdfs:subClassOf >
        <owl:Restriction>
            <owl:onProperty rdf:resource="&purl;obo/develops_from"/>
            <owl:someValuesFrom rdf:resource="CELDA_00015860"/>
        </owl:Restriction>
        </rdfs:subClassOf>
    </owl:Class>


     <!--#Fused#CELDA_00016905-->

     <owl:Class rdf:about="#Fused#CELDA_00016905">
         <rdfs:label>ureteric bud tip cells</rdfs:label>
         <rdfs:subClassOf>
         <owl:Restriction>
             <owl:onProperty rdf:resource="&purl;obo/develops_from"/>
             <owl:someValuesFrom rdf:resource="CELDA_00015860"/>
         </owl:Restriction>
         <ru-meta:synonym xml:lang="en">ureteric bud cells</ru-meta:synonym>
        </rdfs:subClassOf>
     </owl:Class>


    <!--#Fused#CELDA_00016906-->

    <owl:Class rdf:about="#Fused#CELDA_00016906">
        <rdfs:label>dermal fibroblasts</rdfs:label>
        <rdfs:subClassOf >
        <owl:Restriction>
            <owl:onProperty rdf:resource="&purl;obo/develops_from"/>
            <owl:someValuesFrom rdf:resource="CELDA_00016061"/>
        </owl:Restriction>
        </rdfs:subClassOf>
    </owl:Class>


    <!--#Fused#CELDA_00016907-->

    <owl:Class rdf:about="#Fused#CELDA_00016907">
        <rdfs:label>subcutaneous white preadipocytes</rdfs:label>
        <rdfs:subClassOf >
        <owl:Restriction>
            <owl:onProperty rdf:resource="&purl;obo/develops_from"/>
            <owl:someValuesFrom rdf:resource="CELDA_00016380"/>
        </owl:Restriction>
        </rdfs:subClassOf>
    </owl:Class>


     <!--#Fused#CELDA_00016908-->

     <owl:Class rdf:about="#Fused#CELDA_00016908">
         <rdfs:label>mesenchymal stem cells</rdfs:label>
         <rdfs:subClassOf>
         <owl:Restriction>
             <owl:onProperty rdf:resource="&purl;obo/develops_from"/>
             <owl:someValuesFrom rdf:resource="Fused#CELDA_00016829"/>
         </owl:Restriction>
         <ru-meta:synonym xml:lang="en">stromal cells</ru-meta:synonym>
         <ru-meta:synonym xml:lang="en">adipose tissue-derived stromal cells</ru-meta:synonym>
         <ru-meta:synonym xml:lang="en">atscs</ru-meta:synonym>
         <ru-meta:synonym xml:lang="en">processed lipoaspirate cells</ru-meta:synonym>
         <ru-meta:synonym xml:lang="en">pla cells</ru-meta:synonym>
        </rdfs:subClassOf>
     </owl:Class>


     <!--#Fused#CELDA_00016909-->

     <owl:Class rdf:about="#Fused#CELDA_00016909">
         <rdfs:label>mesenchymal condensate cells</rdfs:label>
         <rdfs:subClassOf>
         <owl:Restriction>
             <owl:onProperty rdf:resource="&purl;obo/develops_from"/>
             <owl:someValuesFrom rdf:resource="Fused#CELDA_00016830"/>
         </owl:Restriction>
         <ru-meta:synonym xml:lang="en">mesenchymal condensation</ru-meta:synonym>
         <ru-meta:synonym xml:lang="en">active zone</ru-meta:synonym>
         <ru-meta:synonym xml:lang="en">prechondrocytic mesenchymal cells</ru-meta:synonym>
         <ru-meta:synonym xml:lang="en">lali zone</ru-meta:synonym>
        </rdfs:subClassOf>
     </owl:Class>


     <!--#Fused#CELDA_00016910-->

     <owl:Class rdf:about="#Fused#CELDA_00016910">
         <rdfs:label>vascular smooth muscle cells</rdfs:label>
         <rdfs:subClassOf>
         <owl:Restriction>
             <owl:onProperty rdf:resource="&purl;obo/develops_from"/>
             <owl:someValuesFrom rdf:resource="Fused#CELDA_00016832"/>
         </owl:Restriction>
         <ru-meta:synonym xml:lang="en">mural cells</ru-meta:synonym>
         <ru-meta:synonym xml:lang="en">perivascular cells</ru-meta:synonym>
        </rdfs:subClassOf>
     </owl:Class>


    <!--#Fused#CELDA_00016911-->

    <owl:Class rdf:about="#Fused#CELDA_00016911">
        <rdfs:label>tenocytes</rdfs:label>
        <rdfs:subClassOf >
        <owl:Restriction>
            <owl:onProperty rdf:resource="&purl;obo/develops_from"/>
            <owl:someValuesFrom rdf:resource="Fused#CELDA_00016833"/>
        </owl:Restriction>
        </rdfs:subClassOf>
    </owl:Class>


    <!--#Fused#CELDA_00016912-->

    <owl:Class rdf:about="#Fused#CELDA_00016912">
        <rdfs:label>endocardial cells</rdfs:label>
        <rdfs:subClassOf >
        <owl:Restriction>
            <owl:onProperty rdf:resource="&purl;obo/develops_from"/>
            <owl:someValuesFrom rdf:resource="Fused#CELDA_00016834"/>
        </owl:Restriction>
        </rdfs:subClassOf>
    </owl:Class>


     <!--#Fused#CELDA_00016913-->

     <owl:Class rdf:about="#Fused#CELDA_00016913">
         <rdfs:label>mesothelial cells</rdfs:label>
         <rdfs:subClassOf>
         <owl:Restriction>
             <owl:onProperty rdf:resource="&purl;obo/develops_from"/>
             <owl:someValuesFrom rdf:resource="CELDA_00016109"/>
         </owl:Restriction>
         <ru-meta:synonym xml:lang="en">hepatic mesoderm cells</ru-meta:synonym>
        </rdfs:subClassOf>
     </owl:Class>


     <!--#Fused#CELDA_00016914-->

     <owl:Class rdf:about="#Fused#CELDA_00016914">
         <rdfs:label>presegmented somitic mesenchyme cells</rdfs:label>
         <rdfs:subClassOf>
         <owl:Restriction>
             <owl:onProperty rdf:resource="&purl;obo/develops_from"/>
             <owl:someValuesFrom rdf:resource="CELDA_00000476"/>
         </owl:Restriction>
         <ru-meta:synonym xml:lang="en">s-1</ru-meta:synonym>
         <ru-meta:synonym xml:lang="en">anterior presomitic mesoderm</ru-meta:synonym>
         <ru-meta:synonym xml:lang="en">presomitic mesoderm cells</ru-meta:synonym>
         <ru-meta:synonym xml:lang="en">posterior presomitic mesoderm</ru-meta:synonym>
        </rdfs:subClassOf>
     </owl:Class>


    <!--#Fused#CELDA_00016915-->

    <owl:Class rdf:about="#Fused#CELDA_00016915">
        <rdfs:label>muscle progenitor cells</rdfs:label>
        <rdfs:subClassOf >
        <owl:Restriction>
            <owl:onProperty rdf:resource="&purl;obo/develops_from"/>
            <owl:someValuesFrom rdf:resource="Fused#CELDA_00016837CELDA_00016717Fused#CELDA_00017104Fused#CELDA_00017106Fused#CELDA_00017107Fused#CELDA_00017108Fused#CELDA_00017109"/>
        </owl:Restriction>
        </rdfs:subClassOf>
    </owl:Class>


    <!--#Fused#CELDA_00016916-->

    <owl:Class rdf:about="#Fused#CELDA_00016916">
        <rdfs:label>muscle satellite cells</rdfs:label>
        <rdfs:subClassOf >
        <owl:Restriction>
            <owl:onProperty rdf:resource="&purl;obo/develops_from"/>
            <owl:someValuesFrom rdf:resource="Fused#CELDA_00016837CELDA_00016717Fused#CELDA_00016915"/>
        </owl:Restriction>
        </rdfs:subClassOf>
    </owl:Class>


    <!--#Fused#CELDA_00016917-->

    <owl:Class rdf:about="#Fused#CELDA_00016917">
        <rdfs:label>primary oocyte</rdfs:label>
        <rdfs:subClassOf >
        <owl:Restriction>
            <owl:onProperty rdf:resource="&purl;obo/develops_from"/>
            <owl:someValuesFrom rdf:resource="Fused#CELDA_00016838Fused#CELDA_00016917"/>
        </owl:Restriction>
        </rdfs:subClassOf>
    </owl:Class>


     <!--#Fused#CELDA_00016918-->

     <owl:Class rdf:about="#Fused#CELDA_00016918">
         <rdfs:label>spermatogonium type a</rdfs:label>
         <rdfs:subClassOf>
         <owl:Restriction>
             <owl:onProperty rdf:resource="&purl;obo/develops_from"/>
             <owl:someValuesFrom rdf:resource="Fused#CELDA_00016839"/>
         </owl:Restriction>
         <ru-meta:synonym xml:lang="en">spermatogonial stem cells</ru-meta:synonym>
         <ru-meta:synonym xml:lang="en">as spermatogonia</ru-meta:synonym>
        </rdfs:subClassOf>
     </owl:Class>


     <!--#Fused#CELDA_00016919-->

     <owl:Class rdf:about="#Fused#CELDA_00016919">
         <rdfs:label>mature choroid plexus cells</rdfs:label>
         <rdfs:subClassOf>
         <owl:Restriction>
             <owl:onProperty rdf:resource="&purl;obo/develops_from"/>
             <owl:someValuesFrom rdf:resource="CELDA_00015976"/>
         </owl:Restriction>
         <ru-meta:synonym xml:lang="en">choroid plexus progenitor cells</ru-meta:synonym>
        </rdfs:subClassOf>
     </owl:Class>


     <!--#Fused#CELDA_00016920-->

     <owl:Class rdf:about="#Fused#CELDA_00016920">
         <rdfs:label>dopaminergic progenitor cells</rdfs:label>
         <rdfs:subClassOf>
         <owl:Restriction>
             <owl:onProperty rdf:resource="&purl;obo/develops_from"/>
             <owl:someValuesFrom rdf:resource="Fused#CELDA_00016842"/>
         </owl:Restriction>
         <ru-meta:synonym xml:lang="en">immature mda neurons. midbrain dopaminergic progenitors</ru-meta:synonym>
        </rdfs:subClassOf>
     </owl:Class>


     <!--#Fused#CELDA_00016921-->

     <owl:Class rdf:about="#Fused#CELDA_00016921">
         <rdfs:label>dopaminergic progenitor cells</rdfs:label>
         <rdfs:subClassOf>
         <owl:Restriction>
             <owl:onProperty rdf:resource="&purl;obo/develops_from"/>
             <owl:someValuesFrom rdf:resource="Fused#CELDA_00016842"/>
         </owl:Restriction>
         <ru-meta:synonym xml:lang="en">immature mda neurons</ru-meta:synonym>
         <ru-meta:synonym xml:lang="en">midbrain dopaminergic progenitor cells</ru-meta:synonym>
        </rdfs:subClassOf>
     </owl:Class>


     <!--#Fused#CELDA_00016922-->

     <owl:Class rdf:about="#Fused#CELDA_00016922">
         <rdfs:label>bergmann glia precursor cells</rdfs:label>
         <rdfs:subClassOf>
         <owl:Restriction>
             <owl:onProperty rdf:resource="&purl;obo/develops_from"/>
             <owl:someValuesFrom rdf:resource="Fused#CELDA_00016844"/>
         </owl:Restriction>
         <ru-meta:synonym xml:lang="en">cerebellar radial glia cells</ru-meta:synonym>
        </rdfs:subClassOf>
     </owl:Class>


     <!--#Fused#CELDA_00016923-->

     <owl:Class rdf:about="#Fused#CELDA_00016923">
         <rdfs:label>adult neural stem cells</rdfs:label>
         <rdfs:subClassOf>
         <owl:Restriction>
             <owl:onProperty rdf:resource="&purl;obo/develops_from"/>
             <owl:someValuesFrom rdf:resource="Fused#CELDA_00016845"/>
         </owl:Restriction>
         <ru-meta:synonym xml:lang="en">sub ventricular zone (svz) b cell</ru-meta:synonym>
         <ru-meta:synonym xml:lang="en">svz astrocytes</ru-meta:synonym>
         <ru-meta:synonym xml:lang="en">neocortical radial glia cells</ru-meta:synonym>
         <ru-meta:synonym xml:lang="en">radial glia cells</ru-meta:synonym>
         <ru-meta:synonym xml:lang="en">neural stem cells</ru-meta:synonym>
        </rdfs:subClassOf>
     </owl:Class>


     <!--#Fused#CELDA_00016924-->

     <owl:Class rdf:about="#Fused#CELDA_00016924">
         <rdfs:label>astrocyte precursor cells</rdfs:label>
         <rdfs:subClassOf>
         <owl:Restriction>
             <owl:onProperty rdf:resource="&purl;obo/develops_from"/>
             <owl:someValuesFrom rdf:resource="Fused#CELDA_00016845"/>
         </owl:Restriction>
         <ru-meta:synonym xml:lang="en">neocortical radial glia cells</ru-meta:synonym>
         <ru-meta:synonym xml:lang="en">radial glia cells</ru-meta:synonym>
         <ru-meta:synonym xml:lang="en">neural stem cells</ru-meta:synonym>
        </rdfs:subClassOf>
     </owl:Class>


    <!--#Fused#CELDA_00016925-->

    <owl:Class rdf:about="#Fused#CELDA_00016925">
        <rdfs:label>oligodendrocyte precursor cells</rdfs:label>
        <rdfs:subClassOf >
        <owl:Restriction>
            <owl:onProperty rdf:resource="&purl;obo/develops_from"/>
            <owl:someValuesFrom rdf:resource="Fused#CELDA_00016845"/>
        </owl:Restriction>
        </rdfs:subClassOf>
    </owl:Class>


     <!--#Fused#CELDA_00016926-->

     <owl:Class rdf:about="#Fused#CELDA_00016926">
         <rdfs:label>mature muller glia cells</rdfs:label>
         <rdfs:subClassOf>
         <owl:Restriction>
             <owl:onProperty rdf:resource="&purl;obo/develops_from"/>
             <owl:someValuesFrom rdf:resource="CELDA_00015945"/>
         </owl:Restriction>
         <ru-meta:synonym xml:lang="en">muller glia precursor cells</ru-meta:synonym>
        </rdfs:subClassOf>
     </owl:Class>


     <!--#Fused#CELDA_00016927-->

     <owl:Class rdf:about="#Fused#CELDA_00016927">
         <rdfs:label>adult retinal pigmented epithelium cells</rdfs:label>
         <rdfs:subClassOf>
         <owl:Restriction>
             <owl:onProperty rdf:resource="&purl;obo/develops_from"/>
             <owl:someValuesFrom rdf:resource="Fused#CELDA_00016847"/>
         </owl:Restriction>
         <ru-meta:synonym xml:lang="en">mature retinal pigmented epithelium cells</ru-meta:synonym>
        </rdfs:subClassOf>
     </owl:Class>


     <!--#Fused#CELDA_00016928-->

     <owl:Class rdf:about="#Fused#CELDA_00016928">
         <rdfs:label>oligodendrocyte precursor cells</rdfs:label>
         <rdfs:subClassOf>
         <owl:Restriction>
             <owl:onProperty rdf:resource="&purl;obo/develops_from"/>
             <owl:someValuesFrom rdf:resource="Fused#CELDA_00016848"/>
         </owl:Restriction>
         <ru-meta:synonym xml:lang="en">anterior entopeduncular-derived oligodendrocyte precursor cells</ru-meta:synonym>
         <ru-meta:synonym xml:lang="en">anterior entopeduncular progenitor cells</ru-meta:synonym>
         <ru-meta:synonym xml:lang="en">preoptic area (poa) progenitor cells</ru-meta:synonym>
        </rdfs:subClassOf>
     </owl:Class>


     <!--#Fused#CELDA_00016929-->

     <owl:Class rdf:about="#Fused#CELDA_00016929">
         <rdfs:label>oligodendrocyte precursor cells</rdfs:label>
         <rdfs:subClassOf>
         <owl:Restriction>
             <owl:onProperty rdf:resource="&purl;obo/develops_from"/>
             <owl:someValuesFrom rdf:resource="Fused#CELDA_00016849"/>
         </owl:Restriction>
         <ru-meta:synonym xml:lang="en">caudal ganglionic eminence-derived oligodendrocyte precursor cells</ru-meta:synonym>
         <ru-meta:synonym xml:lang="en">caudal ganglionic eminence progenitor cells</ru-meta:synonym>
        </rdfs:subClassOf>
     </owl:Class>


     <!--#Fused#CELDA_00016930-->

     <owl:Class rdf:about="#Fused#CELDA_00016930">
         <rdfs:label>oligodendrocyte precursor cells</rdfs:label>
         <rdfs:subClassOf>
         <owl:Restriction>
             <owl:onProperty rdf:resource="&purl;obo/develops_from"/>
             <owl:someValuesFrom rdf:resource="Fused#CELDA_00016850"/>
         </owl:Restriction>
         <ru-meta:synonym xml:lang="en">lateral ganglionic eminence-derived oligodendrocyte precursor cells</ru-meta:synonym>
         <ru-meta:synonym xml:lang="en">lateral ganglionic eminence progenitor cells</ru-meta:synonym>
        </rdfs:subClassOf>
     </owl:Class>


     <!--#Fused#CELDA_00016931-->

     <owl:Class rdf:about="#Fused#CELDA_00016931">
         <rdfs:label>oligodendrocyte precursor cells</rdfs:label>
         <rdfs:subClassOf>
         <owl:Restriction>
             <owl:onProperty rdf:resource="&purl;obo/develops_from"/>
             <owl:someValuesFrom rdf:resource="Fused#CELDA_00016851"/>
         </owl:Restriction>
         <ru-meta:synonym xml:lang="en">medial ganglionic eminence-derived oligodendrocyte precursor cells</ru-meta:synonym>
         <ru-meta:synonym xml:lang="en">medial ganglionic eminence progenitor cells</ru-meta:synonym>
        </rdfs:subClassOf>
     </owl:Class>


     <!--#Fused#CELDA_00016932-->

     <owl:Class rdf:about="#Fused#CELDA_00016932">
         <rdfs:label>di1 interneurons</rdfs:label>
         <rdfs:subClassOf>
         <owl:Restriction>
             <owl:onProperty rdf:resource="&purl;obo/develops_from"/>
             <owl:someValuesFrom rdf:resource="Fused#CELDA_00016852"/>
         </owl:Restriction>
         <ru-meta:synonym xml:lang="en">d1 neural progenitor cells</ru-meta:synonym>
        </rdfs:subClassOf>
     </owl:Class>


     <!--#Fused#CELDA_00016933-->

     <owl:Class rdf:about="#Fused#CELDA_00016933">
         <rdfs:label>di2 interneurons</rdfs:label>
         <rdfs:subClassOf>
         <owl:Restriction>
             <owl:onProperty rdf:resource="&purl;obo/develops_from"/>
             <owl:someValuesFrom rdf:resource="Fused#CELDA_00016853"/>
         </owl:Restriction>
         <ru-meta:synonym xml:lang="en">d2 neural progenitor cells</ru-meta:synonym>
        </rdfs:subClassOf>
     </owl:Class>


     <!--#Fused#CELDA_00016934-->

     <owl:Class rdf:about="#Fused#CELDA_00016934">
         <rdfs:label>di3 interneurons</rdfs:label>
         <rdfs:subClassOf>
         <owl:Restriction>
             <owl:onProperty rdf:resource="&purl;obo/develops_from"/>
             <owl:someValuesFrom rdf:resource="Fused#CELDA_00016854"/>
         </owl:Restriction>
         <ru-meta:synonym xml:lang="en">d3 neural progenitor cells</ru-meta:synonym>
        </rdfs:subClassOf>
     </owl:Class>


     <!--#Fused#CELDA_00016935-->

     <owl:Class rdf:about="#Fused#CELDA_00016935">
         <rdfs:label>oligodendrocyte precursor cells</rdfs:label>
         <rdfs:subClassOf>
         <owl:Restriction>
             <owl:onProperty rdf:resource="&purl;obo/develops_from"/>
             <owl:someValuesFrom rdf:resource="Fused#CELDA_00016854"/>
         </owl:Restriction>
         <ru-meta:synonym xml:lang="en">oligodendrocyte progenitors</ru-meta:synonym>
         <ru-meta:synonym xml:lang="en">d3 neural progenitor cells</ru-meta:synonym>
        </rdfs:subClassOf>
     </owl:Class>


     <!--#Fused#CELDA_00016936-->

     <owl:Class rdf:about="#Fused#CELDA_00016936">
         <rdfs:label>di4 interneurons</rdfs:label>
         <rdfs:subClassOf>
         <owl:Restriction>
             <owl:onProperty rdf:resource="&purl;obo/develops_from"/>
             <owl:someValuesFrom rdf:resource="Fused#CELDA_00016855"/>
         </owl:Restriction>
         <ru-meta:synonym xml:lang="en">d4 neural progenitor cells</ru-meta:synonym>
        </rdfs:subClassOf>
     </owl:Class>


     <!--#Fused#CELDA_00016937-->

     <owl:Class rdf:about="#Fused#CELDA_00016937">
         <rdfs:label>dila interneurons</rdfs:label>
         <rdfs:subClassOf>
         <owl:Restriction>
             <owl:onProperty rdf:resource="&purl;obo/develops_from"/>
             <owl:someValuesFrom rdf:resource="Fused#CELDA_00016855"/>
         </owl:Restriction>
         <ru-meta:synonym xml:lang="en">d4 neural progenitor cells</ru-meta:synonym>
        </rdfs:subClassOf>
     </owl:Class>


     <!--#Fused#CELDA_00016938-->

     <owl:Class rdf:about="#Fused#CELDA_00016938">
         <rdfs:label>oligodendrocyte precursor cells</rdfs:label>
         <rdfs:subClassOf>
         <owl:Restriction>
             <owl:onProperty rdf:resource="&purl;obo/develops_from"/>
             <owl:someValuesFrom rdf:resource="Fused#CELDA_00016855"/>
         </owl:Restriction>
         <ru-meta:synonym xml:lang="en">oligodendrocyte progenitors</ru-meta:synonym>
         <ru-meta:synonym xml:lang="en">d4 neural progenitor cells</ru-meta:synonym>
        </rdfs:subClassOf>
     </owl:Class>


     <!--#Fused#CELDA_00016939-->

     <owl:Class rdf:about="#Fused#CELDA_00016939">
         <rdfs:label>astrocyte precursor cells</rdfs:label>
         <rdfs:subClassOf>
         <owl:Restriction>
             <owl:onProperty rdf:resource="&purl;obo/develops_from"/>
             <owl:someValuesFrom rdf:resource="Fused#CELDA_00016856"/>
         </owl:Restriction>
         <ru-meta:synonym xml:lang="en">d5 neural progenitor cells</ru-meta:synonym>
        </rdfs:subClassOf>
     </owl:Class>


     <!--#Fused#CELDA_00016940-->

     <owl:Class rdf:about="#Fused#CELDA_00016940">
         <rdfs:label>di5 interneurons</rdfs:label>
         <rdfs:subClassOf>
         <owl:Restriction>
             <owl:onProperty rdf:resource="&purl;obo/develops_from"/>
             <owl:someValuesFrom rdf:resource="Fused#CELDA_00016856"/>
         </owl:Restriction>
         <ru-meta:synonym xml:lang="en">d5 neural progenitor cells</ru-meta:synonym>
        </rdfs:subClassOf>
     </owl:Class>


     <!--#Fused#CELDA_00016941-->

     <owl:Class rdf:about="#Fused#CELDA_00016941">
         <rdfs:label>dilb interneurons</rdfs:label>
         <rdfs:subClassOf>
         <owl:Restriction>
             <owl:onProperty rdf:resource="&purl;obo/develops_from"/>
             <owl:someValuesFrom rdf:resource="Fused#CELDA_00016856"/>
         </owl:Restriction>
         <ru-meta:synonym xml:lang="en">d5 neural progenitor cells</ru-meta:synonym>
        </rdfs:subClassOf>
     </owl:Class>


     <!--#Fused#CELDA_00016942-->

     <owl:Class rdf:about="#Fused#CELDA_00016942">
         <rdfs:label>oligodendrocyte precursor cells</rdfs:label>
         <rdfs:subClassOf>
         <owl:Restriction>
             <owl:onProperty rdf:resource="&purl;obo/develops_from"/>
             <owl:someValuesFrom rdf:resource="Fused#CELDA_00016856"/>
         </owl:Restriction>
         <ru-meta:synonym xml:lang="en">oligodendrocyte progenitors</ru-meta:synonym>
         <ru-meta:synonym xml:lang="en">d5 neural progenitor cells</ru-meta:synonym>
        </rdfs:subClassOf>
     </owl:Class>


     <!--#Fused#CELDA_00016943-->

     <owl:Class rdf:about="#Fused#CELDA_00016943">
         <rdfs:label>astrocyte precursor cells</rdfs:label>
         <rdfs:subClassOf>
         <owl:Restriction>
             <owl:onProperty rdf:resource="&purl;obo/develops_from"/>
             <owl:someValuesFrom rdf:resource="Fused#CELDA_00016857"/>
         </owl:Restriction>
         <ru-meta:synonym xml:lang="en">d6 neural progenitor cells</ru-meta:synonym>
        </rdfs:subClassOf>
     </owl:Class>


     <!--#Fused#CELDA_00016944-->

     <owl:Class rdf:about="#Fused#CELDA_00016944">
         <rdfs:label>di6 interneurons</rdfs:label>
         <rdfs:subClassOf>
         <owl:Restriction>
             <owl:onProperty rdf:resource="&purl;obo/develops_from"/>
             <owl:someValuesFrom rdf:resource="Fused#CELDA_00016857"/>
         </owl:Restriction>
         <ru-meta:synonym xml:lang="en">d6 neural progenitor cells</ru-meta:synonym>
        </rdfs:subClassOf>
     </owl:Class>


     <!--#Fused#CELDA_00016945-->

     <owl:Class rdf:about="#Fused#CELDA_00016945">
         <rdfs:label>motor neural progenitor cells</rdfs:label>
         <rdfs:subClassOf>
         <owl:Restriction>
             <owl:onProperty rdf:resource="&purl;obo/develops_from"/>
             <owl:someValuesFrom rdf:resource="CELDA_00015996"/>
         </owl:Restriction>
         <ru-meta:synonym xml:lang="en">early mn progenitor cells</ru-meta:synonym>
         <ru-meta:synonym xml:lang="en">olig2+ cells</ru-meta:synonym>
         <ru-meta:synonym xml:lang="en">early motor neuron progenitor cells</ru-meta:synonym>
        </rdfs:subClassOf>
     </owl:Class>


     <!--#Fused#CELDA_00016946-->

     <owl:Class rdf:about="#Fused#CELDA_00016946">
         <rdfs:label>oligodendrocyte precursor cells</rdfs:label>
         <rdfs:subClassOf>
         <owl:Restriction>
             <owl:onProperty rdf:resource="&purl;obo/develops_from"/>
             <owl:someValuesFrom rdf:resource="Fused#CELDA_00016858"/>
         </owl:Restriction>
         <ru-meta:synonym xml:lang="en">oligodendrocyte progenitors</ru-meta:synonym>
         <ru-meta:synonym xml:lang="en">o-2a progenitors</ru-meta:synonym>
         <ru-meta:synonym xml:lang="en">late mn progenitor cells</ru-meta:synonym>
         <ru-meta:synonym xml:lang="en">olig2+ cells</ru-meta:synonym>
         <ru-meta:synonym xml:lang="en">late motor neuron progenitor cells</ru-meta:synonym>
        </rdfs:subClassOf>
     </owl:Class>


     <!--#Fused#CELDA_00016947-->

     <owl:Class rdf:about="#Fused#CELDA_00016947">
         <rdfs:label>astrocyte precursor cells</rdfs:label>
         <rdfs:subClassOf>
         <owl:Restriction>
             <owl:onProperty rdf:resource="&purl;obo/develops_from"/>
             <owl:someValuesFrom rdf:resource="Fused#CELDA_00016860"/>
         </owl:Restriction>
         <ru-meta:synonym xml:lang="en">astrocyte progenitor cells</ru-meta:synonym>
         <ru-meta:synonym xml:lang="en">pa1 cells</ru-meta:synonym>
         <ru-meta:synonym xml:lang="en">v1 neural progenitor cells</ru-meta:synonym>
        </rdfs:subClassOf>
     </owl:Class>


     <!--#Fused#CELDA_00016948-->

     <owl:Class rdf:about="#Fused#CELDA_00016948">
         <rdfs:label>astrocyte precursor cells</rdfs:label>
         <rdfs:subClassOf>
         <owl:Restriction>
             <owl:onProperty rdf:resource="&purl;obo/develops_from"/>
             <owl:someValuesFrom rdf:resource="Fused#CELDA_00016861"/>
         </owl:Restriction>
         <ru-meta:synonym xml:lang="en">astrocyte progenitor cells</ru-meta:synonym>
         <ru-meta:synonym xml:lang="en">pa2 cells</ru-meta:synonym>
         <ru-meta:synonym xml:lang="en">v2 neural progenitor cells</ru-meta:synonym>
        </rdfs:subClassOf>
     </owl:Class>


     <!--#Fused#CELDA_00016949-->

     <owl:Class rdf:about="#Fused#CELDA_00016949">
         <rdfs:label>astrocyte precursor cells</rdfs:label>
         <rdfs:subClassOf>
         <owl:Restriction>
             <owl:onProperty rdf:resource="&purl;obo/develops_from"/>
             <owl:someValuesFrom rdf:resource="CELDA_00015741"/>
         </owl:Restriction>
         <ru-meta:synonym xml:lang="en">astrocyte progenitor cells</ru-meta:synonym>
         <ru-meta:synonym xml:lang="en">pa3 cells</ru-meta:synonym>
         <ru-meta:synonym xml:lang="en">v3 neural progenitor cells</ru-meta:synonym>
        </rdfs:subClassOf>
     </owl:Class>


     <!--#Fused#CELDA_00016950-->

     <owl:Class rdf:about="#Fused#CELDA_00016950">
         <rdfs:label>melanocytes</rdfs:label>
         <rdfs:subClassOf>
         <owl:Restriction>
             <owl:onProperty rdf:resource="&purl;obo/develops_from"/>
             <owl:someValuesFrom rdf:resource="Fused#CELDA_00016862"/>
         </owl:Restriction>
         <ru-meta:synonym xml:lang="en">cardiac neural crest cells</ru-meta:synonym>
        </rdfs:subClassOf>
     </owl:Class>


    <!--#Fused#CELDA_00016951-->

    <owl:Class rdf:about="#Fused#CELDA_00016951">
        <rdfs:label>parasympathetic neurons</rdfs:label>
        <rdfs:subClassOf >
        <owl:Restriction>
            <owl:onProperty rdf:resource="&purl;obo/develops_from"/>
            <owl:someValuesFrom rdf:resource="Fused#CELDA_00016862"/>
        </owl:Restriction>
        </rdfs:subClassOf>
    </owl:Class>


     <!--#Fused#CELDA_00016952-->

     <owl:Class rdf:about="#Fused#CELDA_00016952">
         <rdfs:label>sensory ganglia of cranial nerves</rdfs:label>
         <rdfs:subClassOf>
         <owl:Restriction>
             <owl:onProperty rdf:resource="&purl;obo/develops_from"/>
             <owl:someValuesFrom rdf:resource="Fused#CELDA_00016862"/>
         </owl:Restriction>
         <ru-meta:synonym xml:lang="en">cardiac neural crest cells</ru-meta:synonym>
        </rdfs:subClassOf>
     </owl:Class>


     <!--#Fused#CELDA_00016953-->

     <owl:Class rdf:about="#Fused#CELDA_00016953">
         <rdfs:label>meningeal cells</rdfs:label>
         <rdfs:subClassOf>
         <owl:Restriction>
             <owl:onProperty rdf:resource="&purl;obo/develops_from"/>
             <owl:someValuesFrom rdf:resource="CELDA_00015777"/>
         </owl:Restriction>
         <ru-meta:synonym xml:lang="en">meningeal progenitor cells</ru-meta:synonym>
        </rdfs:subClassOf>
     </owl:Class>


    <!--#Fused#CELDA_00016954-->

    <owl:Class rdf:about="#Fused#CELDA_00016954">
        <rdfs:label>intramembranous preosteoblasts</rdfs:label>
        <rdfs:subClassOf >
        <owl:Restriction>
            <owl:onProperty rdf:resource="&purl;obo/develops_from"/>
            <owl:someValuesFrom rdf:resource="Fused#CELDA_00016864Fused#CELDA_00016966"/>
        </owl:Restriction>
        </rdfs:subClassOf>
    </owl:Class>


    <!--#Fused#CELDA_00016955-->

    <owl:Class rdf:about="#Fused#CELDA_00016955">
        <rdfs:label>presumptive suture cells</rdfs:label>
        <rdfs:subClassOf >
        <owl:Restriction>
            <owl:onProperty rdf:resource="&purl;obo/develops_from"/>
            <owl:someValuesFrom rdf:resource="Fused#CELDA_00016864Fused#CELDA_00016966"/>
        </owl:Restriction>
        </rdfs:subClassOf>
    </owl:Class>


    <!--#Fused#CELDA_00016956-->

    <owl:Class rdf:about="#Fused#CELDA_00016956">
        <rdfs:label>endothelial cells</rdfs:label>
        <rdfs:subClassOf >
        <owl:Restriction>
            <owl:onProperty rdf:resource="&purl;obo/develops_from"/>
            <owl:someValuesFrom rdf:resource="Fused#CELDA_00016865Fused#CELDA_00016888"/>
        </owl:Restriction>
        </rdfs:subClassOf>
    </owl:Class>


    <!--#Fused#CELDA_00016957-->

    <owl:Class rdf:about="#Fused#CELDA_00016957">
        <rdfs:label>keratoblasts</rdfs:label>
        <rdfs:subClassOf >
        <owl:Restriction>
            <owl:onProperty rdf:resource="&purl;obo/develops_from"/>
            <owl:someValuesFrom rdf:resource="Fused#CELDA_00016865"/>
        </owl:Restriction>
        </rdfs:subClassOf>
    </owl:Class>


     <!--#Fused#CELDA_00016958-->

     <owl:Class rdf:about="#Fused#CELDA_00016958">
         <rdfs:label>subcutaneous white preadipocytes</rdfs:label>
         <rdfs:subClassOf>
         <owl:Restriction>
             <owl:onProperty rdf:resource="&purl;obo/develops_from"/>
             <owl:someValuesFrom rdf:resource="CELDA_00016031"/>
         </owl:Restriction>
         <ru-meta:synonym xml:lang="en">preadipocytes</ru-meta:synonym>
        </rdfs:subClassOf>
     </owl:Class>


     <!--#Fused#CELDA_00016959-->

     <owl:Class rdf:about="#Fused#CELDA_00016959">
         <rdfs:label>melanocytes</rdfs:label>
         <rdfs:subClassOf>
         <owl:Restriction>
             <owl:onProperty rdf:resource="&purl;obo/develops_from"/>
             <owl:someValuesFrom rdf:resource="Fused#CELDA_00016868"/>
         </owl:Restriction>
         <ru-meta:synonym xml:lang="en">cranial neural crest cells</ru-meta:synonym>
        </rdfs:subClassOf>
     </owl:Class>


     <!--#Fused#CELDA_00016960-->

     <owl:Class rdf:about="#Fused#CELDA_00016960">
         <rdfs:label>osteochondro progenitor cells</rdfs:label>
         <rdfs:subClassOf>
         <owl:Restriction>
             <owl:onProperty rdf:resource="&purl;obo/develops_from"/>
             <owl:someValuesFrom rdf:resource="Fused#CELDA_00016868"/>
         </owl:Restriction>
         <ru-meta:synonym xml:lang="en">osteochondral progenitor cells</ru-meta:synonym>
         <ru-meta:synonym xml:lang="en">osteochondro mesenchymal cells</ru-meta:synonym>
         <ru-meta:synonym xml:lang="en">cranial neural crest cells</ru-meta:synonym>
        </rdfs:subClassOf>
     </owl:Class>


     <!--#Fused#CELDA_00016961-->

     <owl:Class rdf:about="#Fused#CELDA_00016961">
         <rdfs:label>sensory ganglia of cranial nerves</rdfs:label>
         <rdfs:subClassOf>
         <owl:Restriction>
             <owl:onProperty rdf:resource="&purl;obo/develops_from"/>
             <owl:someValuesFrom rdf:resource="Fused#CELDA_00016868"/>
         </owl:Restriction>
         <ru-meta:synonym xml:lang="en">cranial neural crest cells</ru-meta:synonym>
        </rdfs:subClassOf>
     </owl:Class>


     <!--#Fused#CELDA_00016962-->

     <owl:Class rdf:about="#Fused#CELDA_00016962">
         <rdfs:label>cranial ligament cells</rdfs:label>
         <rdfs:subClassOf>
         <owl:Restriction>
             <owl:onProperty rdf:resource="&purl;obo/develops_from"/>
             <owl:someValuesFrom rdf:resource="Fused#CELDA_00016869"/>
         </owl:Restriction>
         <ru-meta:synonym xml:lang="en">cranial neural crest cells</ru-meta:synonym>
         <ru-meta:synonym xml:lang="en">pharyngeal arch 1 cells</ru-meta:synonym>
        </rdfs:subClassOf>
     </owl:Class>


     <!--#Fused#CELDA_00016963-->

     <owl:Class rdf:about="#Fused#CELDA_00016963">
         <rdfs:label>dental mesenchymal cells</rdfs:label>
         <rdfs:subClassOf>
         <owl:Restriction>
             <owl:onProperty rdf:resource="&purl;obo/develops_from"/>
             <owl:someValuesFrom rdf:resource="Fused#CELDA_00016869"/>
         </owl:Restriction>
         <ru-meta:synonym xml:lang="en">cranial neural crest cells</ru-meta:synonym>
         <ru-meta:synonym xml:lang="en">pharyngeal arch 1 cells</ru-meta:synonym>
        </rdfs:subClassOf>
     </owl:Class>


     <!--#Fused#CELDA_00016964-->

     <owl:Class rdf:about="#Fused#CELDA_00016964">
         <rdfs:label>dermal progenitor cells</rdfs:label>
         <rdfs:subClassOf>
         <owl:Restriction>
             <owl:onProperty rdf:resource="&purl;obo/develops_from"/>
             <owl:someValuesFrom rdf:resource="Fused#CELDA_00016869"/>
         </owl:Restriction>
         <ru-meta:synonym xml:lang="en">dermal mesenchyme cells</ru-meta:synonym>
        </rdfs:subClassOf>
     </owl:Class>


     <!--#Fused#CELDA_00016965-->

     <owl:Class rdf:about="#Fused#CELDA_00016965">
         <rdfs:label>melanocytes</rdfs:label>
         <rdfs:subClassOf>
         <owl:Restriction>
             <owl:onProperty rdf:resource="&purl;obo/develops_from"/>
             <owl:someValuesFrom rdf:resource="Fused#CELDA_00016869"/>
         </owl:Restriction>
         <ru-meta:synonym xml:lang="en">cranial neural crest cells</ru-meta:synonym>
         <ru-meta:synonym xml:lang="en">pharyngeal arch 1 cells</ru-meta:synonym>
        </rdfs:subClassOf>
     </owl:Class>


     <!--#Fused#CELDA_00016966-->

     <owl:Class rdf:about="#Fused#CELDA_00016966">
         <rdfs:label>osteochondro progenitor cells</rdfs:label>
         <rdfs:subClassOf>
         <owl:Restriction>
             <owl:onProperty rdf:resource="&purl;obo/develops_from"/>
             <owl:someValuesFrom rdf:resource="Fused#CELDA_00016869"/>
         </owl:Restriction>
         <ru-meta:synonym xml:lang="en">osteochondral progenitor cells</ru-meta:synonym>
         <ru-meta:synonym xml:lang="en">osteochondro mesenchymal cells</ru-meta:synonym>
         <ru-meta:synonym xml:lang="en">cranial neural crest cells</ru-meta:synonym>
         <ru-meta:synonym xml:lang="en">pharyngeal arch 1 cells</ru-meta:synonym>
        </rdfs:subClassOf>
     </owl:Class>


     <!--#Fused#CELDA_00016967-->

     <owl:Class rdf:about="#Fused#CELDA_00016967">
         <rdfs:label>preadipocytes</rdfs:label>
         <rdfs:subClassOf>
         <owl:Restriction>
             <owl:onProperty rdf:resource="&purl;obo/develops_from"/>
             <owl:someValuesFrom rdf:resource="Fused#CELDA_00016869"/>
         </owl:Restriction>
         <ru-meta:synonym xml:lang="en">adipoblast</ru-meta:synonym>
        </rdfs:subClassOf>
     </owl:Class>


     <!--#Fused#CELDA_00016968-->

     <owl:Class rdf:about="#Fused#CELDA_00016968">
         <rdfs:label>sensory ganglia of cranial nerves</rdfs:label>
         <rdfs:subClassOf>
         <owl:Restriction>
             <owl:onProperty rdf:resource="&purl;obo/develops_from"/>
             <owl:someValuesFrom rdf:resource="Fused#CELDA_00016869"/>
         </owl:Restriction>
         <ru-meta:synonym xml:lang="en">cranial neural crest cells</ru-meta:synonym>
         <ru-meta:synonym xml:lang="en">pharyngeal arch 1 cells</ru-meta:synonym>
        </rdfs:subClassOf>
     </owl:Class>


     <!--#Fused#CELDA_00016969-->

     <owl:Class rdf:about="#Fused#CELDA_00016969">
         <rdfs:label>pro myelinating schwann cells</rdfs:label>
         <rdfs:subClassOf>
         <owl:Restriction>
             <owl:onProperty rdf:resource="&purl;obo/develops_from"/>
             <owl:someValuesFrom rdf:resource="CELDA_00016172"/>
         </owl:Restriction>
         <ru-meta:synonym xml:lang="en">immature schwann cells</ru-meta:synonym>
        </rdfs:subClassOf>
     </owl:Class>


     <!--#Fused#CELDA_00016970-->

     <owl:Class rdf:about="#Fused#CELDA_00016970">
         <rdfs:label>adult corneal basal epithelial cells</rdfs:label>
         <rdfs:subClassOf>
         <owl:Restriction>
             <owl:onProperty rdf:resource="&purl;obo/develops_from"/>
             <owl:someValuesFrom rdf:resource="Fused#CELDA_00016875"/>
         </owl:Restriction>
         <ru-meta:synonym xml:lang="en">corneal transient amplifying cells</ru-meta:synonym>
         <ru-meta:synonym xml:lang="en">corneal transit amplifying cells</ru-meta:synonym>
        </rdfs:subClassOf>
     </owl:Class>


    <!--#Fused#CELDA_00016971-->

    <owl:Class rdf:about="#Fused#CELDA_00016971">
        <rdfs:label>lens vesicle cells</rdfs:label>
        <rdfs:subClassOf >
        <owl:Restriction>
            <owl:onProperty rdf:resource="&purl;obo/develops_from"/>
            <owl:someValuesFrom rdf:resource="Fused#CELDA_00016877"/>
        </owl:Restriction>
        </rdfs:subClassOf>
    </owl:Class>


     <!--#Fused#CELDA_00016972-->

     <owl:Class rdf:about="#Fused#CELDA_00016972">
         <rdfs:label>mature telogen hair cells</rdfs:label>
         <rdfs:subClassOf>
         <owl:Restriction>
             <owl:onProperty rdf:resource="&purl;obo/develops_from"/>
             <owl:someValuesFrom rdf:resource="Fused#CELDA_00016878"/>
         </owl:Restriction>
         <ru-meta:synonym xml:lang="en">mature catagen hair cells</ru-meta:synonym>
        </rdfs:subClassOf>
     </owl:Class>


    <!--#Fused#CELDA_00016973-->

    <owl:Class rdf:about="#Fused#CELDA_00016973">
        <rdfs:label>fetal companion cells</rdfs:label>
        <rdfs:subClassOf >
        <owl:Restriction>
            <owl:onProperty rdf:resource="&purl;obo/develops_from"/>
            <owl:someValuesFrom rdf:resource="Fused#CELDA_00016879"/>
        </owl:Restriction>
        </rdfs:subClassOf>
    </owl:Class>


    <!--#Fused#CELDA_00016974-->

    <owl:Class rdf:about="#Fused#CELDA_00016974">
        <rdfs:label>fetal precortex cells</rdfs:label>
        <rdfs:subClassOf >
        <owl:Restriction>
            <owl:onProperty rdf:resource="&purl;obo/develops_from"/>
            <owl:someValuesFrom rdf:resource="Fused#CELDA_00016879"/>
        </owl:Restriction>
        </rdfs:subClassOf>
    </owl:Class>


    <!--#Fused#CELDA_00016975-->

    <owl:Class rdf:about="#Fused#CELDA_00016975">
        <rdfs:label>inner root sheath progenitor cells</rdfs:label>
        <rdfs:subClassOf >
        <owl:Restriction>
            <owl:onProperty rdf:resource="&purl;obo/develops_from"/>
            <owl:someValuesFrom rdf:resource="Fused#CELDA_00016879"/>
        </owl:Restriction>
        </rdfs:subClassOf>
    </owl:Class>


     <!--#Fused#CELDA_00016976-->

     <owl:Class rdf:about="#Fused#CELDA_00016976">
         <rdfs:label>ameloblasts</rdfs:label>
         <rdfs:subClassOf>
         <owl:Restriction>
             <owl:onProperty rdf:resource="&purl;obo/develops_from"/>
             <owl:someValuesFrom rdf:resource="Fused#CELDA_00016882"/>
         </owl:Restriction>
         <ru-meta:synonym xml:lang="en">early ameloblasts</ru-meta:synonym>
         <ru-meta:synonym xml:lang="en">pre-secreting</ru-meta:synonym>
         <ru-meta:synonym xml:lang="en">secreting ameloblasts</ru-meta:synonym>
        </rdfs:subClassOf>
     </owl:Class>


    <!--#Fused#CELDA_00016977-->

    <owl:Class rdf:about="#Fused#CELDA_00016977">
        <rdfs:label>prepancreatic foregut endoderm cells</rdfs:label>
        <rdfs:subClassOf >
        <owl:Restriction>
            <owl:onProperty rdf:resource="&purl;obo/develops_from"/>
            <owl:someValuesFrom rdf:resource="CELDA_00000402CELDA_00016316"/>
        </owl:Restriction>
        </rdfs:subClassOf>
    </owl:Class>


     <!--#Fused#CELDA_00016978-->

     <owl:Class rdf:about="#Fused#CELDA_00016978">
         <rdfs:label>hepatic endoderm cells</rdfs:label>
         <rdfs:subClassOf>
         <owl:Restriction>
             <owl:onProperty rdf:resource="&purl;obo/develops_from"/>
             <owl:someValuesFrom rdf:resource="CELDA_00016316"/>
         </owl:Restriction>
         <ru-meta:synonym xml:lang="en">ventral hepatic foregut endoderm cells</ru-meta:synonym>
         <ru-meta:synonym xml:lang="en">ventral foregut endoderm cells</ru-meta:synonym>
        </rdfs:subClassOf>
     </owl:Class>


     <!--#Fused#CELDA_00016979-->

     <owl:Class rdf:about="#Fused#CELDA_00016979">
         <rdfs:label>angioblasts</rdfs:label>
         <rdfs:subClassOf>
         <owl:Restriction>
             <owl:onProperty rdf:resource="&purl;obo/develops_from"/>
             <owl:someValuesFrom rdf:resource="Fused#CELDA_00016885"/>
         </owl:Restriction>
         <ru-meta:synonym xml:lang="en">extraembryonic hemangioblast cells</ru-meta:synonym>
         <ru-meta:synonym xml:lang="en">placental hemangioblast cells</ru-meta:synonym>
        </rdfs:subClassOf>
     </owl:Class>


     <!--#Fused#CELDA_00016980-->

     <owl:Class rdf:about="#Fused#CELDA_00016980">
         <rdfs:label>hematopoietic stem cells</rdfs:label>
         <rdfs:subClassOf>
         <owl:Restriction>
             <owl:onProperty rdf:resource="&purl;obo/develops_from"/>
             <owl:someValuesFrom rdf:resource="Fused#CELDA_00016885"/>
         </owl:Restriction>
         <ru-meta:synonym xml:lang="en">extraembryonic hemangioblast cells</ru-meta:synonym>
         <ru-meta:synonym xml:lang="en">placental hemangioblast cells</ru-meta:synonym>
        </rdfs:subClassOf>
     </owl:Class>


     <!--#Fused#CELDA_00016981-->

     <owl:Class rdf:about="#Fused#CELDA_00016981">
         <rdfs:label>angioblasts</rdfs:label>
         <rdfs:subClassOf>
         <owl:Restriction>
             <owl:onProperty rdf:resource="&purl;obo/develops_from"/>
             <owl:someValuesFrom rdf:resource="Fused#CELDA_00016888"/>
         </owl:Restriction>
         <ru-meta:synonym xml:lang="en">endothelial progenitor cells</ru-meta:synonym>
         <ru-meta:synonym xml:lang="en">endothelial precoursor cells</ru-meta:synonym>
        </rdfs:subClassOf>
     </owl:Class>


     <!--#Fused#CELDA_00016982-->

     <owl:Class rdf:about="#Fused#CELDA_00016982">
         <rdfs:label>endothelial cells</rdfs:label>
         <rdfs:subClassOf>
         <owl:Restriction>
             <owl:onProperty rdf:resource="&purl;obo/develops_from"/>
             <owl:someValuesFrom rdf:resource="Fused#CELDA_00016889"/>
         </owl:Restriction>
         <ru-meta:synonym xml:lang="en">ecs</ru-meta:synonym>
        </rdfs:subClassOf>
     </owl:Class>


    <!--#Fused#CELDA_00016983-->

    <owl:Class rdf:about="#Fused#CELDA_00016983">
        <rdfs:label>arterial endothelial cells</rdfs:label>
        <rdfs:subClassOf >
        <owl:Restriction>
            <owl:onProperty rdf:resource="&purl;obo/develops_from"/>
            <owl:someValuesFrom rdf:resource="Fused#CELDA_00016890Fused#CELDA_00016818"/>
        </owl:Restriction>
        </rdfs:subClassOf>
    </owl:Class>


    <!--#Fused#CELDA_00016984-->

    <owl:Class rdf:about="#Fused#CELDA_00016984">
        <rdfs:label>endothelial tip cells</rdfs:label>
        <rdfs:subClassOf >
        <owl:Restriction>
            <owl:onProperty rdf:resource="&purl;obo/develops_from"/>
            <owl:someValuesFrom rdf:resource="Fused#CELDA_00016890"/>
        </owl:Restriction>
        </rdfs:subClassOf>
    </owl:Class>


    <!--#Fused#CELDA_00016985-->

    <owl:Class rdf:about="#Fused#CELDA_00016985">
        <rdfs:label>lymphatic endothelial cells</rdfs:label>
        <rdfs:subClassOf >
        <owl:Restriction>
            <owl:onProperty rdf:resource="&purl;obo/develops_from"/>
            <owl:someValuesFrom rdf:resource="Fused#CELDA_00016891"/>
        </owl:Restriction>
        </rdfs:subClassOf>
    </owl:Class>


    <!--#Fused#CELDA_00016986-->

    <owl:Class rdf:about="#Fused#CELDA_00016986">
        <rdfs:label>umbilical vein endothelial cells</rdfs:label>
        <rdfs:subClassOf >
        <owl:Restriction>
            <owl:onProperty rdf:resource="&purl;obo/develops_from"/>
            <owl:someValuesFrom rdf:resource="Fused#CELDA_00016891"/>
        </owl:Restriction>
        </rdfs:subClassOf>
    </owl:Class>


     <!--#Fused#CELDA_00016987-->

     <owl:Class rdf:about="#Fused#CELDA_00016987">
         <rdfs:label>erythroid progenitor cells</rdfs:label>
         <rdfs:subClassOf>
         <owl:Restriction>
             <owl:onProperty rdf:resource="&purl;obo/develops_from"/>
             <owl:someValuesFrom rdf:resource="Fused#CELDA_00016892"/>
         </owl:Restriction>
         <ru-meta:synonym xml:lang="en">definitive myeloid progenitor cells</ru-meta:synonym>
        </rdfs:subClassOf>
     </owl:Class>


     <!--#Fused#CELDA_00016988-->

     <owl:Class rdf:about="#Fused#CELDA_00016988">
         <rdfs:label>granulocytes</rdfs:label>
         <rdfs:subClassOf>
         <owl:Restriction>
             <owl:onProperty rdf:resource="&purl;obo/develops_from"/>
             <owl:someValuesFrom rdf:resource="Fused#CELDA_00016892"/>
         </owl:Restriction>
         <ru-meta:synonym xml:lang="en">definitive myeloid progenitor cells</ru-meta:synonym>
        </rdfs:subClassOf>
     </owl:Class>


     <!--#Fused#CELDA_00016989-->

     <owl:Class rdf:about="#Fused#CELDA_00016989">
         <rdfs:label>macrophages</rdfs:label>
         <rdfs:subClassOf>
         <owl:Restriction>
             <owl:onProperty rdf:resource="&purl;obo/develops_from"/>
             <owl:someValuesFrom rdf:resource="Fused#CELDA_00016892"/>
         </owl:Restriction>
         <ru-meta:synonym xml:lang="en">definitive myeloid progenitor cells</ru-meta:synonym>
        </rdfs:subClassOf>
     </owl:Class>


     <!--#Fused#CELDA_00016990-->

     <owl:Class rdf:about="#Fused#CELDA_00016990">
         <rdfs:label>mast cells</rdfs:label>
         <rdfs:subClassOf>
         <owl:Restriction>
             <owl:onProperty rdf:resource="&purl;obo/develops_from"/>
             <owl:someValuesFrom rdf:resource="Fused#CELDA_00016892"/>
         </owl:Restriction>
         <ru-meta:synonym xml:lang="en">definitive myeloid progenitor cells</ru-meta:synonym>
        </rdfs:subClassOf>
     </owl:Class>


     <!--#Fused#CELDA_00016991-->

     <owl:Class rdf:about="#Fused#CELDA_00016991">
         <rdfs:label>megakaryocytes</rdfs:label>
         <rdfs:subClassOf>
         <owl:Restriction>
             <owl:onProperty rdf:resource="&purl;obo/develops_from"/>
             <owl:someValuesFrom rdf:resource="Fused#CELDA_00016892"/>
         </owl:Restriction>
         <ru-meta:synonym xml:lang="en">definitive myeloid progenitor cells</ru-meta:synonym>
        </rdfs:subClassOf>
     </owl:Class>


     <!--#Fused#CELDA_00016992-->

     <owl:Class rdf:about="#Fused#CELDA_00016992">
         <rdfs:label>definitive erythrocytes</rdfs:label>
         <rdfs:subClassOf>
         <owl:Restriction>
             <owl:onProperty rdf:resource="&purl;obo/develops_from"/>
             <owl:someValuesFrom rdf:resource="Fused#CELDA_00016893"/>
         </owl:Restriction>
         <ru-meta:synonym xml:lang="en">hematopoietic stem cells</ru-meta:synonym>
         <ru-meta:synonym xml:lang="en">hscs</ru-meta:synonym>
        </rdfs:subClassOf>
     </owl:Class>


     <!--#Fused#CELDA_00016993-->

     <owl:Class rdf:about="#Fused#CELDA_00016993">
         <rdfs:label>hematopoietic stem cells</rdfs:label>
         <rdfs:subClassOf>
         <owl:Restriction>
             <owl:onProperty rdf:resource="&purl;obo/develops_from"/>
             <owl:someValuesFrom rdf:resource="Fused#CELDA_00016893"/>
         </owl:Restriction>
         <ru-meta:synonym xml:lang="en">hscs</ru-meta:synonym>
         <ru-meta:synonym xml:lang="en">cfu-ml (colony forming units</ru-meta:synonym>
         <ru-meta:synonym xml:lang="en">myloid &amp; lymphoid)</ru-meta:synonym>
         <ru-meta:synonym xml:lang="en">lt-hsc (long term hematopoietic stem cell)</ru-meta:synonym>
        </rdfs:subClassOf>
     </owl:Class>


    <!--#Fused#CELDA_00016994-->

    <owl:Class rdf:about="#Fused#CELDA_00016994">
        <rdfs:label>hematopoietic stem cells</rdfs:label>
        <rdfs:subClassOf >
        <owl:Restriction>
            <owl:onProperty rdf:resource="&purl;obo/develops_from"/>
            <owl:someValuesFrom rdf:resource="Fused#CELDA_00016893"/>
        </owl:Restriction>
        </rdfs:subClassOf>
    </owl:Class>


    <!--#Fused#CELDA_00016995-->

    <owl:Class rdf:about="#Fused#CELDA_00016995">
        <rdfs:label>kupffer cells</rdfs:label>
        <rdfs:subClassOf >
        <owl:Restriction>
            <owl:onProperty rdf:resource="&purl;obo/develops_from"/>
            <owl:someValuesFrom rdf:resource="Fused#CELDA_00016894"/>
        </owl:Restriction>
        </rdfs:subClassOf>
    </owl:Class>


     <!--#Fused#CELDA_00016996-->

     <owl:Class rdf:about="#Fused#CELDA_00016996">
         <rdfs:label>granulosa cells</rdfs:label>
         <rdfs:subClassOf>
         <owl:Restriction>
             <owl:onProperty rdf:resource="&purl;obo/develops_from"/>
             <owl:someValuesFrom rdf:resource="Fused#CELDA_00016896"/>
         </owl:Restriction>
         <ru-meta:synonym xml:lang="en">follicle cells</ru-meta:synonym>
         <ru-meta:synonym xml:lang="en">preantral granulosa cells</ru-meta:synonym>
        </rdfs:subClassOf>
     </owl:Class>


     <!--#Fused#CELDA_00016997-->

     <owl:Class rdf:about="#Fused#CELDA_00016997">
         <rdfs:label>leydig cells</rdfs:label>
         <rdfs:subClassOf>
         <owl:Restriction>
             <owl:onProperty rdf:resource="&purl;obo/develops_from"/>
             <owl:someValuesFrom rdf:resource="Fused#CELDA_00016897"/>
         </owl:Restriction>
         <ru-meta:synonym xml:lang="en">pre leydig cells</ru-meta:synonym>
        </rdfs:subClassOf>
     </owl:Class>


    <!--#Fused#CELDA_00016998-->

    <owl:Class rdf:about="#Fused#CELDA_00016998">
        <rdfs:label>sertoli cells</rdfs:label>
        <rdfs:subClassOf >
        <owl:Restriction>
            <owl:onProperty rdf:resource="&purl;obo/develops_from"/>
            <owl:someValuesFrom rdf:resource="Fused#CELDA_00016898"/>
        </owl:Restriction>
        </rdfs:subClassOf>
    </owl:Class>


    <!--#Fused#CELDA_00016999-->

    <owl:Class rdf:about="#Fused#CELDA_00016999">
        <rdfs:label>juxtaglomerular cells</rdfs:label>
        <rdfs:subClassOf >
        <owl:Restriction>
            <owl:onProperty rdf:resource="&purl;obo/develops_from"/>
            <owl:someValuesFrom rdf:resource="CELDA_00015850"/>
        </owl:Restriction>
        </rdfs:subClassOf>
    </owl:Class>


     <!--#Fused#CELDA_00017000-->

     <owl:Class rdf:about="#Fused#CELDA_00017000">
         <rdfs:label>adipose mural cells</rdfs:label>
         <rdfs:subClassOf>
         <owl:Restriction>
             <owl:onProperty rdf:resource="&purl;obo/develops_from"/>
             <owl:someValuesFrom rdf:resource="CELDA_00016379"/>
         </owl:Restriction>
         <ru-meta:synonym xml:lang="en">stromal vascular preadipocyte progenitor cells</ru-meta:synonym>
         <ru-meta:synonym xml:lang="en">intra-abdominal fat progenitors</ru-meta:synonym>
        </rdfs:subClassOf>
     </owl:Class>


    <!--#Fused#CELDA_00017001-->

    <owl:Class rdf:about="#Fused#CELDA_00017001">
        <rdfs:label>brown like adipocyte cells</rdfs:label>
        <rdfs:subClassOf >
        <owl:Restriction>
            <owl:onProperty rdf:resource="&purl;obo/develops_from"/>
            <owl:someValuesFrom rdf:resource="Fused#CELDA_00016907"/>
        </owl:Restriction>
        </rdfs:subClassOf>
    </owl:Class>


     <!--#Fused#CELDA_00017002-->

     <owl:Class rdf:about="#Fused#CELDA_00017002">
         <rdfs:label>subcutaneous white adipocytes</rdfs:label>
         <rdfs:subClassOf>
         <owl:Restriction>
             <owl:onProperty rdf:resource="&purl;obo/develops_from"/>
             <owl:someValuesFrom rdf:resource="Fused#CELDA_00016907Fused#CELDA_00016958Fused#CELDA_00017065"/>
         </owl:Restriction>
         <ru-meta:synonym xml:lang="en">subcutaneous white preadipocytes</ru-meta:synonym>
        </rdfs:subClassOf>
     </owl:Class>


     <!--#Fused#CELDA_00017003-->

     <owl:Class rdf:about="#Fused#CELDA_00017003">
         <rdfs:label>brown like adipocyte cells</rdfs:label>
         <rdfs:subClassOf>
         <owl:Restriction>
             <owl:onProperty rdf:resource="&purl;obo/develops_from"/>
             <owl:someValuesFrom rdf:resource="CELDA_00016382"/>
         </owl:Restriction>
         <ru-meta:synonym xml:lang="en">visceral white preadipocytes</ru-meta:synonym>
         <ru-meta:synonym xml:lang="en">intra-abdominal fat progenitors</ru-meta:synonym>
        </rdfs:subClassOf>
     </owl:Class>


     <!--#Fused#CELDA_00017004-->

     <owl:Class rdf:about="#Fused#CELDA_00017004">
         <rdfs:label>endochondral preosteoblasts</rdfs:label>
         <rdfs:subClassOf>
         <owl:Restriction>
             <owl:onProperty rdf:resource="&purl;obo/develops_from"/>
             <owl:someValuesFrom rdf:resource="Fused#CELDA_00016909"/>
         </owl:Restriction>
         <ru-meta:synonym xml:lang="en">perichondrium cells</ru-meta:synonym>
        </rdfs:subClassOf>
     </owl:Class>


    <!--#Fused#CELDA_00017005-->

    <owl:Class rdf:about="#Fused#CELDA_00017005">
        <rdfs:label>interzone cells</rdfs:label>
        <rdfs:subClassOf >
        <owl:Restriction>
            <owl:onProperty rdf:resource="&purl;obo/develops_from"/>
            <owl:someValuesFrom rdf:resource="Fused#CELDA_00016909"/>
        </owl:Restriction>
        </rdfs:subClassOf>
    </owl:Class>


    <!--#Fused#CELDA_00017006-->

    <owl:Class rdf:about="#Fused#CELDA_00017006">
        <rdfs:label>bone marrow stromal cells</rdfs:label>
        <rdfs:subClassOf >
        <owl:Restriction>
            <owl:onProperty rdf:resource="&purl;obo/develops_from"/>
            <owl:someValuesFrom rdf:resource="Fused#CELDA_00016909"/>
        </owl:Restriction>
        </rdfs:subClassOf>
    </owl:Class>


     <!--#Fused#CELDA_00017007-->

     <owl:Class rdf:about="#Fused#CELDA_00017007">
         <rdfs:label>prechondrocytes</rdfs:label>
         <rdfs:subClassOf>
         <owl:Restriction>
             <owl:onProperty rdf:resource="&purl;obo/develops_from"/>
             <owl:someValuesFrom rdf:resource="CELDA_00016513"/>
         </owl:Restriction>
         <ru-meta:synonym xml:lang="en">chondroprogenitors</ru-meta:synonym>
        </rdfs:subClassOf>
     </owl:Class>


    <!--#Fused#CELDA_00017008-->

    <owl:Class rdf:about="#Fused#CELDA_00017008">
        <rdfs:label>adventitial reticular cells</rdfs:label>
        <rdfs:subClassOf >
        <owl:Restriction>
            <owl:onProperty rdf:resource="&purl;obo/develops_from"/>
            <owl:someValuesFrom rdf:resource="CELDA_00016413"/>
        </owl:Restriction>
        </rdfs:subClassOf>
    </owl:Class>


    <!--#Fused#CELDA_00017009-->

    <owl:Class rdf:about="#Fused#CELDA_00017009">
        <rdfs:label>pericytes</rdfs:label>
        <rdfs:subClassOf >
        <owl:Restriction>
            <owl:onProperty rdf:resource="&purl;obo/develops_from"/>
            <owl:someValuesFrom rdf:resource="CELDA_00016413Fused#CELDA_00017014"/>
        </owl:Restriction>
        </rdfs:subClassOf>
    </owl:Class>


    <!--#Fused#CELDA_00017010-->

    <owl:Class rdf:about="#Fused#CELDA_00017010">
        <rdfs:label>epicardial cells</rdfs:label>
        <rdfs:subClassOf >
        <owl:Restriction>
            <owl:onProperty rdf:resource="&purl;obo/develops_from"/>
            <owl:someValuesFrom rdf:resource="CELDA_00016546"/>
        </owl:Restriction>
        </rdfs:subClassOf>
    </owl:Class>


     <!--#Fused#CELDA_00017011-->

     <owl:Class rdf:about="#Fused#CELDA_00017011">
         <rdfs:label>subepicardial cells</rdfs:label>
         <rdfs:subClassOf>
         <owl:Restriction>
             <owl:onProperty rdf:resource="&purl;obo/develops_from"/>
             <owl:someValuesFrom rdf:resource="CELDA_00016546"/>
         </owl:Restriction>
         <ru-meta:synonym xml:lang="en">epicardial progenitors cells</ru-meta:synonym>
        </rdfs:subClassOf>
     </owl:Class>


    <!--#Fused#CELDA_00017012-->

    <owl:Class rdf:about="#Fused#CELDA_00017012">
        <rdfs:label>cardiac crescent cells</rdfs:label>
        <rdfs:subClassOf >
        <owl:Restriction>
            <owl:onProperty rdf:resource="&purl;obo/develops_from"/>
            <owl:someValuesFrom rdf:resource="CELDA_00016572"/>
        </owl:Restriction>
        </rdfs:subClassOf>
    </owl:Class>


    <!--#Fused#CELDA_00017013-->

    <owl:Class rdf:about="#Fused#CELDA_00017013">
        <rdfs:label>mature mesothelial cells</rdfs:label>
        <rdfs:subClassOf >
        <owl:Restriction>
            <owl:onProperty rdf:resource="&purl;obo/develops_from"/>
            <owl:someValuesFrom rdf:resource="Fused#CELDA_00016913"/>
        </owl:Restriction>
        </rdfs:subClassOf>
    </owl:Class>


     <!--#Fused#CELDA_00017014-->

     <owl:Class rdf:about="#Fused#CELDA_00017014">
         <rdfs:label>pre stellate cells</rdfs:label>
         <rdfs:subClassOf>
         <owl:Restriction>
             <owl:onProperty rdf:resource="&purl;obo/develops_from"/>
             <owl:someValuesFrom rdf:resource="CELDA_00016106"/>
         </owl:Restriction>
         <ru-meta:synonym xml:lang="en">transitional cells</ru-meta:synonym>
         <ru-meta:synonym xml:lang="en">submesothelial cells</ru-meta:synonym>
        </rdfs:subClassOf>
     </owl:Class>


    <!--#Fused#CELDA_00017015-->

    <owl:Class rdf:about="#Fused#CELDA_00017015">
        <rdfs:label>somite epithelial cells</rdfs:label>
        <rdfs:subClassOf >
        <owl:Restriction>
            <owl:onProperty rdf:resource="&purl;obo/develops_from"/>
            <owl:someValuesFrom rdf:resource="Fused#CELDA_00016914"/>
        </owl:Restriction>
        </rdfs:subClassOf>
    </owl:Class>


    <!--#Fused#CELDA_00017016-->

    <owl:Class rdf:about="#Fused#CELDA_00017016">
        <rdfs:label>myoblasts</rdfs:label>
        <rdfs:subClassOf >
        <owl:Restriction>
            <owl:onProperty rdf:resource="&purl;obo/develops_from"/>
            <owl:someValuesFrom rdf:resource="Fused#CELDA_00016915Fused#CELDA_00017018"/>
        </owl:Restriction>
        </rdfs:subClassOf>
    </owl:Class>


    <!--#Fused#CELDA_00017017-->

    <owl:Class rdf:about="#Fused#CELDA_00017017">
        <rdfs:label>hindlimb muscle satellite cells</rdfs:label>
        <rdfs:subClassOf >
        <owl:Restriction>
            <owl:onProperty rdf:resource="&purl;obo/develops_from"/>
            <owl:someValuesFrom rdf:resource="Fused#CELDA_00016915"/>
        </owl:Restriction>
        </rdfs:subClassOf>
    </owl:Class>


     <!--#Fused#CELDA_00017018-->

     <owl:Class rdf:about="#Fused#CELDA_00017018">
         <rdfs:label>limb muscle progenitor cells</rdfs:label>
         <rdfs:subClassOf>
         <owl:Restriction>
             <owl:onProperty rdf:resource="&purl;obo/develops_from"/>
             <owl:someValuesFrom rdf:resource="Fused#CELDA_00016915"/>
         </owl:Restriction>
         <ru-meta:synonym xml:lang="en">limb muscle migrating cells</ru-meta:synonym>
        </rdfs:subClassOf>
     </owl:Class>


    <!--#Fused#CELDA_00017019-->

    <owl:Class rdf:about="#Fused#CELDA_00017019">
        <rdfs:label>forelimb muscle satellite cells</rdfs:label>
        <rdfs:subClassOf >
        <owl:Restriction>
            <owl:onProperty rdf:resource="&purl;obo/develops_from"/>
            <owl:someValuesFrom rdf:resource="Fused#CELDA_00016915"/>
        </owl:Restriction>
        </rdfs:subClassOf>
    </owl:Class>


     <!--#Fused#CELDA_00017020-->

     <owl:Class rdf:about="#Fused#CELDA_00017020">
         <rdfs:label>intramembranous osteocytes</rdfs:label>
         <rdfs:subClassOf>
         <owl:Restriction>
             <owl:onProperty rdf:resource="&purl;obo/develops_from"/>
             <owl:someValuesFrom rdf:resource="CELDA_00016708"/>
         </owl:Restriction>
         <ru-meta:synonym xml:lang="en">intramembranous osteoblasts</ru-meta:synonym>
        </rdfs:subClassOf>
     </owl:Class>


    <!--#Fused#CELDA_00017021-->

    <owl:Class rdf:about="#Fused#CELDA_00017021">
        <rdfs:label>secondary oocyte</rdfs:label>
        <rdfs:subClassOf >
        <owl:Restriction>
            <owl:onProperty rdf:resource="&purl;obo/develops_from"/>
            <owl:someValuesFrom rdf:resource="Fused#CELDA_00016917"/>
        </owl:Restriction>
        </rdfs:subClassOf>
    </owl:Class>


     <!--#Fused#CELDA_00017022-->

     <owl:Class rdf:about="#Fused#CELDA_00017022">
         <rdfs:label>spermatogonium type b</rdfs:label>
         <rdfs:subClassOf>
         <owl:Restriction>
             <owl:onProperty rdf:resource="&purl;obo/develops_from"/>
             <owl:someValuesFrom rdf:resource="Fused#CELDA_00016918"/>
         </owl:Restriction>
         <ru-meta:synonym xml:lang="en">spermatogonium type a</ru-meta:synonym>
        </rdfs:subClassOf>
     </owl:Class>


     <!--#Fused#CELDA_00017023-->

     <owl:Class rdf:about="#Fused#CELDA_00017023">
         <rdfs:label>fetal dopaminergic neurons</rdfs:label>
         <rdfs:subClassOf>
         <owl:Restriction>
             <owl:onProperty rdf:resource="&purl;obo/develops_from"/>
             <owl:someValuesFrom rdf:resource="Fused#CELDA_00016920"/>
         </owl:Restriction>
         <ru-meta:synonym xml:lang="en">fetal da neurons</ru-meta:synonym>
         <ru-meta:synonym xml:lang="en">dopaminergic progenitor cells</ru-meta:synonym>
         <ru-meta:synonym xml:lang="en">immature mda neurons. midbrain dopaminergic progenitors</ru-meta:synonym>
        </rdfs:subClassOf>
     </owl:Class>


     <!--#Fused#CELDA_00017024-->

     <owl:Class rdf:about="#Fused#CELDA_00017024">
         <rdfs:label>fetal dopaminergic neurons</rdfs:label>
         <rdfs:subClassOf>
         <owl:Restriction>
             <owl:onProperty rdf:resource="&purl;obo/develops_from"/>
             <owl:someValuesFrom rdf:resource="Fused#CELDA_00016921"/>
         </owl:Restriction>
         <ru-meta:synonym xml:lang="en">fetal da neurons</ru-meta:synonym>
         <ru-meta:synonym xml:lang="en">dopaminergic progenitor cells</ru-meta:synonym>
         <ru-meta:synonym xml:lang="en">immature mda neurons</ru-meta:synonym>
         <ru-meta:synonym xml:lang="en">midbrain dopaminergic progenitor cells</ru-meta:synonym>
        </rdfs:subClassOf>
     </owl:Class>


    <!--#Fused#CELDA_00017025-->

    <owl:Class rdf:about="#Fused#CELDA_00017025">
        <rdfs:label>bergmann glia</rdfs:label>
        <rdfs:subClassOf >
        <owl:Restriction>
            <owl:onProperty rdf:resource="&purl;obo/develops_from"/>
            <owl:someValuesFrom rdf:resource="Fused#CELDA_00016922"/>
        </owl:Restriction>
        </rdfs:subClassOf>
    </owl:Class>


     <!--#Fused#CELDA_00017026-->

     <owl:Class rdf:about="#Fused#CELDA_00017026">
         <rdfs:label>adult oligodendrocyte precursor cells</rdfs:label>
         <rdfs:subClassOf>
         <owl:Restriction>
             <owl:onProperty rdf:resource="&purl;obo/develops_from"/>
             <owl:someValuesFrom rdf:resource="Fused#CELDA_00016923"/>
         </owl:Restriction>
         <ru-meta:synonym xml:lang="en">adult neural stem cells</ru-meta:synonym>
         <ru-meta:synonym xml:lang="en">sub ventricular zone (svz) b cell</ru-meta:synonym>
         <ru-meta:synonym xml:lang="en">svz astrocytes</ru-meta:synonym>
        </rdfs:subClassOf>
     </owl:Class>


    <!--#Fused#CELDA_00017027-->

    <owl:Class rdf:about="#Fused#CELDA_00017027">
        <rdfs:label>fibrous astrocyte cells</rdfs:label>
        <rdfs:subClassOf >
        <owl:Restriction>
            <owl:onProperty rdf:resource="&purl;obo/develops_from"/>
            <owl:someValuesFrom rdf:resource="Fused#CELDA_00016924Fused#CELDA_00016939Fused#CELDA_00016943"/>
        </owl:Restriction>
        </rdfs:subClassOf>
    </owl:Class>


    <!--#Fused#CELDA_00017028-->

    <owl:Class rdf:about="#Fused#CELDA_00017028">
        <rdfs:label>protoplasmic astrocyte cells</rdfs:label>
        <rdfs:subClassOf >
        <owl:Restriction>
            <owl:onProperty rdf:resource="&purl;obo/develops_from"/>
            <owl:someValuesFrom rdf:resource="Fused#CELDA_00016924Fused#CELDA_00016939Fused#CELDA_00016943"/>
        </owl:Restriction>
        </rdfs:subClassOf>
    </owl:Class>


     <!--#Fused#CELDA_00017029-->

     <owl:Class rdf:about="#Fused#CELDA_00017029">
         <rdfs:label>oligodendrocyte precursor cells</rdfs:label>
         <rdfs:subClassOf>
         <owl:Restriction>
             <owl:onProperty rdf:resource="&purl;obo/develops_from"/>
             <owl:someValuesFrom rdf:resource="Fused#CELDA_00016925Fused#CELDA_00016928Fused#CELDA_00016929Fused#CELDA_00016930Fused#CELDA_00016931Fused#CELDA_00016935Fused#CELDA_00016938Fused#CELDA_00016942Fused#CELDA_00016946"/>
         </owl:Restriction>
         <ru-meta:synonym xml:lang="en">oligodendrocyte progenitors (olps)</ru-meta:synonym>
        </rdfs:subClassOf>
     </owl:Class>


     <!--#Fused#CELDA_00017030-->

     <owl:Class rdf:about="#Fused#CELDA_00017030">
         <rdfs:label>mature l cone cells</rdfs:label>
         <rdfs:subClassOf>
         <owl:Restriction>
             <owl:onProperty rdf:resource="&purl;obo/develops_from"/>
             <owl:someValuesFrom rdf:resource="CELDA_00015914"/>
         </owl:Restriction>
         <ru-meta:synonym xml:lang="en">cone precursor cells</ru-meta:synonym>
        </rdfs:subClassOf>
     </owl:Class>


     <!--#Fused#CELDA_00017031-->

     <owl:Class rdf:about="#Fused#CELDA_00017031">
         <rdfs:label>mature m cone cells</rdfs:label>
         <rdfs:subClassOf>
         <owl:Restriction>
             <owl:onProperty rdf:resource="&purl;obo/develops_from"/>
             <owl:someValuesFrom rdf:resource="CELDA_00015914"/>
         </owl:Restriction>
         <ru-meta:synonym xml:lang="en">cone precursor cells</ru-meta:synonym>
        </rdfs:subClassOf>
     </owl:Class>


     <!--#Fused#CELDA_00017032-->

     <owl:Class rdf:about="#Fused#CELDA_00017032">
         <rdfs:label>mature m s cone cells</rdfs:label>
         <rdfs:subClassOf>
         <owl:Restriction>
             <owl:onProperty rdf:resource="&purl;obo/develops_from"/>
             <owl:someValuesFrom rdf:resource="CELDA_00015914"/>
         </owl:Restriction>
         <ru-meta:synonym xml:lang="en">cone precursor cells</ru-meta:synonym>
        </rdfs:subClassOf>
     </owl:Class>


     <!--#Fused#CELDA_00017033-->

     <owl:Class rdf:about="#Fused#CELDA_00017033">
         <rdfs:label>mature s cone cells</rdfs:label>
         <rdfs:subClassOf>
         <owl:Restriction>
             <owl:onProperty rdf:resource="&purl;obo/develops_from"/>
             <owl:someValuesFrom rdf:resource="CELDA_00015914"/>
         </owl:Restriction>
         <ru-meta:synonym xml:lang="en">cone precursor cells</ru-meta:synonym>
        </rdfs:subClassOf>
     </owl:Class>


     <!--#Fused#CELDA_00017034-->

     <owl:Class rdf:about="#Fused#CELDA_00017034">
         <rdfs:label>mature rod cells</rdfs:label>
         <rdfs:subClassOf>
         <owl:Restriction>
             <owl:onProperty rdf:resource="&purl;obo/develops_from"/>
             <owl:someValuesFrom rdf:resource="CELDA_00015704"/>
         </owl:Restriction>
         <ru-meta:synonym xml:lang="en">rod precursor cells</ru-meta:synonym>
        </rdfs:subClassOf>
     </owl:Class>


     <!--#Fused#CELDA_00017035-->

     <owl:Class rdf:about="#Fused#CELDA_00017035">
         <rdfs:label>mature ganglion cells</rdfs:label>
         <rdfs:subClassOf>
         <owl:Restriction>
             <owl:onProperty rdf:resource="&purl;obo/develops_from"/>
             <owl:someValuesFrom rdf:resource="CELDA_00015685"/>
         </owl:Restriction>
         <ru-meta:synonym xml:lang="en">immature ganglion cells</ru-meta:synonym>
        </rdfs:subClassOf>
     </owl:Class>


     <!--#Fused#CELDA_00017036-->

     <owl:Class rdf:about="#Fused#CELDA_00017036">
         <rdfs:label>type1 off cone bipolar cells</rdfs:label>
         <rdfs:subClassOf>
         <owl:Restriction>
             <owl:onProperty rdf:resource="&purl;obo/develops_from"/>
             <owl:someValuesFrom rdf:resource="CELDA_00015937"/>
         </owl:Restriction>
         <ru-meta:synonym xml:lang="en">cone bipolar precursor cells</ru-meta:synonym>
        </rdfs:subClassOf>
     </owl:Class>


     <!--#Fused#CELDA_00017037-->

     <owl:Class rdf:about="#Fused#CELDA_00017037">
         <rdfs:label>type2 off cone bipolar cells</rdfs:label>
         <rdfs:subClassOf>
         <owl:Restriction>
             <owl:onProperty rdf:resource="&purl;obo/develops_from"/>
             <owl:someValuesFrom rdf:resource="CELDA_00015937"/>
         </owl:Restriction>
         <ru-meta:synonym xml:lang="en">cone bipolar precursor cells</ru-meta:synonym>
        </rdfs:subClassOf>
     </owl:Class>


     <!--#Fused#CELDA_00017038-->

     <owl:Class rdf:about="#Fused#CELDA_00017038">
         <rdfs:label>type3a off cone bipolar cells</rdfs:label>
         <rdfs:subClassOf>
         <owl:Restriction>
             <owl:onProperty rdf:resource="&purl;obo/develops_from"/>
             <owl:someValuesFrom rdf:resource="CELDA_00015937"/>
         </owl:Restriction>
         <ru-meta:synonym xml:lang="en">cone bipolar precursor cells</ru-meta:synonym>
        </rdfs:subClassOf>
     </owl:Class>


     <!--#Fused#CELDA_00017039-->

     <owl:Class rdf:about="#Fused#CELDA_00017039">
         <rdfs:label>type3b off cone bipolar cells</rdfs:label>
         <rdfs:subClassOf>
         <owl:Restriction>
             <owl:onProperty rdf:resource="&purl;obo/develops_from"/>
             <owl:someValuesFrom rdf:resource="CELDA_00015937"/>
         </owl:Restriction>
         <ru-meta:synonym xml:lang="en">cone bipolar precursor cells</ru-meta:synonym>
        </rdfs:subClassOf>
     </owl:Class>


     <!--#Fused#CELDA_00017040-->

     <owl:Class rdf:about="#Fused#CELDA_00017040">
         <rdfs:label>type4 off cone bipolar cells</rdfs:label>
         <rdfs:subClassOf>
         <owl:Restriction>
             <owl:onProperty rdf:resource="&purl;obo/develops_from"/>
             <owl:someValuesFrom rdf:resource="CELDA_00015937"/>
         </owl:Restriction>
         <ru-meta:synonym xml:lang="en">cone bipolar precursor cells</ru-meta:synonym>
        </rdfs:subClassOf>
     </owl:Class>


     <!--#Fused#CELDA_00017041-->

     <owl:Class rdf:about="#Fused#CELDA_00017041">
         <rdfs:label>type5 on cone bipolar cells</rdfs:label>
         <rdfs:subClassOf>
         <owl:Restriction>
             <owl:onProperty rdf:resource="&purl;obo/develops_from"/>
             <owl:someValuesFrom rdf:resource="CELDA_00015937"/>
         </owl:Restriction>
         <ru-meta:synonym xml:lang="en">cone bipolar precursor cells</ru-meta:synonym>
        </rdfs:subClassOf>
     </owl:Class>


     <!--#Fused#CELDA_00017042-->

     <owl:Class rdf:about="#Fused#CELDA_00017042">
         <rdfs:label>type6 on cone bipolar cells</rdfs:label>
         <rdfs:subClassOf>
         <owl:Restriction>
             <owl:onProperty rdf:resource="&purl;obo/develops_from"/>
             <owl:someValuesFrom rdf:resource="CELDA_00015937"/>
         </owl:Restriction>
         <ru-meta:synonym xml:lang="en">cone bipolar precursor cells</ru-meta:synonym>
        </rdfs:subClassOf>
     </owl:Class>


     <!--#Fused#CELDA_00017043-->

     <owl:Class rdf:about="#Fused#CELDA_00017043">
         <rdfs:label>type7 on cone bipolar cells</rdfs:label>
         <rdfs:subClassOf>
         <owl:Restriction>
             <owl:onProperty rdf:resource="&purl;obo/develops_from"/>
             <owl:someValuesFrom rdf:resource="CELDA_00015937"/>
         </owl:Restriction>
         <ru-meta:synonym xml:lang="en">cone bipolar precursor cells</ru-meta:synonym>
        </rdfs:subClassOf>
     </owl:Class>


     <!--#Fused#CELDA_00017044-->

     <owl:Class rdf:about="#Fused#CELDA_00017044">
         <rdfs:label>type8 on cone bipolar cells</rdfs:label>
         <rdfs:subClassOf>
         <owl:Restriction>
             <owl:onProperty rdf:resource="&purl;obo/develops_from"/>
             <owl:someValuesFrom rdf:resource="CELDA_00015937"/>
         </owl:Restriction>
         <ru-meta:synonym xml:lang="en">cone bipolar precursor cells</ru-meta:synonym>
        </rdfs:subClassOf>
     </owl:Class>


     <!--#Fused#CELDA_00017045-->

     <owl:Class rdf:about="#Fused#CELDA_00017045">
         <rdfs:label>type9 on cone bipolar cells</rdfs:label>
         <rdfs:subClassOf>
         <owl:Restriction>
             <owl:onProperty rdf:resource="&purl;obo/develops_from"/>
             <owl:someValuesFrom rdf:resource="CELDA_00015937"/>
         </owl:Restriction>
         <ru-meta:synonym xml:lang="en">cone bipolar precursor cells</ru-meta:synonym>
        </rdfs:subClassOf>
     </owl:Class>


     <!--#Fused#CELDA_00017046-->

     <owl:Class rdf:about="#Fused#CELDA_00017046">
         <rdfs:label>mature rod bipolar cells</rdfs:label>
         <rdfs:subClassOf>
         <owl:Restriction>
             <owl:onProperty rdf:resource="&purl;obo/develops_from"/>
             <owl:someValuesFrom rdf:resource="CELDA_00015711"/>
         </owl:Restriction>
         <ru-meta:synonym xml:lang="en">rod bipolar precursor cells</ru-meta:synonym>
        </rdfs:subClassOf>
     </owl:Class>


     <!--#Fused#CELDA_00017047-->

     <owl:Class rdf:about="#Fused#CELDA_00017047">
         <rdfs:label>late immature amacrine cells</rdfs:label>
         <rdfs:subClassOf>
         <owl:Restriction>
             <owl:onProperty rdf:resource="&purl;obo/develops_from"/>
             <owl:someValuesFrom rdf:resource="CELDA_00015714"/>
         </owl:Restriction>
         <ru-meta:synonym xml:lang="en">late amacrine precursor cells</ru-meta:synonym>
        </rdfs:subClassOf>
     </owl:Class>


     <!--#Fused#CELDA_00017048-->

     <owl:Class rdf:about="#Fused#CELDA_00017048">
         <rdfs:label>association neurons</rdfs:label>
         <rdfs:subClassOf>
         <owl:Restriction>
             <owl:onProperty rdf:resource="&purl;obo/develops_from"/>
             <owl:someValuesFrom rdf:resource="Fused#CELDA_00016941"/>
         </owl:Restriction>
         <ru-meta:synonym xml:lang="en">dilb interneurons</ru-meta:synonym>
        </rdfs:subClassOf>
     </owl:Class>


    <!--#Fused#CELDA_00017049-->

    <owl:Class rdf:about="#Fused#CELDA_00017049">
        <rdfs:label>va1 fibrous astrocyte cells</rdfs:label>
        <rdfs:subClassOf >
        <owl:Restriction>
            <owl:onProperty rdf:resource="&purl;obo/develops_from"/>
            <owl:someValuesFrom rdf:resource="Fused#CELDA_00016947"/>
        </owl:Restriction>
        </rdfs:subClassOf>
    </owl:Class>


    <!--#Fused#CELDA_00017050-->

    <owl:Class rdf:about="#Fused#CELDA_00017050">
        <rdfs:label>va2 fibrous astrocyte cells</rdfs:label>
        <rdfs:subClassOf >
        <owl:Restriction>
            <owl:onProperty rdf:resource="&purl;obo/develops_from"/>
            <owl:someValuesFrom rdf:resource="Fused#CELDA_00016948"/>
        </owl:Restriction>
        </rdfs:subClassOf>
    </owl:Class>


    <!--#Fused#CELDA_00017051-->

    <owl:Class rdf:about="#Fused#CELDA_00017051">
        <rdfs:label>va3 fibrous astrocyte cells</rdfs:label>
        <rdfs:subClassOf >
        <owl:Restriction>
            <owl:onProperty rdf:resource="&purl;obo/develops_from"/>
            <owl:someValuesFrom rdf:resource="Fused#CELDA_00016949"/>
        </owl:Restriction>
        </rdfs:subClassOf>
    </owl:Class>


     <!--#Fused#CELDA_00017052-->

     <owl:Class rdf:about="#Fused#CELDA_00017052">
         <rdfs:label>endochondral osteoblasts</rdfs:label>
         <rdfs:subClassOf>
         <owl:Restriction>
             <owl:onProperty rdf:resource="&purl;obo/develops_from"/>
             <owl:someValuesFrom rdf:resource="CELDA_00016122"/>
         </owl:Restriction>
         <ru-meta:synonym xml:lang="en">periosteum mature osteoblasts</ru-meta:synonym>
         <ru-meta:synonym xml:lang="en">endochondral preosteoblasts</ru-meta:synonym>
         <ru-meta:synonym xml:lang="en">perichondrial skeletogenic cells</ru-meta:synonym>
        </rdfs:subClassOf>
     </owl:Class>


     <!--#Fused#CELDA_00017053-->

     <owl:Class rdf:about="#Fused#CELDA_00017053">
         <rdfs:label>intramembranous osteoblasts</rdfs:label>
         <rdfs:subClassOf>
         <owl:Restriction>
             <owl:onProperty rdf:resource="&purl;obo/develops_from"/>
             <owl:someValuesFrom rdf:resource="Fused#CELDA_00016954"/>
         </owl:Restriction>
         <ru-meta:synonym xml:lang="en">mature osteoblasts</ru-meta:synonym>
         <ru-meta:synonym xml:lang="en">intramembranous preosteoblasts</ru-meta:synonym>
        </rdfs:subClassOf>
     </owl:Class>


     <!--#Fused#CELDA_00017054-->

     <owl:Class rdf:about="#Fused#CELDA_00017054">
         <rdfs:label>chondrocytes</rdfs:label>
         <rdfs:subClassOf>
         <owl:Restriction>
             <owl:onProperty rdf:resource="&purl;obo/develops_from"/>
             <owl:someValuesFrom rdf:resource="CELDA_00016198Fused#CELDA_00017259"/>
         </owl:Restriction>
         <ru-meta:synonym xml:lang="en">prechondrocytes</ru-meta:synonym>
        </rdfs:subClassOf>
     </owl:Class>


     <!--#Fused#CELDA_00017055-->

     <owl:Class rdf:about="#Fused#CELDA_00017055">
         <rdfs:label>suture cells</rdfs:label>
         <rdfs:subClassOf>
         <owl:Restriction>
             <owl:onProperty rdf:resource="&purl;obo/develops_from"/>
             <owl:someValuesFrom rdf:resource="Fused#CELDA_00016955"/>
         </owl:Restriction>
         <ru-meta:synonym xml:lang="en">cranial vault suture</ru-meta:synonym>
         <ru-meta:synonym xml:lang="en">presumptive suture cells</ru-meta:synonym>
        </rdfs:subClassOf>
     </owl:Class>


     <!--#Fused#CELDA_00017056-->

     <owl:Class rdf:about="#Fused#CELDA_00017056">
         <rdfs:label>suture cells</rdfs:label>
         <rdfs:subClassOf>
         <owl:Restriction>
             <owl:onProperty rdf:resource="&purl;obo/develops_from"/>
             <owl:someValuesFrom rdf:resource="Fused#CELDA_00016955"/>
         </owl:Restriction>
         <ru-meta:synonym xml:lang="en">presumptive suture cells</ru-meta:synonym>
        </rdfs:subClassOf>
     </owl:Class>


     <!--#Fused#CELDA_00017057-->

     <owl:Class rdf:about="#Fused#CELDA_00017057">
         <rdfs:label>mature endothelial cells</rdfs:label>
         <rdfs:subClassOf>
         <owl:Restriction>
             <owl:onProperty rdf:resource="&purl;obo/develops_from"/>
             <owl:someValuesFrom rdf:resource="Fused#CELDA_00016956"/>
         </owl:Restriction>
         <ru-meta:synonym xml:lang="en">endothelial cells</ru-meta:synonym>
        </rdfs:subClassOf>
     </owl:Class>


     <!--#Fused#CELDA_00017058-->

     <owl:Class rdf:about="#Fused#CELDA_00017058">
         <rdfs:label>sinusoidal endothelial cells</rdfs:label>
         <rdfs:subClassOf>
         <owl:Restriction>
             <owl:onProperty rdf:resource="&purl;obo/develops_from"/>
             <owl:someValuesFrom rdf:resource="Fused#CELDA_00016956"/>
         </owl:Restriction>
         <ru-meta:synonym xml:lang="en">endothelial cells</ru-meta:synonym>
        </rdfs:subClassOf>
     </owl:Class>


     <!--#Fused#CELDA_00017059-->

     <owl:Class rdf:about="#Fused#CELDA_00017059">
         <rdfs:label>keratocytes</rdfs:label>
         <rdfs:subClassOf>
         <owl:Restriction>
             <owl:onProperty rdf:resource="&purl;obo/develops_from"/>
             <owl:someValuesFrom rdf:resource="Fused#CELDA_00016957"/>
         </owl:Restriction>
         <ru-meta:synonym xml:lang="en">keratoblasts</ru-meta:synonym>
        </rdfs:subClassOf>
     </owl:Class>


     <!--#Fused#CELDA_00017060-->

     <owl:Class rdf:about="#Fused#CELDA_00017060">
         <rdfs:label>endochondral preosteoblasts</rdfs:label>
         <rdfs:subClassOf>
         <owl:Restriction>
             <owl:onProperty rdf:resource="&purl;obo/develops_from"/>
             <owl:someValuesFrom rdf:resource="Fused#CELDA_00016960"/>
         </owl:Restriction>
         <ru-meta:synonym xml:lang="en">perichondrial cells</ru-meta:synonym>
        </rdfs:subClassOf>
     </owl:Class>


     <!--#Fused#CELDA_00017061-->

     <owl:Class rdf:about="#Fused#CELDA_00017061">
         <rdfs:label>prechondrocytes</rdfs:label>
         <rdfs:subClassOf>
         <owl:Restriction>
             <owl:onProperty rdf:resource="&purl;obo/develops_from"/>
             <owl:someValuesFrom rdf:resource="Fused#CELDA_00016960"/>
         </owl:Restriction>
         <ru-meta:synonym xml:lang="en">osteochondro progenitor cells</ru-meta:synonym>
         <ru-meta:synonym xml:lang="en">osteochondral progenitor cells</ru-meta:synonym>
         <ru-meta:synonym xml:lang="en">osteochondro mesenchymal cells</ru-meta:synonym>
        </rdfs:subClassOf>
     </owl:Class>


    <!--#Fused#CELDA_00017062-->

    <owl:Class rdf:about="#Fused#CELDA_00017062">
        <rdfs:label>dental papilla cells</rdfs:label>
        <rdfs:subClassOf >
        <owl:Restriction>
            <owl:onProperty rdf:resource="&purl;obo/develops_from"/>
            <owl:someValuesFrom rdf:resource="Fused#CELDA_00016963"/>
        </owl:Restriction>
        </rdfs:subClassOf>
    </owl:Class>


     <!--#Fused#CELDA_00017063-->

     <owl:Class rdf:about="#Fused#CELDA_00017063">
         <rdfs:label>dermal fibroblasts</rdfs:label>
         <rdfs:subClassOf>
         <owl:Restriction>
             <owl:onProperty rdf:resource="&purl;obo/develops_from"/>
             <owl:someValuesFrom rdf:resource="Fused#CELDA_00016964"/>
         </owl:Restriction>
         <ru-meta:synonym xml:lang="en">dermal progenitor cells</ru-meta:synonym>
         <ru-meta:synonym xml:lang="en">dermal mesenchyme cells</ru-meta:synonym>
        </rdfs:subClassOf>
     </owl:Class>


     <!--#Fused#CELDA_00017064-->

     <owl:Class rdf:about="#Fused#CELDA_00017064">
         <rdfs:label>polymorphic progenitors cells</rdfs:label>
         <rdfs:subClassOf>
         <owl:Restriction>
             <owl:onProperty rdf:resource="&purl;obo/develops_from"/>
             <owl:someValuesFrom rdf:resource="Fused#CELDA_00016966"/>
         </owl:Restriction>
         <ru-meta:synonym xml:lang="en">fibroblastic polymorphic progenitors</ru-meta:synonym>
         <ru-meta:synonym xml:lang="en">polymorphic chondroprogenitors</ru-meta:synonym>
        </rdfs:subClassOf>
     </owl:Class>


     <!--#Fused#CELDA_00017065-->

     <owl:Class rdf:about="#Fused#CELDA_00017065">
         <rdfs:label>subcutaneous white preadipocytes</rdfs:label>
         <rdfs:subClassOf>
         <owl:Restriction>
             <owl:onProperty rdf:resource="&purl;obo/develops_from"/>
             <owl:someValuesFrom rdf:resource="Fused#CELDA_00016967"/>
         </owl:Restriction>
         <ru-meta:synonym xml:lang="en">preadipocytes</ru-meta:synonym>
         <ru-meta:synonym xml:lang="en">adipoblast</ru-meta:synonym>
        </rdfs:subClassOf>
     </owl:Class>


     <!--#Fused#CELDA_00017066-->

     <owl:Class rdf:about="#Fused#CELDA_00017066">
         <rdfs:label>adult corneal superbasal epithelial cells</rdfs:label>
         <rdfs:subClassOf>
         <owl:Restriction>
             <owl:onProperty rdf:resource="&purl;obo/develops_from"/>
             <owl:someValuesFrom rdf:resource="Fused#CELDA_00016970"/>
         </owl:Restriction>
         <ru-meta:synonym xml:lang="en">corneal wing epithelial cells</ru-meta:synonym>
         <ru-meta:synonym xml:lang="en">adult corneal basal epithelial cells</ru-meta:synonym>
        </rdfs:subClassOf>
     </owl:Class>


    <!--#Fused#CELDA_00017067-->

    <owl:Class rdf:about="#Fused#CELDA_00017067">
        <rdfs:label>anterior lens epithelial cells</rdfs:label>
        <rdfs:subClassOf >
        <owl:Restriction>
            <owl:onProperty rdf:resource="&purl;obo/develops_from"/>
            <owl:someValuesFrom rdf:resource="Fused#CELDA_00016971"/>
        </owl:Restriction>
        </rdfs:subClassOf>
    </owl:Class>


    <!--#Fused#CELDA_00017068-->

    <owl:Class rdf:about="#Fused#CELDA_00017068">
        <rdfs:label>primary lens fiber cells</rdfs:label>
        <rdfs:subClassOf >
        <owl:Restriction>
            <owl:onProperty rdf:resource="&purl;obo/develops_from"/>
            <owl:someValuesFrom rdf:resource="Fused#CELDA_00016971"/>
        </owl:Restriction>
        </rdfs:subClassOf>
    </owl:Class>


     <!--#Fused#CELDA_00017069-->

     <owl:Class rdf:about="#Fused#CELDA_00017069">
         <rdfs:label>fetal cortex cells</rdfs:label>
         <rdfs:subClassOf>
         <owl:Restriction>
             <owl:onProperty rdf:resource="&purl;obo/develops_from"/>
             <owl:someValuesFrom rdf:resource="Fused#CELDA_00016974"/>
         </owl:Restriction>
         <ru-meta:synonym xml:lang="en">fetal precortex cells</ru-meta:synonym>
        </rdfs:subClassOf>
     </owl:Class>


     <!--#Fused#CELDA_00017070-->

     <owl:Class rdf:about="#Fused#CELDA_00017070">
         <rdfs:label>fetal hair shaft cuticle cells</rdfs:label>
         <rdfs:subClassOf>
         <owl:Restriction>
             <owl:onProperty rdf:resource="&purl;obo/develops_from"/>
             <owl:someValuesFrom rdf:resource="Fused#CELDA_00016974"/>
         </owl:Restriction>
         <ru-meta:synonym xml:lang="en">fetal precortex cells</ru-meta:synonym>
        </rdfs:subClassOf>
     </owl:Class>


     <!--#Fused#CELDA_00017071-->

     <owl:Class rdf:about="#Fused#CELDA_00017071">
         <rdfs:label>fetal medulla cells</rdfs:label>
         <rdfs:subClassOf>
         <owl:Restriction>
             <owl:onProperty rdf:resource="&purl;obo/develops_from"/>
             <owl:someValuesFrom rdf:resource="Fused#CELDA_00016974"/>
         </owl:Restriction>
         <ru-meta:synonym xml:lang="en">fetal precortex cells</ru-meta:synonym>
        </rdfs:subClassOf>
     </owl:Class>


     <!--#Fused#CELDA_00017072-->

     <owl:Class rdf:about="#Fused#CELDA_00017072">
         <rdfs:label>fetal inner root sheath cells</rdfs:label>
         <rdfs:subClassOf>
         <owl:Restriction>
             <owl:onProperty rdf:resource="&purl;obo/develops_from"/>
             <owl:someValuesFrom rdf:resource="Fused#CELDA_00016975"/>
         </owl:Restriction>
         <ru-meta:synonym xml:lang="en">inner root sheath progenitor cells</ru-meta:synonym>
        </rdfs:subClassOf>
     </owl:Class>


     <!--#Fused#CELDA_00017073-->

     <owl:Class rdf:about="#Fused#CELDA_00017073">
         <rdfs:label>inner root sheath cuticle cells</rdfs:label>
         <rdfs:subClassOf>
         <owl:Restriction>
             <owl:onProperty rdf:resource="&purl;obo/develops_from"/>
             <owl:someValuesFrom rdf:resource="Fused#CELDA_00016975"/>
         </owl:Restriction>
         <ru-meta:synonym xml:lang="en">inner root sheath progenitor cells</ru-meta:synonym>
        </rdfs:subClassOf>
     </owl:Class>


     <!--#Fused#CELDA_00017074-->

     <owl:Class rdf:about="#Fused#CELDA_00017074">
         <rdfs:label>inner root sheath henle cells</rdfs:label>
         <rdfs:subClassOf>
         <owl:Restriction>
             <owl:onProperty rdf:resource="&purl;obo/develops_from"/>
             <owl:someValuesFrom rdf:resource="Fused#CELDA_00016975"/>
         </owl:Restriction>
         <ru-meta:synonym xml:lang="en">inner root sheath progenitor cells</ru-meta:synonym>
        </rdfs:subClassOf>
     </owl:Class>


     <!--#Fused#CELDA_00017075-->

     <owl:Class rdf:about="#Fused#CELDA_00017075">
         <rdfs:label>inner root sheath huxley cells</rdfs:label>
         <rdfs:subClassOf>
         <owl:Restriction>
             <owl:onProperty rdf:resource="&purl;obo/develops_from"/>
             <owl:someValuesFrom rdf:resource="Fused#CELDA_00016975"/>
         </owl:Restriction>
         <ru-meta:synonym xml:lang="en">inner root sheath progenitor cells</ru-meta:synonym>
        </rdfs:subClassOf>
     </owl:Class>


     <!--#Fused#CELDA_00017076-->

     <owl:Class rdf:about="#Fused#CELDA_00017076">
         <rdfs:label>pancreatic progenitor cells</rdfs:label>
         <rdfs:subClassOf>
         <owl:Restriction>
             <owl:onProperty rdf:resource="&purl;obo/develops_from"/>
             <owl:someValuesFrom rdf:resource="Fused#CELDA_00016977"/>
         </owl:Restriction>
         <ru-meta:synonym xml:lang="en">multipotent tip cells</ru-meta:synonym>
        </rdfs:subClassOf>
     </owl:Class>


    <!--#Fused#CELDA_00017077-->

    <owl:Class rdf:about="#Fused#CELDA_00017077">
        <rdfs:label>pancreatic progenitor cells</rdfs:label>
        <rdfs:subClassOf >
        <owl:Restriction>
            <owl:onProperty rdf:resource="&purl;obo/develops_from"/>
            <owl:someValuesFrom rdf:resource="Fused#CELDA_00016977"/>
        </owl:Restriction>
        </rdfs:subClassOf>
    </owl:Class>


     <!--#Fused#CELDA_00017078-->

     <owl:Class rdf:about="#Fused#CELDA_00017078">
         <rdfs:label>endothelial cells</rdfs:label>
         <rdfs:subClassOf>
         <owl:Restriction>
             <owl:onProperty rdf:resource="&purl;obo/develops_from"/>
             <owl:someValuesFrom rdf:resource="Fused#CELDA_00016979"/>
         </owl:Restriction>
         <ru-meta:synonym xml:lang="en">angioblasts</ru-meta:synonym>
        </rdfs:subClassOf>
     </owl:Class>


    <!--#Fused#CELDA_00017079-->

    <owl:Class rdf:about="#Fused#CELDA_00017079">
        <rdfs:label>capillary endothelial cells</rdfs:label>
        <rdfs:subClassOf >
        <owl:Restriction>
            <owl:onProperty rdf:resource="&purl;obo/develops_from"/>
            <owl:someValuesFrom rdf:resource="Fused#CELDA_00016818Fused#CELDA_00017098"/>
        </owl:Restriction>
        </rdfs:subClassOf>
    </owl:Class>


     <!--#Fused#CELDA_00017080-->

     <owl:Class rdf:about="#Fused#CELDA_00017080">
         <rdfs:label>arterial endothelial cells</rdfs:label>
         <rdfs:subClassOf>
         <owl:Restriction>
             <owl:onProperty rdf:resource="&purl;obo/develops_from"/>
             <owl:someValuesFrom rdf:resource="Fused#CELDA_00016981"/>
         </owl:Restriction>
         <ru-meta:synonym xml:lang="en">angioblasts</ru-meta:synonym>
         <ru-meta:synonym xml:lang="en">endothelial progenitor cells</ru-meta:synonym>
         <ru-meta:synonym xml:lang="en">endothelial precoursor cells</ru-meta:synonym>
        </rdfs:subClassOf>
     </owl:Class>


     <!--#Fused#CELDA_00017081-->

     <owl:Class rdf:about="#Fused#CELDA_00017081">
         <rdfs:label>venous endothelial cells</rdfs:label>
         <rdfs:subClassOf>
         <owl:Restriction>
             <owl:onProperty rdf:resource="&purl;obo/develops_from"/>
             <owl:someValuesFrom rdf:resource="Fused#CELDA_00016981"/>
         </owl:Restriction>
         <ru-meta:synonym xml:lang="en">angioblasts</ru-meta:synonym>
         <ru-meta:synonym xml:lang="en">endothelial progenitor cells</ru-meta:synonym>
         <ru-meta:synonym xml:lang="en">endothelial precoursor cells</ru-meta:synonym>
        </rdfs:subClassOf>
     </owl:Class>


     <!--#Fused#CELDA_00017082-->

     <owl:Class rdf:about="#Fused#CELDA_00017082">
         <rdfs:label>mature endothelial cells</rdfs:label>
         <rdfs:subClassOf>
         <owl:Restriction>
             <owl:onProperty rdf:resource="&purl;obo/develops_from"/>
             <owl:someValuesFrom rdf:resource="Fused#CELDA_00016982"/>
         </owl:Restriction>
         <ru-meta:synonym xml:lang="en">endothelial cells</ru-meta:synonym>
         <ru-meta:synonym xml:lang="en">ecs</ru-meta:synonym>
        </rdfs:subClassOf>
     </owl:Class>


    <!--#Fused#CELDA_00017083-->

    <owl:Class rdf:about="#Fused#CELDA_00017083">
        <rdfs:label>glomerular endothelial cells</rdfs:label>
        <rdfs:subClassOf >
        <owl:Restriction>
            <owl:onProperty rdf:resource="&purl;obo/develops_from"/>
            <owl:someValuesFrom rdf:resource="Fused#CELDA_00016819"/>
        </owl:Restriction>
        </rdfs:subClassOf>
    </owl:Class>


     <!--#Fused#CELDA_00017084-->

     <owl:Class rdf:about="#Fused#CELDA_00017084">
         <rdfs:label>erythrocytes</rdfs:label>
         <rdfs:subClassOf>
         <owl:Restriction>
             <owl:onProperty rdf:resource="&purl;obo/develops_from"/>
             <owl:someValuesFrom rdf:resource="Fused#CELDA_00016987"/>
         </owl:Restriction>
         <ru-meta:synonym xml:lang="en">erythroid progenitor cells</ru-meta:synonym>
        </rdfs:subClassOf>
     </owl:Class>


     <!--#Fused#CELDA_00017085-->

     <owl:Class rdf:about="#Fused#CELDA_00017085">
         <rdfs:label>common lymphoid progenitor cells</rdfs:label>
         <rdfs:subClassOf>
         <owl:Restriction>
             <owl:onProperty rdf:resource="&purl;obo/develops_from"/>
             <owl:someValuesFrom rdf:resource="Fused#CELDA_00016993"/>
         </owl:Restriction>
         <ru-meta:synonym xml:lang="en">clp</ru-meta:synonym>
         <ru-meta:synonym xml:lang="en">cfu-l (colony forming units - lymphoid).</ru-meta:synonym>
         <ru-meta:synonym xml:lang="en">hematopoietic stem cells</ru-meta:synonym>
         <ru-meta:synonym xml:lang="en">hscs</ru-meta:synonym>
         <ru-meta:synonym xml:lang="en">cfu-ml (colony forming units</ru-meta:synonym>
         <ru-meta:synonym xml:lang="en">myloid &amp; lymphoid)</ru-meta:synonym>
         <ru-meta:synonym xml:lang="en">lt-hsc (long term hematopoietic stem cell)</ru-meta:synonym>
        </rdfs:subClassOf>
     </owl:Class>


     <!--#Fused#CELDA_00017086-->

     <owl:Class rdf:about="#Fused#CELDA_00017086">
         <rdfs:label>mast cell progenitor cells</rdfs:label>
         <rdfs:subClassOf>
         <owl:Restriction>
             <owl:onProperty rdf:resource="&purl;obo/develops_from"/>
             <owl:someValuesFrom rdf:resource="Fused#CELDA_00016993"/>
         </owl:Restriction>
         <ru-meta:synonym xml:lang="en">hematopoietic stem cells</ru-meta:synonym>
         <ru-meta:synonym xml:lang="en">hscs</ru-meta:synonym>
         <ru-meta:synonym xml:lang="en">cfu-ml (colony forming units</ru-meta:synonym>
         <ru-meta:synonym xml:lang="en">myloid &amp; lymphoid)</ru-meta:synonym>
         <ru-meta:synonym xml:lang="en">lt-hsc (long term hematopoietic stem cell)</ru-meta:synonym>
        </rdfs:subClassOf>
     </owl:Class>


    <!--#Fused#CELDA_00017087-->

    <owl:Class rdf:about="#Fused#CELDA_00017087">
        <rdfs:label>cumulus cells</rdfs:label>
        <rdfs:subClassOf >
        <owl:Restriction>
            <owl:onProperty rdf:resource="&purl;obo/develops_from"/>
            <owl:someValuesFrom rdf:resource="Fused#CELDA_00016996"/>
        </owl:Restriction>
        </rdfs:subClassOf>
    </owl:Class>


     <!--#Fused#CELDA_00017088-->

     <owl:Class rdf:about="#Fused#CELDA_00017088">
         <rdfs:label>mature sertoli cells</rdfs:label>
         <rdfs:subClassOf>
         <owl:Restriction>
             <owl:onProperty rdf:resource="&purl;obo/develops_from"/>
             <owl:someValuesFrom rdf:resource="Fused#CELDA_00016998"/>
         </owl:Restriction>
         <ru-meta:synonym xml:lang="en">sertoli cells</ru-meta:synonym>
        </rdfs:subClassOf>
     </owl:Class>


    <!--#Fused#CELDA_00017089-->

    <owl:Class rdf:about="#Fused#CELDA_00017089">
        <rdfs:label>comma shaped body cells</rdfs:label>
        <rdfs:subClassOf >
        <owl:Restriction>
            <owl:onProperty rdf:resource="&purl;obo/develops_from"/>
            <owl:someValuesFrom rdf:resource="CELDA_00015811CELDA_00015817"/>
        </owl:Restriction>
        </rdfs:subClassOf>
    </owl:Class>


     <!--#Fused#CELDA_00017090-->

     <owl:Class rdf:about="#Fused#CELDA_00017090">
         <rdfs:label>principal cells</rdfs:label>
         <rdfs:subClassOf>
         <owl:Restriction>
             <owl:onProperty rdf:resource="&purl;obo/develops_from"/>
             <owl:someValuesFrom rdf:resource="CELDA_00015862"/>
         </owl:Restriction>
         <ru-meta:synonym xml:lang="en">collecting duct cells</ru-meta:synonym>
        </rdfs:subClassOf>
     </owl:Class>


     <!--#Fused#CELDA_00017091-->

     <owl:Class rdf:about="#Fused#CELDA_00017091">
         <rdfs:label>guard dermal papilla cells</rdfs:label>
         <rdfs:subClassOf>
         <owl:Restriction>
             <owl:onProperty rdf:resource="&purl;obo/develops_from"/>
             <owl:someValuesFrom rdf:resource="CELDA_00016063"/>
         </owl:Restriction>
         <ru-meta:synonym xml:lang="en">dermal condensate cells</ru-meta:synonym>
        </rdfs:subClassOf>
     </owl:Class>


     <!--#Fused#CELDA_00017092-->

     <owl:Class rdf:about="#Fused#CELDA_00017092">
         <rdfs:label>zigzag dermal papilla cells</rdfs:label>
         <rdfs:subClassOf>
         <owl:Restriction>
             <owl:onProperty rdf:resource="&purl;obo/develops_from"/>
             <owl:someValuesFrom rdf:resource="CELDA_00016063"/>
         </owl:Restriction>
         <ru-meta:synonym xml:lang="en">dermal condensate cells</ru-meta:synonym>
        </rdfs:subClassOf>
     </owl:Class>


    <!--#Fused#CELDA_00017093-->

    <owl:Class rdf:about="#Fused#CELDA_00017093">
        <rdfs:label>immature endochondral osteoblasts</rdfs:label>
        <rdfs:subClassOf >
        <owl:Restriction>
            <owl:onProperty rdf:resource="&purl;obo/develops_from"/>
            <owl:someValuesFrom rdf:resource="Fused#CELDA_00017004"/>
        </owl:Restriction>
        </rdfs:subClassOf>
    </owl:Class>


    <!--#Fused#CELDA_00017094-->

    <owl:Class rdf:about="#Fused#CELDA_00017094">
        <rdfs:label>articular cartilage cells</rdfs:label>
        <rdfs:subClassOf >
        <owl:Restriction>
            <owl:onProperty rdf:resource="&purl;obo/develops_from"/>
            <owl:someValuesFrom rdf:resource="Fused#CELDA_00017005"/>
        </owl:Restriction>
        </rdfs:subClassOf>
    </owl:Class>


     <!--#Fused#CELDA_00017095-->

     <owl:Class rdf:about="#Fused#CELDA_00017095">
         <rdfs:label>central intermediate lamina cells</rdfs:label>
         <rdfs:subClassOf>
         <owl:Restriction>
             <owl:onProperty rdf:resource="&purl;obo/develops_from"/>
             <owl:someValuesFrom rdf:resource="Fused#CELDA_00017005"/>
         </owl:Restriction>
         <ru-meta:synonym xml:lang="en">interzone cells</ru-meta:synonym>
        </rdfs:subClassOf>
     </owl:Class>


     <!--#Fused#CELDA_00017096-->

     <owl:Class rdf:about="#Fused#CELDA_00017096">
         <rdfs:label>airway smooth muscle cells</rdfs:label>
         <rdfs:subClassOf>
         <owl:Restriction>
             <owl:onProperty rdf:resource="&purl;obo/develops_from"/>
             <owl:someValuesFrom rdf:resource="CELDA_00016518"/>
         </owl:Restriction>
         <ru-meta:synonym xml:lang="en">airway smooth muscle progenitor cells</ru-meta:synonym>
         <ru-meta:synonym xml:lang="en">bronchiolar smooth muscle precursors</ru-meta:synonym>
        </rdfs:subClassOf>
     </owl:Class>


     <!--#Fused#CELDA_00017097-->

     <owl:Class rdf:about="#Fused#CELDA_00017097">
         <rdfs:label>chondrocytes</rdfs:label>
         <rdfs:subClassOf>
         <owl:Restriction>
             <owl:onProperty rdf:resource="&purl;obo/develops_from"/>
             <owl:someValuesFrom rdf:resource="Fused#CELDA_00017007"/>
         </owl:Restriction>
         <ru-meta:synonym xml:lang="en">prechondrocytes</ru-meta:synonym>
         <ru-meta:synonym xml:lang="en">chondroprogenitors</ru-meta:synonym>
        </rdfs:subClassOf>
     </owl:Class>


     <!--#Fused#CELDA_00017098-->

     <owl:Class rdf:about="#Fused#CELDA_00017098">
         <rdfs:label>angioblasts</rdfs:label>
         <rdfs:subClassOf>
         <owl:Restriction>
             <owl:onProperty rdf:resource="&purl;obo/develops_from"/>
             <owl:someValuesFrom rdf:resource="CELDA_00016530"/>
         </owl:Restriction>
         <ru-meta:synonym xml:lang="en">mesenchymal cells</ru-meta:synonym>
         <ru-meta:synonym xml:lang="en">epicardium-derived cells</ru-meta:synonym>
         <ru-meta:synonym xml:lang="en">epdcs</ru-meta:synonym>
        </rdfs:subClassOf>
     </owl:Class>


     <!--#Fused#CELDA_00017099-->

     <owl:Class rdf:about="#Fused#CELDA_00017099">
         <rdfs:label>endocardial cushion cells</rdfs:label>
         <rdfs:subClassOf>
         <owl:Restriction>
             <owl:onProperty rdf:resource="&purl;obo/develops_from"/>
             <owl:someValuesFrom rdf:resource="CELDA_00016631"/>
         </owl:Restriction>
         <ru-meta:synonym xml:lang="en">cushion mesenchymal cells</ru-meta:synonym>
        </rdfs:subClassOf>
     </owl:Class>


    <!--#Fused#CELDA_00017100-->

    <owl:Class rdf:about="#Fused#CELDA_00017100">
        <rdfs:label>endocardial tube cells</rdfs:label>
        <rdfs:subClassOf >
        <owl:Restriction>
            <owl:onProperty rdf:resource="&purl;obo/develops_from"/>
            <owl:someValuesFrom rdf:resource="CELDA_00016634"/>
        </owl:Restriction>
        </rdfs:subClassOf>
    </owl:Class>


     <!--#Fused#CELDA_00017101-->

     <owl:Class rdf:about="#Fused#CELDA_00017101">
         <rdfs:label>cardiomyocytes</rdfs:label>
         <rdfs:subClassOf>
         <owl:Restriction>
             <owl:onProperty rdf:resource="&purl;obo/develops_from"/>
             <owl:someValuesFrom rdf:resource="CELDA_00016627Fused#CELDA_00017167CELDA_00016625"/>
         </owl:Restriction>
         <ru-meta:synonym xml:lang="en">cardiac myocytes</ru-meta:synonym>
        </rdfs:subClassOf>
     </owl:Class>


    <!--#Fused#CELDA_00017102-->

    <owl:Class rdf:about="#Fused#CELDA_00017102">
        <rdfs:label>heart tube cells</rdfs:label>
        <rdfs:subClassOf >
        <owl:Restriction>
            <owl:onProperty rdf:resource="&purl;obo/develops_from"/>
            <owl:someValuesFrom rdf:resource="CELDA_00016627CELDA_00016573"/>
        </owl:Restriction>
        </rdfs:subClassOf>
    </owl:Class>


    <!--#Fused#CELDA_00017103-->

    <owl:Class rdf:about="#Fused#CELDA_00017103">
        <rdfs:label>ventricular septum cells</rdfs:label>
        <rdfs:subClassOf >
        <owl:Restriction>
            <owl:onProperty rdf:resource="&purl;obo/develops_from"/>
            <owl:someValuesFrom rdf:resource="CELDA_00016627"/>
        </owl:Restriction>
        </rdfs:subClassOf>
    </owl:Class>


    <!--#Fused#CELDA_00017104-->

    <owl:Class rdf:about="#Fused#CELDA_00017104">
        <rdfs:label>lumbar dermomyotome cells</rdfs:label>
        <rdfs:subClassOf >
        <owl:Restriction>
            <owl:onProperty rdf:resource="&purl;obo/develops_from"/>
            <owl:someValuesFrom rdf:resource="Fused#CELDA_00017015"/>
        </owl:Restriction>
        </rdfs:subClassOf>
    </owl:Class>


     <!--#Fused#CELDA_00017105-->

     <owl:Class rdf:about="#Fused#CELDA_00017105">
         <rdfs:label>sclerotome cells</rdfs:label>
         <rdfs:subClassOf>
         <owl:Restriction>
             <owl:onProperty rdf:resource="&purl;obo/develops_from"/>
             <owl:someValuesFrom rdf:resource="Fused#CELDA_00017015"/>
         </owl:Restriction>
         <ru-meta:synonym xml:lang="en">mesenchymal sclerotome</ru-meta:synonym>
        </rdfs:subClassOf>
     </owl:Class>


    <!--#Fused#CELDA_00017106-->

    <owl:Class rdf:about="#Fused#CELDA_00017106">
        <rdfs:label>sacral dermomyotome cells</rdfs:label>
        <rdfs:subClassOf >
        <owl:Restriction>
            <owl:onProperty rdf:resource="&purl;obo/develops_from"/>
            <owl:someValuesFrom rdf:resource="Fused#CELDA_00017015"/>
        </owl:Restriction>
        </rdfs:subClassOf>
    </owl:Class>


    <!--#Fused#CELDA_00017107-->

    <owl:Class rdf:about="#Fused#CELDA_00017107">
        <rdfs:label>thoracic dermomyotome cells</rdfs:label>
        <rdfs:subClassOf >
        <owl:Restriction>
            <owl:onProperty rdf:resource="&purl;obo/develops_from"/>
            <owl:someValuesFrom rdf:resource="Fused#CELDA_00017015"/>
        </owl:Restriction>
        </rdfs:subClassOf>
    </owl:Class>


    <!--#Fused#CELDA_00017108-->

    <owl:Class rdf:about="#Fused#CELDA_00017108">
        <rdfs:label>occipital dermomyotome cells</rdfs:label>
        <rdfs:subClassOf >
        <owl:Restriction>
            <owl:onProperty rdf:resource="&purl;obo/develops_from"/>
            <owl:someValuesFrom rdf:resource="Fused#CELDA_00017015"/>
        </owl:Restriction>
        </rdfs:subClassOf>
    </owl:Class>


    <!--#Fused#CELDA_00017109-->

    <owl:Class rdf:about="#Fused#CELDA_00017109">
        <rdfs:label>cervical dermomyotome cells</rdfs:label>
        <rdfs:subClassOf >
        <owl:Restriction>
            <owl:onProperty rdf:resource="&purl;obo/develops_from"/>
            <owl:someValuesFrom rdf:resource="Fused#CELDA_00017015"/>
        </owl:Restriction>
        </rdfs:subClassOf>
    </owl:Class>


     <!--#Fused#CELDA_00017110-->

     <owl:Class rdf:about="#Fused#CELDA_00017110">
         <rdfs:label>mononuclear myocytes</rdfs:label>
         <rdfs:subClassOf>
         <owl:Restriction>
             <owl:onProperty rdf:resource="&purl;obo/develops_from"/>
             <owl:someValuesFrom rdf:resource="CELDA_00016694Fused#CELDA_00017016"/>
         </owl:Restriction>
         <ru-meta:synonym xml:lang="en">myoblasts</ru-meta:synonym>
        </rdfs:subClassOf>
     </owl:Class>


     <!--#Fused#CELDA_00017111-->

     <owl:Class rdf:about="#Fused#CELDA_00017111">
         <rdfs:label>mononuclear myocyte</rdfs:label>
         <rdfs:subClassOf>
         <owl:Restriction>
             <owl:onProperty rdf:resource="&purl;obo/develops_from"/>
             <owl:someValuesFrom rdf:resource="CELDA_00016694"/>
         </owl:Restriction>
         <ru-meta:synonym xml:lang="en">myoblasts</ru-meta:synonym>
        </rdfs:subClassOf>
     </owl:Class>


     <!--#Fused#CELDA_00017112-->

     <owl:Class rdf:about="#Fused#CELDA_00017112">
         <rdfs:label>primary spermatocyte</rdfs:label>
         <rdfs:subClassOf>
         <owl:Restriction>
             <owl:onProperty rdf:resource="&purl;obo/develops_from"/>
             <owl:someValuesFrom rdf:resource="Fused#CELDA_00017022"/>
         </owl:Restriction>
         <ru-meta:synonym xml:lang="en">spermatogonium type b</ru-meta:synonym>
        </rdfs:subClassOf>
     </owl:Class>


     <!--#Fused#CELDA_00017113-->

     <owl:Class rdf:about="#Fused#CELDA_00017113">
         <rdfs:label>adult dopaminergic neurons</rdfs:label>
         <rdfs:subClassOf>
         <owl:Restriction>
             <owl:onProperty rdf:resource="&purl;obo/develops_from"/>
             <owl:someValuesFrom rdf:resource="Fused#CELDA_00017023Fused#CELDA_00017024"/>
         </owl:Restriction>
         <ru-meta:synonym xml:lang="en">fetal dopaminergic neurons</ru-meta:synonym>
         <ru-meta:synonym xml:lang="en">fetal da neurons</ru-meta:synonym>
        </rdfs:subClassOf>
     </owl:Class>


     <!--#Fused#CELDA_00017114-->

     <owl:Class rdf:about="#Fused#CELDA_00017114">
         <rdfs:label>pre myelinating oligodendrocyte cells</rdfs:label>
         <rdfs:subClassOf>
         <owl:Restriction>
             <owl:onProperty rdf:resource="&purl;obo/develops_from"/>
             <owl:someValuesFrom rdf:resource="Fused#CELDA_00017029"/>
         </owl:Restriction>
         <ru-meta:synonym xml:lang="en">immature oligodendrocytes</ru-meta:synonym>
         <ru-meta:synonym xml:lang="en">oligodendrocyte precursor cells</ru-meta:synonym>
         <ru-meta:synonym xml:lang="en">oligodendrocyte progenitors (olps)</ru-meta:synonym>
        </rdfs:subClassOf>
     </owl:Class>


    <!--#Fused#CELDA_00017115-->

    <owl:Class rdf:about="#Fused#CELDA_00017115">
        <rdfs:label>cholinergic amacrine cells</rdfs:label>
        <rdfs:subClassOf >
        <owl:Restriction>
            <owl:onProperty rdf:resource="&purl;obo/develops_from"/>
            <owl:someValuesFrom rdf:resource="CELDA_00015907"/>
        </owl:Restriction>
        </rdfs:subClassOf>
    </owl:Class>


     <!--#Fused#CELDA_00017116-->

     <owl:Class rdf:about="#Fused#CELDA_00017116">
         <rdfs:label>cholinergic amacrine cells</rdfs:label>
         <rdfs:subClassOf>
         <owl:Restriction>
             <owl:onProperty rdf:resource="&purl;obo/develops_from"/>
             <owl:someValuesFrom rdf:resource="CELDA_00015907"/>
         </owl:Restriction>
         <ru-meta:synonym xml:lang="en">early immature amacrine cells</ru-meta:synonym>
        </rdfs:subClassOf>
     </owl:Class>


    <!--#Fused#CELDA_00017117-->

    <owl:Class rdf:about="#Fused#CELDA_00017117">
        <rdfs:label>displaced amacrine cells</rdfs:label>
        <rdfs:subClassOf >
        <owl:Restriction>
            <owl:onProperty rdf:resource="&purl;obo/develops_from"/>
            <owl:someValuesFrom rdf:resource="CELDA_00015907"/>
        </owl:Restriction>
        </rdfs:subClassOf>
    </owl:Class>


     <!--#Fused#CELDA_00017118-->

     <owl:Class rdf:about="#Fused#CELDA_00017118">
         <rdfs:label>dopaminergic amacrine cells</rdfs:label>
         <rdfs:subClassOf>
         <owl:Restriction>
             <owl:onProperty rdf:resource="&purl;obo/develops_from"/>
             <owl:someValuesFrom rdf:resource="CELDA_00015907"/>
         </owl:Restriction>
         <ru-meta:synonym xml:lang="en">early immature amacrine cells</ru-meta:synonym>
        </rdfs:subClassOf>
     </owl:Class>


    <!--#Fused#CELDA_00017119-->

    <owl:Class rdf:about="#Fused#CELDA_00017119">
        <rdfs:label>dopaminergic amacrine cells</rdfs:label>
        <rdfs:subClassOf >
        <owl:Restriction>
            <owl:onProperty rdf:resource="&purl;obo/develops_from"/>
            <owl:someValuesFrom rdf:resource="CELDA_00015907"/>
        </owl:Restriction>
        </rdfs:subClassOf>
    </owl:Class>


     <!--#Fused#CELDA_00017120-->

     <owl:Class rdf:about="#Fused#CELDA_00017120">
         <rdfs:label>gabaergic amacrine cells</rdfs:label>
         <rdfs:subClassOf>
         <owl:Restriction>
             <owl:onProperty rdf:resource="&purl;obo/develops_from"/>
             <owl:someValuesFrom rdf:resource="CELDA_00015907"/>
         </owl:Restriction>
         <ru-meta:synonym xml:lang="en">early immature amacrine cells</ru-meta:synonym>
        </rdfs:subClassOf>
     </owl:Class>


     <!--#Fused#CELDA_00017121-->

     <owl:Class rdf:about="#Fused#CELDA_00017121">
         <rdfs:label>mature horizontal cells</rdfs:label>
         <rdfs:subClassOf>
         <owl:Restriction>
             <owl:onProperty rdf:resource="&purl;obo/develops_from"/>
             <owl:someValuesFrom rdf:resource="CELDA_00015895"/>
         </owl:Restriction>
         <ru-meta:synonym xml:lang="en">immature horizontal cells</ru-meta:synonym>
        </rdfs:subClassOf>
     </owl:Class>


     <!--#Fused#CELDA_00017122-->

     <owl:Class rdf:about="#Fused#CELDA_00017122">
         <rdfs:label>aii amacrine cells</rdfs:label>
         <rdfs:subClassOf>
         <owl:Restriction>
             <owl:onProperty rdf:resource="&purl;obo/develops_from"/>
             <owl:someValuesFrom rdf:resource="Fused#CELDA_00017047"/>
         </owl:Restriction>
         <ru-meta:synonym xml:lang="en">late immature amacrine cells</ru-meta:synonym>
        </rdfs:subClassOf>
     </owl:Class>


     <!--#Fused#CELDA_00017123-->

     <owl:Class rdf:about="#Fused#CELDA_00017123">
         <rdfs:label>glycinergic amacrine cells</rdfs:label>
         <rdfs:subClassOf>
         <owl:Restriction>
             <owl:onProperty rdf:resource="&purl;obo/develops_from"/>
             <owl:someValuesFrom rdf:resource="Fused#CELDA_00017047"/>
         </owl:Restriction>
         <ru-meta:synonym xml:lang="en">late immature amacrine cells</ru-meta:synonym>
        </rdfs:subClassOf>
     </owl:Class>


     <!--#Fused#CELDA_00017124-->

     <owl:Class rdf:about="#Fused#CELDA_00017124">
         <rdfs:label>ngng amacrine cells</rdfs:label>
         <rdfs:subClassOf>
         <owl:Restriction>
             <owl:onProperty rdf:resource="&purl;obo/develops_from"/>
             <owl:someValuesFrom rdf:resource="Fused#CELDA_00017047"/>
         </owl:Restriction>
         <ru-meta:synonym xml:lang="en">late immature amacrine cells</ru-meta:synonym>
        </rdfs:subClassOf>
     </owl:Class>


     <!--#Fused#CELDA_00017125-->

     <owl:Class rdf:about="#Fused#CELDA_00017125">
         <rdfs:label>seg amacrine cells</rdfs:label>
         <rdfs:subClassOf>
         <owl:Restriction>
             <owl:onProperty rdf:resource="&purl;obo/develops_from"/>
             <owl:someValuesFrom rdf:resource="Fused#CELDA_00017047"/>
         </owl:Restriction>
         <ru-meta:synonym xml:lang="en">late immature amacrine cells</ru-meta:synonym>
        </rdfs:subClassOf>
     </owl:Class>


    <!--#Fused#CELDA_00017126-->

    <owl:Class rdf:about="#Fused#CELDA_00017126">
        <rdfs:label>semilunar valve cells</rdfs:label>
        <rdfs:subClassOf >
        <owl:Restriction>
            <owl:onProperty rdf:resource="&purl;obo/develops_from"/>
            <owl:someValuesFrom rdf:resource="CELDA_00016238"/>
        </owl:Restriction>
        </rdfs:subClassOf>
    </owl:Class>


     <!--#Fused#CELDA_00017127-->

     <owl:Class rdf:about="#Fused#CELDA_00017127">
         <rdfs:label>endochondral osteocytes</rdfs:label>
         <rdfs:subClassOf>
         <owl:Restriction>
             <owl:onProperty rdf:resource="&purl;obo/develops_from"/>
             <owl:someValuesFrom rdf:resource="Fused#CELDA_00017052Fused#CELDA_00017133"/>
         </owl:Restriction>
         <ru-meta:synonym xml:lang="en">endochondral osteoblasts</ru-meta:synonym>
         <ru-meta:synonym xml:lang="en">periosteum mature osteoblasts</ru-meta:synonym>
        </rdfs:subClassOf>
     </owl:Class>


     <!--#Fused#CELDA_00017128-->

     <owl:Class rdf:about="#Fused#CELDA_00017128">
         <rdfs:label>intramembrenous osteocytes</rdfs:label>
         <rdfs:subClassOf>
         <owl:Restriction>
             <owl:onProperty rdf:resource="&purl;obo/develops_from"/>
             <owl:someValuesFrom rdf:resource="Fused#CELDA_00017053"/>
         </owl:Restriction>
         <ru-meta:synonym xml:lang="en">intramembranous osteoblasts</ru-meta:synonym>
         <ru-meta:synonym xml:lang="en">mature osteoblasts</ru-meta:synonym>
        </rdfs:subClassOf>
     </owl:Class>


     <!--#Fused#CELDA_00017129-->

     <owl:Class rdf:about="#Fused#CELDA_00017129">
         <rdfs:label>chondrocytes</rdfs:label>
         <rdfs:subClassOf>
         <owl:Restriction>
             <owl:onProperty rdf:resource="&purl;obo/develops_from"/>
             <owl:someValuesFrom rdf:resource="CELDA_00016054"/>
         </owl:Restriction>
         <ru-meta:synonym xml:lang="en">cartilage forming cells.</ru-meta:synonym>
        </rdfs:subClassOf>
     </owl:Class>


    <!--#Fused#CELDA_00017130-->

    <owl:Class rdf:about="#Fused#CELDA_00017130">
        <rdfs:label>prehypertrophic chondrocytes</rdfs:label>
        <rdfs:subClassOf >
        <owl:Restriction>
            <owl:onProperty rdf:resource="&purl;obo/develops_from"/>
            <owl:someValuesFrom rdf:resource="CELDA_00016054Fused#CELDA_00017054"/>
        </owl:Restriction>
        </rdfs:subClassOf>
    </owl:Class>


    <!--#Fused#CELDA_00017131-->

    <owl:Class rdf:about="#Fused#CELDA_00017131">
        <rdfs:label>chondrocytes</rdfs:label>
        <rdfs:subClassOf >
        <owl:Restriction>
            <owl:onProperty rdf:resource="&purl;obo/develops_from"/>
            <owl:someValuesFrom rdf:resource="CELDA_00016054"/>
        </owl:Restriction>
        </rdfs:subClassOf>
    </owl:Class>


     <!--#Fused#CELDA_00017132-->

     <owl:Class rdf:about="#Fused#CELDA_00017132">
         <rdfs:label>fusing suture cells</rdfs:label>
         <rdfs:subClassOf>
         <owl:Restriction>
             <owl:onProperty rdf:resource="&purl;obo/develops_from"/>
             <owl:someValuesFrom rdf:resource="Fused#CELDA_00017055"/>
         </owl:Restriction>
         <ru-meta:synonym xml:lang="en">suture cells</ru-meta:synonym>
         <ru-meta:synonym xml:lang="en">cranial vault suture</ru-meta:synonym>
        </rdfs:subClassOf>
     </owl:Class>


     <!--#Fused#CELDA_00017133-->

     <owl:Class rdf:about="#Fused#CELDA_00017133">
         <rdfs:label>endochondral osteoblasts</rdfs:label>
         <rdfs:subClassOf>
         <owl:Restriction>
             <owl:onProperty rdf:resource="&purl;obo/develops_from"/>
             <owl:someValuesFrom rdf:resource="Fused#CELDA_00017060"/>
         </owl:Restriction>
         <ru-meta:synonym xml:lang="en">periosteum mature osteoblasts</ru-meta:synonym>
         <ru-meta:synonym xml:lang="en">endochondral preosteoblasts</ru-meta:synonym>
         <ru-meta:synonym xml:lang="en">perichondrial cells</ru-meta:synonym>
        </rdfs:subClassOf>
     </owl:Class>


     <!--#Fused#CELDA_00017134-->

     <owl:Class rdf:about="#Fused#CELDA_00017134">
         <rdfs:label>dental follicle cells</rdfs:label>
         <rdfs:subClassOf>
         <owl:Restriction>
             <owl:onProperty rdf:resource="&purl;obo/develops_from"/>
             <owl:someValuesFrom rdf:resource="Fused#CELDA_00017062"/>
         </owl:Restriction>
         <ru-meta:synonym xml:lang="en">dental sac</ru-meta:synonym>
         <ru-meta:synonym xml:lang="en">dental papilla cells</ru-meta:synonym>
        </rdfs:subClassOf>
     </owl:Class>


     <!--#Fused#CELDA_00017135-->

     <owl:Class rdf:about="#Fused#CELDA_00017135">
         <rdfs:label>chondrocytes</rdfs:label>
         <rdfs:subClassOf>
         <owl:Restriction>
             <owl:onProperty rdf:resource="&purl;obo/develops_from"/>
             <owl:someValuesFrom rdf:resource="CELDA_00016150"/>
         </owl:Restriction>
         <ru-meta:synonym xml:lang="en">condylar condensation cells</ru-meta:synonym>
        </rdfs:subClassOf>
     </owl:Class>


     <!--#Fused#CELDA_00017136-->

     <owl:Class rdf:about="#Fused#CELDA_00017136">
         <rdfs:label>disc cells</rdfs:label>
         <rdfs:subClassOf>
         <owl:Restriction>
             <owl:onProperty rdf:resource="&purl;obo/develops_from"/>
             <owl:someValuesFrom rdf:resource="CELDA_00016162"/>
         </owl:Restriction>
         <ru-meta:synonym xml:lang="en">disc progenitors</ru-meta:synonym>
        </rdfs:subClassOf>
     </owl:Class>


     <!--#Fused#CELDA_00017137-->

     <owl:Class rdf:about="#Fused#CELDA_00017137">
         <rdfs:label>polymorphic cells</rdfs:label>
         <rdfs:subClassOf>
         <owl:Restriction>
             <owl:onProperty rdf:resource="&purl;obo/develops_from"/>
             <owl:someValuesFrom rdf:resource="Fused#CELDA_00017064"/>
         </owl:Restriction>
         <ru-meta:synonym xml:lang="en">polymorphic progenitors cells</ru-meta:synonym>
         <ru-meta:synonym xml:lang="en">fibroblastic polymorphic progenitors</ru-meta:synonym>
         <ru-meta:synonym xml:lang="en">polymorphic chondroprogenitors</ru-meta:synonym>
        </rdfs:subClassOf>
     </owl:Class>


     <!--#Fused#CELDA_00017138-->

     <owl:Class rdf:about="#Fused#CELDA_00017138">
         <rdfs:label>adult corneal superficial epithelial cells</rdfs:label>
         <rdfs:subClassOf>
         <owl:Restriction>
             <owl:onProperty rdf:resource="&purl;obo/develops_from"/>
             <owl:someValuesFrom rdf:resource="Fused#CELDA_00017066"/>
         </owl:Restriction>
         <ru-meta:synonym xml:lang="en">adult corneal superbasal epithelial cells</ru-meta:synonym>
         <ru-meta:synonym xml:lang="en">corneal wing epithelial cells</ru-meta:synonym>
        </rdfs:subClassOf>
     </owl:Class>


     <!--#Fused#CELDA_00017139-->

     <owl:Class rdf:about="#Fused#CELDA_00017139">
         <rdfs:label>equatorial lens epithelial cells</rdfs:label>
         <rdfs:subClassOf>
         <owl:Restriction>
             <owl:onProperty rdf:resource="&purl;obo/develops_from"/>
             <owl:someValuesFrom rdf:resource="Fused#CELDA_00017067"/>
         </owl:Restriction>
         <ru-meta:synonym xml:lang="en">anterior lens epithelial cells</ru-meta:synonym>
        </rdfs:subClassOf>
     </owl:Class>


     <!--#Fused#CELDA_00017140-->

     <owl:Class rdf:about="#Fused#CELDA_00017140">
         <rdfs:label>first catagen cortex cells</rdfs:label>
         <rdfs:subClassOf>
         <owl:Restriction>
             <owl:onProperty rdf:resource="&purl;obo/develops_from"/>
             <owl:someValuesFrom rdf:resource="Fused#CELDA_00017069"/>
         </owl:Restriction>
         <ru-meta:synonym xml:lang="en">fetal cortex cells</ru-meta:synonym>
        </rdfs:subClassOf>
     </owl:Class>


     <!--#Fused#CELDA_00017141-->

     <owl:Class rdf:about="#Fused#CELDA_00017141">
         <rdfs:label>first catagen hair shaft cuticle cells</rdfs:label>
         <rdfs:subClassOf>
         <owl:Restriction>
             <owl:onProperty rdf:resource="&purl;obo/develops_from"/>
             <owl:someValuesFrom rdf:resource="Fused#CELDA_00017070"/>
         </owl:Restriction>
         <ru-meta:synonym xml:lang="en">fetal hair shaft cuticle cells</ru-meta:synonym>
        </rdfs:subClassOf>
     </owl:Class>


     <!--#Fused#CELDA_00017142-->

     <owl:Class rdf:about="#Fused#CELDA_00017142">
         <rdfs:label>first catagen medulla cells</rdfs:label>
         <rdfs:subClassOf>
         <owl:Restriction>
             <owl:onProperty rdf:resource="&purl;obo/develops_from"/>
             <owl:someValuesFrom rdf:resource="Fused#CELDA_00017071"/>
         </owl:Restriction>
         <ru-meta:synonym xml:lang="en">fetal medulla cells</ru-meta:synonym>
        </rdfs:subClassOf>
     </owl:Class>


     <!--#Fused#CELDA_00017143-->

     <owl:Class rdf:about="#Fused#CELDA_00017143">
         <rdfs:label>acinar progenitor cells</rdfs:label>
         <rdfs:subClassOf>
         <owl:Restriction>
             <owl:onProperty rdf:resource="&purl;obo/develops_from"/>
             <owl:someValuesFrom rdf:resource="Fused#CELDA_00017076"/>
         </owl:Restriction>
         <ru-meta:synonym xml:lang="en">tip cells</ru-meta:synonym>
         <ru-meta:synonym xml:lang="en">exocrine progenitors</ru-meta:synonym>
         <ru-meta:synonym xml:lang="en">pancreatic progenitor cells</ru-meta:synonym>
         <ru-meta:synonym xml:lang="en">multipotent tip cells</ru-meta:synonym>
        </rdfs:subClassOf>
     </owl:Class>


     <!--#Fused#CELDA_00017144-->

     <owl:Class rdf:about="#Fused#CELDA_00017144">
         <rdfs:label>bipotent endocrine duct progenitor cells</rdfs:label>
         <rdfs:subClassOf>
         <owl:Restriction>
             <owl:onProperty rdf:resource="&purl;obo/develops_from"/>
             <owl:someValuesFrom rdf:resource="Fused#CELDA_00017076"/>
         </owl:Restriction>
         <ru-meta:synonym xml:lang="en">multipotent trunk cells</ru-meta:synonym>
         <ru-meta:synonym xml:lang="en">pancreatic progenitor cells</ru-meta:synonym>
         <ru-meta:synonym xml:lang="en">multipotent tip cells</ru-meta:synonym>
        </rdfs:subClassOf>
     </owl:Class>


     <!--#Fused#CELDA_00017145-->

     <owl:Class rdf:about="#Fused#CELDA_00017145">
         <rdfs:label>basal cells</rdfs:label>
         <rdfs:subClassOf>
         <owl:Restriction>
             <owl:onProperty rdf:resource="&purl;obo/develops_from"/>
             <owl:someValuesFrom rdf:resource="CELDA_00016315"/>
         </owl:Restriction>
         <ru-meta:synonym xml:lang="en">trachea progenitor cells</ru-meta:synonym>
        </rdfs:subClassOf>
     </owl:Class>


     <!--#Fused#CELDA_00017146-->

     <owl:Class rdf:about="#Fused#CELDA_00017146">
         <rdfs:label>cilliated cells</rdfs:label>
         <rdfs:subClassOf>
         <owl:Restriction>
             <owl:onProperty rdf:resource="&purl;obo/develops_from"/>
             <owl:someValuesFrom rdf:resource="CELDA_00016315"/>
         </owl:Restriction>
         <ru-meta:synonym xml:lang="en">trachea progenitor cells</ru-meta:synonym>
        </rdfs:subClassOf>
     </owl:Class>


     <!--#Fused#CELDA_00017147-->

     <owl:Class rdf:about="#Fused#CELDA_00017147">
         <rdfs:label>clara cells</rdfs:label>
         <rdfs:subClassOf>
         <owl:Restriction>
             <owl:onProperty rdf:resource="&purl;obo/develops_from"/>
             <owl:someValuesFrom rdf:resource="CELDA_00016315Fused#CELDA_00017145"/>
         </owl:Restriction>
         <ru-meta:synonym xml:lang="en">secretory cells</ru-meta:synonym>
         <ru-meta:synonym xml:lang="en">trachea progenitor cells</ru-meta:synonym>
         <ru-meta:synonym xml:lang="en">basal cells</ru-meta:synonym>
        </rdfs:subClassOf>
     </owl:Class>


     <!--#Fused#CELDA_00017148-->

     <owl:Class rdf:about="#Fused#CELDA_00017148">
         <rdfs:label>neuroendocrine cells</rdfs:label>
         <rdfs:subClassOf>
         <owl:Restriction>
             <owl:onProperty rdf:resource="&purl;obo/develops_from"/>
             <owl:someValuesFrom rdf:resource="CELDA_00016315"/>
         </owl:Restriction>
         <ru-meta:synonym xml:lang="en">trachea progenitor cells</ru-meta:synonym>
        </rdfs:subClassOf>
     </owl:Class>


     <!--#Fused#CELDA_00017149-->

     <owl:Class rdf:about="#Fused#CELDA_00017149">
         <rdfs:label>acinar progenitor cells</rdfs:label>
         <rdfs:subClassOf>
         <owl:Restriction>
             <owl:onProperty rdf:resource="&purl;obo/develops_from"/>
             <owl:someValuesFrom rdf:resource="Fused#CELDA_00017077"/>
         </owl:Restriction>
         <ru-meta:synonym xml:lang="en">exocrine progenitors</ru-meta:synonym>
         <ru-meta:synonym xml:lang="en">pancreatic progenitor cells</ru-meta:synonym>
        </rdfs:subClassOf>
     </owl:Class>


     <!--#Fused#CELDA_00017150-->

     <owl:Class rdf:about="#Fused#CELDA_00017150">
         <rdfs:label>bipotent endocrine duct progenitor cells</rdfs:label>
         <rdfs:subClassOf>
         <owl:Restriction>
             <owl:onProperty rdf:resource="&purl;obo/develops_from"/>
             <owl:someValuesFrom rdf:resource="Fused#CELDA_00017077"/>
         </owl:Restriction>
         <ru-meta:synonym xml:lang="en">pancreatic progenitor cells</ru-meta:synonym>
        </rdfs:subClassOf>
     </owl:Class>


     <!--#Fused#CELDA_00017151-->

     <owl:Class rdf:about="#Fused#CELDA_00017151">
         <rdfs:label>adult endothelial cells</rdfs:label>
         <rdfs:subClassOf>
         <owl:Restriction>
             <owl:onProperty rdf:resource="&purl;obo/develops_from"/>
             <owl:someValuesFrom rdf:resource="Fused#CELDA_00017082"/>
         </owl:Restriction>
         <ru-meta:synonym xml:lang="en">mature endothelial cells</ru-meta:synonym>
        </rdfs:subClassOf>
     </owl:Class>


     <!--#Fused#CELDA_00017152-->

     <owl:Class rdf:about="#Fused#CELDA_00017152">
         <rdfs:label>b cell progenitor cells</rdfs:label>
         <rdfs:subClassOf>
         <owl:Restriction>
             <owl:onProperty rdf:resource="&purl;obo/develops_from"/>
             <owl:someValuesFrom rdf:resource="Fused#CELDA_00017085"/>
         </owl:Restriction>
         <ru-meta:synonym xml:lang="en">pre-pro b cells</ru-meta:synonym>
         <ru-meta:synonym xml:lang="en">b-biased cell</ru-meta:synonym>
        </rdfs:subClassOf>
     </owl:Class>


     <!--#Fused#CELDA_00017153-->

     <owl:Class rdf:about="#Fused#CELDA_00017153">
         <rdfs:label>double negative 1 thymocytes</rdfs:label>
         <rdfs:subClassOf>
         <owl:Restriction>
             <owl:onProperty rdf:resource="&purl;obo/develops_from"/>
             <owl:someValuesFrom rdf:resource="Fused#CELDA_00017085"/>
         </owl:Restriction>
         <ru-meta:synonym xml:lang="en">dn1</ru-meta:synonym>
        </rdfs:subClassOf>
     </owl:Class>


    <!--#Fused#CELDA_00017154-->

    <owl:Class rdf:about="#Fused#CELDA_00017154">
        <rdfs:label>natural killer cells</rdfs:label>
        <rdfs:subClassOf >
        <owl:Restriction>
            <owl:onProperty rdf:resource="&purl;obo/develops_from"/>
            <owl:someValuesFrom rdf:resource="Fused#CELDA_00017085"/>
        </owl:Restriction>
        </rdfs:subClassOf>
    </owl:Class>


     <!--#Fused#CELDA_00017155-->

     <owl:Class rdf:about="#Fused#CELDA_00017155">
         <rdfs:label>granulocyte monocyte progenitor cells</rdfs:label>
         <rdfs:subClassOf>
         <owl:Restriction>
             <owl:onProperty rdf:resource="&purl;obo/develops_from"/>
             <owl:someValuesFrom rdf:resource="CELDA_00000394"/>
         </owl:Restriction>
         <ru-meta:synonym xml:lang="en">gm-cfcs</ru-meta:synonym>
         <ru-meta:synonym xml:lang="en">common myeloid progenitor cells</ru-meta:synonym>
         <ru-meta:synonym xml:lang="en">cmp</ru-meta:synonym>
         <ru-meta:synonym xml:lang="en">cfu-m (colony forming units - macrophage)</ru-meta:synonym>
        </rdfs:subClassOf>
     </owl:Class>


     <!--#Fused#CELDA_00017156-->

     <owl:Class rdf:about="#Fused#CELDA_00017156">
         <rdfs:label>macrophage dendritic cell progenitors</rdfs:label>
         <rdfs:subClassOf>
         <owl:Restriction>
             <owl:onProperty rdf:resource="&purl;obo/develops_from"/>
             <owl:someValuesFrom rdf:resource="CELDA_00000394"/>
         </owl:Restriction>
         <ru-meta:synonym xml:lang="en">mdp</ru-meta:synonym>
         <ru-meta:synonym xml:lang="en">common myeloid progenitor cells</ru-meta:synonym>
         <ru-meta:synonym xml:lang="en">cmp</ru-meta:synonym>
         <ru-meta:synonym xml:lang="en">cfu-m (colony forming units - macrophage)</ru-meta:synonym>
        </rdfs:subClassOf>
     </owl:Class>


     <!--#Fused#CELDA_00017157-->

     <owl:Class rdf:about="#Fused#CELDA_00017157">
         <rdfs:label>megakaryocyte erythroid precursor cells</rdfs:label>
         <rdfs:subClassOf>
         <owl:Restriction>
             <owl:onProperty rdf:resource="&purl;obo/develops_from"/>
             <owl:someValuesFrom rdf:resource="CELDA_00000394"/>
         </owl:Restriction>
         <ru-meta:synonym xml:lang="en">mep</ru-meta:synonym>
         <ru-meta:synonym xml:lang="en">common myeloid progenitor cells</ru-meta:synonym>
         <ru-meta:synonym xml:lang="en">cmp</ru-meta:synonym>
         <ru-meta:synonym xml:lang="en">cfu-m (colony forming units - macrophage)</ru-meta:synonym>
        </rdfs:subClassOf>
     </owl:Class>


     <!--#Fused#CELDA_00017158-->

     <owl:Class rdf:about="#Fused#CELDA_00017158">
         <rdfs:label>osteoclast precursor cells</rdfs:label>
         <rdfs:subClassOf>
         <owl:Restriction>
             <owl:onProperty rdf:resource="&purl;obo/develops_from"/>
             <owl:someValuesFrom rdf:resource="CELDA_00000394"/>
         </owl:Restriction>
         <ru-meta:synonym xml:lang="en">common myeloid progenitor cells</ru-meta:synonym>
         <ru-meta:synonym xml:lang="en">cmp</ru-meta:synonym>
         <ru-meta:synonym xml:lang="en">cfu-m (colony forming units - macrophage)</ru-meta:synonym>
        </rdfs:subClassOf>
     </owl:Class>


    <!--#Fused#CELDA_00017159-->

    <owl:Class rdf:about="#Fused#CELDA_00017159">
        <rdfs:label>large luteal cells</rdfs:label>
        <rdfs:subClassOf >
        <owl:Restriction>
            <owl:onProperty rdf:resource="&purl;obo/develops_from"/>
            <owl:someValuesFrom rdf:resource="CELDA_00016655"/>
        </owl:Restriction>
        </rdfs:subClassOf>
    </owl:Class>


    <!--#Fused#CELDA_00017160-->

    <owl:Class rdf:about="#Fused#CELDA_00017160">
        <rdfs:label>s shaped body cells</rdfs:label>
        <rdfs:subClassOf >
        <owl:Restriction>
            <owl:onProperty rdf:resource="&purl;obo/develops_from"/>
            <owl:someValuesFrom rdf:resource="Fused#CELDA_00017089"/>
        </owl:Restriction>
        </rdfs:subClassOf>
    </owl:Class>


     <!--#Fused#CELDA_00017161-->

     <owl:Class rdf:about="#Fused#CELDA_00017161">
         <rdfs:label>type a cells</rdfs:label>
         <rdfs:subClassOf>
         <owl:Restriction>
             <owl:onProperty rdf:resource="&purl;obo/develops_from"/>
             <owl:someValuesFrom rdf:resource="CELDA_00015863"/>
         </owl:Restriction>
         <ru-meta:synonym xml:lang="en">intercalated cells</ru-meta:synonym>
        </rdfs:subClassOf>
     </owl:Class>


     <!--#Fused#CELDA_00017162-->

     <owl:Class rdf:about="#Fused#CELDA_00017162">
         <rdfs:label>type b cells</rdfs:label>
         <rdfs:subClassOf>
         <owl:Restriction>
             <owl:onProperty rdf:resource="&purl;obo/develops_from"/>
             <owl:someValuesFrom rdf:resource="CELDA_00015863"/>
         </owl:Restriction>
         <ru-meta:synonym xml:lang="en">intercalated cells</ru-meta:synonym>
        </rdfs:subClassOf>
     </owl:Class>


     <!--#Fused#CELDA_00017163-->

     <owl:Class rdf:about="#Fused#CELDA_00017163">
         <rdfs:label>endochondral osteoblasts</rdfs:label>
         <rdfs:subClassOf>
         <owl:Restriction>
             <owl:onProperty rdf:resource="&purl;obo/develops_from"/>
             <owl:someValuesFrom rdf:resource="Fused#CELDA_00017093"/>
         </owl:Restriction>
         <ru-meta:synonym xml:lang="en">mature osteoblast</ru-meta:synonym>
         <ru-meta:synonym xml:lang="en">ecm secreting osteoblast cells</ru-meta:synonym>
         <ru-meta:synonym xml:lang="en">immature endochondral osteoblasts</ru-meta:synonym>
        </rdfs:subClassOf>
     </owl:Class>


     <!--#Fused#CELDA_00017164-->

     <owl:Class rdf:about="#Fused#CELDA_00017164">
         <rdfs:label>prehypertrophic chondrocytes</rdfs:label>
         <rdfs:subClassOf>
         <owl:Restriction>
             <owl:onProperty rdf:resource="&purl;obo/develops_from"/>
             <owl:someValuesFrom rdf:resource="Fused#CELDA_00017054Fused#CELDA_00017278"/>
         </owl:Restriction>
         <ru-meta:synonym xml:lang="en">chondrocytes</ru-meta:synonym>
        </rdfs:subClassOf>
     </owl:Class>


    <!--#Fused#CELDA_00017165-->

    <owl:Class rdf:about="#Fused#CELDA_00017165">
        <rdfs:label>atrioventricular valve cells</rdfs:label>
        <rdfs:subClassOf >
        <owl:Restriction>
            <owl:onProperty rdf:resource="&purl;obo/develops_from"/>
            <owl:someValuesFrom rdf:resource="Fused#CELDA_00017099Fused#CELDA_00017101"/>
        </owl:Restriction>
        </rdfs:subClassOf>
    </owl:Class>


     <!--#Fused#CELDA_00017166-->

     <owl:Class rdf:about="#Fused#CELDA_00017166">
         <rdfs:label>mature cardiomyocytes</rdfs:label>
         <rdfs:subClassOf>
         <owl:Restriction>
             <owl:onProperty rdf:resource="&purl;obo/develops_from"/>
             <owl:someValuesFrom rdf:resource="Fused#CELDA_00017101"/>
         </owl:Restriction>
         <ru-meta:synonym xml:lang="en">cardiomyocytes</ru-meta:synonym>
         <ru-meta:synonym xml:lang="en">cardiac myocytes</ru-meta:synonym>
        </rdfs:subClassOf>
     </owl:Class>


     <!--#Fused#CELDA_00017167-->

     <owl:Class rdf:about="#Fused#CELDA_00017167">
         <rdfs:label>cardiomyocytes</rdfs:label>
         <rdfs:subClassOf>
         <owl:Restriction>
             <owl:onProperty rdf:resource="&purl;obo/develops_from"/>
             <owl:someValuesFrom rdf:resource="Fused#CELDA_00017102"/>
         </owl:Restriction>
         <ru-meta:synonym xml:lang="en">outer curvature myocardium cells</ru-meta:synonym>
        </rdfs:subClassOf>
     </owl:Class>


     <!--#Fused#CELDA_00017168-->

     <owl:Class rdf:about="#Fused#CELDA_00017168">
         <rdfs:label>hepatic stellate cells</rdfs:label>
         <rdfs:subClassOf>
         <owl:Restriction>
             <owl:onProperty rdf:resource="&purl;obo/develops_from"/>
             <owl:someValuesFrom rdf:resource="CELDA_00000374"/>
         </owl:Restriction>
         <ru-meta:synonym xml:lang="en">fetal hepatic stellate cells</ru-meta:synonym>
        </rdfs:subClassOf>
     </owl:Class>


    <!--#Fused#CELDA_00017169-->

    <owl:Class rdf:about="#Fused#CELDA_00017169">
        <rdfs:label>lumbar committed brown preadipocytes</rdfs:label>
        <rdfs:subClassOf >
        <owl:Restriction>
            <owl:onProperty rdf:resource="&purl;obo/develops_from"/>
            <owl:someValuesFrom rdf:resource="Fused#CELDA_00017104"/>
        </owl:Restriction>
        </rdfs:subClassOf>
    </owl:Class>


    <!--#Fused#CELDA_00017170-->

    <owl:Class rdf:about="#Fused#CELDA_00017170">
        <rdfs:label>prechondrocytic mesenchymal cells</rdfs:label>
        <rdfs:subClassOf >
        <owl:Restriction>
            <owl:onProperty rdf:resource="&purl;obo/develops_from"/>
            <owl:someValuesFrom rdf:resource="Fused#CELDA_00017105"/>
        </owl:Restriction>
        </rdfs:subClassOf>
    </owl:Class>


    <!--#Fused#CELDA_00017171-->

    <owl:Class rdf:about="#Fused#CELDA_00017171">
        <rdfs:label>sacral committed brown preadipocytes</rdfs:label>
        <rdfs:subClassOf >
        <owl:Restriction>
            <owl:onProperty rdf:resource="&purl;obo/develops_from"/>
            <owl:someValuesFrom rdf:resource="Fused#CELDA_00017106"/>
        </owl:Restriction>
        </rdfs:subClassOf>
    </owl:Class>


    <!--#Fused#CELDA_00017172-->

    <owl:Class rdf:about="#Fused#CELDA_00017172">
        <rdfs:label>thoracic committed brown preadipocytes</rdfs:label>
        <rdfs:subClassOf >
        <owl:Restriction>
            <owl:onProperty rdf:resource="&purl;obo/develops_from"/>
            <owl:someValuesFrom rdf:resource="Fused#CELDA_00017107"/>
        </owl:Restriction>
        </rdfs:subClassOf>
    </owl:Class>


    <!--#Fused#CELDA_00017173-->

    <owl:Class rdf:about="#Fused#CELDA_00017173">
        <rdfs:label>cervical committed brown preadipocytes</rdfs:label>
        <rdfs:subClassOf >
        <owl:Restriction>
            <owl:onProperty rdf:resource="&purl;obo/develops_from"/>
            <owl:someValuesFrom rdf:resource="Fused#CELDA_00017109"/>
        </owl:Restriction>
        </rdfs:subClassOf>
    </owl:Class>


     <!--#Fused#CELDA_00017174-->

     <owl:Class rdf:about="#Fused#CELDA_00017174">
         <rdfs:label>multinuclear myocytes</rdfs:label>
         <rdfs:subClassOf>
         <owl:Restriction>
             <owl:onProperty rdf:resource="&purl;obo/develops_from"/>
             <owl:someValuesFrom rdf:resource="Fused#CELDA_00017110"/>
         </owl:Restriction>
         <ru-meta:synonym xml:lang="en">mononuclear myocytes</ru-meta:synonym>
        </rdfs:subClassOf>
     </owl:Class>


    <!--#Fused#CELDA_00017175-->

    <owl:Class rdf:about="#Fused#CELDA_00017175">
        <rdfs:label>multinuclear myocytes</rdfs:label>
        <rdfs:subClassOf >
        <owl:Restriction>
            <owl:onProperty rdf:resource="&purl;obo/develops_from"/>
            <owl:someValuesFrom rdf:resource="Fused#CELDA_00017110"/>
        </owl:Restriction>
        </rdfs:subClassOf>
    </owl:Class>


     <!--#Fused#CELDA_00017176-->

     <owl:Class rdf:about="#Fused#CELDA_00017176">
         <rdfs:label>multinuclear myocyte</rdfs:label>
         <rdfs:subClassOf>
         <owl:Restriction>
             <owl:onProperty rdf:resource="&purl;obo/develops_from"/>
             <owl:someValuesFrom rdf:resource="Fused#CELDA_00017111"/>
         </owl:Restriction>
         <ru-meta:synonym xml:lang="en">mononuclear myocyte</ru-meta:synonym>
        </rdfs:subClassOf>
     </owl:Class>


    <!--#Fused#CELDA_00017177-->

    <owl:Class rdf:about="#Fused#CELDA_00017177">
        <rdfs:label>ovum</rdfs:label>
        <rdfs:subClassOf >
        <owl:Restriction>
            <owl:onProperty rdf:resource="&purl;obo/develops_from"/>
            <owl:someValuesFrom rdf:resource="Fused#CELDA_00017021"/>
        </owl:Restriction>
        </rdfs:subClassOf>
    </owl:Class>


     <!--#Fused#CELDA_00017178-->

     <owl:Class rdf:about="#Fused#CELDA_00017178">
         <rdfs:label>secondary spermatocyte</rdfs:label>
         <rdfs:subClassOf>
         <owl:Restriction>
             <owl:onProperty rdf:resource="&purl;obo/develops_from"/>
             <owl:someValuesFrom rdf:resource="Fused#CELDA_00017112"/>
         </owl:Restriction>
         <ru-meta:synonym xml:lang="en">primary spermatocyte</ru-meta:synonym>
        </rdfs:subClassOf>
     </owl:Class>


     <!--#Fused#CELDA_00017179-->

     <owl:Class rdf:about="#Fused#CELDA_00017179">
         <rdfs:label>myelinating oligodendrocyte cells</rdfs:label>
         <rdfs:subClassOf>
         <owl:Restriction>
             <owl:onProperty rdf:resource="&purl;obo/develops_from"/>
             <owl:someValuesFrom rdf:resource="Fused#CELDA_00017114"/>
         </owl:Restriction>
         <ru-meta:synonym xml:lang="en">pre myelinating oligodendrocyte cells</ru-meta:synonym>
         <ru-meta:synonym xml:lang="en">immature oligodendrocytes</ru-meta:synonym>
        </rdfs:subClassOf>
     </owl:Class>


     <!--#Fused#CELDA_00017180-->

     <owl:Class rdf:about="#Fused#CELDA_00017180">
         <rdfs:label>lateral motor neurons</rdfs:label>
         <rdfs:subClassOf>
         <owl:Restriction>
             <owl:onProperty rdf:resource="&purl;obo/develops_from"/>
             <owl:someValuesFrom rdf:resource="CELDA_00016004"/>
         </owl:Restriction>
         <ru-meta:synonym xml:lang="en">brachial lmc neurons</ru-meta:synonym>
        </rdfs:subClassOf>
     </owl:Class>


     <!--#Fused#CELDA_00017181-->

     <owl:Class rdf:about="#Fused#CELDA_00017181">
         <rdfs:label>median motor neurons</rdfs:label>
         <rdfs:subClassOf>
         <owl:Restriction>
             <owl:onProperty rdf:resource="&purl;obo/develops_from"/>
             <owl:someValuesFrom rdf:resource="CELDA_00016004"/>
         </owl:Restriction>
         <ru-meta:synonym xml:lang="en">mmc neurons</ru-meta:synonym>
        </rdfs:subClassOf>
     </owl:Class>


     <!--#Fused#CELDA_00017182-->

     <owl:Class rdf:about="#Fused#CELDA_00017182">
         <rdfs:label>cartilage cells</rdfs:label>
         <rdfs:subClassOf>
         <owl:Restriction>
             <owl:onProperty rdf:resource="&purl;obo/develops_from"/>
             <owl:someValuesFrom rdf:resource="Fused#CELDA_00017129"/>
         </owl:Restriction>
         <ru-meta:synonym xml:lang="en">chondrocytes</ru-meta:synonym>
         <ru-meta:synonym xml:lang="en">cartilage forming cells.</ru-meta:synonym>
        </rdfs:subClassOf>
     </owl:Class>


     <!--#Fused#CELDA_00017183-->

     <owl:Class rdf:about="#Fused#CELDA_00017183">
         <rdfs:label>hypertrophic chondrocytes</rdfs:label>
         <rdfs:subClassOf>
         <owl:Restriction>
             <owl:onProperty rdf:resource="&purl;obo/develops_from"/>
             <owl:someValuesFrom rdf:resource="Fused#CELDA_00017130Fused#CELDA_00017164"/>
         </owl:Restriction>
         <ru-meta:synonym xml:lang="en">prehypertrophic chondrocytes</ru-meta:synonym>
        </rdfs:subClassOf>
     </owl:Class>


    <!--#Fused#CELDA_00017184-->

    <owl:Class rdf:about="#Fused#CELDA_00017184">
        <rdfs:label>cementoblasts</rdfs:label>
        <rdfs:subClassOf >
        <owl:Restriction>
            <owl:onProperty rdf:resource="&purl;obo/develops_from"/>
            <owl:someValuesFrom rdf:resource="Fused#CELDA_00017134"/>
        </owl:Restriction>
        </rdfs:subClassOf>
    </owl:Class>


    <!--#Fused#CELDA_00017185-->

    <owl:Class rdf:about="#Fused#CELDA_00017185">
        <rdfs:label>dental pulp stem cells</rdfs:label>
        <rdfs:subClassOf >
        <owl:Restriction>
            <owl:onProperty rdf:resource="&purl;obo/develops_from"/>
            <owl:someValuesFrom rdf:resource="CELDA_00016071"/>
        </owl:Restriction>
        </rdfs:subClassOf>
    </owl:Class>


     <!--#Fused#CELDA_00017186-->

     <owl:Class rdf:about="#Fused#CELDA_00017186">
         <rdfs:label>fusing suture cells</rdfs:label>
         <rdfs:subClassOf>
         <owl:Restriction>
             <owl:onProperty rdf:resource="&purl;obo/develops_from"/>
             <owl:someValuesFrom rdf:resource="Fused#CELDA_00017056"/>
         </owl:Restriction>
         <ru-meta:synonym xml:lang="en">suture cells</ru-meta:synonym>
        </rdfs:subClassOf>
     </owl:Class>


     <!--#Fused#CELDA_00017187-->

     <owl:Class rdf:about="#Fused#CELDA_00017187">
         <rdfs:label>transitional lens fiber cells</rdfs:label>
         <rdfs:subClassOf>
         <owl:Restriction>
             <owl:onProperty rdf:resource="&purl;obo/develops_from"/>
             <owl:someValuesFrom rdf:resource="Fused#CELDA_00017139"/>
         </owl:Restriction>
         <ru-meta:synonym xml:lang="en">equatorial lens epithelial cells</ru-meta:synonym>
        </rdfs:subClassOf>
     </owl:Class>


     <!--#Fused#CELDA_00017188-->

     <owl:Class rdf:about="#Fused#CELDA_00017188">
         <rdfs:label>first telogen cortex cells</rdfs:label>
         <rdfs:subClassOf>
         <owl:Restriction>
             <owl:onProperty rdf:resource="&purl;obo/develops_from"/>
             <owl:someValuesFrom rdf:resource="Fused#CELDA_00017140"/>
         </owl:Restriction>
         <ru-meta:synonym xml:lang="en">first catagen cortex cells</ru-meta:synonym>
        </rdfs:subClassOf>
     </owl:Class>


    <!--#Fused#CELDA_00017189-->

    <owl:Class rdf:about="#Fused#CELDA_00017189">
        <rdfs:label>first telogen hair shaft cuticle cells</rdfs:label>
        <rdfs:subClassOf >
        <owl:Restriction>
            <owl:onProperty rdf:resource="&purl;obo/develops_from"/>
            <owl:someValuesFrom rdf:resource="Fused#CELDA_00017141"/>
        </owl:Restriction>
        </rdfs:subClassOf>
    </owl:Class>


     <!--#Fused#CELDA_00017190-->

     <owl:Class rdf:about="#Fused#CELDA_00017190">
         <rdfs:label>first telogen medulla cells</rdfs:label>
         <rdfs:subClassOf>
         <owl:Restriction>
             <owl:onProperty rdf:resource="&purl;obo/develops_from"/>
             <owl:someValuesFrom rdf:resource="Fused#CELDA_00017142"/>
         </owl:Restriction>
         <ru-meta:synonym xml:lang="en">first catagen medulla cells</ru-meta:synonym>
        </rdfs:subClassOf>
     </owl:Class>


    <!--#Fused#CELDA_00017191-->

    <owl:Class rdf:about="#Fused#CELDA_00017191">
        <rdfs:label>acinar cells</rdfs:label>
        <rdfs:subClassOf >
        <owl:Restriction>
            <owl:onProperty rdf:resource="&purl;obo/develops_from"/>
            <owl:someValuesFrom rdf:resource="Fused#CELDA_00017143Fused#CELDA_00017149"/>
        </owl:Restriction>
        </rdfs:subClassOf>
    </owl:Class>


     <!--#Fused#CELDA_00017192-->

     <owl:Class rdf:about="#Fused#CELDA_00017192">
         <rdfs:label>duct progenitor cells</rdfs:label>
         <rdfs:subClassOf>
         <owl:Restriction>
             <owl:onProperty rdf:resource="&purl;obo/develops_from"/>
             <owl:someValuesFrom rdf:resource="Fused#CELDA_00017144"/>
         </owl:Restriction>
         <ru-meta:synonym xml:lang="en">bipotent endocrine duct progenitor cells</ru-meta:synonym>
         <ru-meta:synonym xml:lang="en">multipotent trunk cells</ru-meta:synonym>
        </rdfs:subClassOf>
     </owl:Class>


     <!--#Fused#CELDA_00017193-->

     <owl:Class rdf:about="#Fused#CELDA_00017193">
         <rdfs:label>endocrine progenitor cells</rdfs:label>
         <rdfs:subClassOf>
         <owl:Restriction>
             <owl:onProperty rdf:resource="&purl;obo/develops_from"/>
             <owl:someValuesFrom rdf:resource="Fused#CELDA_00017144"/>
         </owl:Restriction>
         <ru-meta:synonym xml:lang="en">bipotent endocrine duct progenitor cells</ru-meta:synonym>
         <ru-meta:synonym xml:lang="en">multipotent trunk cells</ru-meta:synonym>
        </rdfs:subClassOf>
     </owl:Class>


    <!--#Fused#CELDA_00017194-->

    <owl:Class rdf:about="#Fused#CELDA_00017194">
        <rdfs:label>immature extrahepatic bile duct cells</rdfs:label>
        <rdfs:subClassOf >
        <owl:Restriction>
            <owl:onProperty rdf:resource="&purl;obo/develops_from"/>
            <owl:someValuesFrom rdf:resource="CELDA_00016324"/>
        </owl:Restriction>
        </rdfs:subClassOf>
    </owl:Class>


    <!--#Fused#CELDA_00017195-->

    <owl:Class rdf:about="#Fused#CELDA_00017195">
        <rdfs:label>alveolar progenitor cells</rdfs:label>
        <rdfs:subClassOf >
        <owl:Restriction>
            <owl:onProperty rdf:resource="&purl;obo/develops_from"/>
            <owl:someValuesFrom rdf:resource="CELDA_00016308"/>
        </owl:Restriction>
        </rdfs:subClassOf>
    </owl:Class>


     <!--#Fused#CELDA_00017196-->

     <owl:Class rdf:about="#Fused#CELDA_00017196">
         <rdfs:label>mucus producing cells</rdfs:label>
         <rdfs:subClassOf>
         <owl:Restriction>
             <owl:onProperty rdf:resource="&purl;obo/develops_from"/>
             <owl:someValuesFrom rdf:resource="Fused#CELDA_00017147Fused#CELDA_00017285"/>
         </owl:Restriction>
         <ru-meta:synonym xml:lang="en">clara cells</ru-meta:synonym>
         <ru-meta:synonym xml:lang="en">secretory cells</ru-meta:synonym>
        </rdfs:subClassOf>
     </owl:Class>


     <!--#Fused#CELDA_00017197-->

     <owl:Class rdf:about="#Fused#CELDA_00017197">
         <rdfs:label>duct progenitor cells</rdfs:label>
         <rdfs:subClassOf>
         <owl:Restriction>
             <owl:onProperty rdf:resource="&purl;obo/develops_from"/>
             <owl:someValuesFrom rdf:resource="Fused#CELDA_00017150"/>
         </owl:Restriction>
         <ru-meta:synonym xml:lang="en">bipotent endocrine duct progenitor cells</ru-meta:synonym>
        </rdfs:subClassOf>
     </owl:Class>


     <!--#Fused#CELDA_00017198-->

     <owl:Class rdf:about="#Fused#CELDA_00017198">
         <rdfs:label>endocrine progenitor cells</rdfs:label>
         <rdfs:subClassOf>
         <owl:Restriction>
             <owl:onProperty rdf:resource="&purl;obo/develops_from"/>
             <owl:someValuesFrom rdf:resource="Fused#CELDA_00017150"/>
         </owl:Restriction>
         <ru-meta:synonym xml:lang="en">bipotent endocrine duct progenitor cells</ru-meta:synonym>
        </rdfs:subClassOf>
     </owl:Class>


    <!--#Fused#CELDA_00017199-->

    <owl:Class rdf:about="#Fused#CELDA_00017199">
        <rdfs:label>pro b cells</rdfs:label>
        <rdfs:subClassOf >
        <owl:Restriction>
            <owl:onProperty rdf:resource="&purl;obo/develops_from"/>
            <owl:someValuesFrom rdf:resource="Fused#CELDA_00017152"/>
        </owl:Restriction>
        </rdfs:subClassOf>
    </owl:Class>


     <!--#Fused#CELDA_00017200-->

     <owl:Class rdf:about="#Fused#CELDA_00017200">
         <rdfs:label>double negative 2 thymocytes</rdfs:label>
         <rdfs:subClassOf>
         <owl:Restriction>
             <owl:onProperty rdf:resource="&purl;obo/develops_from"/>
             <owl:someValuesFrom rdf:resource="Fused#CELDA_00017153"/>
         </owl:Restriction>
         <ru-meta:synonym xml:lang="en">dn2</ru-meta:synonym>
         <ru-meta:synonym xml:lang="en">double negative 1 thymocytes</ru-meta:synonym>
         <ru-meta:synonym xml:lang="en">dn1</ru-meta:synonym>
        </rdfs:subClassOf>
     </owl:Class>


     <!--#Fused#CELDA_00017201-->

     <owl:Class rdf:about="#Fused#CELDA_00017201">
         <rdfs:label>basophil progenitors</rdfs:label>
         <rdfs:subClassOf>
         <owl:Restriction>
             <owl:onProperty rdf:resource="&purl;obo/develops_from"/>
             <owl:someValuesFrom rdf:resource="Fused#CELDA_00017155"/>
         </owl:Restriction>
         <ru-meta:synonym xml:lang="en">granulocyte monocyte progenitor cells</ru-meta:synonym>
         <ru-meta:synonym xml:lang="en">gm-cfcs</ru-meta:synonym>
        </rdfs:subClassOf>
     </owl:Class>


     <!--#Fused#CELDA_00017202-->

     <owl:Class rdf:about="#Fused#CELDA_00017202">
         <rdfs:label>eosinophil progenitors</rdfs:label>
         <rdfs:subClassOf>
         <owl:Restriction>
             <owl:onProperty rdf:resource="&purl;obo/develops_from"/>
             <owl:someValuesFrom rdf:resource="Fused#CELDA_00017155"/>
         </owl:Restriction>
         <ru-meta:synonym xml:lang="en">granulocyte monocyte progenitor cells</ru-meta:synonym>
         <ru-meta:synonym xml:lang="en">gm-cfcs</ru-meta:synonym>
        </rdfs:subClassOf>
     </owl:Class>


    <!--#Fused#CELDA_00017203-->

    <owl:Class rdf:about="#Fused#CELDA_00017203">
        <rdfs:label>granulocytes</rdfs:label>
        <rdfs:subClassOf >
        <owl:Restriction>
            <owl:onProperty rdf:resource="&purl;obo/develops_from"/>
            <owl:someValuesFrom rdf:resource="Fused#CELDA_00017155"/>
        </owl:Restriction>
        </rdfs:subClassOf>
    </owl:Class>


    <!--#Fused#CELDA_00017204-->

    <owl:Class rdf:about="#Fused#CELDA_00017204">
        <rdfs:label>monocytes</rdfs:label>
        <rdfs:subClassOf >
        <owl:Restriction>
            <owl:onProperty rdf:resource="&purl;obo/develops_from"/>
            <owl:someValuesFrom rdf:resource="Fused#CELDA_00017155Fused#CELDA_00017156"/>
        </owl:Restriction>
        </rdfs:subClassOf>
    </owl:Class>


    <!--#Fused#CELDA_00017205-->

    <owl:Class rdf:about="#Fused#CELDA_00017205">
        <rdfs:label>neutrophils</rdfs:label>
        <rdfs:subClassOf >
        <owl:Restriction>
            <owl:onProperty rdf:resource="&purl;obo/develops_from"/>
            <owl:someValuesFrom rdf:resource="Fused#CELDA_00017155"/>
        </owl:Restriction>
        </rdfs:subClassOf>
    </owl:Class>


     <!--#Fused#CELDA_00017206-->

     <owl:Class rdf:about="#Fused#CELDA_00017206">
         <rdfs:label>common dendritic cell precursors</rdfs:label>
         <rdfs:subClassOf>
         <owl:Restriction>
             <owl:onProperty rdf:resource="&purl;obo/develops_from"/>
             <owl:someValuesFrom rdf:resource="Fused#CELDA_00017156"/>
         </owl:Restriction>
         <ru-meta:synonym xml:lang="en">macrophage dendritic cell progenitors</ru-meta:synonym>
         <ru-meta:synonym xml:lang="en">mdp</ru-meta:synonym>
        </rdfs:subClassOf>
     </owl:Class>


     <!--#Fused#CELDA_00017207-->

     <owl:Class rdf:about="#Fused#CELDA_00017207">
         <rdfs:label>erythroid progenitor cells</rdfs:label>
         <rdfs:subClassOf>
         <owl:Restriction>
             <owl:onProperty rdf:resource="&purl;obo/develops_from"/>
             <owl:someValuesFrom rdf:resource="Fused#CELDA_00017157"/>
         </owl:Restriction>
         <ru-meta:synonym xml:lang="en">bfu-e</ru-meta:synonym>
         <ru-meta:synonym xml:lang="en">megakaryocyte erythroid precursor cells</ru-meta:synonym>
         <ru-meta:synonym xml:lang="en">mep</ru-meta:synonym>
        </rdfs:subClassOf>
     </owl:Class>


     <!--#Fused#CELDA_00017208-->

     <owl:Class rdf:about="#Fused#CELDA_00017208">
         <rdfs:label>megakaryocytes</rdfs:label>
         <rdfs:subClassOf>
         <owl:Restriction>
             <owl:onProperty rdf:resource="&purl;obo/develops_from"/>
             <owl:someValuesFrom rdf:resource="Fused#CELDA_00017157"/>
         </owl:Restriction>
         <ru-meta:synonym xml:lang="en">megakaryocyte erythroid precursor cells</ru-meta:synonym>
         <ru-meta:synonym xml:lang="en">mep</ru-meta:synonym>
        </rdfs:subClassOf>
     </owl:Class>


     <!--#Fused#CELDA_00017209-->

     <owl:Class rdf:about="#Fused#CELDA_00017209">
         <rdfs:label>mononucleated osteoclasts</rdfs:label>
         <rdfs:subClassOf>
         <owl:Restriction>
             <owl:onProperty rdf:resource="&purl;obo/develops_from"/>
             <owl:someValuesFrom rdf:resource="Fused#CELDA_00017158"/>
         </owl:Restriction>
         <ru-meta:synonym xml:lang="en">mononuclear osteoclasts</ru-meta:synonym>
        </rdfs:subClassOf>
     </owl:Class>


     <!--#Fused#CELDA_00017210-->

     <owl:Class rdf:about="#Fused#CELDA_00017210">
         <rdfs:label>endochondral osteocytes</rdfs:label>
         <rdfs:subClassOf>
         <owl:Restriction>
             <owl:onProperty rdf:resource="&purl;obo/develops_from"/>
             <owl:someValuesFrom rdf:resource="Fused#CELDA_00017163Fused#CELDA_00017289Fused#CELDA_00017290"/>
         </owl:Restriction>
         <ru-meta:synonym xml:lang="en">endochondral osteoblasts</ru-meta:synonym>
         <ru-meta:synonym xml:lang="en">mature osteoblast</ru-meta:synonym>
         <ru-meta:synonym xml:lang="en">ecm secreting osteoblast cells</ru-meta:synonym>
        </rdfs:subClassOf>
     </owl:Class>


    <!--#Fused#CELDA_00017211-->

    <owl:Class rdf:about="#Fused#CELDA_00017211">
        <rdfs:label>bundle branch cells</rdfs:label>
        <rdfs:subClassOf >
        <owl:Restriction>
            <owl:onProperty rdf:resource="&purl;obo/develops_from"/>
            <owl:someValuesFrom rdf:resource="CELDA_00016595"/>
        </owl:Restriction>
        </rdfs:subClassOf>
    </owl:Class>


    <!--#Fused#CELDA_00017212-->

    <owl:Class rdf:about="#Fused#CELDA_00017212">
        <rdfs:label>his bundle cells</rdfs:label>
        <rdfs:subClassOf >
        <owl:Restriction>
            <owl:onProperty rdf:resource="&purl;obo/develops_from"/>
            <owl:someValuesFrom rdf:resource="CELDA_00016595"/>
        </owl:Restriction>
        </rdfs:subClassOf>
    </owl:Class>


    <!--#Fused#CELDA_00017213-->

    <owl:Class rdf:about="#Fused#CELDA_00017213">
        <rdfs:label>purkinje fiber cells</rdfs:label>
        <rdfs:subClassOf >
        <owl:Restriction>
            <owl:onProperty rdf:resource="&purl;obo/develops_from"/>
            <owl:someValuesFrom rdf:resource="CELDA_00016595"/>
        </owl:Restriction>
        </rdfs:subClassOf>
    </owl:Class>


    <!--#Fused#CELDA_00017214-->

    <owl:Class rdf:about="#Fused#CELDA_00017214">
        <rdfs:label>atrioventricular node cells</rdfs:label>
        <rdfs:subClassOf >
        <owl:Restriction>
            <owl:onProperty rdf:resource="&purl;obo/develops_from"/>
            <owl:someValuesFrom rdf:resource="CELDA_00016600CELDA_00016625"/>
        </owl:Restriction>
        </rdfs:subClassOf>
    </owl:Class>


    <!--#Fused#CELDA_00017215-->

    <owl:Class rdf:about="#Fused#CELDA_00017215">
        <rdfs:label>sinoatrial node cells</rdfs:label>
        <rdfs:subClassOf >
        <owl:Restriction>
            <owl:onProperty rdf:resource="&purl;obo/develops_from"/>
            <owl:someValuesFrom rdf:resource="CELDA_00016600CELDA_00016625"/>
        </owl:Restriction>
        </rdfs:subClassOf>
    </owl:Class>


     <!--#Fused#CELDA_00017216-->

     <owl:Class rdf:about="#Fused#CELDA_00017216">
         <rdfs:label>lumbar brown adipocyte cells</rdfs:label>
         <rdfs:subClassOf>
         <owl:Restriction>
             <owl:onProperty rdf:resource="&purl;obo/develops_from"/>
             <owl:someValuesFrom rdf:resource="Fused#CELDA_00017169"/>
         </owl:Restriction>
         <ru-meta:synonym xml:lang="en">lumbar committed brown preadipocytes</ru-meta:synonym>
        </rdfs:subClassOf>
     </owl:Class>


     <!--#Fused#CELDA_00017217-->

     <owl:Class rdf:about="#Fused#CELDA_00017217">
         <rdfs:label>intervertebral disc annulus fibrosus cells</rdfs:label>
         <rdfs:subClassOf>
         <owl:Restriction>
             <owl:onProperty rdf:resource="&purl;obo/develops_from"/>
             <owl:someValuesFrom rdf:resource="Fused#CELDA_00017170"/>
         </owl:Restriction>
         <ru-meta:synonym xml:lang="en">prechondrocytic mesenchymal cells</ru-meta:synonym>
        </rdfs:subClassOf>
     </owl:Class>


     <!--#Fused#CELDA_00017218-->

     <owl:Class rdf:about="#Fused#CELDA_00017218">
         <rdfs:label>osteochondro mesenchymal cells</rdfs:label>
         <rdfs:subClassOf>
         <owl:Restriction>
             <owl:onProperty rdf:resource="&purl;obo/develops_from"/>
             <owl:someValuesFrom rdf:resource="Fused#CELDA_00017170"/>
         </owl:Restriction>
         <ru-meta:synonym xml:lang="en">osteochondral progenitor cells</ru-meta:synonym>
         <ru-meta:synonym xml:lang="en">skeletal precursor cells</ru-meta:synonym>
        </rdfs:subClassOf>
     </owl:Class>


     <!--#Fused#CELDA_00017219-->

     <owl:Class rdf:about="#Fused#CELDA_00017219">
         <rdfs:label>osteochondro mesenchymal cells</rdfs:label>
         <rdfs:subClassOf>
         <owl:Restriction>
             <owl:onProperty rdf:resource="&purl;obo/develops_from"/>
             <owl:someValuesFrom rdf:resource="Fused#CELDA_00017170"/>
         </owl:Restriction>
         <ru-meta:synonym xml:lang="en">osteochondral progenitor cells</ru-meta:synonym>
        </rdfs:subClassOf>
     </owl:Class>


     <!--#Fused#CELDA_00017220-->

     <owl:Class rdf:about="#Fused#CELDA_00017220">
         <rdfs:label>sacral brown adipocyte cells</rdfs:label>
         <rdfs:subClassOf>
         <owl:Restriction>
             <owl:onProperty rdf:resource="&purl;obo/develops_from"/>
             <owl:someValuesFrom rdf:resource="Fused#CELDA_00017171"/>
         </owl:Restriction>
         <ru-meta:synonym xml:lang="en">sacral committed brown preadipocytes</ru-meta:synonym>
        </rdfs:subClassOf>
     </owl:Class>


     <!--#Fused#CELDA_00017221-->

     <owl:Class rdf:about="#Fused#CELDA_00017221">
         <rdfs:label>thoracic brown adipocyte cells</rdfs:label>
         <rdfs:subClassOf>
         <owl:Restriction>
             <owl:onProperty rdf:resource="&purl;obo/develops_from"/>
             <owl:someValuesFrom rdf:resource="Fused#CELDA_00017172"/>
         </owl:Restriction>
         <ru-meta:synonym xml:lang="en">thoracic committed brown preadipocytes</ru-meta:synonym>
        </rdfs:subClassOf>
     </owl:Class>


     <!--#Fused#CELDA_00017222-->

     <owl:Class rdf:about="#Fused#CELDA_00017222">
         <rdfs:label>cervical brown adipocyte cells</rdfs:label>
         <rdfs:subClassOf>
         <owl:Restriction>
             <owl:onProperty rdf:resource="&purl;obo/develops_from"/>
             <owl:someValuesFrom rdf:resource="Fused#CELDA_00017173"/>
         </owl:Restriction>
         <ru-meta:synonym xml:lang="en">cervical committed brown preadipocytes</ru-meta:synonym>
        </rdfs:subClassOf>
     </owl:Class>


     <!--#Fused#CELDA_00017223-->

     <owl:Class rdf:about="#Fused#CELDA_00017223">
         <rdfs:label>spermatid</rdfs:label>
         <rdfs:subClassOf>
         <owl:Restriction>
             <owl:onProperty rdf:resource="&purl;obo/develops_from"/>
             <owl:someValuesFrom rdf:resource="Fused#CELDA_00017178"/>
         </owl:Restriction>
         <ru-meta:synonym xml:lang="en">round spermatids</ru-meta:synonym>
         <ru-meta:synonym xml:lang="en">secondary spermatocyte</ru-meta:synonym>
        </rdfs:subClassOf>
     </owl:Class>


    <!--#Fused#CELDA_00017224-->

    <owl:Class rdf:about="#Fused#CELDA_00017224">
        <rdfs:label>lateral neurons of the lmc</rdfs:label>
        <rdfs:subClassOf >
        <owl:Restriction>
            <owl:onProperty rdf:resource="&purl;obo/develops_from"/>
            <owl:someValuesFrom rdf:resource="CELDA_00016006"/>
        </owl:Restriction>
        </rdfs:subClassOf>
    </owl:Class>


    <!--#Fused#CELDA_00017225-->

    <owl:Class rdf:about="#Fused#CELDA_00017225">
        <rdfs:label>medial neurons of the lmc</rdfs:label>
        <rdfs:subClassOf >
        <owl:Restriction>
            <owl:onProperty rdf:resource="&purl;obo/develops_from"/>
            <owl:someValuesFrom rdf:resource="CELDA_00016006"/>
        </owl:Restriction>
        </rdfs:subClassOf>
    </owl:Class>


     <!--#Fused#CELDA_00017226-->

     <owl:Class rdf:about="#Fused#CELDA_00017226">
         <rdfs:label>lateral neurons of the lmc</rdfs:label>
         <rdfs:subClassOf>
         <owl:Restriction>
             <owl:onProperty rdf:resource="&purl;obo/develops_from"/>
             <owl:someValuesFrom rdf:resource="Fused#CELDA_00017180"/>
         </owl:Restriction>
         <ru-meta:synonym xml:lang="en">lateral motor division</ru-meta:synonym>
         <ru-meta:synonym xml:lang="en">lateral lmc</ru-meta:synonym>
        </rdfs:subClassOf>
     </owl:Class>


     <!--#Fused#CELDA_00017227-->

     <owl:Class rdf:about="#Fused#CELDA_00017227">
         <rdfs:label>medial neurons of the lmc</rdfs:label>
         <rdfs:subClassOf>
         <owl:Restriction>
             <owl:onProperty rdf:resource="&purl;obo/develops_from"/>
             <owl:someValuesFrom rdf:resource="Fused#CELDA_00017180"/>
         </owl:Restriction>
         <ru-meta:synonym xml:lang="en">medial motor division</ru-meta:synonym>
         <ru-meta:synonym xml:lang="en">medial lmc</ru-meta:synonym>
        </rdfs:subClassOf>
     </owl:Class>


     <!--#Fused#CELDA_00017228-->

     <owl:Class rdf:about="#Fused#CELDA_00017228">
         <rdfs:label>terminal chondrocytes</rdfs:label>
         <rdfs:subClassOf>
         <owl:Restriction>
             <owl:onProperty rdf:resource="&purl;obo/develops_from"/>
             <owl:someValuesFrom rdf:resource="Fused#CELDA_00017183Fused#CELDA_00017231"/>
         </owl:Restriction>
         <ru-meta:synonym xml:lang="en">hypertrophic chondrocytes</ru-meta:synonym>
        </rdfs:subClassOf>
     </owl:Class>


     <!--#Fused#CELDA_00017229-->

     <owl:Class rdf:about="#Fused#CELDA_00017229">
         <rdfs:label>cartilage cells</rdfs:label>
         <rdfs:subClassOf>
         <owl:Restriction>
             <owl:onProperty rdf:resource="&purl;obo/develops_from"/>
             <owl:someValuesFrom rdf:resource="Fused#CELDA_00017131"/>
         </owl:Restriction>
         <ru-meta:synonym xml:lang="en">chondrocytes</ru-meta:synonym>
        </rdfs:subClassOf>
     </owl:Class>


     <!--#Fused#CELDA_00017230-->

     <owl:Class rdf:about="#Fused#CELDA_00017230">
         <rdfs:label>cementocytes</rdfs:label>
         <rdfs:subClassOf>
         <owl:Restriction>
             <owl:onProperty rdf:resource="&purl;obo/develops_from"/>
             <owl:someValuesFrom rdf:resource="Fused#CELDA_00017184"/>
         </owl:Restriction>
         <ru-meta:synonym xml:lang="en">cementoblasts</ru-meta:synonym>
        </rdfs:subClassOf>
     </owl:Class>


     <!--#Fused#CELDA_00017231-->

     <owl:Class rdf:about="#Fused#CELDA_00017231">
         <rdfs:label>hypertrophic chondrocytes</rdfs:label>
         <rdfs:subClassOf>
         <owl:Restriction>
             <owl:onProperty rdf:resource="&purl;obo/develops_from"/>
             <owl:someValuesFrom rdf:resource="CELDA_00016152"/>
         </owl:Restriction>
         <ru-meta:synonym xml:lang="en">flattened chondrocytes</ru-meta:synonym>
        </rdfs:subClassOf>
     </owl:Class>


     <!--#Fused#CELDA_00017232-->

     <owl:Class rdf:about="#Fused#CELDA_00017232">
         <rdfs:label>young lens fiber cells</rdfs:label>
         <rdfs:subClassOf>
         <owl:Restriction>
             <owl:onProperty rdf:resource="&purl;obo/develops_from"/>
             <owl:someValuesFrom rdf:resource="Fused#CELDA_00017187"/>
         </owl:Restriction>
         <ru-meta:synonym xml:lang="en">transitional lens fiber cells</ru-meta:synonym>
        </rdfs:subClassOf>
     </owl:Class>


    <!--#Fused#CELDA_00017233-->

    <owl:Class rdf:about="#Fused#CELDA_00017233">
        <rdfs:label>centroacinar cells</rdfs:label>
        <rdfs:subClassOf >
        <owl:Restriction>
            <owl:onProperty rdf:resource="&purl;obo/develops_from"/>
            <owl:someValuesFrom rdf:resource="Fused#CELDA_00017192Fused#CELDA_00017197"/>
        </owl:Restriction>
        </rdfs:subClassOf>
    </owl:Class>


    <!--#Fused#CELDA_00017234-->

    <owl:Class rdf:about="#Fused#CELDA_00017234">
        <rdfs:label>duct cells</rdfs:label>
        <rdfs:subClassOf >
        <owl:Restriction>
            <owl:onProperty rdf:resource="&purl;obo/develops_from"/>
            <owl:someValuesFrom rdf:resource="Fused#CELDA_00017192Fused#CELDA_00017197"/>
        </owl:Restriction>
        </rdfs:subClassOf>
    </owl:Class>


     <!--#Fused#CELDA_00017235-->

     <owl:Class rdf:about="#Fused#CELDA_00017235">
         <rdfs:label>alpha progenitor cells</rdfs:label>
         <rdfs:subClassOf>
         <owl:Restriction>
             <owl:onProperty rdf:resource="&purl;obo/develops_from"/>
             <owl:someValuesFrom rdf:resource="Fused#CELDA_00017193Fused#CELDA_00017198"/>
         </owl:Restriction>
         <ru-meta:synonym xml:lang="en">a-cells</ru-meta:synonym>
         <ru-meta:synonym xml:lang="en">endocrine progenitor cells</ru-meta:synonym>
        </rdfs:subClassOf>
     </owl:Class>


     <!--#Fused#CELDA_00017236-->

     <owl:Class rdf:about="#Fused#CELDA_00017236">
         <rdfs:label>beta delta progenitor cells</rdfs:label>
         <rdfs:subClassOf>
         <owl:Restriction>
             <owl:onProperty rdf:resource="&purl;obo/develops_from"/>
             <owl:someValuesFrom rdf:resource="Fused#CELDA_00017193Fused#CELDA_00017198"/>
         </owl:Restriction>
         <ru-meta:synonym xml:lang="en">endocrine progenitor cells</ru-meta:synonym>
        </rdfs:subClassOf>
     </owl:Class>


    <!--#Fused#CELDA_00017237-->

    <owl:Class rdf:about="#Fused#CELDA_00017237">
        <rdfs:label>epsilon cells ghrelin cells</rdfs:label>
        <rdfs:subClassOf >
        <owl:Restriction>
            <owl:onProperty rdf:resource="&purl;obo/develops_from"/>
            <owl:someValuesFrom rdf:resource="Fused#CELDA_00017193Fused#CELDA_00017198"/>
        </owl:Restriction>
        </rdfs:subClassOf>
    </owl:Class>


    <!--#Fused#CELDA_00017238-->

    <owl:Class rdf:about="#Fused#CELDA_00017238">
        <rdfs:label>g cells</rdfs:label>
        <rdfs:subClassOf >
        <owl:Restriction>
            <owl:onProperty rdf:resource="&purl;obo/develops_from"/>
            <owl:someValuesFrom rdf:resource="Fused#CELDA_00017193Fused#CELDA_00017198"/>
        </owl:Restriction>
        </rdfs:subClassOf>
    </owl:Class>


     <!--#Fused#CELDA_00017239-->

     <owl:Class rdf:about="#Fused#CELDA_00017239">
         <rdfs:label>pancreatic polypeptide progenitor cells</rdfs:label>
         <rdfs:subClassOf>
         <owl:Restriction>
             <owl:onProperty rdf:resource="&purl;obo/develops_from"/>
             <owl:someValuesFrom rdf:resource="Fused#CELDA_00017193"/>
         </owl:Restriction>
         <ru-meta:synonym xml:lang="en">f-cells</ru-meta:synonym>
         <ru-meta:synonym xml:lang="en">endocrine progenitor cells</ru-meta:synonym>
        </rdfs:subClassOf>
     </owl:Class>


    <!--#Fused#CELDA_00017240-->

    <owl:Class rdf:about="#Fused#CELDA_00017240">
        <rdfs:label>immature biliary epithelial cells</rdfs:label>
        <rdfs:subClassOf >
        <owl:Restriction>
            <owl:onProperty rdf:resource="&purl;obo/develops_from"/>
            <owl:someValuesFrom rdf:resource="CELDA_00016322"/>
        </owl:Restriction>
        </rdfs:subClassOf>
    </owl:Class>


    <!--#Fused#CELDA_00017241-->

    <owl:Class rdf:about="#Fused#CELDA_00017241">
        <rdfs:label>oval cells</rdfs:label>
        <rdfs:subClassOf >
        <owl:Restriction>
            <owl:onProperty rdf:resource="&purl;obo/develops_from"/>
            <owl:someValuesFrom rdf:resource="CELDA_00016322"/>
        </owl:Restriction>
        </rdfs:subClassOf>
    </owl:Class>


     <!--#Fused#CELDA_00017242-->

     <owl:Class rdf:about="#Fused#CELDA_00017242">
         <rdfs:label>extrahepatic bile duct cells</rdfs:label>
         <rdfs:subClassOf>
         <owl:Restriction>
             <owl:onProperty rdf:resource="&purl;obo/develops_from"/>
             <owl:someValuesFrom rdf:resource="Fused#CELDA_00017194"/>
         </owl:Restriction>
         <ru-meta:synonym xml:lang="en">immature extrahepatic bile duct cells</ru-meta:synonym>
        </rdfs:subClassOf>
     </owl:Class>


     <!--#Fused#CELDA_00017243-->

     <owl:Class rdf:about="#Fused#CELDA_00017243">
         <rdfs:label>alveolar epithelial type 2 cells</rdfs:label>
         <rdfs:subClassOf>
         <owl:Restriction>
             <owl:onProperty rdf:resource="&purl;obo/develops_from"/>
             <owl:someValuesFrom rdf:resource="Fused#CELDA_00017195"/>
         </owl:Restriction>
         <ru-meta:synonym xml:lang="en">pneumocytes</ru-meta:synonym>
        </rdfs:subClassOf>
     </owl:Class>


     <!--#Fused#CELDA_00017244-->

     <owl:Class rdf:about="#Fused#CELDA_00017244">
         <rdfs:label>pancreatic polypeptide progenitor cells</rdfs:label>
         <rdfs:subClassOf>
         <owl:Restriction>
             <owl:onProperty rdf:resource="&purl;obo/develops_from"/>
             <owl:someValuesFrom rdf:resource="Fused#CELDA_00017198"/>
         </owl:Restriction>
         <ru-meta:synonym xml:lang="en">endocrine progenitor cells</ru-meta:synonym>
        </rdfs:subClassOf>
     </owl:Class>


     <!--#Fused#CELDA_00017245-->

     <owl:Class rdf:about="#Fused#CELDA_00017245">
         <rdfs:label>large pre b cells</rdfs:label>
         <rdfs:subClassOf>
         <owl:Restriction>
             <owl:onProperty rdf:resource="&purl;obo/develops_from"/>
             <owl:someValuesFrom rdf:resource="Fused#CELDA_00017199"/>
         </owl:Restriction>
         <ru-meta:synonym xml:lang="en">pro b cells</ru-meta:synonym>
        </rdfs:subClassOf>
     </owl:Class>


     <!--#Fused#CELDA_00017246-->

     <owl:Class rdf:about="#Fused#CELDA_00017246">
         <rdfs:label>double negative 3 thymocytes</rdfs:label>
         <rdfs:subClassOf>
         <owl:Restriction>
             <owl:onProperty rdf:resource="&purl;obo/develops_from"/>
             <owl:someValuesFrom rdf:resource="Fused#CELDA_00017200"/>
         </owl:Restriction>
         <ru-meta:synonym xml:lang="en">dn3</ru-meta:synonym>
         <ru-meta:synonym xml:lang="en">double negative 2 thymocytes</ru-meta:synonym>
         <ru-meta:synonym xml:lang="en">dn2</ru-meta:synonym>
        </rdfs:subClassOf>
     </owl:Class>


    <!--#Fused#CELDA_00017247-->

    <owl:Class rdf:about="#Fused#CELDA_00017247">
        <rdfs:label>basophils</rdfs:label>
        <rdfs:subClassOf >
        <owl:Restriction>
            <owl:onProperty rdf:resource="&purl;obo/develops_from"/>
            <owl:someValuesFrom rdf:resource="Fused#CELDA_00017201"/>
        </owl:Restriction>
        </rdfs:subClassOf>
    </owl:Class>


    <!--#Fused#CELDA_00017248-->

    <owl:Class rdf:about="#Fused#CELDA_00017248">
        <rdfs:label>eosinophils</rdfs:label>
        <rdfs:subClassOf >
        <owl:Restriction>
            <owl:onProperty rdf:resource="&purl;obo/develops_from"/>
            <owl:someValuesFrom rdf:resource="Fused#CELDA_00017202"/>
        </owl:Restriction>
        </rdfs:subClassOf>
    </owl:Class>


     <!--#Fused#CELDA_00017249-->

     <owl:Class rdf:about="#Fused#CELDA_00017249">
         <rdfs:label>macrophages</rdfs:label>
         <rdfs:subClassOf>
         <owl:Restriction>
             <owl:onProperty rdf:resource="&purl;obo/develops_from"/>
             <owl:someValuesFrom rdf:resource="Fused#CELDA_00017204"/>
         </owl:Restriction>
         <ru-meta:synonym xml:lang="en">monocytes</ru-meta:synonym>
        </rdfs:subClassOf>
     </owl:Class>


     <!--#Fused#CELDA_00017250-->

     <owl:Class rdf:about="#Fused#CELDA_00017250">
         <rdfs:label>myeloid dendritic cells</rdfs:label>
         <rdfs:subClassOf>
         <owl:Restriction>
             <owl:onProperty rdf:resource="&purl;obo/develops_from"/>
             <owl:someValuesFrom rdf:resource="Fused#CELDA_00017204"/>
         </owl:Restriction>
         <ru-meta:synonym xml:lang="en">monocytes</ru-meta:synonym>
        </rdfs:subClassOf>
     </owl:Class>


    <!--#Fused#CELDA_00017251-->

    <owl:Class rdf:about="#Fused#CELDA_00017251">
        <rdfs:label>plasmacytoid dendritic cells</rdfs:label>
        <rdfs:subClassOf >
        <owl:Restriction>
            <owl:onProperty rdf:resource="&purl;obo/develops_from"/>
            <owl:someValuesFrom rdf:resource="Fused#CELDA_00017206"/>
        </owl:Restriction>
        </rdfs:subClassOf>
    </owl:Class>


     <!--#Fused#CELDA_00017252-->

     <owl:Class rdf:about="#Fused#CELDA_00017252">
         <rdfs:label>pre conventional dendritic cells</rdfs:label>
         <rdfs:subClassOf>
         <owl:Restriction>
             <owl:onProperty rdf:resource="&purl;obo/develops_from"/>
             <owl:someValuesFrom rdf:resource="Fused#CELDA_00017206"/>
         </owl:Restriction>
         <ru-meta:synonym xml:lang="en">pre classical dendritic cells</ru-meta:synonym>
        </rdfs:subClassOf>
     </owl:Class>


     <!--#Fused#CELDA_00017253-->

     <owl:Class rdf:about="#Fused#CELDA_00017253">
         <rdfs:label>proerythroblasts</rdfs:label>
         <rdfs:subClassOf>
         <owl:Restriction>
             <owl:onProperty rdf:resource="&purl;obo/develops_from"/>
             <owl:someValuesFrom rdf:resource="Fused#CELDA_00017207"/>
         </owl:Restriction>
         <ru-meta:synonym xml:lang="en">rubriblast</ru-meta:synonym>
         <ru-meta:synonym xml:lang="en">pronormoblast</ru-meta:synonym>
         <ru-meta:synonym xml:lang="en">erythroid progenitor cells</ru-meta:synonym>
         <ru-meta:synonym xml:lang="en">bfu-e</ru-meta:synonym>
        </rdfs:subClassOf>
     </owl:Class>


    <!--#Fused#CELDA_00017254-->

    <owl:Class rdf:about="#Fused#CELDA_00017254">
        <rdfs:label>platelets</rdfs:label>
        <rdfs:subClassOf >
        <owl:Restriction>
            <owl:onProperty rdf:resource="&purl;obo/develops_from"/>
            <owl:someValuesFrom rdf:resource="Fused#CELDA_00017208"/>
        </owl:Restriction>
        </rdfs:subClassOf>
    </owl:Class>


     <!--#Fused#CELDA_00017255-->

     <owl:Class rdf:about="#Fused#CELDA_00017255">
         <rdfs:label>multinucleated osteoclasts</rdfs:label>
         <rdfs:subClassOf>
         <owl:Restriction>
             <owl:onProperty rdf:resource="&purl;obo/develops_from"/>
             <owl:someValuesFrom rdf:resource="Fused#CELDA_00017209"/>
         </owl:Restriction>
         <ru-meta:synonym xml:lang="en">mononucleated osteoclasts</ru-meta:synonym>
         <ru-meta:synonym xml:lang="en">mononuclear osteoclasts</ru-meta:synonym>
        </rdfs:subClassOf>
     </owl:Class>


     <!--#Fused#CELDA_00017256-->

     <owl:Class rdf:about="#Fused#CELDA_00017256">
         <rdfs:label>endochondral preosteoblasts</rdfs:label>
         <rdfs:subClassOf>
         <owl:Restriction>
             <owl:onProperty rdf:resource="&purl;obo/develops_from"/>
             <owl:someValuesFrom rdf:resource="Fused#CELDA_00017218"/>
         </owl:Restriction>
         <ru-meta:synonym xml:lang="en">perichondrium cells</ru-meta:synonym>
         <ru-meta:synonym xml:lang="en">osteoprogenitors.</ru-meta:synonym>
         <ru-meta:synonym xml:lang="en">osteochondro mesenchymal cells</ru-meta:synonym>
         <ru-meta:synonym xml:lang="en">osteochondral progenitor cells</ru-meta:synonym>
         <ru-meta:synonym xml:lang="en">skeletal precursor cells</ru-meta:synonym>
        </rdfs:subClassOf>
     </owl:Class>


     <!--#Fused#CELDA_00017257-->

     <owl:Class rdf:about="#Fused#CELDA_00017257">
         <rdfs:label>prechondrocytes</rdfs:label>
         <rdfs:subClassOf>
         <owl:Restriction>
             <owl:onProperty rdf:resource="&purl;obo/develops_from"/>
             <owl:someValuesFrom rdf:resource="Fused#CELDA_00017218"/>
         </owl:Restriction>
         <ru-meta:synonym xml:lang="en">chondroblasts</ru-meta:synonym>
         <ru-meta:synonym xml:lang="en">osteochondro mesenchymal cells</ru-meta:synonym>
         <ru-meta:synonym xml:lang="en">osteochondral progenitor cells</ru-meta:synonym>
         <ru-meta:synonym xml:lang="en">skeletal precursor cells</ru-meta:synonym>
        </rdfs:subClassOf>
     </owl:Class>


     <!--#Fused#CELDA_00017258-->

     <owl:Class rdf:about="#Fused#CELDA_00017258">
         <rdfs:label>endochondral preosteoblasts</rdfs:label>
         <rdfs:subClassOf>
         <owl:Restriction>
             <owl:onProperty rdf:resource="&purl;obo/develops_from"/>
             <owl:someValuesFrom rdf:resource="Fused#CELDA_00017219"/>
         </owl:Restriction>
         <ru-meta:synonym xml:lang="en">perichondrium cells</ru-meta:synonym>
         <ru-meta:synonym xml:lang="en">osteochondro mesenchymal cells</ru-meta:synonym>
         <ru-meta:synonym xml:lang="en">osteochondral progenitor cells</ru-meta:synonym>
        </rdfs:subClassOf>
     </owl:Class>


     <!--#Fused#CELDA_00017259-->

     <owl:Class rdf:about="#Fused#CELDA_00017259">
         <rdfs:label>prechondrocytes</rdfs:label>
         <rdfs:subClassOf>
         <owl:Restriction>
             <owl:onProperty rdf:resource="&purl;obo/develops_from"/>
             <owl:someValuesFrom rdf:resource="Fused#CELDA_00017219"/>
         </owl:Restriction>
         <ru-meta:synonym xml:lang="en">osteochondro mesenchymal cells</ru-meta:synonym>
         <ru-meta:synonym xml:lang="en">osteochondral progenitor cells</ru-meta:synonym>
        </rdfs:subClassOf>
     </owl:Class>


     <!--#Fused#CELDA_00017260-->

     <owl:Class rdf:about="#Fused#CELDA_00017260">
         <rdfs:label>elongated spermatid</rdfs:label>
         <rdfs:subClassOf>
         <owl:Restriction>
             <owl:onProperty rdf:resource="&purl;obo/develops_from"/>
             <owl:someValuesFrom rdf:resource="Fused#CELDA_00017223"/>
         </owl:Restriction>
         <ru-meta:synonym xml:lang="en">spermatid</ru-meta:synonym>
         <ru-meta:synonym xml:lang="en">round spermatids</ru-meta:synonym>
        </rdfs:subClassOf>
     </owl:Class>


     <!--#Fused#CELDA_00017261-->

     <owl:Class rdf:about="#Fused#CELDA_00017261">
         <rdfs:label>secondary lens fiber cells</rdfs:label>
         <rdfs:subClassOf>
         <owl:Restriction>
             <owl:onProperty rdf:resource="&purl;obo/develops_from"/>
             <owl:someValuesFrom rdf:resource="Fused#CELDA_00017232"/>
         </owl:Restriction>
         <ru-meta:synonym xml:lang="en">young lens fiber cells</ru-meta:synonym>
        </rdfs:subClassOf>
     </owl:Class>


    <!--#Fused#CELDA_00017262-->

    <owl:Class rdf:about="#Fused#CELDA_00017262">
        <rdfs:label>alpha cells</rdfs:label>
        <rdfs:subClassOf >
        <owl:Restriction>
            <owl:onProperty rdf:resource="&purl;obo/develops_from"/>
            <owl:someValuesFrom rdf:resource="Fused#CELDA_00017235"/>
        </owl:Restriction>
        </rdfs:subClassOf>
    </owl:Class>


    <!--#Fused#CELDA_00017263-->

    <owl:Class rdf:about="#Fused#CELDA_00017263">
        <rdfs:label>delta cells</rdfs:label>
        <rdfs:subClassOf >
        <owl:Restriction>
            <owl:onProperty rdf:resource="&purl;obo/develops_from"/>
            <owl:someValuesFrom rdf:resource="Fused#CELDA_00017236"/>
        </owl:Restriction>
        </rdfs:subClassOf>
    </owl:Class>


     <!--#Fused#CELDA_00017264-->

     <owl:Class rdf:about="#Fused#CELDA_00017264">
         <rdfs:label>early beta progenitor cells</rdfs:label>
         <rdfs:subClassOf>
         <owl:Restriction>
             <owl:onProperty rdf:resource="&purl;obo/develops_from"/>
             <owl:someValuesFrom rdf:resource="Fused#CELDA_00017236"/>
         </owl:Restriction>
         <ru-meta:synonym xml:lang="en">beta delta progenitor cells</ru-meta:synonym>
        </rdfs:subClassOf>
     </owl:Class>


    <!--#Fused#CELDA_00017265-->

    <owl:Class rdf:about="#Fused#CELDA_00017265">
        <rdfs:label>pancreatic polypeptide cells</rdfs:label>
        <rdfs:subClassOf >
        <owl:Restriction>
            <owl:onProperty rdf:resource="&purl;obo/develops_from"/>
            <owl:someValuesFrom rdf:resource="Fused#CELDA_00017239Fused#CELDA_00017244"/>
        </owl:Restriction>
        </rdfs:subClassOf>
    </owl:Class>


     <!--#Fused#CELDA_00017266-->

     <owl:Class rdf:about="#Fused#CELDA_00017266">
         <rdfs:label>hepatocytes</rdfs:label>
         <rdfs:subClassOf>
         <owl:Restriction>
             <owl:onProperty rdf:resource="&purl;obo/develops_from"/>
             <owl:someValuesFrom rdf:resource="CELDA_00015592"/>
         </owl:Restriction>
         <ru-meta:synonym xml:lang="en">fetal hepatocytes</ru-meta:synonym>
         <ru-meta:synonym xml:lang="en">immature hepatocyte</ru-meta:synonym>
        </rdfs:subClassOf>
     </owl:Class>


     <!--#Fused#CELDA_00017267-->

     <owl:Class rdf:about="#Fused#CELDA_00017267">
         <rdfs:label>biliary epithelial cells</rdfs:label>
         <rdfs:subClassOf>
         <owl:Restriction>
             <owl:onProperty rdf:resource="&purl;obo/develops_from"/>
             <owl:someValuesFrom rdf:resource="Fused#CELDA_00017240"/>
         </owl:Restriction>
         <ru-meta:synonym xml:lang="en">immature biliary epithelial cells</ru-meta:synonym>
        </rdfs:subClassOf>
     </owl:Class>


     <!--#Fused#CELDA_00017268-->

     <owl:Class rdf:about="#Fused#CELDA_00017268">
         <rdfs:label>neuroendocrine cells</rdfs:label>
         <rdfs:subClassOf>
         <owl:Restriction>
             <owl:onProperty rdf:resource="&purl;obo/develops_from"/>
             <owl:someValuesFrom rdf:resource="CELDA_00016341"/>
         </owl:Restriction>
         <ru-meta:synonym xml:lang="en">bronchiolar progenitor cells</ru-meta:synonym>
        </rdfs:subClassOf>
     </owl:Class>


     <!--#Fused#CELDA_00017269-->

     <owl:Class rdf:about="#Fused#CELDA_00017269">
         <rdfs:label>non neuroendocrine cells</rdfs:label>
         <rdfs:subClassOf>
         <owl:Restriction>
             <owl:onProperty rdf:resource="&purl;obo/develops_from"/>
             <owl:someValuesFrom rdf:resource="CELDA_00016341"/>
         </owl:Restriction>
         <ru-meta:synonym xml:lang="en">bronchiolar progenitor cells</ru-meta:synonym>
        </rdfs:subClassOf>
     </owl:Class>


     <!--#Fused#CELDA_00017270-->

     <owl:Class rdf:about="#Fused#CELDA_00017270">
         <rdfs:label>proximal lung epithelial cells</rdfs:label>
         <rdfs:subClassOf>
         <owl:Restriction>
             <owl:onProperty rdf:resource="&purl;obo/develops_from"/>
             <owl:someValuesFrom rdf:resource="CELDA_00016341"/>
         </owl:Restriction>
         <ru-meta:synonym xml:lang="en">bronchiolar progenitor cells</ru-meta:synonym>
        </rdfs:subClassOf>
     </owl:Class>


     <!--#Fused#CELDA_00017271-->

     <owl:Class rdf:about="#Fused#CELDA_00017271">
         <rdfs:label>small pre b cells</rdfs:label>
         <rdfs:subClassOf>
         <owl:Restriction>
             <owl:onProperty rdf:resource="&purl;obo/develops_from"/>
             <owl:someValuesFrom rdf:resource="Fused#CELDA_00017245"/>
         </owl:Restriction>
         <ru-meta:synonym xml:lang="en">large pre b cells</ru-meta:synonym>
        </rdfs:subClassOf>
     </owl:Class>


     <!--#Fused#CELDA_00017272-->

     <owl:Class rdf:about="#Fused#CELDA_00017272">
         <rdfs:label>double negative 4 thymocytes</rdfs:label>
         <rdfs:subClassOf>
         <owl:Restriction>
             <owl:onProperty rdf:resource="&purl;obo/develops_from"/>
             <owl:someValuesFrom rdf:resource="Fused#CELDA_00017246"/>
         </owl:Restriction>
         <ru-meta:synonym xml:lang="en">dn4</ru-meta:synonym>
         <ru-meta:synonym xml:lang="en">double negative 3 thymocytes</ru-meta:synonym>
         <ru-meta:synonym xml:lang="en">dn3</ru-meta:synonym>
        </rdfs:subClassOf>
     </owl:Class>


    <!--#Fused#CELDA_00017273-->

    <owl:Class rdf:about="#Fused#CELDA_00017273">
        <rdfs:label>conventional dendritic cells i</rdfs:label>
        <rdfs:subClassOf >
        <owl:Restriction>
            <owl:onProperty rdf:resource="&purl;obo/develops_from"/>
            <owl:someValuesFrom rdf:resource="Fused#CELDA_00017252"/>
        </owl:Restriction>
        </rdfs:subClassOf>
    </owl:Class>


    <!--#Fused#CELDA_00017274-->

    <owl:Class rdf:about="#Fused#CELDA_00017274">
        <rdfs:label>conventional dendritic cells ii</rdfs:label>
        <rdfs:subClassOf >
        <owl:Restriction>
            <owl:onProperty rdf:resource="&purl;obo/develops_from"/>
            <owl:someValuesFrom rdf:resource="Fused#CELDA_00017252"/>
        </owl:Restriction>
        </rdfs:subClassOf>
    </owl:Class>


     <!--#Fused#CELDA_00017275-->

     <owl:Class rdf:about="#Fused#CELDA_00017275">
         <rdfs:label>erythroblasts</rdfs:label>
         <rdfs:subClassOf>
         <owl:Restriction>
             <owl:onProperty rdf:resource="&purl;obo/develops_from"/>
             <owl:someValuesFrom rdf:resource="Fused#CELDA_00017253"/>
         </owl:Restriction>
         <ru-meta:synonym xml:lang="en">normoblast</ru-meta:synonym>
         <ru-meta:synonym xml:lang="en">proerythroblasts</ru-meta:synonym>
         <ru-meta:synonym xml:lang="en">rubriblast</ru-meta:synonym>
         <ru-meta:synonym xml:lang="en">pronormoblast</ru-meta:synonym>
        </rdfs:subClassOf>
     </owl:Class>


     <!--#Fused#CELDA_00017276-->

     <owl:Class rdf:about="#Fused#CELDA_00017276">
         <rdfs:label>podocytes</rdfs:label>
         <rdfs:subClassOf>
         <owl:Restriction>
             <owl:onProperty rdf:resource="&purl;obo/develops_from"/>
             <owl:someValuesFrom rdf:resource="CELDA_00015816"/>
         </owl:Restriction>
         <ru-meta:synonym xml:lang="en">presumptive podocytes</ru-meta:synonym>
        </rdfs:subClassOf>
     </owl:Class>


     <!--#Fused#CELDA_00017277-->

     <owl:Class rdf:about="#Fused#CELDA_00017277">
         <rdfs:label>immature endochondral osteoblasts</rdfs:label>
         <rdfs:subClassOf>
         <owl:Restriction>
             <owl:onProperty rdf:resource="&purl;obo/develops_from"/>
             <owl:someValuesFrom rdf:resource="Fused#CELDA_00017256"/>
         </owl:Restriction>
         <ru-meta:synonym xml:lang="en">preosteoblasts</ru-meta:synonym>
         <ru-meta:synonym xml:lang="en">endochondral preosteoblasts</ru-meta:synonym>
         <ru-meta:synonym xml:lang="en">perichondrium cells</ru-meta:synonym>
         <ru-meta:synonym xml:lang="en">osteoprogenitors.</ru-meta:synonym>
        </rdfs:subClassOf>
     </owl:Class>


     <!--#Fused#CELDA_00017278-->

     <owl:Class rdf:about="#Fused#CELDA_00017278">
         <rdfs:label>chondrocytes</rdfs:label>
         <rdfs:subClassOf>
         <owl:Restriction>
             <owl:onProperty rdf:resource="&purl;obo/develops_from"/>
             <owl:someValuesFrom rdf:resource="Fused#CELDA_00017257"/>
         </owl:Restriction>
         <ru-meta:synonym xml:lang="en">prechondrocytes</ru-meta:synonym>
         <ru-meta:synonym xml:lang="en">chondroblasts</ru-meta:synonym>
        </rdfs:subClassOf>
     </owl:Class>


     <!--#Fused#CELDA_00017279-->

     <owl:Class rdf:about="#Fused#CELDA_00017279">
         <rdfs:label>immature endochondral osteoblasts</rdfs:label>
         <rdfs:subClassOf>
         <owl:Restriction>
             <owl:onProperty rdf:resource="&purl;obo/develops_from"/>
             <owl:someValuesFrom rdf:resource="Fused#CELDA_00017258"/>
         </owl:Restriction>
         <ru-meta:synonym xml:lang="en">immature osteoblast cells</ru-meta:synonym>
         <ru-meta:synonym xml:lang="en">endochondral preosteoblasts</ru-meta:synonym>
         <ru-meta:synonym xml:lang="en">perichondrium cells</ru-meta:synonym>
        </rdfs:subClassOf>
     </owl:Class>


     <!--#Fused#CELDA_00017280-->

     <owl:Class rdf:about="#Fused#CELDA_00017280">
         <rdfs:label>spermatozoan</rdfs:label>
         <rdfs:subClassOf>
         <owl:Restriction>
             <owl:onProperty rdf:resource="&purl;obo/develops_from"/>
             <owl:someValuesFrom rdf:resource="Fused#CELDA_00017260"/>
         </owl:Restriction>
         <ru-meta:synonym xml:lang="en">elongated spermatid</ru-meta:synonym>
        </rdfs:subClassOf>
     </owl:Class>


     <!--#Fused#CELDA_00017281-->

     <owl:Class rdf:about="#Fused#CELDA_00017281">
         <rdfs:label>intermediate beta progenitor cells</rdfs:label>
         <rdfs:subClassOf>
         <owl:Restriction>
             <owl:onProperty rdf:resource="&purl;obo/develops_from"/>
             <owl:someValuesFrom rdf:resource="Fused#CELDA_00017264"/>
         </owl:Restriction>
         <ru-meta:synonym xml:lang="en">early beta progenitor cells</ru-meta:synonym>
        </rdfs:subClassOf>
     </owl:Class>


     <!--#Fused#CELDA_00017282-->

     <owl:Class rdf:about="#Fused#CELDA_00017282">
         <rdfs:label>mature hepatocytes</rdfs:label>
         <rdfs:subClassOf>
         <owl:Restriction>
             <owl:onProperty rdf:resource="&purl;obo/develops_from"/>
             <owl:someValuesFrom rdf:resource="Fused#CELDA_00017266"/>
         </owl:Restriction>
         <ru-meta:synonym xml:lang="en">hepatocytes</ru-meta:synonym>
        </rdfs:subClassOf>
     </owl:Class>


    <!--#Fused#CELDA_00017283-->

    <owl:Class rdf:about="#Fused#CELDA_00017283">
        <rdfs:label>basal cells</rdfs:label>
        <rdfs:subClassOf >
        <owl:Restriction>
            <owl:onProperty rdf:resource="&purl;obo/develops_from"/>
            <owl:someValuesFrom rdf:resource="Fused#CELDA_00017269"/>
        </owl:Restriction>
        </rdfs:subClassOf>
    </owl:Class>


     <!--#Fused#CELDA_00017284-->

     <owl:Class rdf:about="#Fused#CELDA_00017284">
         <rdfs:label>cilliated cells</rdfs:label>
         <rdfs:subClassOf>
         <owl:Restriction>
             <owl:onProperty rdf:resource="&purl;obo/develops_from"/>
             <owl:someValuesFrom rdf:resource="Fused#CELDA_00017269Fused#CELDA_00017285"/>
         </owl:Restriction>
         <ru-meta:synonym xml:lang="en">clara cells</ru-meta:synonym>
         <ru-meta:synonym xml:lang="en">secretory cells</ru-meta:synonym>
        </rdfs:subClassOf>
     </owl:Class>


     <!--#Fused#CELDA_00017285-->

     <owl:Class rdf:about="#Fused#CELDA_00017285">
         <rdfs:label>clara cells</rdfs:label>
         <rdfs:subClassOf>
         <owl:Restriction>
             <owl:onProperty rdf:resource="&purl;obo/develops_from"/>
             <owl:someValuesFrom rdf:resource="Fused#CELDA_00017269"/>
         </owl:Restriction>
         <ru-meta:synonym xml:lang="en">secretory cells</ru-meta:synonym>
        </rdfs:subClassOf>
     </owl:Class>


    <!--#Fused#CELDA_00017286-->

    <owl:Class rdf:about="#Fused#CELDA_00017286">
        <rdfs:label>immature b cells</rdfs:label>
        <rdfs:subClassOf >
        <owl:Restriction>
            <owl:onProperty rdf:resource="&purl;obo/develops_from"/>
            <owl:someValuesFrom rdf:resource="Fused#CELDA_00017271"/>
        </owl:Restriction>
        </rdfs:subClassOf>
    </owl:Class>


     <!--#Fused#CELDA_00017287-->

     <owl:Class rdf:about="#Fused#CELDA_00017287">
         <rdfs:label>double positive thymocytes</rdfs:label>
         <rdfs:subClassOf>
         <owl:Restriction>
             <owl:onProperty rdf:resource="&purl;obo/develops_from"/>
             <owl:someValuesFrom rdf:resource="Fused#CELDA_00017272"/>
         </owl:Restriction>
         <ru-meta:synonym xml:lang="en">dps</ru-meta:synonym>
         <ru-meta:synonym xml:lang="en">double negative 4 thymocytes</ru-meta:synonym>
         <ru-meta:synonym xml:lang="en">dn4</ru-meta:synonym>
        </rdfs:subClassOf>
     </owl:Class>


     <!--#Fused#CELDA_00017288-->

     <owl:Class rdf:about="#Fused#CELDA_00017288">
         <rdfs:label>reticulocytes</rdfs:label>
         <rdfs:subClassOf>
         <owl:Restriction>
             <owl:onProperty rdf:resource="&purl;obo/develops_from"/>
             <owl:someValuesFrom rdf:resource="Fused#CELDA_00017275"/>
         </owl:Restriction>
         <ru-meta:synonym xml:lang="en">erythroblasts</ru-meta:synonym>
         <ru-meta:synonym xml:lang="en">normoblast</ru-meta:synonym>
        </rdfs:subClassOf>
     </owl:Class>


     <!--#Fused#CELDA_00017289-->

     <owl:Class rdf:about="#Fused#CELDA_00017289">
         <rdfs:label>endochondral osteoblasts</rdfs:label>
         <rdfs:subClassOf>
         <owl:Restriction>
             <owl:onProperty rdf:resource="&purl;obo/develops_from"/>
             <owl:someValuesFrom rdf:resource="Fused#CELDA_00017277"/>
         </owl:Restriction>
         <ru-meta:synonym xml:lang="en">mature osteoblast</ru-meta:synonym>
         <ru-meta:synonym xml:lang="en">ecm secreting osteoblast cells</ru-meta:synonym>
         <ru-meta:synonym xml:lang="en">immature endochondral osteoblasts</ru-meta:synonym>
         <ru-meta:synonym xml:lang="en">preosteoblasts</ru-meta:synonym>
        </rdfs:subClassOf>
     </owl:Class>


     <!--#Fused#CELDA_00017290-->

     <owl:Class rdf:about="#Fused#CELDA_00017290">
         <rdfs:label>endochondral osteoblasts</rdfs:label>
         <rdfs:subClassOf>
         <owl:Restriction>
             <owl:onProperty rdf:resource="&purl;obo/develops_from"/>
             <owl:someValuesFrom rdf:resource="Fused#CELDA_00017279"/>
         </owl:Restriction>
         <ru-meta:synonym xml:lang="en">mature osteoblast</ru-meta:synonym>
         <ru-meta:synonym xml:lang="en">ecm secreting osteoblast cells</ru-meta:synonym>
         <ru-meta:synonym xml:lang="en">immature endochondral osteoblasts</ru-meta:synonym>
         <ru-meta:synonym xml:lang="en">immature osteoblast cells</ru-meta:synonym>
        </rdfs:subClassOf>
     </owl:Class>


     <!--#Fused#CELDA_00017291-->

     <owl:Class rdf:about="#Fused#CELDA_00017291">
         <rdfs:label>immature beta progenitor cells</rdfs:label>
         <rdfs:subClassOf>
         <owl:Restriction>
             <owl:onProperty rdf:resource="&purl;obo/develops_from"/>
             <owl:someValuesFrom rdf:resource="Fused#CELDA_00017281"/>
         </owl:Restriction>
         <ru-meta:synonym xml:lang="en">intermediate beta progenitor cells</ru-meta:synonym>
        </rdfs:subClassOf>
     </owl:Class>


     <!--#Fused#CELDA_00017292-->

     <owl:Class rdf:about="#Fused#CELDA_00017292">
         <rdfs:label>mature b cells</rdfs:label>
         <rdfs:subClassOf>
         <owl:Restriction>
             <owl:onProperty rdf:resource="&purl;obo/develops_from"/>
             <owl:someValuesFrom rdf:resource="Fused#CELDA_00017286"/>
         </owl:Restriction>
         <ru-meta:synonym xml:lang="en">immature b cells</ru-meta:synonym>
        </rdfs:subClassOf>
     </owl:Class>


     <!--#Fused#CELDA_00017293-->

     <owl:Class rdf:about="#Fused#CELDA_00017293">
         <rdfs:label>t helper cells</rdfs:label>
         <rdfs:subClassOf>
         <owl:Restriction>
             <owl:onProperty rdf:resource="&purl;obo/develops_from"/>
             <owl:someValuesFrom rdf:resource="Fused#CELDA_00017287"/>
         </owl:Restriction>
         <ru-meta:synonym xml:lang="en">double positive thymocytes</ru-meta:synonym>
         <ru-meta:synonym xml:lang="en">dps</ru-meta:synonym>
        </rdfs:subClassOf>
     </owl:Class>


    <!--#Fused#CELDA_00017294-->

    <owl:Class rdf:about="#Fused#CELDA_00017294">
        <rdfs:label>t helper cells</rdfs:label>
        <rdfs:subClassOf >
        <owl:Restriction>
            <owl:onProperty rdf:resource="&purl;obo/develops_from"/>
            <owl:someValuesFrom rdf:resource="Fused#CELDA_00017287"/>
        </owl:Restriction>
        </rdfs:subClassOf>
    </owl:Class>


     <!--#Fused#CELDA_00017295-->

     <owl:Class rdf:about="#Fused#CELDA_00017295">
         <rdfs:label>t cytotoxic cells</rdfs:label>
         <rdfs:subClassOf>
         <owl:Restriction>
             <owl:onProperty rdf:resource="&purl;obo/develops_from"/>
             <owl:someValuesFrom rdf:resource="Fused#CELDA_00017287"/>
         </owl:Restriction>
         <ru-meta:synonym xml:lang="en">double positive thymocytes</ru-meta:synonym>
         <ru-meta:synonym xml:lang="en">dps</ru-meta:synonym>
        </rdfs:subClassOf>
     </owl:Class>


    <!--#Fused#CELDA_00017296-->

    <owl:Class rdf:about="#Fused#CELDA_00017296">
        <rdfs:label>t cytotoxic cells</rdfs:label>
        <rdfs:subClassOf >
        <owl:Restriction>
            <owl:onProperty rdf:resource="&purl;obo/develops_from"/>
            <owl:someValuesFrom rdf:resource="Fused#CELDA_00017287"/>
        </owl:Restriction>
        </rdfs:subClassOf>
    </owl:Class>


     <!--#Fused#CELDA_00017297-->

     <owl:Class rdf:about="#Fused#CELDA_00017297">
         <rdfs:label>t regulatory cells</rdfs:label>
         <rdfs:subClassOf>
         <owl:Restriction>
             <owl:onProperty rdf:resource="&purl;obo/develops_from"/>
             <owl:someValuesFrom rdf:resource="Fused#CELDA_00017287"/>
         </owl:Restriction>
         <ru-meta:synonym xml:lang="en">double positive thymocytes</ru-meta:synonym>
         <ru-meta:synonym xml:lang="en">dps</ru-meta:synonym>
        </rdfs:subClassOf>
     </owl:Class>


    <!--#Fused#CELDA_00017298-->

    <owl:Class rdf:about="#Fused#CELDA_00017298">
        <rdfs:label>t regulatory cells</rdfs:label>
        <rdfs:subClassOf >
        <owl:Restriction>
            <owl:onProperty rdf:resource="&purl;obo/develops_from"/>
            <owl:someValuesFrom rdf:resource="Fused#CELDA_00017287"/>
        </owl:Restriction>
        </rdfs:subClassOf>
    </owl:Class>


    <!--#Fused#CELDA_00017299-->

    <owl:Class rdf:about="#Fused#CELDA_00017299">
        <rdfs:label>erythrocytes</rdfs:label>
        <rdfs:subClassOf >
        <owl:Restriction>
            <owl:onProperty rdf:resource="&purl;obo/develops_from"/>
            <owl:someValuesFrom rdf:resource="Fused#CELDA_00017288"/>
        </owl:Restriction>
        </rdfs:subClassOf>
    </owl:Class>


    <!--#Fused#CELDA_00017300-->

    <owl:Class rdf:about="#Fused#CELDA_00017300">
        <rdfs:label>mature beta cells</rdfs:label>
        <rdfs:subClassOf >
        <owl:Restriction>
            <owl:onProperty rdf:resource="&purl;obo/develops_from"/>
            <owl:someValuesFrom rdf:resource="Fused#CELDA_00017291"/>
        </owl:Restriction>
        </rdfs:subClassOf>
    </owl:Class>
    


    <!-- http://ncicb.nci.nih.gov/xml/owl/EVS/Thesaurus.owl#Gonad -->

    <owl:Class rdf:about="&Thesaurus;Gonad">
        <owl:equivalentClass rdf:resource="&purl;obo/UBERON_0000991"/>
    </owl:Class>
    


    <!-- http://ontology.cellfinder.org/CELDA_00002584 -->

    <owl:Class rdf:about="&ontology;CELDA_00002584">
        <rdfs:label xml:lang="en">primitive endoderm of inner cell mass</rdfs:label>
        <rdfs:subClassOf rdf:resource="&purl;obo/UBERON_0000925"/>
        <oboInOwl:hasDefinition>
            <rdf:Description>
                <rdfs:label xml:lang="en">A primitive endoderm that is part of a inner cell mass</rdfs:label>
            </rdf:Description>
        </oboInOwl:hasDefinition>
    </owl:Class>
    


    <!-- http://ontology.cellfinder.org/CELDA.owl#CELDA_00000001 -->

    <owl:Class rdf:about="&ontology;CELDA.owl#CELDA_00000001">
        <rdfs:label xml:lang="en">xenocraft cell</rdfs:label>
        <rdfs:subClassOf rdf:resource="&biotop;Cell"/>
        <ru-meta:definition xml:lang="en">Cell transplanted to another organism of original species</ru-meta:definition>
    </owl:Class>
    


    <!-- http://ontology.cellfinder.org/CELDA.owl#CELDA_00000002 -->

    <owl:Class rdf:about="&ontology;CELDA.owl#CELDA_00000002">
        <rdfs:label xml:lang="en">human anatomical entity</rdfs:label>
        <rdfs:subClassOf rdf:resource="&purl;obo/UBERON_0001062"/>
        <rdfs:subClassOf>
            <owl:Restriction>
                <owl:onProperty rdf:resource="&ro;part_of"/>
                <owl:someValuesFrom rdf:resource="&purl;obo/NCBITaxon_9606"/>
            </owl:Restriction>
        </rdfs:subClassOf>
    </owl:Class>
    


    <!-- http://ontology.cellfinder.org/CELDA.owl#CELDA_00000008 -->

    <owl:Class rdf:about="&ontology;CELDA.owl#CELDA_00000008">
        <rdfs:label xml:lang="en">cell population</rdfs:label>
        <rdfs:subClassOf rdf:resource="&biotop;Population"/>
        <rdfs:subClassOf>
            <owl:Restriction>
                <owl:onProperty rdf:resource="&ro;has_part"/>
                <owl:someValuesFrom rdf:resource="&biotop;Cell"/>
            </owl:Restriction>
        </rdfs:subClassOf>
        <oboInOwl:hasDefinition>
            <CELDA_00000030>
                <rdfs:label xml:lang="en">A number of aggreation of cells at a location showing the same cell type.</rdfs:label>
            </CELDA_00000030>
        </oboInOwl:hasDefinition>
    </owl:Class>
    


    <!-- http://ontology.cellfinder.org/CELDA.owl#CELDA_00000009 -->

    <owl:Class rdf:about="&ontology;CELDA.owl#CELDA_00000009">
        <rdfs:label>subpopulation of cells</rdfs:label>
        <rdfs:subClassOf rdf:resource="&ontology;CELDA.owl#CELDA_00000008"/>
    </owl:Class>
    


    <!-- http://ontology.cellfinder.org/CELDA.owl#CELDA_00000010 -->

    <owl:Class rdf:about="&ontology;CELDA.owl#CELDA_00000010">
        <rdfs:label>subpopulation of cells of a single cell type</rdfs:label>
        <rdfs:subClassOf rdf:resource="&ontology;CELDA.owl#CELDA_00000009"/>
    </owl:Class>
    


    <!-- http://ontology.cellfinder.org/CELDA.owl#CELDA_00000022 -->

    <owl:Class rdf:about="&ontology;CELDA.owl#CELDA_00000022">
        <rdfs:label xml:lang="en">mouse fibroblast</rdfs:label>
        <rdfs:subClassOf rdf:resource="&ontology;CELDA.owl#CELDA_00000043"/>
        <rdfs:subClassOf rdf:resource="&purl;obo/CL_0000057"/>
        <rdfs:subClassOf>
            <owl:Restriction>
                <owl:onProperty rdf:resource="&purl;obo/develops_from"/>
                <owl:someValuesFrom rdf:resource="&purl;obo/CL_0000134"/>
            </owl:Restriction>
        </rdfs:subClassOf>
        <CELDA:commonName xml:lang="en">fibroblast</CELDA:commonName>
    </owl:Class>
    


    <!-- http://ontology.cellfinder.org/CELDA.owl#CELDA_00000030 -->

    <owl:Class rdf:about="&ontology;CELDA.owl#CELDA_00000030">
        <rdfs:label xml:lang="en">definition</rdfs:label>
        <rdfs:subClassOf rdf:resource="&oboInOwl;Definition"/>
    </owl:Class>
    


    <!-- http://ontology.cellfinder.org/CELDA.owl#CELDA_00000042 -->

    <owl:Class rdf:about="&ontology;CELDA.owl#CELDA_00000042">
        <rdfs:label xml:lang="en">human cell in vivo</rdfs:label>
        <rdfs:subClassOf rdf:resource="&biotop;AnimalCell"/>
        <rdfs:subClassOf>
            <owl:Class>
                <owl:intersectionOf rdf:parseType="Collection">
                    <owl:Restriction>
                        <owl:onProperty rdf:resource="&purl;obo/develops_from"/>
                        <owl:someValuesFrom rdf:resource="&ontology;CELDA.owl#CELDA_00000042"/>
                    </owl:Restriction>
                    <owl:Restriction>
                        <owl:onProperty rdf:resource="&ro;part_of"/>
                        <owl:someValuesFrom rdf:resource="&purl;obo/NCBITaxon_9606"/>
                    </owl:Restriction>
                </owl:intersectionOf>
            </owl:Class>
        </rdfs:subClassOf>
    </owl:Class>
    


    <!-- http://ontology.cellfinder.org/CELDA.owl#CELDA_00000043 -->

    <owl:Class rdf:about="&ontology;CELDA.owl#CELDA_00000043">
        <rdfs:label xml:lang="en">mouse cell in vivo</rdfs:label>
        <rdfs:subClassOf>
            <owl:Class>
                <owl:intersectionOf rdf:parseType="Collection">
                    <rdf:Description rdf:about="&biotop;AnimalCell"/>
                    <owl:Restriction>
                        <owl:onProperty rdf:resource="&purl;obo/develops_from"/>
                        <owl:someValuesFrom rdf:resource="&ontology;CELDA.owl#CELDA_00000043"/>
                    </owl:Restriction>
                    <owl:Restriction>
                        <owl:onProperty rdf:resource="&ro;part_of"/>
                        <owl:someValuesFrom rdf:resource="&purl;obo/NCBITaxon_10090"/>
                    </owl:Restriction>
                </owl:intersectionOf>
            </owl:Class>
        </rdfs:subClassOf>
    </owl:Class>
    


    <!-- http://ontology.cellfinder.org/CELDA.owl#CELDA_00000044 -->

    <owl:Class rdf:about="&ontology;CELDA.owl#CELDA_00000044">
        <rdfs:label xml:lang="en">male cell in vivo</rdfs:label>
        <rdfs:subClassOf rdf:resource="&biotop;CellInVivo"/>
        <rdfs:subClassOf>
            <owl:Restriction>
                <owl:onProperty rdf:resource="&purl;obo/has_quality"/>
                <owl:someValuesFrom rdf:resource="&efo;EFO_0001266"/>
            </owl:Restriction>
        </rdfs:subClassOf>
    </owl:Class>
    


    <!-- http://ontology.cellfinder.org/CELDA.owl#CELDA_00000045 -->

    <owl:Class rdf:about="&ontology;CELDA.owl#CELDA_00000045">
        <rdfs:label xml:lang="en">female cell in vivo</rdfs:label>
        <rdfs:subClassOf rdf:resource="&biotop;CellInVivo"/>
        <rdfs:subClassOf>
            <owl:Restriction>
                <owl:onProperty rdf:resource="&purl;obo/has_quality"/>
                <owl:someValuesFrom rdf:resource="&efo;EFO_0001265"/>
            </owl:Restriction>
        </rdfs:subClassOf>
    </owl:Class>
    


    <!-- http://ontology.cellfinder.org/CELDA.owl#CELDA_00000046 -->

    <owl:Class rdf:about="&ontology;CELDA.owl#CELDA_00000046">
        <rdfs:label xml:lang="en">human anatomical entity during development</rdfs:label>
        <rdfs:subClassOf rdf:resource="&ontology;CELDA.owl#CELDA_00000002"/>
    </owl:Class>
    


    <!-- http://ontology.cellfinder.org/CELDA.owl#CELDA_00000048 -->

    <owl:Class rdf:about="&ontology;CELDA.owl#CELDA_00000048">
        <rdfs:label xml:lang="en">human male zygote</rdfs:label>
        <rdfs:subClassOf rdf:resource="&biotop;DEPRECATED"/>
        <CELDA:commonName>zygote</CELDA:commonName>
    </owl:Class>
    


    <!-- http://ontology.cellfinder.org/CELDA.owl#CELDA_00000049 -->

    <owl:Class rdf:about="&ontology;CELDA.owl#CELDA_00000049">
        <rdfs:label xml:lang="en">human female zygote</rdfs:label>
        <rdfs:subClassOf rdf:resource="&biotop;DEPRECATED"/>
        <CELDA:commonName xml:lang="en">zygote</CELDA:commonName>
    </owl:Class>
    


    <!-- http://ontology.cellfinder.org/CELDA.owl#CELDA_00000054 -->

    <owl:Class rdf:about="&ontology;CELDA.owl#CELDA_00000054">
        <rdfs:label xml:lang="en">Human Morula Cell</rdfs:label>
        <rdfs:subClassOf rdf:resource="&ontology;CELDA.owl#CELDA_00000042"/>
        <rdfs:subClassOf rdf:resource="&purl;obo/CL_0000360"/>
        <rdfs:subClassOf>
            <owl:Restriction>
                <owl:onProperty rdf:resource="&purl;obo/starts_at"/>
                <owl:someValuesFrom rdf:resource="&purl;obo/CS02"/>
            </owl:Restriction>
        </rdfs:subClassOf>
        <rdfs:subClassOf>
            <owl:Restriction>
                <owl:onProperty rdf:resource="&purl;obo/ends_at"/>
                <owl:someValuesFrom rdf:resource="&purl;obo/CS02"/>
            </owl:Restriction>
        </rdfs:subClassOf>
        <rdfs:subClassOf>
            <owl:Restriction>
                <owl:onProperty rdf:resource="&purl;obo/develops_from"/>
                <owl:someValuesFrom rdf:resource="&ontology;CELDA.owl#CELDA_00015630"/>
            </owl:Restriction>
        </rdfs:subClassOf>
        <ru-meta:definition>The morula stage is usually defined as the stage in which the embryo consists of 16-32 cells. The compaction process, which begins at the 8-cell stage, continues and results in blastomere segregation to either the center of the morula or the periphery, forming the first clear distinction between inner and outer cell types. This stage is usually formed by day 4 of human development. </ru-meta:definition>
        <ru-meta:synonym xml:lang="en">blastomere</ru-meta:synonym>
        <CELDA:commonName xml:lang="en">morula cell</CELDA:commonName>
        <oboInOwl:hasDefinition>
            <rdf:Description>
                <rdfs:label xml:lang="en">Formation of the blastomeres (totipotent to ca. the 12-cell stage), Morula stage, Compaction (8 to 16 cells), The polarization of the blastomeres becomes slowly visible.</rdfs:label>
            </rdf:Description>
        </oboInOwl:hasDefinition>
    </owl:Class>
    


    <!-- http://ontology.cellfinder.org/CELDA.owl#CELDA_00000063 -->

    <owl:Class rdf:about="&ontology;CELDA.owl#CELDA_00000063">
        <rdfs:label xml:lang="en">pluriblast cell</rdfs:label>
        <rdfs:subClassOf rdf:resource="&purl;obo/CL_0000003"/>
        <rdfs:subClassOf>
            <owl:Restriction>
                <owl:onProperty rdf:resource="&purl;obo/develops_from"/>
                <owl:someValuesFrom rdf:resource="&purl;obo/CL_0000360"/>
            </owl:Restriction>
        </rdfs:subClassOf>
        <rdfs:subClassOf>
            <owl:Restriction>
                <owl:onProperty rdf:resource="&purl;obo/starts_at"/>
                <owl:someValuesFrom rdf:resource="&purl;obo/CS03"/>
            </owl:Restriction>
        </rdfs:subClassOf>
        <rdfs:subClassOf>
            <owl:Restriction>
                <owl:onProperty rdf:resource="&purl;obo/ends_at"/>
                <owl:someValuesFrom rdf:resource="&purl;obo/CS03"/>
            </owl:Restriction>
        </rdfs:subClassOf>
        <rdfs:subClassOf>
            <owl:Restriction>
                <owl:onProperty rdf:resource="&ro;part_of"/>
                <owl:someValuesFrom rdf:resource="&purl;obo/UBERON_0000087"/>
            </owl:Restriction>
        </rdfs:subClassOf>
        <ru-meta:synonym xml:lang="en">embryoblast cell</ru-meta:synonym>
        <ru-meta:synonym xml:lang="en">inner cell mass cell</ru-meta:synonym>
        <oboInOwl:hasDefinition>
            <rdf:Description>
                <rdfs:label xml:lang="en">Inner cell mass cell of the blastocyst.</rdfs:label>
            </rdf:Description>
        </oboInOwl:hasDefinition>
    </owl:Class>
    


    <!-- http://ontology.cellfinder.org/CELDA.owl#CELDA_00000064 -->

    <owl:Class rdf:about="&ontology;CELDA.owl#CELDA_00000064">
        <rdfs:label xml:lang="en">human pluriblast cell</rdfs:label>
        <rdfs:subClassOf rdf:resource="&ontology;CELDA.owl#CELDA_00000042"/>
        <rdfs:subClassOf rdf:resource="&ontology;CELDA.owl#CELDA_00000063"/>
        <rdfs:subClassOf>
            <owl:Restriction>
                <owl:onProperty rdf:resource="&purl;obo/develops_from"/>
                <owl:someValuesFrom rdf:resource="&ontology;CELDA.owl#CELDA_00000054"/>
            </owl:Restriction>
        </rdfs:subClassOf>
        <rdfs:subClassOf>
            <owl:Restriction>
                <owl:onProperty rdf:resource="&OBO_REL;part_of"/>
                <owl:someValuesFrom rdf:resource="&EHDAA2;EHDAA2_0000547"/>
            </owl:Restriction>
        </rdfs:subClassOf>
        <ru-meta:synonym xml:lang="en">embryoblast cell</ru-meta:synonym>
        <ru-meta:synonym xml:lang="en">inner cell mass cell</ru-meta:synonym>
        <CELDA:commonName xml:lang="en">pluriblast cell</CELDA:commonName>
    </owl:Class>
    


    <!-- http://ontology.cellfinder.org/CELDA.owl#CELDA_00000070 -->

    <owl:Class rdf:about="&ontology;CELDA.owl#CELDA_00000070">
        <rdfs:label xml:lang="en">lacunar trophoblast</rdfs:label>
        <rdfs:subClassOf rdf:resource="&purl;obo/CL_0000003"/>
        <rdfs:subClassOf>
            <owl:Restriction>
                <owl:onProperty rdf:resource="&purl;obo/develops_from"/>
                <owl:someValuesFrom rdf:resource="&purl;obo/CL_0000525"/>
            </owl:Restriction>
        </rdfs:subClassOf>
        <oboInOwl:hasDefinition>
            <rdf:Description>
                <rdfs:label xml:lang="en">labyrinthian cavities (lancunae) in the syncytium</rdfs:label>
            </rdf:Description>
        </oboInOwl:hasDefinition>
    </owl:Class>
    


    <!-- http://ontology.cellfinder.org/CELDA.owl#CELDA_00000071 -->

    <owl:Class rdf:about="&ontology;CELDA.owl#CELDA_00000071">
        <rdfs:label xml:lang="en">human lacunar trophoblast</rdfs:label>
        <rdfs:subClassOf rdf:resource="&ontology;CELDA.owl#CELDA_00000042"/>
        <rdfs:subClassOf rdf:resource="&ontology;CELDA.owl#CELDA_00000070"/>
        <rdfs:subClassOf>
            <owl:Restriction>
                <owl:onProperty rdf:resource="&purl;obo/develops_from"/>
                <owl:someValuesFrom rdf:resource="&FMA;FMA_83043"/>
            </owl:Restriction>
        </rdfs:subClassOf>
        <rdfs:subClassOf>
            <owl:Restriction>
                <owl:onProperty rdf:resource="&ro;part_of"/>
                <owl:someValuesFrom rdf:resource="&EHDAA2;EHDAA2_0003248"/>
            </owl:Restriction>
        </rdfs:subClassOf>
        <rdfs:subClassOf>
            <owl:Restriction>
                <owl:onProperty rdf:resource="&purl;obo/starts_at"/>
                <owl:someValuesFrom rdf:resource="&purl;obo/CS05b"/>
            </owl:Restriction>
        </rdfs:subClassOf>
        <rdfs:subClassOf>
            <owl:Restriction>
                <owl:onProperty rdf:resource="&purl;obo/ends_at"/>
                <owl:someValuesFrom rdf:resource="&purl;obo/CS05b"/>
            </owl:Restriction>
        </rdfs:subClassOf>
        <CELDA:commonName xml:lang="en">lacunar trophoblast</CELDA:commonName>
        <oboInOwl:hasDefinition>
            <rdf:Description>
                <rdfs:label xml:lang="en">labyrinthian cavities (lancunae) in the syncytium</rdfs:label>
            </rdf:Description>
        </oboInOwl:hasDefinition>
    </owl:Class>
    


    <!-- http://ontology.cellfinder.org/CELDA.owl#CELDA_00000080 -->

    <owl:Class rdf:about="&ontology;CELDA.owl#CELDA_00000080">
        <rdfs:label xml:lang="en">hypoblast cell</rdfs:label>
        <rdfs:subClassOf rdf:resource="&purl;obo/CL_0000003"/>
        <rdfs:subClassOf>
            <owl:Restriction>
                <owl:onProperty rdf:resource="&ro;part_of"/>
                <owl:someValuesFrom rdf:resource="&ontology;CELDA_00002584"/>
            </owl:Restriction>
        </rdfs:subClassOf>
        <rdfs:subClassOf>
            <owl:Restriction>
                <owl:onProperty rdf:resource="&purl;obo/develops_from"/>
                <owl:someValuesFrom rdf:resource="&efo;EFO_0000547"/>
            </owl:Restriction>
        </rdfs:subClassOf>
        <rdfs:subClassOf>
            <owl:Restriction>
                <owl:onProperty rdf:resource="&ro;part_of"/>
                <owl:someValuesFrom rdf:resource="&purl;obo/UBERON_0004877"/>
            </owl:Restriction>
        </rdfs:subClassOf>
        <rdfs:subClassOf>
            <owl:Restriction>
                <owl:onProperty rdf:resource="&purl;obo/develops_from"/>
                <owl:someValuesFrom rdf:resource="&ontology;CELDA.owl#CELDA_00000063"/>
            </owl:Restriction>
        </rdfs:subClassOf>
        <oboInOwl:hasDefinition>
            <rdf:Description>
                <rdfs:label xml:lang="en">Extraembryonic endoderm (including Yolk sac) is derived from hypoblast.</rdfs:label>
            </rdf:Description>
        </oboInOwl:hasDefinition>
    </owl:Class>
    


    <!-- http://ontology.cellfinder.org/CELDA.owl#CELDA_00000081 -->

    <owl:Class rdf:about="&ontology;CELDA.owl#CELDA_00000081">
        <rdfs:label xml:lang="en">human hypoblast cell</rdfs:label>
        <rdfs:subClassOf rdf:resource="&ontology;CELDA.owl#CELDA_00000042"/>
        <rdfs:subClassOf rdf:resource="&ontology;CELDA.owl#CELDA_00000080"/>
        <rdfs:subClassOf>
            <owl:Restriction>
                <owl:onProperty rdf:resource="&purl;obo/develops_from"/>
                <owl:someValuesFrom rdf:resource="&ontology;CELDA.owl#CELDA_00000064"/>
            </owl:Restriction>
        </rdfs:subClassOf>
        <rdfs:subClassOf>
            <owl:Restriction>
                <owl:onProperty rdf:resource="&purl;obo/starts_at"/>
                <owl:someValuesFrom rdf:resource="&purl;obo/CS03"/>
            </owl:Restriction>
        </rdfs:subClassOf>
        <rdfs:subClassOf>
            <owl:Restriction>
                <owl:onProperty rdf:resource="&purl;obo/ends_at"/>
                <owl:someValuesFrom rdf:resource="&purl;obo/CS03"/>
            </owl:Restriction>
        </rdfs:subClassOf>
        <CELDA:commonName xml:lang="en">hypoblast cell</CELDA:commonName>
    </owl:Class>
    


    <!-- http://ontology.cellfinder.org/CELDA.owl#CELDA_00000084 -->

    <owl:Class rdf:about="&ontology;CELDA.owl#CELDA_00000084">
        <rdfs:label xml:lang="en">human yolk cell</rdfs:label>
        <rdfs:subClassOf rdf:resource="&ontology;CELDA.owl#CELDA_00000042"/>
        <rdfs:subClassOf rdf:resource="&purl;obo/CL_0000428"/>
        <rdfs:subClassOf>
            <owl:Restriction>
                <owl:onProperty rdf:resource="&purl;obo/starts_at"/>
                <owl:someValuesFrom rdf:resource="&purl;obo/CS05b"/>
            </owl:Restriction>
        </rdfs:subClassOf>
        <rdfs:subClassOf>
            <owl:Restriction>
                <owl:onProperty rdf:resource="&purl;obo/ends_at"/>
                <owl:someValuesFrom rdf:resource="&purl;obo/CS05b"/>
            </owl:Restriction>
        </rdfs:subClassOf>
        <rdfs:subClassOf>
            <owl:Restriction>
                <owl:onProperty rdf:resource="&purl;obo/develops_from"/>
                <owl:someValuesFrom rdf:resource="&ontology;CELDA.owl#CELDA_00000081"/>
            </owl:Restriction>
        </rdfs:subClassOf>
        <rdfs:subClassOf>
            <owl:Restriction>
                <owl:onProperty rdf:resource="&ro;part_of"/>
                <owl:someValuesFrom rdf:resource="&FMA;FMA_87180"/>
            </owl:Restriction>
        </rdfs:subClassOf>
        <CELDA:commonName xml:lang="en">yolk cell</CELDA:commonName>
    </owl:Class>
    


    <!-- http://ontology.cellfinder.org/CELDA.owl#CELDA_00000087 -->

    <owl:Class rdf:about="&ontology;CELDA.owl#CELDA_00000087">
        <rdfs:label xml:lang="en">secondary yolk sac cell</rdfs:label>
        <rdfs:subClassOf rdf:resource="&purl;obo/CL_0000003"/>
        <rdfs:subClassOf>
            <owl:Restriction>
                <owl:onProperty rdf:resource="&purl;obo/develops_from"/>
                <owl:someValuesFrom rdf:resource="&purl;obo/CL_0000428"/>
            </owl:Restriction>
        </rdfs:subClassOf>
    </owl:Class>
    


    <!-- http://ontology.cellfinder.org/CELDA.owl#CELDA_00000088 -->

    <owl:Class rdf:about="&ontology;CELDA.owl#CELDA_00000088">
        <rdfs:label xml:lang="en">human secondary yolk sac cell</rdfs:label>
        <rdfs:subClassOf rdf:resource="&ontology;CELDA.owl#CELDA_00000042"/>
        <rdfs:subClassOf rdf:resource="&ontology;CELDA.owl#CELDA_00000087"/>
        <rdfs:subClassOf>
            <owl:Restriction>
                <owl:onProperty rdf:resource="&purl;obo/develops_from"/>
                <owl:someValuesFrom rdf:resource="&ontology;CELDA.owl#CELDA_00000084"/>
            </owl:Restriction>
        </rdfs:subClassOf>
        <rdfs:subClassOf>
            <owl:Restriction>
                <owl:onProperty rdf:resource="&purl;obo/starts_at"/>
                <owl:someValuesFrom rdf:resource="&purl;obo/CS05c"/>
            </owl:Restriction>
        </rdfs:subClassOf>
        <rdfs:subClassOf>
            <owl:Restriction>
                <owl:onProperty rdf:resource="&purl;obo/ends_at"/>
                <owl:someValuesFrom rdf:resource="&purl;obo/CS20"/>
            </owl:Restriction>
        </rdfs:subClassOf>
        <rdfs:subClassOf>
            <owl:Restriction>
                <owl:onProperty rdf:resource="&ro;part_of"/>
                <owl:someValuesFrom rdf:resource="&EHDAA2;EHDAA2_0002212"/>
            </owl:Restriction>
        </rdfs:subClassOf>
        <CELDA:commonName xml:lang="en">secondary yolk sac cell</CELDA:commonName>
    </owl:Class>
    


    <!-- http://ontology.cellfinder.org/CELDA.owl#CELDA_000001000 -->

    <owl:Class rdf:about="&ontology;CELDA.owl#CELDA_000001000">
        <rdfs:label xml:lang="en">SI-107</rdfs:label>
        <rdfs:subClassOf rdf:resource="&ontology;CELDA.owl#CELDA_00000552"/>
        <oboInOwl:hasDbXref>http://www.hescreg.eu/index_reg.php?nav=55&amp;id=555</oboInOwl:hasDbXref>
    </owl:Class>
    


    <!-- http://ontology.cellfinder.org/CELDA.owl#CELDA_000001001 -->

    <owl:Class rdf:about="&ontology;CELDA.owl#CELDA_000001001">
        <rdfs:label xml:lang="en">SI-108</rdfs:label>
        <rdfs:subClassOf rdf:resource="&ontology;CELDA.owl#CELDA_00000552"/>
        <oboInOwl:hasDbXref>http://www.hescreg.eu/index_reg.php?nav=55&amp;id=556</oboInOwl:hasDbXref>
    </owl:Class>
    


    <!-- http://ontology.cellfinder.org/CELDA.owl#CELDA_000001002 -->

    <owl:Class rdf:about="&ontology;CELDA.owl#CELDA_000001002">
        <rdfs:label xml:lang="en">SI-109</rdfs:label>
        <rdfs:subClassOf rdf:resource="&ontology;CELDA.owl#CELDA_00000552"/>
        <oboInOwl:hasDbXref>http://www.hescreg.eu/index_reg.php?nav=55&amp;id=557</oboInOwl:hasDbXref>
    </owl:Class>
    


    <!-- http://ontology.cellfinder.org/CELDA.owl#CELDA_000001003 -->

    <owl:Class rdf:about="&ontology;CELDA.owl#CELDA_000001003">
        <rdfs:label xml:lang="en">SI-110</rdfs:label>
        <rdfs:subClassOf rdf:resource="&ontology;CELDA.owl#CELDA_00000552"/>
        <oboInOwl:hasDbXref>http://www.hescreg.eu/index_reg.php?nav=55&amp;id=558</oboInOwl:hasDbXref>
    </owl:Class>
    


    <!-- http://ontology.cellfinder.org/CELDA.owl#CELDA_000001004 -->

    <owl:Class rdf:about="&ontology;CELDA.owl#CELDA_000001004">
        <rdfs:label xml:lang="en">SI-111</rdfs:label>
        <rdfs:subClassOf rdf:resource="&ontology;CELDA.owl#CELDA_00000552"/>
        <oboInOwl:hasDbXref>http://www.hescreg.eu/index_reg.php?nav=55&amp;id=559</oboInOwl:hasDbXref>
    </owl:Class>
    


    <!-- http://ontology.cellfinder.org/CELDA.owl#CELDA_000001005 -->

    <owl:Class rdf:about="&ontology;CELDA.owl#CELDA_000001005">
        <rdfs:label xml:lang="en">SI-114</rdfs:label>
        <rdfs:subClassOf rdf:resource="&ontology;CELDA.owl#CELDA_00000552"/>
        <oboInOwl:hasDbXref>http://www.hescreg.eu/index_reg.php?nav=55&amp;id=560</oboInOwl:hasDbXref>
    </owl:Class>
    


    <!-- http://ontology.cellfinder.org/CELDA.owl#CELDA_000001006 -->

    <owl:Class rdf:about="&ontology;CELDA.owl#CELDA_000001006">
        <rdfs:label xml:lang="en">SI-115</rdfs:label>
        <rdfs:subClassOf rdf:resource="&ontology;CELDA.owl#CELDA_00000552"/>
        <oboInOwl:hasDbXref>http://www.hescreg.eu/index_reg.php?nav=55&amp;id=561</oboInOwl:hasDbXref>
    </owl:Class>
    


    <!-- http://ontology.cellfinder.org/CELDA.owl#CELDA_000001007 -->

    <owl:Class rdf:about="&ontology;CELDA.owl#CELDA_000001007">
        <rdfs:label xml:lang="en">SI-122</rdfs:label>
        <rdfs:subClassOf rdf:resource="&ontology;CELDA.owl#CELDA_00000552"/>
        <oboInOwl:hasDbXref>http://www.hescreg.eu/index_reg.php?nav=55&amp;id=562</oboInOwl:hasDbXref>
    </owl:Class>
    


    <!-- http://ontology.cellfinder.org/CELDA.owl#CELDA_000001008 -->

    <owl:Class rdf:about="&ontology;CELDA.owl#CELDA_000001008">
        <rdfs:label xml:lang="en">SI-123</rdfs:label>
        <rdfs:subClassOf rdf:resource="&ontology;CELDA.owl#CELDA_00000552"/>
        <oboInOwl:hasDbXref>http://www.hescreg.eu/index_reg.php?nav=55&amp;id=564</oboInOwl:hasDbXref>
    </owl:Class>
    


    <!-- http://ontology.cellfinder.org/CELDA.owl#CELDA_000001009 -->

    <owl:Class rdf:about="&ontology;CELDA.owl#CELDA_000001009">
        <rdfs:label xml:lang="en">SI-124</rdfs:label>
        <rdfs:subClassOf rdf:resource="&ontology;CELDA.owl#CELDA_00000552"/>
        <oboInOwl:hasDbXref>http://www.hescreg.eu/index_reg.php?nav=55&amp;id=565</oboInOwl:hasDbXref>
    </owl:Class>
    


    <!-- http://ontology.cellfinder.org/CELDA.owl#CELDA_000001010 -->

    <owl:Class rdf:about="&ontology;CELDA.owl#CELDA_000001010">
        <rdfs:label xml:lang="en">SI-128</rdfs:label>
        <rdfs:subClassOf rdf:resource="&ontology;CELDA.owl#CELDA_00000552"/>
        <oboInOwl:hasDbXref>http://www.hescreg.eu/index_reg.php?nav=55&amp;id=566</oboInOwl:hasDbXref>
    </owl:Class>
    


    <!-- http://ontology.cellfinder.org/CELDA.owl#CELDA_000001011 -->

    <owl:Class rdf:about="&ontology;CELDA.owl#CELDA_000001011">
        <rdfs:label xml:lang="en">SI-125</rdfs:label>
        <rdfs:subClassOf rdf:resource="&ontology;CELDA.owl#CELDA_00000552"/>
        <oboInOwl:hasDbXref>http://www.hescreg.eu/index_reg.php?nav=55&amp;id=567</oboInOwl:hasDbXref>
    </owl:Class>
    


    <!-- http://ontology.cellfinder.org/CELDA.owl#CELDA_000001012 -->

    <owl:Class rdf:about="&ontology;CELDA.owl#CELDA_000001012">
        <rdfs:label xml:lang="en">SI-126</rdfs:label>
        <rdfs:subClassOf rdf:resource="&ontology;CELDA.owl#CELDA_00000552"/>
        <oboInOwl:hasDbXref>http://www.hescreg.eu/index_reg.php?nav=55&amp;id=568</oboInOwl:hasDbXref>
    </owl:Class>
    


    <!-- http://ontology.cellfinder.org/CELDA.owl#CELDA_000001013 -->

    <owl:Class rdf:about="&ontology;CELDA.owl#CELDA_000001013">
        <rdfs:label xml:lang="en">SI-130</rdfs:label>
        <rdfs:subClassOf rdf:resource="&ontology;CELDA.owl#CELDA_00000552"/>
        <oboInOwl:hasDbXref>http://www.hescreg.eu/index_reg.php?nav=55&amp;id=569</oboInOwl:hasDbXref>
    </owl:Class>
    


    <!-- http://ontology.cellfinder.org/CELDA.owl#CELDA_000001014 -->

    <owl:Class rdf:about="&ontology;CELDA.owl#CELDA_000001014">
        <rdfs:label xml:lang="en">SI-131</rdfs:label>
        <rdfs:subClassOf rdf:resource="&ontology;CELDA.owl#CELDA_00000552"/>
        <oboInOwl:hasDbXref>http://www.hescreg.eu/index_reg.php?nav=55&amp;id=570</oboInOwl:hasDbXref>
    </owl:Class>
    


    <!-- http://ontology.cellfinder.org/CELDA.owl#CELDA_000001015 -->

    <owl:Class rdf:about="&ontology;CELDA.owl#CELDA_000001015">
        <rdfs:label xml:lang="en">SI-132</rdfs:label>
        <rdfs:subClassOf rdf:resource="&ontology;CELDA.owl#CELDA_00000552"/>
        <oboInOwl:hasDbXref>http://www.hescreg.eu/index_reg.php?nav=55&amp;id=571</oboInOwl:hasDbXref>
    </owl:Class>
    


    <!-- http://ontology.cellfinder.org/CELDA.owl#CELDA_000001016 -->

    <owl:Class rdf:about="&ontology;CELDA.owl#CELDA_000001016">
        <rdfs:label xml:lang="en">SI-133</rdfs:label>
        <rdfs:subClassOf rdf:resource="&ontology;CELDA.owl#CELDA_00000552"/>
        <oboInOwl:hasDbXref>http://www.hescreg.eu/index_reg.php?nav=55&amp;id=572</oboInOwl:hasDbXref>
    </owl:Class>
    


    <!-- http://ontology.cellfinder.org/CELDA.owl#CELDA_000001017 -->

    <owl:Class rdf:about="&ontology;CELDA.owl#CELDA_000001017">
        <rdfs:label xml:lang="en">SI-134</rdfs:label>
        <rdfs:subClassOf rdf:resource="&ontology;CELDA.owl#CELDA_00000552"/>
        <oboInOwl:hasDbXref>http://www.hescreg.eu/index_reg.php?nav=55&amp;id=573</oboInOwl:hasDbXref>
    </owl:Class>
    


    <!-- http://ontology.cellfinder.org/CELDA.owl#CELDA_000001018 -->

    <owl:Class rdf:about="&ontology;CELDA.owl#CELDA_000001018">
        <rdfs:label xml:lang="en">SI-135</rdfs:label>
        <rdfs:subClassOf rdf:resource="&ontology;CELDA.owl#CELDA_00000552"/>
        <oboInOwl:hasDbXref>http://www.hescreg.eu/index_reg.php?nav=55&amp;id=574</oboInOwl:hasDbXref>
    </owl:Class>
    


    <!-- http://ontology.cellfinder.org/CELDA.owl#CELDA_000001019 -->

    <owl:Class rdf:about="&ontology;CELDA.owl#CELDA_000001019">
        <rdfs:label xml:lang="en">SI-137</rdfs:label>
        <rdfs:subClassOf rdf:resource="&ontology;CELDA.owl#CELDA_00000552"/>
        <oboInOwl:hasDbXref>http://www.hescreg.eu/index_reg.php?nav=55&amp;id=575</oboInOwl:hasDbXref>
    </owl:Class>
    


    <!-- http://ontology.cellfinder.org/CELDA.owl#CELDA_000001020 -->

    <owl:Class rdf:about="&ontology;CELDA.owl#CELDA_000001020">
        <rdfs:label xml:lang="en">SI-138</rdfs:label>
        <rdfs:subClassOf rdf:resource="&ontology;CELDA.owl#CELDA_00000552"/>
        <oboInOwl:hasDbXref>http://www.hescreg.eu/index_reg.php?nav=55&amp;id=576</oboInOwl:hasDbXref>
    </owl:Class>
    


    <!-- http://ontology.cellfinder.org/CELDA.owl#CELDA_000001021 -->

    <owl:Class rdf:about="&ontology;CELDA.owl#CELDA_000001021">
        <rdfs:label xml:lang="en">SI-139</rdfs:label>
        <rdfs:subClassOf rdf:resource="&ontology;CELDA.owl#CELDA_00000552"/>
        <oboInOwl:hasDbXref>http://www.hescreg.eu/index_reg.php?nav=55&amp;id=577</oboInOwl:hasDbXref>
    </owl:Class>
    


    <!-- http://ontology.cellfinder.org/CELDA.owl#CELDA_000001022 -->

    <owl:Class rdf:about="&ontology;CELDA.owl#CELDA_000001022">
        <rdfs:label xml:lang="en">SI-140</rdfs:label>
        <rdfs:subClassOf rdf:resource="&ontology;CELDA.owl#CELDA_00000552"/>
        <oboInOwl:hasDbXref>http://www.hescreg.eu/index_reg.php?nav=55&amp;id=578</oboInOwl:hasDbXref>
    </owl:Class>
    


    <!-- http://ontology.cellfinder.org/CELDA.owl#CELDA_000001023 -->

    <owl:Class rdf:about="&ontology;CELDA.owl#CELDA_000001023">
        <rdfs:label xml:lang="en">SI-141</rdfs:label>
        <rdfs:subClassOf rdf:resource="&ontology;CELDA.owl#CELDA_00000552"/>
        <oboInOwl:hasDbXref>http://www.hescreg.eu/index_reg.php?nav=55&amp;id=579</oboInOwl:hasDbXref>
    </owl:Class>
    


    <!-- http://ontology.cellfinder.org/CELDA.owl#CELDA_000001024 -->

    <owl:Class rdf:about="&ontology;CELDA.owl#CELDA_000001024">
        <rdfs:label xml:lang="en">SI-144</rdfs:label>
        <rdfs:subClassOf rdf:resource="&ontology;CELDA.owl#CELDA_00000552"/>
        <oboInOwl:hasDbXref>http://www.hescreg.eu/index_reg.php?nav=55&amp;id=580</oboInOwl:hasDbXref>
    </owl:Class>
    


    <!-- http://ontology.cellfinder.org/CELDA.owl#CELDA_000001025 -->

    <owl:Class rdf:about="&ontology;CELDA.owl#CELDA_000001025">
        <rdfs:label xml:lang="en">SI-145</rdfs:label>
        <rdfs:subClassOf rdf:resource="&ontology;CELDA.owl#CELDA_00000552"/>
        <oboInOwl:hasDbXref>http://www.hescreg.eu/index_reg.php?nav=55&amp;id=581</oboInOwl:hasDbXref>
    </owl:Class>
    


    <!-- http://ontology.cellfinder.org/CELDA.owl#CELDA_000001026 -->

    <owl:Class rdf:about="&ontology;CELDA.owl#CELDA_000001026">
        <rdfs:label xml:lang="en">SI-146</rdfs:label>
        <rdfs:subClassOf rdf:resource="&ontology;CELDA.owl#CELDA_00000552"/>
        <oboInOwl:hasDbXref>http://www.hescreg.eu/index_reg.php?nav=55&amp;id=582</oboInOwl:hasDbXref>
    </owl:Class>
    


    <!-- http://ontology.cellfinder.org/CELDA.owl#CELDA_000001027 -->

    <owl:Class rdf:about="&ontology;CELDA.owl#CELDA_000001027">
        <rdfs:label xml:lang="en">SI-148</rdfs:label>
        <rdfs:subClassOf rdf:resource="&ontology;CELDA.owl#CELDA_00000552"/>
        <oboInOwl:hasDbXref>http://www.hescreg.eu/index_reg.php?nav=55&amp;id=583</oboInOwl:hasDbXref>
    </owl:Class>
    


    <!-- http://ontology.cellfinder.org/CELDA.owl#CELDA_000001028 -->

    <owl:Class rdf:about="&ontology;CELDA.owl#CELDA_000001028">
        <rdfs:label xml:lang="en">SI-149</rdfs:label>
        <rdfs:subClassOf rdf:resource="&ontology;CELDA.owl#CELDA_00000552"/>
        <oboInOwl:hasDbXref>http://www.hescreg.eu/index_reg.php?nav=55&amp;id=584</oboInOwl:hasDbXref>
    </owl:Class>
    


    <!-- http://ontology.cellfinder.org/CELDA.owl#CELDA_000001029 -->

    <owl:Class rdf:about="&ontology;CELDA.owl#CELDA_000001029">
        <rdfs:label xml:lang="en">SI-150</rdfs:label>
        <rdfs:subClassOf rdf:resource="&ontology;CELDA.owl#CELDA_00000552"/>
        <oboInOwl:hasDbXref>http://www.hescreg.eu/index_reg.php?nav=55&amp;id=585</oboInOwl:hasDbXref>
    </owl:Class>
    


    <!-- http://ontology.cellfinder.org/CELDA.owl#CELDA_000001030 -->

    <owl:Class rdf:about="&ontology;CELDA.owl#CELDA_000001030">
        <rdfs:label xml:lang="en">SI-151</rdfs:label>
        <rdfs:subClassOf rdf:resource="&ontology;CELDA.owl#CELDA_00000552"/>
        <oboInOwl:hasDbXref>http://www.hescreg.eu/index_reg.php?nav=55&amp;id=586</oboInOwl:hasDbXref>
    </owl:Class>
    


    <!-- http://ontology.cellfinder.org/CELDA.owl#CELDA_000001031 -->

    <owl:Class rdf:about="&ontology;CELDA.owl#CELDA_000001031">
        <rdfs:label xml:lang="en">SI-153</rdfs:label>
        <rdfs:subClassOf rdf:resource="&ontology;CELDA.owl#CELDA_00000552"/>
        <oboInOwl:hasDbXref>http://www.hescreg.eu/index_reg.php?nav=55&amp;id=587</oboInOwl:hasDbXref>
    </owl:Class>
    


    <!-- http://ontology.cellfinder.org/CELDA.owl#CELDA_000001032 -->

    <owl:Class rdf:about="&ontology;CELDA.owl#CELDA_000001032">
        <rdfs:label xml:lang="en">ReliCellhES1</rdfs:label>
        <rdfs:subClassOf rdf:resource="&ontology;CELDA.owl#CELDA_00000552"/>
        <oboInOwl:hasDbXref>http://www.hescreg.eu/index_reg.php?nav=55&amp;id=588</oboInOwl:hasDbXref>
    </owl:Class>
    


    <!-- http://ontology.cellfinder.org/CELDA.owl#CELDA_000001033 -->

    <owl:Class rdf:about="&ontology;CELDA.owl#CELDA_000001033">
        <rdfs:label xml:lang="en">SI-154</rdfs:label>
        <rdfs:subClassOf rdf:resource="&ontology;CELDA.owl#CELDA_00000552"/>
        <oboInOwl:hasDbXref>http://www.hescreg.eu/index_reg.php?nav=55&amp;id=589</oboInOwl:hasDbXref>
    </owl:Class>
    


    <!-- http://ontology.cellfinder.org/CELDA.owl#CELDA_000001034 -->

    <owl:Class rdf:about="&ontology;CELDA.owl#CELDA_000001034">
        <rdfs:label xml:lang="en">SI-155</rdfs:label>
        <rdfs:subClassOf rdf:resource="&ontology;CELDA.owl#CELDA_00000552"/>
        <oboInOwl:hasDbXref>http://www.hescreg.eu/index_reg.php?nav=55&amp;id=590</oboInOwl:hasDbXref>
    </owl:Class>
    


    <!-- http://ontology.cellfinder.org/CELDA.owl#CELDA_000001035 -->

    <owl:Class rdf:about="&ontology;CELDA.owl#CELDA_000001035">
        <rdfs:label xml:lang="en">SI-156</rdfs:label>
        <rdfs:subClassOf rdf:resource="&ontology;CELDA.owl#CELDA_00000552"/>
        <oboInOwl:hasDbXref>http://www.hescreg.eu/index_reg.php?nav=55&amp;id=591</oboInOwl:hasDbXref>
    </owl:Class>
    


    <!-- http://ontology.cellfinder.org/CELDA.owl#CELDA_000001036 -->

    <owl:Class rdf:about="&ontology;CELDA.owl#CELDA_000001036">
        <rdfs:label xml:lang="en">SI-157</rdfs:label>
        <rdfs:subClassOf rdf:resource="&ontology;CELDA.owl#CELDA_00000552"/>
        <oboInOwl:hasDbXref>http://www.hescreg.eu/index_reg.php?nav=55&amp;id=592</oboInOwl:hasDbXref>
    </owl:Class>
    


    <!-- http://ontology.cellfinder.org/CELDA.owl#CELDA_000001037 -->

    <owl:Class rdf:about="&ontology;CELDA.owl#CELDA_000001037">
        <rdfs:label xml:lang="en">SI-158</rdfs:label>
        <rdfs:subClassOf rdf:resource="&ontology;CELDA.owl#CELDA_00000552"/>
        <oboInOwl:hasDbXref>http://www.hescreg.eu/index_reg.php?nav=55&amp;id=594</oboInOwl:hasDbXref>
    </owl:Class>
    


    <!-- http://ontology.cellfinder.org/CELDA.owl#CELDA_000001038 -->

    <owl:Class rdf:about="&ontology;CELDA.owl#CELDA_000001038">
        <rdfs:label xml:lang="en">SI-159</rdfs:label>
        <rdfs:subClassOf rdf:resource="&ontology;CELDA.owl#CELDA_00000552"/>
        <oboInOwl:hasDbXref>http://www.hescreg.eu/index_reg.php?nav=55&amp;id=595</oboInOwl:hasDbXref>
    </owl:Class>
    


    <!-- http://ontology.cellfinder.org/CELDA.owl#CELDA_000001039 -->

    <owl:Class rdf:about="&ontology;CELDA.owl#CELDA_000001039">
        <rdfs:label xml:lang="en">SI-160</rdfs:label>
        <rdfs:subClassOf rdf:resource="&ontology;CELDA.owl#CELDA_00000552"/>
        <oboInOwl:hasDbXref>http://www.hescreg.eu/index_reg.php?nav=55&amp;id=596</oboInOwl:hasDbXref>
    </owl:Class>
    


    <!-- http://ontology.cellfinder.org/CELDA.owl#CELDA_000001040 -->

    <owl:Class rdf:about="&ontology;CELDA.owl#CELDA_000001040">
        <rdfs:label xml:lang="en">SI-161</rdfs:label>
        <rdfs:subClassOf rdf:resource="&ontology;CELDA.owl#CELDA_00000552"/>
        <oboInOwl:hasDbXref>http://www.hescreg.eu/index_reg.php?nav=55&amp;id=597</oboInOwl:hasDbXref>
    </owl:Class>
    


    <!-- http://ontology.cellfinder.org/CELDA.owl#CELDA_000001041 -->

    <owl:Class rdf:about="&ontology;CELDA.owl#CELDA_000001041">
        <rdfs:label xml:lang="en">SI-162</rdfs:label>
        <rdfs:subClassOf rdf:resource="&ontology;CELDA.owl#CELDA_00000552"/>
        <oboInOwl:hasDbXref>http://www.hescreg.eu/index_reg.php?nav=55&amp;id=598</oboInOwl:hasDbXref>
    </owl:Class>
    


    <!-- http://ontology.cellfinder.org/CELDA.owl#CELDA_000001042 -->

    <owl:Class rdf:about="&ontology;CELDA.owl#CELDA_000001042">
        <rdfs:label xml:lang="en">SI-163</rdfs:label>
        <rdfs:subClassOf rdf:resource="&ontology;CELDA.owl#CELDA_00000552"/>
        <oboInOwl:hasDbXref>http://www.hescreg.eu/index_reg.php?nav=55&amp;id=599</oboInOwl:hasDbXref>
    </owl:Class>
    


    <!-- http://ontology.cellfinder.org/CELDA.owl#CELDA_000001043 -->

    <owl:Class rdf:about="&ontology;CELDA.owl#CELDA_000001043">
        <rdfs:label xml:lang="en">SI-164</rdfs:label>
        <rdfs:subClassOf rdf:resource="&ontology;CELDA.owl#CELDA_00000552"/>
        <oboInOwl:hasDbXref>http://www.hescreg.eu/index_reg.php?nav=55&amp;id=600</oboInOwl:hasDbXref>
    </owl:Class>
    


    <!-- http://ontology.cellfinder.org/CELDA.owl#CELDA_000001044 -->

    <owl:Class rdf:about="&ontology;CELDA.owl#CELDA_000001044">
        <rdfs:label xml:lang="en">SI-165</rdfs:label>
        <rdfs:subClassOf rdf:resource="&ontology;CELDA.owl#CELDA_00000552"/>
        <oboInOwl:hasDbXref>http://www.hescreg.eu/index_reg.php?nav=55&amp;id=601</oboInOwl:hasDbXref>
    </owl:Class>
    


    <!-- http://ontology.cellfinder.org/CELDA.owl#CELDA_000001045 -->

    <owl:Class rdf:about="&ontology;CELDA.owl#CELDA_000001045">
        <rdfs:label xml:lang="en">SI-167</rdfs:label>
        <rdfs:subClassOf rdf:resource="&ontology;CELDA.owl#CELDA_00000552"/>
        <oboInOwl:hasDbXref>http://www.hescreg.eu/index_reg.php?nav=55&amp;id=602</oboInOwl:hasDbXref>
    </owl:Class>
    


    <!-- http://ontology.cellfinder.org/CELDA.owl#CELDA_000001046 -->

    <owl:Class rdf:about="&ontology;CELDA.owl#CELDA_000001046">
        <rdfs:label xml:lang="en">SI-168</rdfs:label>
        <rdfs:subClassOf rdf:resource="&ontology;CELDA.owl#CELDA_00000552"/>
        <oboInOwl:hasDbXref>http://www.hescreg.eu/index_reg.php?nav=55&amp;id=605</oboInOwl:hasDbXref>
    </owl:Class>
    


    <!-- http://ontology.cellfinder.org/CELDA.owl#CELDA_000001047 -->

    <owl:Class rdf:about="&ontology;CELDA.owl#CELDA_000001047">
        <rdfs:label xml:lang="en">SI-169</rdfs:label>
        <rdfs:subClassOf rdf:resource="&ontology;CELDA.owl#CELDA_00000552"/>
        <oboInOwl:hasDbXref>http://www.hescreg.eu/index_reg.php?nav=55&amp;id=606</oboInOwl:hasDbXref>
    </owl:Class>
    


    <!-- http://ontology.cellfinder.org/CELDA.owl#CELDA_000001048 -->

    <owl:Class rdf:about="&ontology;CELDA.owl#CELDA_000001048">
        <rdfs:label xml:lang="en">SI-170</rdfs:label>
        <rdfs:subClassOf rdf:resource="&ontology;CELDA.owl#CELDA_00000552"/>
        <oboInOwl:hasDbXref>http://www.hescreg.eu/index_reg.php?nav=55&amp;id=607</oboInOwl:hasDbXref>
    </owl:Class>
    


    <!-- http://ontology.cellfinder.org/CELDA.owl#CELDA_000001049 -->

    <owl:Class rdf:about="&ontology;CELDA.owl#CELDA_000001049">
        <rdfs:label xml:lang="en">SI-171</rdfs:label>
        <rdfs:subClassOf rdf:resource="&ontology;CELDA.owl#CELDA_00000552"/>
        <oboInOwl:hasDbXref>http://www.hescreg.eu/index_reg.php?nav=55&amp;id=608</oboInOwl:hasDbXref>
    </owl:Class>
    


    <!-- http://ontology.cellfinder.org/CELDA.owl#CELDA_000001050 -->

    <owl:Class rdf:about="&ontology;CELDA.owl#CELDA_000001050">
        <rdfs:label xml:lang="en">SI-172</rdfs:label>
        <rdfs:subClassOf rdf:resource="&ontology;CELDA.owl#CELDA_00000552"/>
        <oboInOwl:hasDbXref>http://www.hescreg.eu/index_reg.php?nav=55&amp;id=609</oboInOwl:hasDbXref>
    </owl:Class>
    


    <!-- http://ontology.cellfinder.org/CELDA.owl#CELDA_000001051 -->

    <owl:Class rdf:about="&ontology;CELDA.owl#CELDA_000001051">
        <rdfs:label xml:lang="en">SI-174</rdfs:label>
        <rdfs:subClassOf rdf:resource="&ontology;CELDA.owl#CELDA_00000552"/>
        <oboInOwl:hasDbXref>http://www.hescreg.eu/index_reg.php?nav=55&amp;id=610</oboInOwl:hasDbXref>
    </owl:Class>
    


    <!-- http://ontology.cellfinder.org/CELDA.owl#CELDA_000001052 -->

    <owl:Class rdf:about="&ontology;CELDA.owl#CELDA_000001052">
        <rdfs:label xml:lang="en">SI-175</rdfs:label>
        <rdfs:subClassOf rdf:resource="&ontology;CELDA.owl#CELDA_00000552"/>
        <oboInOwl:hasDbXref>http://www.hescreg.eu/index_reg.php?nav=55&amp;id=611</oboInOwl:hasDbXref>
    </owl:Class>
    


    <!-- http://ontology.cellfinder.org/CELDA.owl#CELDA_000001053 -->

    <owl:Class rdf:about="&ontology;CELDA.owl#CELDA_000001053">
        <rdfs:label xml:lang="en">SI-176</rdfs:label>
        <rdfs:subClassOf rdf:resource="&ontology;CELDA.owl#CELDA_00000552"/>
        <oboInOwl:hasDbXref>http://www.hescreg.eu/index_reg.php?nav=55&amp;id=612</oboInOwl:hasDbXref>
    </owl:Class>
    


    <!-- http://ontology.cellfinder.org/CELDA.owl#CELDA_000001054 -->

    <owl:Class rdf:about="&ontology;CELDA.owl#CELDA_000001054">
        <rdfs:label xml:lang="en">SI-177</rdfs:label>
        <rdfs:subClassOf rdf:resource="&ontology;CELDA.owl#CELDA_00000552"/>
        <oboInOwl:hasDbXref>http://www.hescreg.eu/index_reg.php?nav=55&amp;id=613</oboInOwl:hasDbXref>
    </owl:Class>
    


    <!-- http://ontology.cellfinder.org/CELDA.owl#CELDA_000001055 -->

    <owl:Class rdf:about="&ontology;CELDA.owl#CELDA_000001055">
        <rdfs:label xml:lang="en">SI-178</rdfs:label>
        <rdfs:subClassOf rdf:resource="&ontology;CELDA.owl#CELDA_00000552"/>
        <oboInOwl:hasDbXref>http://www.hescreg.eu/index_reg.php?nav=55&amp;id=614</oboInOwl:hasDbXref>
    </owl:Class>
    


    <!-- http://ontology.cellfinder.org/CELDA.owl#CELDA_000001056 -->

    <owl:Class rdf:about="&ontology;CELDA.owl#CELDA_000001056">
        <rdfs:label xml:lang="en">SI-179</rdfs:label>
        <rdfs:subClassOf rdf:resource="&ontology;CELDA.owl#CELDA_00000552"/>
        <oboInOwl:hasDbXref>http://www.hescreg.eu/index_reg.php?nav=55&amp;id=615</oboInOwl:hasDbXref>
    </owl:Class>
    


    <!-- http://ontology.cellfinder.org/CELDA.owl#CELDA_000001057 -->

    <owl:Class rdf:about="&ontology;CELDA.owl#CELDA_000001057">
        <rdfs:label xml:lang="en">SI-180</rdfs:label>
        <rdfs:subClassOf rdf:resource="&ontology;CELDA.owl#CELDA_00000552"/>
        <oboInOwl:hasDbXref>http://www.hescreg.eu/index_reg.php?nav=55&amp;id=616</oboInOwl:hasDbXref>
    </owl:Class>
    


    <!-- http://ontology.cellfinder.org/CELDA.owl#CELDA_000001058 -->

    <owl:Class rdf:about="&ontology;CELDA.owl#CELDA_000001058">
        <rdfs:label xml:lang="en">SI-182</rdfs:label>
        <rdfs:subClassOf rdf:resource="&ontology;CELDA.owl#CELDA_00000552"/>
        <oboInOwl:hasDbXref>http://www.hescreg.eu/index_reg.php?nav=55&amp;id=617</oboInOwl:hasDbXref>
    </owl:Class>
    


    <!-- http://ontology.cellfinder.org/CELDA.owl#CELDA_000001059 -->

    <owl:Class rdf:about="&ontology;CELDA.owl#CELDA_000001059">
        <rdfs:label xml:lang="en">SI-183</rdfs:label>
        <rdfs:subClassOf rdf:resource="&ontology;CELDA.owl#CELDA_00000552"/>
        <oboInOwl:hasDbXref>http://www.hescreg.eu/index_reg.php?nav=55&amp;id=618</oboInOwl:hasDbXref>
    </owl:Class>
    


    <!-- http://ontology.cellfinder.org/CELDA.owl#CELDA_000001060 -->

    <owl:Class rdf:about="&ontology;CELDA.owl#CELDA_000001060">
        <rdfs:label xml:lang="en">SI-184</rdfs:label>
        <rdfs:subClassOf rdf:resource="&ontology;CELDA.owl#CELDA_00000552"/>
        <oboInOwl:hasDbXref>http://www.hescreg.eu/index_reg.php?nav=55&amp;id=619</oboInOwl:hasDbXref>
    </owl:Class>
    


    <!-- http://ontology.cellfinder.org/CELDA.owl#CELDA_000001061 -->

    <owl:Class rdf:about="&ontology;CELDA.owl#CELDA_000001061">
        <rdfs:label xml:lang="en">SI-185</rdfs:label>
        <rdfs:subClassOf rdf:resource="&ontology;CELDA.owl#CELDA_00000552"/>
        <oboInOwl:hasDbXref>http://www.hescreg.eu/index_reg.php?nav=55&amp;id=620</oboInOwl:hasDbXref>
    </owl:Class>
    


    <!-- http://ontology.cellfinder.org/CELDA.owl#CELDA_000001062 -->

    <owl:Class rdf:about="&ontology;CELDA.owl#CELDA_000001062">
        <rdfs:label xml:lang="en">SI-186</rdfs:label>
        <rdfs:subClassOf rdf:resource="&ontology;CELDA.owl#CELDA_00000552"/>
        <oboInOwl:hasDbXref>http://www.hescreg.eu/index_reg.php?nav=55&amp;id=623</oboInOwl:hasDbXref>
    </owl:Class>
    


    <!-- http://ontology.cellfinder.org/CELDA.owl#CELDA_000001063 -->

    <owl:Class rdf:about="&ontology;CELDA.owl#CELDA_000001063">
        <rdfs:label xml:lang="en">SI-187</rdfs:label>
        <rdfs:subClassOf rdf:resource="&ontology;CELDA.owl#CELDA_00000552"/>
        <oboInOwl:hasDbXref>http://www.hescreg.eu/index_reg.php?nav=55&amp;id=624</oboInOwl:hasDbXref>
    </owl:Class>
    


    <!-- http://ontology.cellfinder.org/CELDA.owl#CELDA_000001064 -->

    <owl:Class rdf:about="&ontology;CELDA.owl#CELDA_000001064">
        <rdfs:label xml:lang="en">SI-188</rdfs:label>
        <rdfs:subClassOf rdf:resource="&ontology;CELDA.owl#CELDA_00000552"/>
        <oboInOwl:hasDbXref>http://www.hescreg.eu/index_reg.php?nav=55&amp;id=625</oboInOwl:hasDbXref>
    </owl:Class>
    


    <!-- http://ontology.cellfinder.org/CELDA.owl#CELDA_000001065 -->

    <owl:Class rdf:about="&ontology;CELDA.owl#CELDA_000001065">
        <rdfs:label xml:lang="en">SI-189</rdfs:label>
        <rdfs:subClassOf rdf:resource="&ontology;CELDA.owl#CELDA_00000552"/>
        <oboInOwl:hasDbXref>http://www.hescreg.eu/index_reg.php?nav=55&amp;id=626</oboInOwl:hasDbXref>
    </owl:Class>
    


    <!-- http://ontology.cellfinder.org/CELDA.owl#CELDA_000001066 -->

    <owl:Class rdf:about="&ontology;CELDA.owl#CELDA_000001066">
        <rdfs:label xml:lang="en">SI-191</rdfs:label>
        <rdfs:subClassOf rdf:resource="&ontology;CELDA.owl#CELDA_00000552"/>
        <oboInOwl:hasDbXref>http://www.hescreg.eu/index_reg.php?nav=55&amp;id=627</oboInOwl:hasDbXref>
    </owl:Class>
    


    <!-- http://ontology.cellfinder.org/CELDA.owl#CELDA_000001067 -->

    <owl:Class rdf:about="&ontology;CELDA.owl#CELDA_000001067">
        <rdfs:label xml:lang="en">SI-192</rdfs:label>
        <rdfs:subClassOf rdf:resource="&ontology;CELDA.owl#CELDA_00000552"/>
        <oboInOwl:hasDbXref>http://www.hescreg.eu/index_reg.php?nav=55&amp;id=628</oboInOwl:hasDbXref>
    </owl:Class>
    


    <!-- http://ontology.cellfinder.org/CELDA.owl#CELDA_000001068 -->

    <owl:Class rdf:about="&ontology;CELDA.owl#CELDA_000001068">
        <rdfs:label xml:lang="en">SI-193</rdfs:label>
        <rdfs:subClassOf rdf:resource="&ontology;CELDA.owl#CELDA_00000552"/>
        <oboInOwl:hasDbXref>http://www.hescreg.eu/index_reg.php?nav=55&amp;id=629</oboInOwl:hasDbXref>
    </owl:Class>
    


    <!-- http://ontology.cellfinder.org/CELDA.owl#CELDA_000001069 -->

    <owl:Class rdf:about="&ontology;CELDA.owl#CELDA_000001069">
        <rdfs:label xml:lang="en">SI-194</rdfs:label>
        <rdfs:subClassOf rdf:resource="&ontology;CELDA.owl#CELDA_00000552"/>
        <oboInOwl:hasDbXref>http://www.hescreg.eu/index_reg.php?nav=55&amp;id=630</oboInOwl:hasDbXref>
    </owl:Class>
    


    <!-- http://ontology.cellfinder.org/CELDA.owl#CELDA_000001070 -->

    <owl:Class rdf:about="&ontology;CELDA.owl#CELDA_000001070">
        <rdfs:label xml:lang="en">SI-195</rdfs:label>
        <rdfs:subClassOf rdf:resource="&ontology;CELDA.owl#CELDA_00000552"/>
        <oboInOwl:hasDbXref>http://www.hescreg.eu/index_reg.php?nav=55&amp;id=631</oboInOwl:hasDbXref>
    </owl:Class>
    


    <!-- http://ontology.cellfinder.org/CELDA.owl#CELDA_000001071 -->

    <owl:Class rdf:about="&ontology;CELDA.owl#CELDA_000001071">
        <rdfs:label xml:lang="en">SI-196</rdfs:label>
        <rdfs:subClassOf rdf:resource="&ontology;CELDA.owl#CELDA_00000552"/>
        <oboInOwl:hasDbXref>http://www.hescreg.eu/index_reg.php?nav=55&amp;id=632</oboInOwl:hasDbXref>
    </owl:Class>
    


    <!-- http://ontology.cellfinder.org/CELDA.owl#CELDA_000001072 -->

    <owl:Class rdf:about="&ontology;CELDA.owl#CELDA_000001072">
        <rdfs:label xml:lang="en">SI-197</rdfs:label>
        <rdfs:subClassOf rdf:resource="&ontology;CELDA.owl#CELDA_00000552"/>
        <oboInOwl:hasDbXref>http://www.hescreg.eu/index_reg.php?nav=55&amp;id=635</oboInOwl:hasDbXref>
    </owl:Class>
    


    <!-- http://ontology.cellfinder.org/CELDA.owl#CELDA_000001073 -->

    <owl:Class rdf:about="&ontology;CELDA.owl#CELDA_000001073">
        <rdfs:label xml:lang="en">SI-198</rdfs:label>
        <rdfs:subClassOf rdf:resource="&ontology;CELDA.owl#CELDA_00000552"/>
        <oboInOwl:hasDbXref>http://www.hescreg.eu/index_reg.php?nav=55&amp;id=636</oboInOwl:hasDbXref>
    </owl:Class>
    


    <!-- http://ontology.cellfinder.org/CELDA.owl#CELDA_000001074 -->

    <owl:Class rdf:about="&ontology;CELDA.owl#CELDA_000001074">
        <rdfs:label xml:lang="en">SI-199</rdfs:label>
        <rdfs:subClassOf rdf:resource="&ontology;CELDA.owl#CELDA_00000552"/>
        <oboInOwl:hasDbXref>http://www.hescreg.eu/index_reg.php?nav=55&amp;id=637</oboInOwl:hasDbXref>
    </owl:Class>
    


    <!-- http://ontology.cellfinder.org/CELDA.owl#CELDA_000001075 -->

    <owl:Class rdf:about="&ontology;CELDA.owl#CELDA_000001075">
        <rdfs:label xml:lang="en">SI-200</rdfs:label>
        <rdfs:subClassOf rdf:resource="&ontology;CELDA.owl#CELDA_00000552"/>
        <oboInOwl:hasDbXref>http://www.hescreg.eu/index_reg.php?nav=55&amp;id=638</oboInOwl:hasDbXref>
    </owl:Class>
    


    <!-- http://ontology.cellfinder.org/CELDA.owl#CELDA_000001076 -->

    <owl:Class rdf:about="&ontology;CELDA.owl#CELDA_000001076">
        <rdfs:label xml:lang="en">SI-201</rdfs:label>
        <rdfs:subClassOf rdf:resource="&ontology;CELDA.owl#CELDA_00000552"/>
        <oboInOwl:hasDbXref>http://www.hescreg.eu/index_reg.php?nav=55&amp;id=639</oboInOwl:hasDbXref>
    </owl:Class>
    


    <!-- http://ontology.cellfinder.org/CELDA.owl#CELDA_000001077 -->

    <owl:Class rdf:about="&ontology;CELDA.owl#CELDA_000001077">
        <rdfs:label xml:lang="en">SI-202</rdfs:label>
        <rdfs:subClassOf rdf:resource="&ontology;CELDA.owl#CELDA_00000552"/>
        <oboInOwl:hasDbXref>http://www.hescreg.eu/index_reg.php?nav=55&amp;id=640</oboInOwl:hasDbXref>
    </owl:Class>
    


    <!-- http://ontology.cellfinder.org/CELDA.owl#CELDA_000001078 -->

    <owl:Class rdf:about="&ontology;CELDA.owl#CELDA_000001078">
        <rdfs:label xml:lang="en">SI-203</rdfs:label>
        <rdfs:subClassOf rdf:resource="&ontology;CELDA.owl#CELDA_00000552"/>
        <oboInOwl:hasDbXref>http://www.hescreg.eu/index_reg.php?nav=55&amp;id=641</oboInOwl:hasDbXref>
    </owl:Class>
    


    <!-- http://ontology.cellfinder.org/CELDA.owl#CELDA_000001079 -->

    <owl:Class rdf:about="&ontology;CELDA.owl#CELDA_000001079">
        <rdfs:label xml:lang="en">SI-204</rdfs:label>
        <rdfs:subClassOf rdf:resource="&ontology;CELDA.owl#CELDA_00000552"/>
        <oboInOwl:hasDbXref>http://www.hescreg.eu/index_reg.php?nav=55&amp;id=642</oboInOwl:hasDbXref>
    </owl:Class>
    


    <!-- http://ontology.cellfinder.org/CELDA.owl#CELDA_000001080 -->

    <owl:Class rdf:about="&ontology;CELDA.owl#CELDA_000001080">
        <rdfs:label xml:lang="en">SI-205</rdfs:label>
        <rdfs:subClassOf rdf:resource="&ontology;CELDA.owl#CELDA_00000552"/>
        <oboInOwl:hasDbXref>http://www.hescreg.eu/index_reg.php?nav=55&amp;id=643</oboInOwl:hasDbXref>
    </owl:Class>
    


    <!-- http://ontology.cellfinder.org/CELDA.owl#CELDA_000001081 -->

    <owl:Class rdf:about="&ontology;CELDA.owl#CELDA_000001081">
        <rdfs:label xml:lang="en">SI-206</rdfs:label>
        <rdfs:subClassOf rdf:resource="&ontology;CELDA.owl#CELDA_00000552"/>
        <oboInOwl:hasDbXref>http://www.hescreg.eu/index_reg.php?nav=55&amp;id=644</oboInOwl:hasDbXref>
    </owl:Class>
    


    <!-- http://ontology.cellfinder.org/CELDA.owl#CELDA_000001082 -->

    <owl:Class rdf:about="&ontology;CELDA.owl#CELDA_000001082">
        <rdfs:label xml:lang="en">SI-208</rdfs:label>
        <rdfs:subClassOf rdf:resource="&ontology;CELDA.owl#CELDA_00000552"/>
        <oboInOwl:hasDbXref>http://www.hescreg.eu/index_reg.php?nav=55&amp;id=646</oboInOwl:hasDbXref>
    </owl:Class>
    


    <!-- http://ontology.cellfinder.org/CELDA.owl#CELDA_000001083 -->

    <owl:Class rdf:about="&ontology;CELDA.owl#CELDA_000001083">
        <rdfs:label xml:lang="en">SI-209</rdfs:label>
        <rdfs:subClassOf rdf:resource="&ontology;CELDA.owl#CELDA_00000552"/>
        <oboInOwl:hasDbXref>http://www.hescreg.eu/index_reg.php?nav=55&amp;id=647</oboInOwl:hasDbXref>
    </owl:Class>
    


    <!-- http://ontology.cellfinder.org/CELDA.owl#CELDA_000001084 -->

    <owl:Class rdf:about="&ontology;CELDA.owl#CELDA_000001084">
        <rdfs:label xml:lang="en">SI-210</rdfs:label>
        <rdfs:subClassOf rdf:resource="&ontology;CELDA.owl#CELDA_00000552"/>
        <oboInOwl:hasDbXref>http://www.hescreg.eu/index_reg.php?nav=55&amp;id=648</oboInOwl:hasDbXref>
    </owl:Class>
    


    <!-- http://ontology.cellfinder.org/CELDA.owl#CELDA_000001085 -->

    <owl:Class rdf:about="&ontology;CELDA.owl#CELDA_000001085">
        <rdfs:label xml:lang="en">SI-211</rdfs:label>
        <rdfs:subClassOf rdf:resource="&ontology;CELDA.owl#CELDA_00000552"/>
        <oboInOwl:hasDbXref>http://www.hescreg.eu/index_reg.php?nav=55&amp;id=649</oboInOwl:hasDbXref>
    </owl:Class>
    


    <!-- http://ontology.cellfinder.org/CELDA.owl#CELDA_000001086 -->

    <owl:Class rdf:about="&ontology;CELDA.owl#CELDA_000001086">
        <rdfs:label xml:lang="en">SI-213</rdfs:label>
        <rdfs:subClassOf rdf:resource="&ontology;CELDA.owl#CELDA_00000552"/>
        <oboInOwl:hasDbXref>http://www.hescreg.eu/index_reg.php?nav=55&amp;id=650</oboInOwl:hasDbXref>
    </owl:Class>
    


    <!-- http://ontology.cellfinder.org/CELDA.owl#CELDA_000001087 -->

    <owl:Class rdf:about="&ontology;CELDA.owl#CELDA_000001087">
        <rdfs:label xml:lang="en">SI-214</rdfs:label>
        <rdfs:subClassOf rdf:resource="&ontology;CELDA.owl#CELDA_00000552"/>
        <oboInOwl:hasDbXref>http://www.hescreg.eu/index_reg.php?nav=55&amp;id=651</oboInOwl:hasDbXref>
    </owl:Class>
    


    <!-- http://ontology.cellfinder.org/CELDA.owl#CELDA_000001088 -->

    <owl:Class rdf:about="&ontology;CELDA.owl#CELDA_000001088">
        <rdfs:label xml:lang="en">SI-215</rdfs:label>
        <rdfs:subClassOf rdf:resource="&ontology;CELDA.owl#CELDA_00000552"/>
        <oboInOwl:hasDbXref>http://www.hescreg.eu/index_reg.php?nav=55&amp;id=652</oboInOwl:hasDbXref>
    </owl:Class>
    


    <!-- http://ontology.cellfinder.org/CELDA.owl#CELDA_000001089 -->

    <owl:Class rdf:about="&ontology;CELDA.owl#CELDA_000001089">
        <rdfs:label xml:lang="en">SI-216</rdfs:label>
        <rdfs:subClassOf rdf:resource="&ontology;CELDA.owl#CELDA_00000552"/>
        <oboInOwl:hasDbXref>http://www.hescreg.eu/index_reg.php?nav=55&amp;id=653</oboInOwl:hasDbXref>
    </owl:Class>
    


    <!-- http://ontology.cellfinder.org/CELDA.owl#CELDA_000001090 -->

    <owl:Class rdf:about="&ontology;CELDA.owl#CELDA_000001090">
        <rdfs:label xml:lang="en">SI-218</rdfs:label>
        <rdfs:subClassOf rdf:resource="&ontology;CELDA.owl#CELDA_00000552"/>
        <oboInOwl:hasDbXref>http://www.hescreg.eu/index_reg.php?nav=55&amp;id=655</oboInOwl:hasDbXref>
    </owl:Class>
    


    <!-- http://ontology.cellfinder.org/CELDA.owl#CELDA_000001091 -->

    <owl:Class rdf:about="&ontology;CELDA.owl#CELDA_000001091">
        <rdfs:label xml:lang="en">SI-219</rdfs:label>
        <rdfs:subClassOf rdf:resource="&ontology;CELDA.owl#CELDA_00000552"/>
        <oboInOwl:hasDbXref>http://www.hescreg.eu/index_reg.php?nav=55&amp;id=656</oboInOwl:hasDbXref>
    </owl:Class>
    


    <!-- http://ontology.cellfinder.org/CELDA.owl#CELDA_000001092 -->

    <owl:Class rdf:about="&ontology;CELDA.owl#CELDA_000001092">
        <rdfs:label xml:lang="en">SI-220</rdfs:label>
        <rdfs:subClassOf rdf:resource="&ontology;CELDA.owl#CELDA_00000552"/>
        <oboInOwl:hasDbXref>http://www.hescreg.eu/index_reg.php?nav=55&amp;id=657</oboInOwl:hasDbXref>
    </owl:Class>
    


    <!-- http://ontology.cellfinder.org/CELDA.owl#CELDA_000001093 -->

    <owl:Class rdf:about="&ontology;CELDA.owl#CELDA_000001093">
        <rdfs:label xml:lang="en">SI-221</rdfs:label>
        <rdfs:subClassOf rdf:resource="&ontology;CELDA.owl#CELDA_00000552"/>
        <oboInOwl:hasDbXref>http://www.hescreg.eu/index_reg.php?nav=55&amp;id=659</oboInOwl:hasDbXref>
    </owl:Class>
    


    <!-- http://ontology.cellfinder.org/CELDA.owl#CELDA_000001094 -->

    <owl:Class rdf:about="&ontology;CELDA.owl#CELDA_000001094">
        <rdfs:label xml:lang="en">SI-222</rdfs:label>
        <rdfs:subClassOf rdf:resource="&ontology;CELDA.owl#CELDA_00000552"/>
        <oboInOwl:hasDbXref>http://www.hescreg.eu/index_reg.php?nav=55&amp;id=660</oboInOwl:hasDbXref>
    </owl:Class>
    


    <!-- http://ontology.cellfinder.org/CELDA.owl#CELDA_000001095 -->

    <owl:Class rdf:about="&ontology;CELDA.owl#CELDA_000001095">
        <rdfs:label xml:lang="en">SI-223</rdfs:label>
        <rdfs:subClassOf rdf:resource="&ontology;CELDA.owl#CELDA_00000552"/>
        <oboInOwl:hasDbXref>http://www.hescreg.eu/index_reg.php?nav=55&amp;id=661</oboInOwl:hasDbXref>
    </owl:Class>
    


    <!-- http://ontology.cellfinder.org/CELDA.owl#CELDA_000001096 -->

    <owl:Class rdf:about="&ontology;CELDA.owl#CELDA_000001096">
        <rdfs:label xml:lang="en">SI-224</rdfs:label>
        <rdfs:subClassOf rdf:resource="&ontology;CELDA.owl#CELDA_00000552"/>
        <oboInOwl:hasDbXref>http://www.hescreg.eu/index_reg.php?nav=55&amp;id=662</oboInOwl:hasDbXref>
    </owl:Class>
    


    <!-- http://ontology.cellfinder.org/CELDA.owl#CELDA_000001097 -->

    <owl:Class rdf:about="&ontology;CELDA.owl#CELDA_000001097">
        <rdfs:label xml:lang="en">SI-226</rdfs:label>
        <rdfs:subClassOf rdf:resource="&ontology;CELDA.owl#CELDA_00000552"/>
        <oboInOwl:hasDbXref>http://www.hescreg.eu/index_reg.php?nav=55&amp;id=663</oboInOwl:hasDbXref>
    </owl:Class>
    


    <!-- http://ontology.cellfinder.org/CELDA.owl#CELDA_000001098 -->

    <owl:Class rdf:about="&ontology;CELDA.owl#CELDA_000001098">
        <rdfs:label xml:lang="en">SI-227</rdfs:label>
        <rdfs:subClassOf rdf:resource="&ontology;CELDA.owl#CELDA_00000552"/>
        <oboInOwl:hasDbXref>http://www.hescreg.eu/index_reg.php?nav=55&amp;id=664</oboInOwl:hasDbXref>
    </owl:Class>
    


    <!-- http://ontology.cellfinder.org/CELDA.owl#CELDA_000001099 -->

    <owl:Class rdf:about="&ontology;CELDA.owl#CELDA_000001099">
        <rdfs:label xml:lang="en">SI-228</rdfs:label>
        <rdfs:subClassOf rdf:resource="&ontology;CELDA.owl#CELDA_00000552"/>
        <oboInOwl:hasDbXref>http://www.hescreg.eu/index_reg.php?nav=55&amp;id=665</oboInOwl:hasDbXref>
    </owl:Class>
    


    <!-- http://ontology.cellfinder.org/CELDA.owl#CELDA_000001100 -->

    <owl:Class rdf:about="&ontology;CELDA.owl#CELDA_000001100">
        <rdfs:label xml:lang="en">SI-230</rdfs:label>
        <rdfs:subClassOf rdf:resource="&ontology;CELDA.owl#CELDA_00000552"/>
        <oboInOwl:hasDbXref>http://www.hescreg.eu/index_reg.php?nav=55&amp;id=666</oboInOwl:hasDbXref>
    </owl:Class>
    


    <!-- http://ontology.cellfinder.org/CELDA.owl#CELDA_000001101 -->

    <owl:Class rdf:about="&ontology;CELDA.owl#CELDA_000001101">
        <rdfs:label xml:lang="en">SI-217</rdfs:label>
        <rdfs:subClassOf rdf:resource="&ontology;CELDA.owl#CELDA_00000552"/>
        <oboInOwl:hasDbXref>http://www.hescreg.eu/index_reg.php?nav=55&amp;id=668</oboInOwl:hasDbXref>
    </owl:Class>
    


    <!-- http://ontology.cellfinder.org/CELDA.owl#CELDA_000001102 -->

    <owl:Class rdf:about="&ontology;CELDA.owl#CELDA_000001102">
        <rdfs:label xml:lang="en">SI-231</rdfs:label>
        <rdfs:subClassOf rdf:resource="&ontology;CELDA.owl#CELDA_00000552"/>
        <oboInOwl:hasDbXref>http://www.hescreg.eu/index_reg.php?nav=55&amp;id=669</oboInOwl:hasDbXref>
    </owl:Class>
    


    <!-- http://ontology.cellfinder.org/CELDA.owl#CELDA_000001103 -->

    <owl:Class rdf:about="&ontology;CELDA.owl#CELDA_000001103">
        <rdfs:label xml:lang="en">SI-232</rdfs:label>
        <rdfs:subClassOf rdf:resource="&ontology;CELDA.owl#CELDA_00000552"/>
        <oboInOwl:hasDbXref>http://www.hescreg.eu/index_reg.php?nav=55&amp;id=670</oboInOwl:hasDbXref>
    </owl:Class>
    


    <!-- http://ontology.cellfinder.org/CELDA.owl#CELDA_000001104 -->

    <owl:Class rdf:about="&ontology;CELDA.owl#CELDA_000001104">
        <rdfs:label xml:lang="en">SI-233</rdfs:label>
        <rdfs:subClassOf rdf:resource="&ontology;CELDA.owl#CELDA_00000552"/>
        <oboInOwl:hasDbXref>http://www.hescreg.eu/index_reg.php?nav=55&amp;id=671</oboInOwl:hasDbXref>
    </owl:Class>
    


    <!-- http://ontology.cellfinder.org/CELDA.owl#CELDA_000001105 -->

    <owl:Class rdf:about="&ontology;CELDA.owl#CELDA_000001105">
        <rdfs:label xml:lang="en">SI-235</rdfs:label>
        <rdfs:subClassOf rdf:resource="&ontology;CELDA.owl#CELDA_00000552"/>
        <oboInOwl:hasDbXref>http://www.hescreg.eu/index_reg.php?nav=55&amp;id=672</oboInOwl:hasDbXref>
    </owl:Class>
    


    <!-- http://ontology.cellfinder.org/CELDA.owl#CELDA_000001106 -->

    <owl:Class rdf:about="&ontology;CELDA.owl#CELDA_000001106">
        <rdfs:label xml:lang="en">SI-236</rdfs:label>
        <rdfs:subClassOf rdf:resource="&ontology;CELDA.owl#CELDA_00000552"/>
        <oboInOwl:hasDbXref>http://www.hescreg.eu/index_reg.php?nav=55&amp;id=674</oboInOwl:hasDbXref>
    </owl:Class>
    


    <!-- http://ontology.cellfinder.org/CELDA.owl#CELDA_000001107 -->

    <owl:Class rdf:about="&ontology;CELDA.owl#CELDA_000001107">
        <rdfs:label xml:lang="en">SI-237</rdfs:label>
        <rdfs:subClassOf rdf:resource="&ontology;CELDA.owl#CELDA_00000552"/>
        <oboInOwl:hasDbXref>http://www.hescreg.eu/index_reg.php?nav=55&amp;id=675</oboInOwl:hasDbXref>
    </owl:Class>
    


    <!-- http://ontology.cellfinder.org/CELDA.owl#CELDA_000001108 -->

    <owl:Class rdf:about="&ontology;CELDA.owl#CELDA_000001108">
        <rdfs:label xml:lang="en">SI-238</rdfs:label>
        <rdfs:subClassOf rdf:resource="&ontology;CELDA.owl#CELDA_00000552"/>
        <oboInOwl:hasDbXref>http://www.hescreg.eu/index_reg.php?nav=55&amp;id=677</oboInOwl:hasDbXref>
    </owl:Class>
    


    <!-- http://ontology.cellfinder.org/CELDA.owl#CELDA_000001109 -->

    <owl:Class rdf:about="&ontology;CELDA.owl#CELDA_000001109">
        <rdfs:label xml:lang="en">SI-239</rdfs:label>
        <rdfs:subClassOf rdf:resource="&ontology;CELDA.owl#CELDA_00000552"/>
        <oboInOwl:hasDbXref>http://www.hescreg.eu/index_reg.php?nav=55&amp;id=678</oboInOwl:hasDbXref>
    </owl:Class>
    


    <!-- http://ontology.cellfinder.org/CELDA.owl#CELDA_000001110 -->

    <owl:Class rdf:about="&ontology;CELDA.owl#CELDA_000001110">
        <rdfs:label xml:lang="en">SI-240</rdfs:label>
        <rdfs:subClassOf rdf:resource="&ontology;CELDA.owl#CELDA_00000552"/>
        <oboInOwl:hasDbXref>http://www.hescreg.eu/index_reg.php?nav=55&amp;id=679</oboInOwl:hasDbXref>
    </owl:Class>
    


    <!-- http://ontology.cellfinder.org/CELDA.owl#CELDA_000001111 -->

    <owl:Class rdf:about="&ontology;CELDA.owl#CELDA_000001111">
        <rdfs:label xml:lang="en">SI-241</rdfs:label>
        <rdfs:subClassOf rdf:resource="&ontology;CELDA.owl#CELDA_00000552"/>
        <oboInOwl:hasDbXref>http://www.hescreg.eu/index_reg.php?nav=55&amp;id=680</oboInOwl:hasDbXref>
    </owl:Class>
    


    <!-- http://ontology.cellfinder.org/CELDA.owl#CELDA_000001112 -->

    <owl:Class rdf:about="&ontology;CELDA.owl#CELDA_000001112">
        <rdfs:label xml:lang="en">SI-242</rdfs:label>
        <rdfs:subClassOf rdf:resource="&ontology;CELDA.owl#CELDA_00000552"/>
        <oboInOwl:hasDbXref>http://www.hescreg.eu/index_reg.php?nav=55&amp;id=681</oboInOwl:hasDbXref>
    </owl:Class>
    


    <!-- http://ontology.cellfinder.org/CELDA.owl#CELDA_000001113 -->

    <owl:Class rdf:about="&ontology;CELDA.owl#CELDA_000001113">
        <rdfs:label xml:lang="en">SI-243</rdfs:label>
        <rdfs:subClassOf rdf:resource="&ontology;CELDA.owl#CELDA_00000552"/>
        <oboInOwl:hasDbXref>http://www.hescreg.eu/index_reg.php?nav=55&amp;id=682</oboInOwl:hasDbXref>
    </owl:Class>
    


    <!-- http://ontology.cellfinder.org/CELDA.owl#CELDA_000001114 -->

    <owl:Class rdf:about="&ontology;CELDA.owl#CELDA_000001114">
        <rdfs:label xml:lang="en">SI-244</rdfs:label>
        <rdfs:subClassOf rdf:resource="&ontology;CELDA.owl#CELDA_00000552"/>
        <oboInOwl:hasDbXref>http://www.hescreg.eu/index_reg.php?nav=55&amp;id=683</oboInOwl:hasDbXref>
    </owl:Class>
    


    <!-- http://ontology.cellfinder.org/CELDA.owl#CELDA_000001115 -->

    <owl:Class rdf:about="&ontology;CELDA.owl#CELDA_000001115">
        <rdfs:label xml:lang="en">SI-245</rdfs:label>
        <rdfs:subClassOf rdf:resource="&ontology;CELDA.owl#CELDA_00000552"/>
        <oboInOwl:hasDbXref>http://www.hescreg.eu/index_reg.php?nav=55&amp;id=684</oboInOwl:hasDbXref>
    </owl:Class>
    


    <!-- http://ontology.cellfinder.org/CELDA.owl#CELDA_000001116 -->

    <owl:Class rdf:about="&ontology;CELDA.owl#CELDA_000001116">
        <rdfs:label xml:lang="en">SI-246</rdfs:label>
        <rdfs:subClassOf rdf:resource="&ontology;CELDA.owl#CELDA_00000552"/>
        <oboInOwl:hasDbXref>http://www.hescreg.eu/index_reg.php?nav=55&amp;id=685</oboInOwl:hasDbXref>
    </owl:Class>
    


    <!-- http://ontology.cellfinder.org/CELDA.owl#CELDA_000001117 -->

    <owl:Class rdf:about="&ontology;CELDA.owl#CELDA_000001117">
        <rdfs:label xml:lang="en">SI-247</rdfs:label>
        <rdfs:subClassOf rdf:resource="&ontology;CELDA.owl#CELDA_00000552"/>
        <oboInOwl:hasDbXref>http://www.hescreg.eu/index_reg.php?nav=55&amp;id=686</oboInOwl:hasDbXref>
    </owl:Class>
    


    <!-- http://ontology.cellfinder.org/CELDA.owl#CELDA_000001118 -->

    <owl:Class rdf:about="&ontology;CELDA.owl#CELDA_000001118">
        <rdfs:label xml:lang="en">SI-248</rdfs:label>
        <rdfs:subClassOf rdf:resource="&ontology;CELDA.owl#CELDA_00000552"/>
        <oboInOwl:hasDbXref>http://www.hescreg.eu/index_reg.php?nav=55&amp;id=687</oboInOwl:hasDbXref>
    </owl:Class>
    


    <!-- http://ontology.cellfinder.org/CELDA.owl#CELDA_000001119 -->

    <owl:Class rdf:about="&ontology;CELDA.owl#CELDA_000001119">
        <rdfs:label xml:lang="en">SI-249</rdfs:label>
        <rdfs:subClassOf rdf:resource="&ontology;CELDA.owl#CELDA_00000552"/>
        <oboInOwl:hasDbXref>http://www.hescreg.eu/index_reg.php?nav=55&amp;id=688</oboInOwl:hasDbXref>
    </owl:Class>
    


    <!-- http://ontology.cellfinder.org/CELDA.owl#CELDA_000001120 -->

    <owl:Class rdf:about="&ontology;CELDA.owl#CELDA_000001120">
        <rdfs:label xml:lang="en">SI-250</rdfs:label>
        <rdfs:subClassOf rdf:resource="&ontology;CELDA.owl#CELDA_00000552"/>
        <oboInOwl:hasDbXref>http://www.hescreg.eu/index_reg.php?nav=55&amp;id=690</oboInOwl:hasDbXref>
    </owl:Class>
    


    <!-- http://ontology.cellfinder.org/CELDA.owl#CELDA_000001121 -->

    <owl:Class rdf:about="&ontology;CELDA.owl#CELDA_000001121">
        <rdfs:label xml:lang="en">SI-251</rdfs:label>
        <rdfs:subClassOf rdf:resource="&ontology;CELDA.owl#CELDA_00000552"/>
        <oboInOwl:hasDbXref>http://www.hescreg.eu/index_reg.php?nav=55&amp;id=691</oboInOwl:hasDbXref>
    </owl:Class>
    


    <!-- http://ontology.cellfinder.org/CELDA.owl#CELDA_000001122 -->

    <owl:Class rdf:about="&ontology;CELDA.owl#CELDA_000001122">
        <rdfs:label xml:lang="en">SI-252</rdfs:label>
        <rdfs:subClassOf rdf:resource="&ontology;CELDA.owl#CELDA_00000552"/>
        <oboInOwl:hasDbXref>http://www.hescreg.eu/index_reg.php?nav=55&amp;id=693</oboInOwl:hasDbXref>
    </owl:Class>
    


    <!-- http://ontology.cellfinder.org/CELDA.owl#CELDA_000001123 -->

    <owl:Class rdf:about="&ontology;CELDA.owl#CELDA_000001123">
        <rdfs:label xml:lang="en">SI-253</rdfs:label>
        <rdfs:subClassOf rdf:resource="&ontology;CELDA.owl#CELDA_00000552"/>
        <oboInOwl:hasDbXref>http://www.hescreg.eu/index_reg.php?nav=55&amp;id=694</oboInOwl:hasDbXref>
    </owl:Class>
    


    <!-- http://ontology.cellfinder.org/CELDA.owl#CELDA_000001124 -->

    <owl:Class rdf:about="&ontology;CELDA.owl#CELDA_000001124">
        <rdfs:label xml:lang="en">SI-254</rdfs:label>
        <rdfs:subClassOf rdf:resource="&ontology;CELDA.owl#CELDA_00000552"/>
        <oboInOwl:hasDbXref>http://www.hescreg.eu/index_reg.php?nav=55&amp;id=695</oboInOwl:hasDbXref>
    </owl:Class>
    


    <!-- http://ontology.cellfinder.org/CELDA.owl#CELDA_000001125 -->

    <owl:Class rdf:about="&ontology;CELDA.owl#CELDA_000001125">
        <rdfs:label xml:lang="en">SI-255</rdfs:label>
        <rdfs:subClassOf rdf:resource="&ontology;CELDA.owl#CELDA_00000552"/>
        <oboInOwl:hasDbXref>http://www.hescreg.eu/index_reg.php?nav=55&amp;id=696</oboInOwl:hasDbXref>
    </owl:Class>
    


    <!-- http://ontology.cellfinder.org/CELDA.owl#CELDA_000001126 -->

    <owl:Class rdf:about="&ontology;CELDA.owl#CELDA_000001126">
        <rdfs:label xml:lang="en">SI-256</rdfs:label>
        <rdfs:subClassOf rdf:resource="&ontology;CELDA.owl#CELDA_00000552"/>
        <oboInOwl:hasDbXref>http://www.hescreg.eu/index_reg.php?nav=55&amp;id=697</oboInOwl:hasDbXref>
    </owl:Class>
    


    <!-- http://ontology.cellfinder.org/CELDA.owl#CELDA_000001127 -->

    <owl:Class rdf:about="&ontology;CELDA.owl#CELDA_000001127">
        <rdfs:label xml:lang="en">SI-257</rdfs:label>
        <rdfs:subClassOf rdf:resource="&ontology;CELDA.owl#CELDA_00000552"/>
        <oboInOwl:hasDbXref>http://www.hescreg.eu/index_reg.php?nav=55&amp;id=698</oboInOwl:hasDbXref>
    </owl:Class>
    


    <!-- http://ontology.cellfinder.org/CELDA.owl#CELDA_000001128 -->

    <owl:Class rdf:about="&ontology;CELDA.owl#CELDA_000001128">
        <rdfs:label xml:lang="en">SHhES1</rdfs:label>
        <rdfs:subClassOf rdf:resource="&ontology;CELDA.owl#CELDA_00000552"/>
        <oboInOwl:hasDbXref>http://www.hescreg.eu/index_reg.php?nav=55&amp;id=699</oboInOwl:hasDbXref>
    </owl:Class>
    


    <!-- http://ontology.cellfinder.org/CELDA.owl#CELDA_000001129 -->

    <owl:Class rdf:about="&ontology;CELDA.owl#CELDA_000001129">
        <rdfs:label xml:lang="en">KIND-1</rdfs:label>
        <rdfs:subClassOf rdf:resource="&ontology;CELDA.owl#CELDA_00000552"/>
        <oboInOwl:hasDbXref>http://www.hescreg.eu/index_reg.php?nav=55&amp;id=702</oboInOwl:hasDbXref>
    </owl:Class>
    


    <!-- http://ontology.cellfinder.org/CELDA.owl#CELDA_000001130 -->

    <owl:Class rdf:about="&ontology;CELDA.owl#CELDA_000001130">
        <rdfs:label xml:lang="en">KIND-2</rdfs:label>
        <rdfs:subClassOf rdf:resource="&ontology;CELDA.owl#CELDA_00000552"/>
        <oboInOwl:hasDbXref>http://www.hescreg.eu/index_reg.php?nav=55&amp;id=703</oboInOwl:hasDbXref>
    </owl:Class>
    


    <!-- http://ontology.cellfinder.org/CELDA.owl#CELDA_000001131 -->

    <owl:Class rdf:about="&ontology;CELDA.owl#CELDA_000001131">
        <rdfs:label xml:lang="en">Miz-hES4</rdfs:label>
        <rdfs:subClassOf rdf:resource="&ontology;CELDA.owl#CELDA_00000552"/>
        <oboInOwl:hasDbXref>http://www.hescreg.eu/index_reg.php?nav=55&amp;id=720</oboInOwl:hasDbXref>
    </owl:Class>
    


    <!-- http://ontology.cellfinder.org/CELDA.owl#CELDA_000001132 -->

    <owl:Class rdf:about="&ontology;CELDA.owl#CELDA_000001132">
        <rdfs:label xml:lang="en">Miz-hES5</rdfs:label>
        <rdfs:subClassOf rdf:resource="&ontology;CELDA.owl#CELDA_00000552"/>
        <oboInOwl:hasDbXref>http://www.hescreg.eu/index_reg.php?nav=55&amp;id=721</oboInOwl:hasDbXref>
    </owl:Class>
    


    <!-- http://ontology.cellfinder.org/CELDA.owl#CELDA_000001133 -->

    <owl:Class rdf:about="&ontology;CELDA.owl#CELDA_000001133">
        <rdfs:label xml:lang="en">Miz-hES6</rdfs:label>
        <rdfs:subClassOf rdf:resource="&ontology;CELDA.owl#CELDA_00000552"/>
        <oboInOwl:hasDbXref>http://www.hescreg.eu/index_reg.php?nav=55&amp;id=722</oboInOwl:hasDbXref>
    </owl:Class>
    


    <!-- http://ontology.cellfinder.org/CELDA.owl#CELDA_000001134 -->

    <owl:Class rdf:about="&ontology;CELDA.owl#CELDA_000001134">
        <rdfs:label xml:lang="en">Miz-hES7</rdfs:label>
        <rdfs:subClassOf rdf:resource="&ontology;CELDA.owl#CELDA_00000552"/>
        <oboInOwl:hasDbXref>http://www.hescreg.eu/index_reg.php?nav=55&amp;id=723</oboInOwl:hasDbXref>
    </owl:Class>
    


    <!-- http://ontology.cellfinder.org/CELDA.owl#CELDA_000001135 -->

    <owl:Class rdf:about="&ontology;CELDA.owl#CELDA_000001135">
        <rdfs:label xml:lang="en">Miz-hES8</rdfs:label>
        <rdfs:subClassOf rdf:resource="&ontology;CELDA.owl#CELDA_00000552"/>
        <oboInOwl:hasDbXref>http://www.hescreg.eu/index_reg.php?nav=55&amp;id=724</oboInOwl:hasDbXref>
    </owl:Class>
    


    <!-- http://ontology.cellfinder.org/CELDA.owl#CELDA_000001136 -->

    <owl:Class rdf:about="&ontology;CELDA.owl#CELDA_000001136">
        <rdfs:label xml:lang="en">Miz-hES10</rdfs:label>
        <rdfs:subClassOf rdf:resource="&ontology;CELDA.owl#CELDA_00000552"/>
        <oboInOwl:hasDbXref>http://www.hescreg.eu/index_reg.php?nav=55&amp;id=725</oboInOwl:hasDbXref>
    </owl:Class>
    


    <!-- http://ontology.cellfinder.org/CELDA.owl#CELDA_000001137 -->

    <owl:Class rdf:about="&ontology;CELDA.owl#CELDA_000001137">
        <rdfs:label xml:lang="en">Miz-hES11</rdfs:label>
        <rdfs:subClassOf rdf:resource="&ontology;CELDA.owl#CELDA_00000552"/>
        <oboInOwl:hasDbXref>http://www.hescreg.eu/index_reg.php?nav=55&amp;id=726</oboInOwl:hasDbXref>
    </owl:Class>
    


    <!-- http://ontology.cellfinder.org/CELDA.owl#CELDA_000001138 -->

    <owl:Class rdf:about="&ontology;CELDA.owl#CELDA_000001138">
        <rdfs:label xml:lang="en">Miz-hES12</rdfs:label>
        <rdfs:subClassOf rdf:resource="&ontology;CELDA.owl#CELDA_00000552"/>
        <oboInOwl:hasDbXref>http://www.hescreg.eu/index_reg.php?nav=55&amp;id=727</oboInOwl:hasDbXref>
    </owl:Class>
    


    <!-- http://ontology.cellfinder.org/CELDA.owl#CELDA_000001139 -->

    <owl:Class rdf:about="&ontology;CELDA.owl#CELDA_000001139">
        <rdfs:label xml:lang="en">Miz-hES13</rdfs:label>
        <rdfs:subClassOf rdf:resource="&ontology;CELDA.owl#CELDA_00000552"/>
        <oboInOwl:hasDbXref>http://www.hescreg.eu/index_reg.php?nav=55&amp;id=728</oboInOwl:hasDbXref>
    </owl:Class>
    


    <!-- http://ontology.cellfinder.org/CELDA.owl#CELDA_000001140 -->

    <owl:Class rdf:about="&ontology;CELDA.owl#CELDA_000001140">
        <rdfs:label xml:lang="en">CHES-1</rdfs:label>
        <rdfs:subClassOf rdf:resource="&ontology;CELDA.owl#CELDA_00000552"/>
        <oboInOwl:hasDbXref>http://www.hescreg.eu/index_reg.php?nav=55&amp;id=729</oboInOwl:hasDbXref>
    </owl:Class>
    


    <!-- http://ontology.cellfinder.org/CELDA.owl#CELDA_000001141 -->

    <owl:Class rdf:about="&ontology;CELDA.owl#CELDA_000001141">
        <rdfs:label xml:lang="en">NT-hESC</rdfs:label>
        <rdfs:subClassOf rdf:resource="&ontology;CELDA.owl#CELDA_00000552"/>
        <oboInOwl:hasDbXref>http://www.hescreg.eu/index_reg.php?nav=55&amp;id=730</oboInOwl:hasDbXref>
    </owl:Class>
    


    <!-- http://ontology.cellfinder.org/CELDA.owl#CELDA_000001142 -->

    <owl:Class rdf:about="&ontology;CELDA.owl#CELDA_000001142">
        <rdfs:label xml:lang="en">chHES-8</rdfs:label>
        <rdfs:subClassOf rdf:resource="&ontology;CELDA.owl#CELDA_00000552"/>
        <oboInOwl:hasDbXref>http://www.hescreg.eu/index_reg.php?nav=55&amp;id=731</oboInOwl:hasDbXref>
    </owl:Class>
    


    <!-- http://ontology.cellfinder.org/CELDA.owl#CELDA_000001143 -->

    <owl:Class rdf:about="&ontology;CELDA.owl#CELDA_000001143">
        <rdfs:label xml:lang="en">chHES-20</rdfs:label>
        <rdfs:subClassOf rdf:resource="&ontology;CELDA.owl#CELDA_00000552"/>
        <oboInOwl:hasDbXref>http://www.hescreg.eu/index_reg.php?nav=55&amp;id=732</oboInOwl:hasDbXref>
    </owl:Class>
    


    <!-- http://ontology.cellfinder.org/CELDA.owl#CELDA_000001144 -->

    <owl:Class rdf:about="&ontology;CELDA.owl#CELDA_000001144">
        <rdfs:label xml:lang="en">chHES-22</rdfs:label>
        <rdfs:subClassOf rdf:resource="&ontology;CELDA.owl#CELDA_00000552"/>
        <oboInOwl:hasDbXref>http://www.hescreg.eu/index_reg.php?nav=55&amp;id=733</oboInOwl:hasDbXref>
    </owl:Class>
    


    <!-- http://ontology.cellfinder.org/CELDA.owl#CELDA_000001145 -->

    <owl:Class rdf:about="&ontology;CELDA.owl#CELDA_000001145">
        <rdfs:label xml:lang="en">KiPS4F-1</rdfs:label>
        <rdfs:subClassOf rdf:resource="&ontology;CELDA.owl#CELDA_00000552"/>
        <oboInOwl:hasDbXref>http://www.hescreg.eu/index_reg.php?nav=55&amp;id=734</oboInOwl:hasDbXref>
    </owl:Class>
    


    <!-- http://ontology.cellfinder.org/CELDA.owl#CELDA_000001146 -->

    <owl:Class rdf:about="&ontology;CELDA.owl#CELDA_000001146">
        <rdfs:label xml:lang="en">KiPS3F-7</rdfs:label>
        <rdfs:subClassOf rdf:resource="&ontology;CELDA.owl#CELDA_00000552"/>
        <oboInOwl:hasDbXref>http://www.hescreg.eu/index_reg.php?nav=55&amp;id=735</oboInOwl:hasDbXref>
    </owl:Class>
    


    <!-- http://ontology.cellfinder.org/CELDA.owl#CELDA_000001147 -->

    <owl:Class rdf:about="&ontology;CELDA.owl#CELDA_000001147">
        <rdfs:label xml:lang="en">KiPS4F-8</rdfs:label>
        <rdfs:subClassOf rdf:resource="&ontology;CELDA.owl#CELDA_00000552"/>
        <oboInOwl:hasDbXref>http://www.hescreg.eu/index_reg.php?nav=55&amp;id=736</oboInOwl:hasDbXref>
    </owl:Class>
    


    <!-- http://ontology.cellfinder.org/CELDA.owl#CELDA_000001148 -->

    <owl:Class rdf:about="&ontology;CELDA.owl#CELDA_000001148">
        <rdfs:label xml:lang="en">SNUhES4</rdfs:label>
        <rdfs:subClassOf rdf:resource="&ontology;CELDA.owl#CELDA_00000552"/>
        <oboInOwl:hasDbXref>http://www.hescreg.eu/index_reg.php?nav=55&amp;id=740</oboInOwl:hasDbXref>
    </owl:Class>
    


    <!-- http://ontology.cellfinder.org/CELDA.owl#CELDA_000001149 -->

    <owl:Class rdf:about="&ontology;CELDA.owl#CELDA_000001149">
        <rdfs:label xml:lang="en">SNUhES11</rdfs:label>
        <rdfs:subClassOf rdf:resource="&ontology;CELDA.owl#CELDA_00000552"/>
        <oboInOwl:hasDbXref>http://www.hescreg.eu/index_reg.php?nav=55&amp;id=741</oboInOwl:hasDbXref>
    </owl:Class>
    


    <!-- http://ontology.cellfinder.org/CELDA.owl#CELDA_000001150 -->

    <owl:Class rdf:about="&ontology;CELDA.owl#CELDA_000001150">
        <rdfs:label xml:lang="en">SNUhES16</rdfs:label>
        <rdfs:subClassOf rdf:resource="&ontology;CELDA.owl#CELDA_00000552"/>
        <oboInOwl:hasDbXref>http://www.hescreg.eu/index_reg.php?nav=55&amp;id=743</oboInOwl:hasDbXref>
    </owl:Class>
    


    <!-- http://ontology.cellfinder.org/CELDA.owl#CELDA_000001151 -->

    <owl:Class rdf:about="&ontology;CELDA.owl#CELDA_000001151">
        <rdfs:label xml:lang="en">hPES-1</rdfs:label>
        <rdfs:subClassOf rdf:resource="&ontology;CELDA.owl#CELDA_00000552"/>
        <oboInOwl:hasDbXref>http://www.hescreg.eu/index_reg.php?nav=55&amp;id=748</oboInOwl:hasDbXref>
    </owl:Class>
    


    <!-- http://ontology.cellfinder.org/CELDA.owl#CELDA_000001152 -->

    <owl:Class rdf:about="&ontology;CELDA.owl#CELDA_000001152">
        <rdfs:label xml:lang="en">hPES-2</rdfs:label>
        <rdfs:subClassOf rdf:resource="&ontology;CELDA.owl#CELDA_00000552"/>
        <oboInOwl:hasDbXref>http://www.hescreg.eu/index_reg.php?nav=55&amp;id=749</oboInOwl:hasDbXref>
    </owl:Class>
    


    <!-- http://ontology.cellfinder.org/CELDA.owl#CELDA_000001153 -->

    <owl:Class rdf:about="&ontology;CELDA.owl#CELDA_000001153">
        <rdfs:label xml:lang="en">CHE-1</rdfs:label>
        <rdfs:subClassOf rdf:resource="&ontology;CELDA.owl#CELDA_00000552"/>
        <oboInOwl:hasDbXref>http://www.hescreg.eu/index_reg.php?nav=55&amp;id=754</oboInOwl:hasDbXref>
    </owl:Class>
    


    <!-- http://ontology.cellfinder.org/CELDA.owl#CELDA_000001154 -->

    <owl:Class rdf:about="&ontology;CELDA.owl#CELDA_000001154">
        <rdfs:label xml:lang="en">CHE-2</rdfs:label>
        <rdfs:subClassOf rdf:resource="&ontology;CELDA.owl#CELDA_00000552"/>
        <oboInOwl:hasDbXref>http://www.hescreg.eu/index_reg.php?nav=55&amp;id=755</oboInOwl:hasDbXref>
    </owl:Class>
    


    <!-- http://ontology.cellfinder.org/CELDA.owl#CELDA_000001155 -->

    <owl:Class rdf:about="&ontology;CELDA.owl#CELDA_000001155">
        <rdfs:label xml:lang="en">CHE-3</rdfs:label>
        <rdfs:subClassOf rdf:resource="&ontology;CELDA.owl#CELDA_00000552"/>
        <oboInOwl:hasDbXref>http://www.hescreg.eu/index_reg.php?nav=55&amp;id=756</oboInOwl:hasDbXref>
    </owl:Class>
    


    <!-- http://ontology.cellfinder.org/CELDA.owl#CELDA_000001156 -->

    <owl:Class rdf:about="&ontology;CELDA.owl#CELDA_000001156">
        <rdfs:label xml:lang="en">Envy</rdfs:label>
        <rdfs:subClassOf rdf:resource="&ontology;CELDA.owl#CELDA_00000552"/>
        <oboInOwl:hasDbXref>http://www.hescreg.eu/index_reg.php?nav=55&amp;id=758</oboInOwl:hasDbXref>
    </owl:Class>
    


    <!-- http://ontology.cellfinder.org/CELDA.owl#CELDA_000001157 -->

    <owl:Class rdf:about="&ontology;CELDA.owl#CELDA_000001157">
        <rdfs:label xml:lang="en">SH28</rdfs:label>
        <rdfs:subClassOf rdf:resource="&ontology;CELDA.owl#CELDA_00000552"/>
        <oboInOwl:hasDbXref>http://www.hescreg.eu/index_reg.php?nav=55&amp;id=760</oboInOwl:hasDbXref>
    </owl:Class>
    


    <!-- http://ontology.cellfinder.org/CELDA.owl#CELDA_000001158 -->

    <owl:Class rdf:about="&ontology;CELDA.owl#CELDA_000001158">
        <rdfs:label xml:lang="en">SH35</rdfs:label>
        <rdfs:subClassOf rdf:resource="&ontology;CELDA.owl#CELDA_00000552"/>
        <oboInOwl:hasDbXref>http://www.hescreg.eu/index_reg.php?nav=55&amp;id=761</oboInOwl:hasDbXref>
    </owl:Class>
    


    <!-- http://ontology.cellfinder.org/CELDA.owl#CELDA_000001159 -->

    <owl:Class rdf:about="&ontology;CELDA.owl#CELDA_000001159">
        <rdfs:label xml:lang="en">SH35a</rdfs:label>
        <rdfs:subClassOf rdf:resource="&ontology;CELDA.owl#CELDA_00000552"/>
        <oboInOwl:hasDbXref>http://www.hescreg.eu/index_reg.php?nav=55&amp;id=762</oboInOwl:hasDbXref>
    </owl:Class>
    


    <!-- http://ontology.cellfinder.org/CELDA.owl#CELDA_000001160 -->

    <owl:Class rdf:about="&ontology;CELDA.owl#CELDA_000001160">
        <rdfs:label xml:lang="en">SH38</rdfs:label>
        <rdfs:subClassOf rdf:resource="&ontology;CELDA.owl#CELDA_00000552"/>
        <oboInOwl:hasDbXref>http://www.hescreg.eu/index_reg.php?nav=55&amp;id=763</oboInOwl:hasDbXref>
    </owl:Class>
    


    <!-- http://ontology.cellfinder.org/CELDA.owl#CELDA_000001161 -->

    <owl:Class rdf:about="&ontology;CELDA.owl#CELDA_000001161">
        <rdfs:label xml:lang="en">SH39</rdfs:label>
        <rdfs:subClassOf rdf:resource="&ontology;CELDA.owl#CELDA_00000552"/>
        <oboInOwl:hasDbXref>http://www.hescreg.eu/index_reg.php?nav=55&amp;id=764</oboInOwl:hasDbXref>
    </owl:Class>
    


    <!-- http://ontology.cellfinder.org/CELDA.owl#CELDA_000001162 -->

    <owl:Class rdf:about="&ontology;CELDA.owl#CELDA_000001162">
        <rdfs:label xml:lang="en">SH42</rdfs:label>
        <rdfs:subClassOf rdf:resource="&ontology;CELDA.owl#CELDA_00000552"/>
        <oboInOwl:hasDbXref>http://www.hescreg.eu/index_reg.php?nav=55&amp;id=765</oboInOwl:hasDbXref>
    </owl:Class>
    


    <!-- http://ontology.cellfinder.org/CELDA.owl#CELDA_000001163 -->

    <owl:Class rdf:about="&ontology;CELDA.owl#CELDA_000001163">
        <rdfs:label xml:lang="en">CHA-hES4</rdfs:label>
        <rdfs:subClassOf rdf:resource="&ontology;CELDA.owl#CELDA_00000552"/>
        <oboInOwl:hasDbXref>http://www.hescreg.eu/index_reg.php?nav=55&amp;id=767</oboInOwl:hasDbXref>
    </owl:Class>
    


    <!-- http://ontology.cellfinder.org/CELDA.owl#CELDA_000001164 -->

    <owl:Class rdf:about="&ontology;CELDA.owl#CELDA_000001164">
        <rdfs:label xml:lang="en">hES-8</rdfs:label>
        <rdfs:subClassOf rdf:resource="&ontology;CELDA.owl#CELDA_00000552"/>
        <oboInOwl:hasDbXref>http://www.hescreg.eu/index_reg.php?nav=55&amp;id=768</oboInOwl:hasDbXref>
    </owl:Class>
    


    <!-- http://ontology.cellfinder.org/CELDA.owl#CELDA_000001165 -->

    <owl:Class rdf:about="&ontology;CELDA.owl#CELDA_000001165">
        <rdfs:label xml:lang="en">hES-18</rdfs:label>
        <rdfs:subClassOf rdf:resource="&ontology;CELDA.owl#CELDA_00000552"/>
        <oboInOwl:hasDbXref>http://www.hescreg.eu/index_reg.php?nav=55&amp;id=769</oboInOwl:hasDbXref>
    </owl:Class>
    


    <!-- http://ontology.cellfinder.org/CELDA.owl#CELDA_000001166 -->

    <owl:Class rdf:about="&ontology;CELDA.owl#CELDA_000001166">
        <rdfs:label xml:lang="en">B4</rdfs:label>
        <rdfs:subClassOf rdf:resource="&ontology;CELDA.owl#CELDA_00000552"/>
        <oboInOwl:hasDbXref>http://www.hescreg.eu/index_reg.php?nav=55&amp;id=771</oboInOwl:hasDbXref>
    </owl:Class>
    


    <!-- http://ontology.cellfinder.org/CELDA.owl#CELDA_000001167 -->

    <owl:Class rdf:about="&ontology;CELDA.owl#CELDA_000001167">
        <rdfs:label xml:lang="en">LRB018</rdfs:label>
        <rdfs:subClassOf rdf:resource="&ontology;CELDA.owl#CELDA_00000552"/>
        <oboInOwl:hasDbXref>http://www.hescreg.eu/index_reg.php?nav=55&amp;id=776</oboInOwl:hasDbXref>
    </owl:Class>
    


    <!-- http://ontology.cellfinder.org/CELDA.owl#CELDA_000001168 -->

    <owl:Class rdf:about="&ontology;CELDA.owl#CELDA_000001168">
        <rdfs:label xml:lang="en">HS429A</rdfs:label>
        <rdfs:subClassOf rdf:resource="&ontology;CELDA.owl#CELDA_00000552"/>
        <oboInOwl:hasDbXref>http://www.hescreg.eu/index_reg.php?nav=55&amp;id=782</oboInOwl:hasDbXref>
    </owl:Class>
    


    <!-- http://ontology.cellfinder.org/CELDA.owl#CELDA_000001169 -->

    <owl:Class rdf:about="&ontology;CELDA.owl#CELDA_000001169">
        <rdfs:label xml:lang="en">HS429B</rdfs:label>
        <rdfs:subClassOf rdf:resource="&ontology;CELDA.owl#CELDA_00000552"/>
        <oboInOwl:hasDbXref>http://www.hescreg.eu/index_reg.php?nav=55&amp;id=783</oboInOwl:hasDbXref>
    </owl:Class>
    


    <!-- http://ontology.cellfinder.org/CELDA.owl#CELDA_000001170 -->

    <owl:Class rdf:about="&ontology;CELDA.owl#CELDA_000001170">
        <rdfs:label xml:lang="en">HS429C</rdfs:label>
        <rdfs:subClassOf rdf:resource="&ontology;CELDA.owl#CELDA_00000552"/>
        <oboInOwl:hasDbXref>http://www.hescreg.eu/index_reg.php?nav=55&amp;id=784</oboInOwl:hasDbXref>
    </owl:Class>
    


    <!-- http://ontology.cellfinder.org/CELDA.owl#CELDA_000001171 -->

    <owl:Class rdf:about="&ontology;CELDA.owl#CELDA_000001171">
        <rdfs:label xml:lang="en">HS429D</rdfs:label>
        <rdfs:subClassOf rdf:resource="&ontology;CELDA.owl#CELDA_00000552"/>
        <oboInOwl:hasDbXref>http://www.hescreg.eu/index_reg.php?nav=55&amp;id=785</oboInOwl:hasDbXref>
    </owl:Class>
    


    <!-- http://ontology.cellfinder.org/CELDA.owl#CELDA_000001172 -->

    <owl:Class rdf:about="&ontology;CELDA.owl#CELDA_000001172">
        <rdfs:label xml:lang="en">HD90/FE07-142-L1</rdfs:label>
        <rdfs:subClassOf rdf:resource="&ontology;CELDA.owl#CELDA_00000552"/>
        <oboInOwl:hasDbXref>http://www.hescreg.eu/index_reg.php?nav=55&amp;id=786</oboInOwl:hasDbXref>
    </owl:Class>
    


    <!-- http://ontology.cellfinder.org/CELDA.owl#CELDA_000001173 -->

    <owl:Class rdf:about="&ontology;CELDA.owl#CELDA_000001173">
        <rdfs:label xml:lang="en">VAL-9</rdfs:label>
        <rdfs:subClassOf rdf:resource="&ontology;CELDA.owl#CELDA_00000552"/>
        <oboInOwl:hasDbXref>http://www.hescreg.eu/index_reg.php?nav=55&amp;id=787</oboInOwl:hasDbXref>
    </owl:Class>
    


    <!-- http://ontology.cellfinder.org/CELDA.owl#CELDA_000001174 -->

    <owl:Class rdf:about="&ontology;CELDA.owl#CELDA_000001174">
        <rdfs:label xml:lang="en">VAL-10B</rdfs:label>
        <rdfs:subClassOf rdf:resource="&ontology;CELDA.owl#CELDA_00000552"/>
        <oboInOwl:hasDbXref>http://www.hescreg.eu/index_reg.php?nav=55&amp;id=788</oboInOwl:hasDbXref>
    </owl:Class>
    


    <!-- http://ontology.cellfinder.org/CELDA.owl#CELDA_000001175 -->

    <owl:Class rdf:about="&ontology;CELDA.owl#CELDA_000001175">
        <rdfs:label xml:lang="en">VAL-8</rdfs:label>
[truncated: 17,875,226 more chars]
